# Supplementary material for: The whole-transcriptome landscape of muscle and adipose tissues reveals the ceRNA regulation network related to intramuscular fat deposition in yak
Source: BMC Genomics. 2020 May 7;21:347. doi: 10.1186/s12864-020-6757-z (PMC7203869; doi:10.1186/s12864-020-6757-z)
Supplement: Supplementary file 1 — Additional file 1: Table S1. Overview of the data for RNA sequencing. Table S2. Overview of the data for small RNA sequencing. [file 12864_2020_6757_MOESM1_ESM.xlsx]

## Sheet: Sheet1
Table S1. Overview of the data for RNA sequencing
Sample	Total reads	Mapped reads	Mapped ratio,%	Uniq mapped reads	Uniq mapped ratio,%	GC content,%	%≥Q30
0.5-LD-1	97610726	86499329	88.62	85808229	87.91	52.27	95.27
0.5-LD-2	95420388	85730374	89.84	84928178	89	53.63	95.22
0.5-LD-3	86831402	77259864	88.98	76622452	88.24	54.99	95.18
2.5-LD-1	88839410	79279924	89.24	78727100	88.62	52.8	95.3
2.5-LD-2	101940738	90656620	88.93	90094966	88.38	53.53	95.23
2.5-LD-3	92980144	82919317	89.18	82267493	88.48	53.5	95.32
0.5-AA-1	100857952	89835410	89.07	89386326	88.63	49.45	94.83
0.5-AA-2	92198724	81642365	88.55	81198191	88.07	51.62	94.82
0.5-AA-3	103489908	93680831	90.52	93271695	90.13	48.56	94.86
2.5-AA-1	100100382	90561837	90.47	90159073	90.07	49.05	94.8
2.5-AA-2	100380906	90609232	90.27	90293800	89.95	46.68	95.01
2.5-AA-3	86773730	78463202	90.42	78194494	90.11	46.88	94.94
Table S2. Overview of the data for small RNA sequencing
Sample	Total reads	clean-reads	known_mirna reads	novel_mirna reads	unann reads	known_mirna number	novel_mirna number	unann number
0.5-LD-1	13162813	12095906	11288019	1608	270478	25246	160	31495
0.5-LD-2	13363076	12526337	11855943	1922	301546	27894	171	26092
0.5-LD-3	12681109	11394573	10451156	1394	368085	26108	149	36447
2.5-LD-1	12004224	10966037	10074037	1690	348660	26640	180	32371
2.5-LD-2	12520683	11330175	10456475	1375	389161	25863	158	33986
2.5-LD-3	10876231	10037750	9318997	1426	276675	25176	158	28804
0.5-AA-1	9967425	9230926	8794864	945	165285	20983	120	18721
0.5-AA-2	11456799	10659748	9124824	1660	267082	25817	140	27652
0.5-AA-3	10361754	9760603	8378339	1897	190507	23168	154	18434
2.5-AA-1	13319308	12540232	10965460	2641	266062	26589	169	25593
2.5-AA-2	10698527	9380494	6714197	1113	327359	20378	128	33104
2.5-AA-3	10678260	9626741	7707440	1219	215347	20478	138	20573
