# Supplementary material for: The whole-transcriptome landscape of muscle and adipose tissues reveals the ceRNA regulation network related to intramuscular fat deposition in yak
Source: BMC Genomics. 2020 May 7;21:347. doi: 10.1186/s12864-020-6757-z (PMC7203869; doi:10.1186/s12864-020-6757-z)
Supplement: Supplementary file 2 — Additional file 2: Table S3. Identified mRNAs, lncRNAs, circRNAs, and miRNAs in our data. [file 12864_2020_6757_MOESM2_ESM.xlsx]

## Sheet: Identified mRNAs
Identified mRNAs in 12 samples															Identified mRNAs in LD muscle tissues				Identified mRNAs in AA tissues				Identified known mRNAs in 12 samples															Identified novel mRNAs in 12 samples
ID	0.5-LD-1	0.5-LD-2	0.5-LD-3	2.5-LD-1	2.5-LD-2	2.5-LD-3	0.5-AA-1	0.5-AA-2	0.5-AA-3	2.5-AA-1	2.5-AA-2	2.5-AA-3	Symbol		id	0.5-LD	2.5-LD		id	0.5-AA	2.5-AA		ID	0.5-LD-1	0.5-LD-2	0.5-LD-3	2.5-LD-1	2.5-LD-2	2.5-LD-3	0.5-AA-1	0.5-AA-2	0.5-AA-3	2.5-AA-1	2.5-AA-2	2.5-AA-3	Symbol		ID	0.5-LD-1	0.5-LD-2	0.5-LD-3	2.5-LD-1	2.5-LD-2	2.5-LD-3	0.5-AA-1	0.5-AA-2	0.5-AA-3	2.5-AA-1	2.5-AA-2
ATP6	155.03	173.72	194.76	176.1	172.73	117.81	322.59	106.14	105.12	83.92	197.55	175.22	ATP6		TCONS_00000232	0	0.00333333		TCONS_00000471	0	0.00333333		ATP6	155.03	173.72	194.76	176.1	172.73	117.81	322.59	106.14	105.12	83.92	197.55	175.22	ATP6		TCONS_00000003	0	0	0	0	0	0	0.4	0	0.14	0	0
ATP8	4.04	0	0	0.52	0.15	0	1.13	0	0.48	0.17	0.64	0.49	ATP8		TCONS_00005400	0	0.00333333		TCONS_00003058	0	0.00333333		ATP8	4.04	0	0	0.52	0.15	0	1.13	0	0.48	0.17	0.64	0.49	ATP8		TCONS_00000007	0	0	0	0	0	0	0.14	0.06	0	0.34	0
COX1	4520.88	6603.99	5012.67	6649.56	8777.33	5318.54	5626.37	1817.28	2901.2	2217.59	3479.25	3438.09	COX1		TCONS_00006062	0	0.00333333		TCONS_00013693	0	0.00333333		COX1	4520.88	6603.99	5012.67	6649.56	8777.33	5318.54	5626.37	1817.28	2901.2	2217.59	3479.25	3438.09	COX1		TCONS_00000012	15.19	11.25	6.72	8.11	11.12	8.81	18.01	17.52	12.97	12.11	15.89
COX2	2103.11	2879.15	2881.42	2918.36	2565.98	1717.63	1918.45	915.55	1443.17	1240.14	1805.63	1679.99	COX2		TCONS_00009059	0	0.00333333		TCONS_00016441	0	0.00333333		COX2	2103.11	2879.15	2881.42	2918.36	2565.98	1717.63	1918.45	915.55	1443.17	1240.14	1805.63	1679.99	COX2		TCONS_00000020	0.19	0	0	0.15	0	0	0.8	1.85	0.66	0.62	0.87
COX3	3510.98	5063.46	3713.52	4582.05	7098.86	3429.2	4650.05	1976.62	1918.54	1550.2	2758.24	2057.85	COX3		TCONS_00012442	0	0.00333333		TCONS_00017447	0	0.00333333		COX3	3510.98	5063.46	3713.52	4582.05	7098.86	3429.2	4650.05	1976.62	1918.54	1550.2	2758.24	2057.85	COX3		TCONS_00000022	0	0.14	0.07	0	0.26	0.2	0	0	0	0	0
CYTB	347.23	862.99	730.43	448.44	1175.38	584.24	616.57	467.48	246.09	197.02	616.76	565.06	CYTB		TCONS_00014561	0	0.00333333		TCONS_00019021	0	0.00333333		CYTB	347.23	862.99	730.43	448.44	1175.38	584.24	616.57	467.48	246.09	197.02	616.76	565.06	CYTB		TCONS_00000040	4.43	2.3	3.71	2.4	4.54	2.4	5.27	4.81	3.67	4.44	5.35
ND1	141.75	192.9	148.27	182.7	245.6	136.79	300.2	136.59	166.1	139.55	260.34	272.84	ND1		TCONS_00015933	0	0.00333333		TCONS_00030008	0	0.00333333		ND1	141.75	192.9	148.27	182.7	245.6	136.79	300.2	136.59	166.1	139.55	260.34	272.84	ND1		TCONS_00000070	0.35	0.26	0.07	0.71	0.21	0.06	0	0	0	0	0
ND2	74.27	81.26	50.89	69.82	99.75	49.34	191.54	49.43	76.56	68.18	138.05	129.68	ND2		TCONS_00017786	0	0.00333333		TCONS_00031884	0	0.00333333		ND2	74.27	81.26	50.89	69.82	99.75	49.34	191.54	49.43	76.56	68.18	138.05	129.68	ND2		TCONS_00000122	0	0	0	0.32	0.12	0	0	0	0.03	0	0
ND3	137.8	176.13	190.95	122.62	232.28	114.12	440.49	125.18	135.78	120.33	178.96	159.04	ND3		TCONS_00018379	0	0.00333333		TCONS_00036820	0	0.00333333		ND3	137.8	176.13	190.95	122.62	232.28	114.12	440.49	125.18	135.78	120.33	178.96	159.04	ND3		TCONS_00000128	0	0	0	0	0	0	0.04	0	0	0	0
ND4	246.31	237.81	156.3	180.89	272.32	145.47	426.72	168.21	267.68	205.67	301.61	304.84	ND4		TCONS_00018899	0	0.00333333		TCONS_00037934	0	0.00333333		ND4	246.31	237.81	156.3	180.89	272.32	145.47	426.72	168.21	267.68	205.67	301.61	304.84	ND4		TCONS_00000131	0	0	0	0	0.07	0	0	0	0	0.09	0
ND4L	180.63	138.58	82.93	174.1	174.67	91.7	169.18	83.33	164.85	132.89	111.47	112.02	ND4L		TCONS_00021097	0	0.00333333		TCONS_00042907	0	0.00333333		ND4L	180.63	138.58	82.93	174.1	174.67	91.7	169.18	83.33	164.85	132.89	111.47	112.02	ND4L		TCONS_00000140	0	0.02	0.02	0	0.04	0.15	0	0.08	0	0	0
ND5	236.65	431.1	248.95	222.51	522.59	300.31	412.85	164.47	132.29	103.96	255.17	263.84	ND5		TCONS_00025559	0	0.00333333		TCONS_00049678	0	0.00333333		ND5	236.65	431.1	248.95	222.51	522.59	300.31	412.85	164.47	132.29	103.96	255.17	263.84	ND5		TCONS_00000149	0	0.1	0	0	0.02	0	0.32	0.46	0.03	0	0.12
ND6	46.16	53.06	17.38	56.43	59.44	53.96	97.89	33.53	34.56	29.58	65.71	66.98	ND6		TCONS_00031524	0	0.00333333		TCONS_00052870	0	0.00333333		ND6	46.16	53.06	17.38	56.43	59.44	53.96	97.89	33.53	34.56	29.58	65.71	66.98	ND6		TCONS_00000169	0	0	0	0	0.06	0	0	0	0.11	0.09	0.32
NM_001290136.1	25.12	25.24	22.66	19.91	21.31	18.62	20.93	23.4	22.03	19.93	27.02	29.02	OAZ2		TCONS_00032416	0	0.00333333		TCONS_00057462	0	0.00333333		NM_001290136.1	25.12	25.24	22.66	19.91	21.31	18.62	20.93	23.4	22.03	19.93	27.02	29.02	OAZ2		TCONS_00000188	0	0	0	0	0	0.39	0	0	0	0	0
NM_001291720.1	8.19	5.86	6.41	1.55	5.74	1.53	7.1	6.17	14.98	12.53	22.73	19.07	AZIN1		TCONS_00034028	0	0.00333333		TCONS_00058820	0	0.00333333		NM_001291720.1	8.19	5.86	6.41	1.55	5.74	1.53	7.1	6.17	14.98	12.53	22.73	19.07	AZIN1		TCONS_00000190	1.36	0.77	0.68	0.26	0.5	0.67	0.33	0.24	1.04	1.03	0.34
NM_001293770.1	0	0	0	0	0	0	0.17	0	0	0	0	0	AZIN2		TCONS_00036820	0	0.00333333		TCONS_00061741	0	0.00333333		NM_001293770.1	0	0	0	0	0	0	0.17	0	0	0	0	0	AZIN2		TCONS_00000194	6.2	5.84	5.45	10.28	9.08	7.53	12.53	27.88	11.85	10.02	6.67
NM_001294326.1	0.96	0.25	0.46	0.13	1.17	0.61	5.23	7.62	4.02	3.53	2.99	0.42	SLC25A5		TCONS_00039557	0	0.00333333		TCONS_00062424	0	0.00333333		NM_001294326.1	0.96	0.25	0.46	0.13	1.17	0.61	5.23	7.62	4.02	3.53	2.99	0.42	SLC25A5		TCONS_00000230	1.25	0.22	0.38	0.12	1.29	0.67	0.14	0	0.08	0.26	0.18
NM_001294327.1	269.42	117.16	51.47	8.34	128.41	62.16	5.17	12.34	0	0	1.43	2.3	SLC25A4		TCONS_00042172	0	0.00333333		TCONS_00062748	0	0.00333333		NM_001294327.1	269.42	117.16	51.47	8.34	128.41	62.16	5.17	12.34	0	0	1.43	2.3	SLC25A4		TCONS_00000231	0.14	0.44	0.54	0.32	0	0.29	0	0	0.21	0	0
NM_001311351.1	0.38	0.55	0.54	1.25	1.87	1.42	85.99	42.46	87.8	68.52	54.53	73.81	TF		TCONS_00046307	0	0.00333333		TCONS_00065320	0	0.00333333		NM_001311351.1	0.38	0.55	0.54	1.25	1.87	1.42	85.99	42.46	87.8	68.52	54.53	73.81	TF		TCONS_00000232	0	0	0	0	0	0.01	0	0	0	0	0
TCONS_00000003	0	0	0	0	0	0	0.4	0	0.14	0	0	0	ZNF695		TCONS_00050777	0	0.00333333		TCONS_00065570	0	0.00333333		XM_005891509.1	0.74	2.12	0	0	0	0	0	0	0	1.36	3.18	1.14	ACACB		TCONS_00000234	0	0.59	0.23	0.1	0.13	0.37	0.08	0	0.11	0.17	0.06
TCONS_00000007	0	0	0	0	0	0	0.14	0.06	0	0.34	0	0.33	-		TCONS_00051231	0	0.00333333		TCONS_00065576	0	0.00333333		XM_005889030.1	0	0	0	2.27	2.74	2.84	5.22	4.47	5.22	5.42	8.53	0	SLC24A3		TCONS_00000235	0	0	0.03	0	0	0	0	0	0	0.05	0
TCONS_00000012	15.19	11.25	6.72	8.11	11.12	8.81	18.01	17.52	12.97	12.11	15.89	16.62	Wrnip1		TCONS_00057829	0	0.00333333		TCONS_00079441	0	0.00333333		XM_005889058.2	0	0	0	0.71	0.62	2.66	0	0	0	0.43	0.62	0.3	ELOVL7		TCONS_00000236	0.8	0	0.67	0.49	0.28	0.22	0.14	0.26	0.19	0.13	0
TCONS_00000020	0.19	0	0	0.15	0	0	0.8	1.85	0.66	0.62	0.87	1.03	-		TCONS_00059862	0	0.00333333		TCONS_00088714	0	0.00333333		XM_005888988.2	0	0	0	4.92	3.54	2.979	0	0	0	1.85	1.17	0.881	ACADL		TCONS_00000237	0.4	0.21	0	0.28	0	0	0.12	0	0	0.05	0.04
TCONS_00000022	0	0.14	0.07	0	0.26	0.2	0	0	0	0	0	0	-		TCONS_00059990	0	0.00333333		TCONS_00089730	0	0.00333333		XM_005899850.2	6.64	4.08	6.86	81.78	18.87	27.25	333.69	4709.24	3775.35	2081.94	101.31	940.43	USP1		TCONS_00000239	0.31	0	0	0	0.01	0	0	0	0	0	0
TCONS_00000040	4.43	2.3	3.71	2.4	4.54	2.4	5.27	4.81	3.67	4.44	5.35	6.22	STIM1		TCONS_00066156	0	0.00333333		TCONS_00089750	0	0.00333333		XM_014480300.1	0	0	0	0.5	0.64	1.07	492.32	511.44	12.42	18.04	15.89	24.81	LPL		TCONS_00000255	0	0	0	0.53	0	0	0	0	0	0	0
TCONS_00000070	0.35	0.26	0.07	0.71	0.21	0.06	0	0	0	0	0	0	-		TCONS_00066320	0	0.00333333		TCONS_00096616	0	0.00333333		XM_005906559.1	0	0	0	0.39	0.76	1.17	3.33	8.97	7.03	0	0	0	SMAD1		TCONS_00000256	0	0	0	2.35	0	0	0	0	0.15	0	0
TCONS_00000122	0	0	0	0.32	0.12	0	0	0	0.03	0	0	0	Nrcam		TCONS_00069511	0	0.00333333		TCONS_00098321	0	0.00333333		XM_014481614.1	0	0	0	0.39	0.45	0.19	0	0	0.39	0.89	1.26	1.01	FABP3		TCONS_00000257	0	0	0	0.12	0.07	0.43	0.09	0	0	0.37	0
TCONS_00000128	0	0	0	0	0	0	0.04	0	0	0	0	0	Nrcam		TCONS_00070463	0	0.00333333		TCONS_00098363	0	0.00333333		XM_005907329.1	0.28	0.84	0.62	0	0	0	0.48	0.5	0.91	0	0	0	SIRT1		TCONS_00000268	0	0.15	0.51	0	1.99	0.34	2	2.12	2.91	1.62	0
TCONS_00000131	0	0	0	0	0.07	0	0	0	0	0.09	0	0	Nrcam		TCONS_00070641	0	0.00333333		TCONS_00098657	0	0.00333333		XM_005890693.1	0	0	0	0.5	0.51	0	3.52	6.67	0	0	0	0	HIF1A		TCONS_00000269	1.71	0.71	1.97	0.91	0.05	1.49	5.06	2.04	0.94	3.88	3.3
TCONS_00000140	0	0.02	0.02	0	0.04	0.15	0	0.08	0	0	0	0.16	Nrcam		TCONS_00071237	0	0.00333333		TCONS_00107491	0	0.00333333		XM_005886627.2	3.37	2.04	1.71	1.96	3.69	2.62	2.51	2.54	4.79	3.42	4.35	4.14	MSI2		TCONS_00000276	0.01	0	0	0.03	0.01	0	0.7	0.08	0.21	0.28	0.41
TCONS_00000149	0	0.1	0	0	0.02	0	0.32	0.46	0.03	0	0.12	0.02	LAMB4		TCONS_00086018	0	0.00333333		TCONS_00108851	0	0.00333333		XM_005886628.1	10.02	9.04	10.05	10.54	15.34	13.06	13.67	19.59	13.98	15.75	15.31	13.52	WRNIP1		TCONS_00000284	0.35	0.32	0.57	0.11	0	0	0.2	0.12	0.6	1.53	0.82
TCONS_00000169	0	0	0	0	0.06	0	0	0	0.11	0.09	0.32	0	Xkr6		TCONS_00090350	0	0.00333333		TCONS_00113415	0	0.00333333		XM_005886629.2	1.2	1.67	0	1.64	1.54	0	4.58	3.86	1.52	4.73	1.83	3.19	SERPINB1		TCONS_00000285	0	0.2	0	0	0.32	0.09	0.09	0	0	0.27	0.07
TCONS_00000188	0	0	0	0	0	0.39	0	0	0	0	0	0	BLK		TCONS_00093071	0	0.00333333		TCONS_00115736	0	0.00333333		XM_005886630.2	0.24	0.33	0.36	0.31	0.65	0.73	1.03	0.76	0.17	0.65	1.27	1	LOC102266689		TCONS_00000286	1.07	0.55	1.26	1.6	1.91	2.34	1.45	4.2	5.42	4.85	3.33
TCONS_00000190	1.36	0.77	0.68	0.26	0.5	0.67	0.33	0.24	1.04	1.03	0.34	0.87	NEIL2		TCONS_00094122	0	0.00333333		TCONS_00118799	0	0.00333333		XM_005886638.2	0	0	0	0	0	0	0.24	0	0	0	0	0.05	LOC102268571		TCONS_00000287	0	0	1.36	0.33	0.18	0	0.47	0.66	2.18	0.87	0
TCONS_00000194	6.2	5.84	5.45	10.28	9.08	7.53	12.53	27.88	11.85	10.02	6.67	5.87	FDFT1		TCONS_00098801	0	0.00333333		TCONS_00119116	0	0.00333333		XM_005886639.1	0	0.07	0.02	0.53	0.25	0.54	0.04	0.06	0.06	0.06	0.45	0.11	LOC102269946		TCONS_00000290	0.54	0.46	0.43	0.43	0.7	0.35	0.91	0.66	0.67	0.71	1.2
TCONS_00000230	1.25	0.22	0.38	0.12	1.29	0.67	0.14	0	0.08	0.26	0.18	0.51	RAVER2		TCONS_00102491	0	0.00333333		TCONS_00123165	0	0.00333333		XM_005886640.2	9.35	7.47	18.01	9.38	11.21	10.6	19.39	19.07	19.82	22.59	36.85	18.8	NUP98		TCONS_00000291	0	0	0	0	0.06	0.24	1.68	2.96	1.55	3.02	0
TCONS_00000231	0.14	0.44	0.54	0.32	0	0.29	0	0	0.21	0	0	0	RAVER2		TCONS_00108296	0	0.00333333		TCONS_00123167	0	0.00333333		XM_005886641.2	6.81	4.33	0.17	5.78	5.28	4.8	8.44	2.58	0.99	0.68	0.01	7.97	NUP98		TCONS_00000292	0.24	0.25	0.3	0.31	0.47	0.28	0.96	0.59	0.75	0.57	0.94
TCONS_00000232	0	0	0	0	0	0.01	0	0	0	0	0	0	RAVER2		TCONS_00108995	0	0.00333333		XM_005887601.1	0	0.00333333		XM_005886642.2	0.78	3.2	3.06	3.11	5.06	6.23	3.54	4.92	3.95	5.28	3.78	5.48	PGAP2		TCONS_00000305	1.39	1.46	1.08	1.56	1.72	1.36	3.04	2.09	3.06	3.12	2.79
TCONS_00000234	0	0.59	0.23	0.1	0.13	0.37	0.08	0	0.11	0.17	0.06	0	RAVER2		TCONS_00110312	0	0.00333333		XM_005887640.1	0	0.00333333		XM_005886643.2	4.97	1.24	0	1.12	1.03	0	4.24	0.37	0	0	0.3	0.83	PGAP2		TCONS_00000307	0.05	0.48	0.17	0.12	0.55	0.05	0.06	0.3	0.33	0.19	0.2
TCONS_00000235	0	0	0.03	0	0	0	0	0	0	0.05	0	0	RAVER2		TCONS_00111957	0	0.00333333		XM_005887771.2	0	0.00333333		XM_005886644.2	0.31	0	0.06	0.08	0	0	0.32	0.19	0.27	0	0.09	0	PGAP2		TCONS_00000310	0	0	0	0	0	0	0	0.3	0.25	0.09	0
TCONS_00000236	0.8	0	0.67	0.49	0.28	0.22	0.14	0.26	0.19	0.13	0	0.2	RAVER2		TCONS_00113423	0	0.00333333		XM_005888246.1	0	0.00333333		XM_005886645.2	11.09	8.47	11.58	10.21	13.77	20.09	24.58	16.63	13.37	16.55	17.39	19.61	RHOG		TCONS_00000311	0	0	0	0	0.15	0.14	0	0	0	0	0
TCONS_00000237	0.4	0.21	0	0.28	0	0	0.12	0	0	0.05	0.04	0	RAVER2		TCONS_00116613	0	0.00333333		XM_005889149.1	0	0.00333333		XM_005886646.2	9.77	10.59	15.54	12.86	8.65	5.39	0.15	0	0.06	0.22	0.26	0.44	STIM1		TCONS_00000312	0	0	0.05	0.22	0	0.27	0	0	0	0	0.22
TCONS_00000239	0.31	0	0	0	0.01	0	0	0	0	0	0	0	RAVER2		TCONS_00127534	0	0.00333333		XM_005889315.2	0	0.00333333		XM_005886647.1	30.82	36.82	24.86	27.63	28.97	22.51	12.1	10.9	9.22	9.41	8.14	12.52	STIM1		TCONS_00000313	0.13	0.19	0.08	0.17	0	0.47	0.17	0.84	0.11	0.58	0
TCONS_00000255	0	0	0	0.53	0	0	0	0	0	0	0	0	ABCC4		XM_005888201.2	0	0.00333333		XM_005889317.1	0	0.00333333		XM_005886649.2	9.49	7.73	11.65	7.39	8.5	7.7	12.84	11.73	15.42	16.97	13.51	13.55	RRM1		TCONS_00000320	0.09	0.21	0	0.24	0.14	0.16	0.22	0.04	0.33	0.43	0.41
TCONS_00000256	0	0	0	2.35	0	0	0	0	0.15	0	0	0	ABCC4		XM_005888923.2	0	0.00333333		XM_005890496.2	0	0.00333333		XM_005886651.1	0.43	0.22	0.13	0.1	0.93	0	0	0	0	0	0	0	LOC102273748		TCONS_00000334	2.69	2.6	2.27	4.35	5.7	2.55	8.6	4.15	1.69	1.9	3.95
TCONS_00000257	0	0	0	0.12	0.07	0.43	0.09	0	0	0.37	0	0	ABCC4		XM_005889061.2	0	0.00333333		XM_005891267.2	0	0.00333333		XM_005886653.2	7.64	11.6	9.37	8.49	11.34	5.85	0	0	0	0	0	0	ART1		TCONS_00000381	18.27	25.82	3.19	11.35	13.05	31.01	9.38	14.22	6.96	10.48	32.97
TCONS_00000268	0	0.15	0.51	0	1.99	0.34	2	2.12	2.91	1.62	0	9.74	bag		XM_005889924.2	0	0.00333333		XM_005891500.2	0	0.00333333		XM_005886654.2	0	0	0	0.02	0.08	0.16	0.07	0.04	0.1	0.06	0.03	0.18	CHRNA10		TCONS_00000382	63.63	36.1	53.63	64.59	54.28	49.73	51.95	32.15	30.81	32.4	55.61
TCONS_00000269	1.71	0.71	1.97	0.91	0.05	1.49	5.06	2.04	0.94	3.88	3.3	11.41	bag		XM_005890323.2	0	0.00333333		XM_005891731.1	0	0.00333333		XM_005886657.2	11.96	3.93	8.4	50.37	8.52	10.44	3.59	8.79	18.15	15.85	11.22	6.73	GADD45G		TCONS_00000384	1.61	4.73	8.38	4.42	4.68	8.85	1.24	3.43	7.56	9.41	1.9
TCONS_00000276	0.01	0	0	0.03	0.01	0	0.7	0.08	0.21	0.28	0.41	0.16	-		XM_005892533.2	0	0.00333333		XM_005892032.1	0	0.00333333		XM_005886663.1	2.4	1.4	2	2.01	2.59	1.72	54.19	27.59	7.2	10.67	38.01	11.53	LOC102277717		TCONS_00000393	1.33	0.39	0	0.9	1.96	1.94	1.42	1.07	2.35	2.5	0
TCONS_00000284	0.35	0.32	0.57	0.11	0	0	0.2	0.12	0.6	1.53	0.82	0	CTIF		XM_005893259.2	0	0.00333333		XM_005892141.2	0	0.00333333		XM_005886664.2	3.54	2.48	2.83	3.27	5.24	2.66	9.53	5.33	5.21	6.72	9.13	9.98	MOB3B		TCONS_00000394	0	0.4	0.95	1.31	0.71	1.52	0.73	0.81	1.38	1.83	1.31
TCONS_00000285	0	0.2	0	0	0.32	0.09	0.09	0	0	0.27	0.07	0.08	CTIF		XM_005893685.2	0	0.00333333		XM_005892142.2	0	0.00333333		XM_005886666.1	3.67	8.19	10.62	19.23	34.26	18	3.88	6.02	32.61	32.92	4.56	22.89	SFRP4		TCONS_00000396	17.92	20.62	15.79	14.4	20.79	16.1	20.44	15.28	14.69	17.21	11.04
TCONS_00000286	1.07	0.55	1.26	1.6	1.91	2.34	1.45	4.2	5.42	4.85	3.33	4.06	CTIF		XM_005894302.1	0	0.00333333		XM_005893019.2	0	0.00333333		XM_005886668.2	2.31	2.88	2.57	2.97	4.23	3.55	5.1	3.76	5.3	5.19	8.9	7.58	PNPLA8		TCONS_00000397	16.34	3.86	15.35	8.83	8.75	16.88	20.7	17.88	12.68	12.55	16.68
TCONS_00000287	0	0	1.36	0.33	0.18	0	0.47	0.66	2.18	0.87	0	0.63	CTIF		XM_005894424.2	0	0.00333333		XM_005893103.2	0	0.00333333		XM_005886669.2	2.31	0.84	0.54	1.78	0.19	0.91	1.51	1.81	3.56	4.69	1.7	3.55	PNPLA8		TCONS_00000400	7.16	8.62	8.48	3.1	5.91	5.11	13.87	25.86	3.82	4.93	6.07
TCONS_00000290	0.54	0.46	0.43	0.43	0.7	0.35	0.91	0.66	0.67	0.71	1.2	1.28	CTIF		XM_005894606.1	0	0.00333333		XM_005895336.1	0	0.00333333		XM_005886670.2	0	0	0.01	0	0	0.37	0	0	0.68	0	0.4	0.5	PNPLA8		TCONS_00000406	0	0.09	0.14	0.09	0.09	0.3	0.01	0.18	0.05	0.04	0
TCONS_00000291	0	0	0	0	0.06	0.24	1.68	2.96	1.55	3.02	0	0	CTIF		XM_005894611.2	0	0.00333333		XM_005895574.2	0	0.00333333		XM_005886672.2	0	0	0.08	0.24	0.01	0	0	0	0	0	0	0	NRCAM		TCONS_00000407	1.43	1.24	0.56	1.69	1.03	1.57	2.6	2.19	1.75	2.01	3.27
TCONS_00000292	0.24	0.25	0.3	0.31	0.47	0.28	0.96	0.59	0.75	0.57	0.94	0.94	-		XM_005894682.2	0	0.00333333		XM_005896602.1	0	0.00333333		XM_005886674.2	0	0	0.13	0	0	0	0	0.04	0	0	0	0	NRCAM		TCONS_00000411	5.14	4.24	1.42	3.55	3.42	2.99	7.88	3.25	1.83	2.74	3.6
TCONS_00000305	1.39	1.46	1.08	1.56	1.72	1.36	3.04	2.09	3.06	3.12	2.79	4.39	CTIF		XM_005895526.2	0	0.00333333		XM_005896854.2	0	0.00333333		XM_005886675.2	0.12	0.06	0	0.69	0.34	0.05	0.03	0.02	0.04	0.31	0.02	0	NRCAM		TCONS_00000413	5.1	2.44	2.9	4.06	5.76	6.05	2.91	2.6	4.08	3.93	3.73
TCONS_00000307	0.05	0.48	0.17	0.12	0.55	0.05	0.06	0.3	0.33	0.19	0.2	0.16	LIPG		XM_005896571.2	0	0.00333333		XM_005897045.1	0	0.00333333		XM_005886676.1	0.11	0	0	0	0	0	0	0	0.03	0	0.01	0	NRCAM		TCONS_00000417	0.31	0.17	0.08	0.09	0.03	0	0.72	0.51	0.33	0.14	0.23
TCONS_00000310	0	0	0	0	0	0	0	0.3	0.25	0.09	0	0	LIPG		XM_005896627.2	0	0.00333333		XM_005897725.2	0	0.00333333		XM_005886677.2	0	0	0	0	0	0	0.03	0	0.03	0	0	0	GPR141		TCONS_00000418	0	0.03	0	0	0	0.47	0	0	0	0	0.09
TCONS_00000311	0	0	0	0	0.15	0.14	0	0	0	0	0	0	LIPG		XM_005896897.1	0	0.00333333		XM_005897746.2	0	0.00333333		XM_005886678.2	0.03	0	0.09	0	0	0	0	0.14	0	0	0	0	ARAP2		TCONS_00000421	1277.56	1133.8	855.22	735.72	948.45	919.97	1477.35	815.83	410.97	415.18	405.54
TCONS_00000312	0	0	0.05	0.22	0	0.27	0	0	0	0	0.22	0.08	LIPG		XM_005897103.1	0	0.00333333		XM_005898160.1	0	0.00333333		XM_005886680.2	0	0.06	0	0	0	0	0.49	0.25	0	0	0	0.34	XKR6		TCONS_00000429	0.14	0.02	0	0.11	0.22	0.04	0.63	0.18	0.35	0.54	0.85
TCONS_00000313	0.13	0.19	0.08	0.17	0	0.47	0.17	0.84	0.11	0.58	0	0	LIPG		XM_005897107.1	0	0.00333333		XM_005898617.1	0	0.00333333		XM_005886681.2	2.61	1.4	2.2	1.89	2.17	2.25	4.16	4.78	5	5.49	5.62	4.14	MTMR9		TCONS_00000430	0	0	0	0	0	0.05	0	0	0	0	0.4
TCONS_00000320	0.09	0.21	0	0.24	0.14	0.16	0.22	0.04	0.33	0.43	0.41	0.92	SH3YL1		XM_005897162.2	0	0.00333333		XM_005898751.1	0	0.00333333		XM_005886682.1	0	0	0.06	0.07	0.08	0.08	0.17	0.32	3.67	2.73	1.04	1.36	LOC102283236		TCONS_00000438	0.61	0.97	1.45	0.7	1.97	1.78	1.15	4.36	1.19	1.08	1.23
TCONS_00000334	2.69	2.6	2.27	4.35	5.7	2.55	8.6	4.15	1.69	1.9	3.95	3.71	GSTK1		XM_005897921.1	0	0.00333333		XM_005899833.1	0	0.00333333		XM_005886683.1	0.02	0	0.29	0.08	0.09	0.19	0.13	0	0.06	0.1	0.05	0.06	FAM167A		TCONS_00000445	0.63	0.19	0.26	0	0.44	0.05	0.32	0	0	0	0
TCONS_00000381	18.27	25.82	3.19	11.35	13.05	31.01	9.38	14.22	6.96	10.48	32.97	40.37	Srrm2		XM_005898206.1	0	0.00333333		XM_005900153.1	0	0.00333333		XM_005886684.1	0.28	0.05	0.02	0.21	0.11	0	0.2	0.02	0.13	0.1	0.23	0	BLK		TCONS_00000446	0.31	0.22	0.08	0.15	0.25	0.21	0.33	0.21	0.17	0.17	0.22
TCONS_00000382	63.63	36.1	53.63	64.59	54.28	49.73	51.95	32.15	30.81	32.4	55.61	42.54	Srrm2		XM_005898477.1	0	0.00333333		XM_005900449.1	0	0.00333333		XM_005886685.2	0	0	0	0.05	0.07	0.15	0	0	0	0	0	0	GATA4		TCONS_00000458	0.43	0.29	0	0.95	0	2.07	0.17	0	0.16	0.15	0
TCONS_00000384	1.61	4.73	8.38	4.42	4.68	8.85	1.24	3.43	7.56	9.41	1.9	2.41	Srrm2		XM_005899007.1	0	0.00333333		XM_005902596.2	0	0.00333333		XM_005886686.2	0.74	0.99	1.08	1.29	1.76	1.12	2.52	0.62	0.79	1.92	1.43	1.48	NEIL2		TCONS_00000459	0	0	0.11	0	0	0	0	0.04	0	0	0.19
TCONS_00000393	1.33	0.39	0	0.9	1.96	1.94	1.42	1.07	2.35	2.5	0	1.66	ABCA3		XM_005899525.1	0	0.00333333		XM_005902867.2	0	0.00333333		XM_005886687.2	24.45	20.14	21.45	28.39	33.74	23.55	41.26	67.94	27.77	27.82	21.01	15.43	FDFT1		TCONS_00000471	0	0	0	0	0	0	0	0	0	0	0.01
TCONS_00000394	0	0.4	0.95	1.31	0.71	1.52	0.73	0.81	1.38	1.83	1.31	1.42	ABCA3		XM_005899747.1	0	0.00333333		XM_005903910.1	0	0.00333333		XM_005886688.2	69.02	67.24	93.73	61.55	148.17	118.72	185.02	172.52	120.94	171.45	98.8	142.75	CTSB		TCONS_00000474	4.26	3.22	2.16	3.3	2.75	3.16	2.9	2.27	2.03	2	2.69
TCONS_00000396	17.92	20.62	15.79	14.4	20.79	16.1	20.44	15.28	14.69	17.21	11.04	11.04	RNPS1		XM_005900913.2	0	0.00333333		XM_005904245.1	0	0.00333333		XM_005886689.2	0	0.27	0	0	0	0	0.16	0.29	0	0	0	0	CTSB		TCONS_00000476	0	0	0	0	0.36	0	0.21	0.43	0.08	0.15	0
TCONS_00000397	16.34	3.86	15.35	8.83	8.75	16.88	20.7	17.88	12.68	12.55	16.68	16.5	RNPS1		XM_005900924.2	0	0.00333333		XM_005906380.2	0	0.00333333		XM_005886690.1	0.03	0.01	0	0	0.04	0.03	0.02	0.02	0.01	0.05	0.01	0.14	LOC102285566		TCONS_00000477	0.73	0.44	0.19	0.55	0.64	0.64	1.51	0.66	0.95	0.95	0.9
TCONS_00000400	7.16	8.62	8.48	3.1	5.91	5.11	13.87	25.86	3.82	4.93	6.07	3.6	ECI1		XM_005901142.1	0	0.00333333		XM_005906507.2	0	0.00333333		XM_005886691.2	3.7	3.46	3.77	3.31	3.08	3.38	9.27	8.19	5.72	5.59	10.86	10.63	CACHD1		TCONS_00000479	0	0	0.09	0	0	0.06	0	0.07	0.02	0.02	0.2
TCONS_00000406	0	0.09	0.14	0.09	0.09	0.3	0.01	0.18	0.05	0.04	0	0.07	Caskin1		XM_005901241.1	0	0.00333333		XM_005906868.2	0	0.00333333		XM_005886692.2	19.63	11.09	15.67	17.9	18.51	15.62	37.42	33.91	91.39	80.82	47.19	62.83	JAK1		TCONS_00000486	0	0	0.43	0	0.24	0.11	0.72	0	0	0	0
TCONS_00000407	1.43	1.24	0.56	1.69	1.03	1.57	2.6	2.19	1.75	2.01	3.27	2.33	-		XM_005902869.1	0	0.00333333		XM_005907107.1	0	0.00333333		XM_005886693.1	0.36	0.05	0	0	0.1	0	0	0	0	0.23	0	0	RAVER2		TCONS_00000501	19.31	5.84	0	0.01	4.16	15.35	1.1	0.61	8.01	8.38	0
TCONS_00000411	5.14	4.24	1.42	3.55	3.42	2.99	7.88	3.25	1.83	2.74	3.6	3.38	NTHL1		XM_005903387.2	0	0.00333333		XM_005909345.2	0	0.00333333		XM_005886694.1	0	0	0	0.1	0.02	0.07	0.08	0.13	0.07	0.08	0.06	0.2	PAK7		TCONS_00000502	0	0	0.53	0	0	0	0	0	0	0	0
TCONS_00000413	5.1	2.44	2.9	4.06	5.76	6.05	2.91	2.6	4.08	3.93	3.73	3.36	Znf598		XM_005903665.1	0	0.00333333		XM_005911073.1	0	0.00333333		XM_005886695.2	0	0	0	0	0	0	0	0.02	0	0.02	0	0	LAMP5		TCONS_00000503	0.03	0	14.8	9.35	8.53	0.01	6.62	6.89	0	0	6.27
TCONS_00000417	0.31	0.17	0.08	0.09	0.03	0	0.72	0.51	0.33	0.14	0.23	0.7	NOXO1		XM_005903975.2	0	0.00333333		XM_014477598.1	0	0.00333333		XM_005886696.2	0	0.05	0.13	0	0	0	0	0	0	0	0.02	0.02	LAMP5		TCONS_00000504	1.43	1.37	1.38	1.61	1.96	1.71	1.71	1.43	1.3	1.33	2.09
TCONS_00000418	0	0.03	0	0	0	0.47	0	0	0	0	0.09	0	NOXO1		XM_005904252.2	0	0.00333333		XM_014477700.1	0	0.00333333		XM_005886703.2	1.4	0.95	0	0	0.09	0	0.12	0	0	0	1.37	0	CTIF		TCONS_00000515	0	0	0	0	0	0	0	0	0	0	0.5
TCONS_00000421	1277.56	1133.8	855.22	735.72	948.45	919.97	1477.35	815.83	410.97	415.18	405.54	389.92	RPS2		XM_005904784.2	0	0.00333333		XM_014477731.1	0	0.00333333		XM_005886704.2	1.9	2.89	3.36	2.54	3.94	3.5	4.29	6.09	5.96	8.02	4.8	4.81	CTIF		TCONS_00000516	2.86	2.52	0.66	2.64	2.49	1.43	7.38	3.53	6.45	6.63	13.3
TCONS_00000429	0.14	0.02	0	0.11	0.22	0.04	0.63	0.18	0.35	0.54	0.85	0.81	Meiob		XM_005905139.2	0	0.00333333		XM_014477754.1	0	0.00333333		XM_005886705.1	15.77	11.12	12.5	11.6	12.48	14.08	15.69	12.24	15.11	15.13	17.28	15.47	DYM		TCONS_00000517	0	0	0	0	0	0.25	0	0	0	0.21	0.36
TCONS_00000430	0	0	0	0	0	0.05	0	0	0	0	0.4	0	MEIOB		XM_005905641.2	0	0.00333333		XM_014477935.1	0	0.00333333		XM_005886706.2	60.56	49.88	48.68	66.6	81.78	56.89	352.77	136.76	206.02	216.15	368.08	234.56	RPL17		TCONS_00000518	0.24	0.15	0	0.09	0.32	0.35	0.26	0.14	0.59	0.53	1.21
TCONS_00000438	0.61	0.97	1.45	0.7	1.97	1.78	1.15	4.36	1.19	1.08	1.23	1.33	Igfals		XM_005906682.2	0	0.00333333		XM_014478550.1	0	0.00333333		XM_005886707.1	0.81	0.27	0	0	0	0	0.98	0.16	0	0.29	0.37	0.21	RPL17		TCONS_00000520	0.27	0.05	1.09	0.88	0.44	0.63	0.68	1.27	1.34	1.36	0.64
TCONS_00000445	0.63	0.19	0.26	0	0.44	0.05	0.32	0	0	0	0	0	PTX4		XM_005906834.2	0	0.00333333		XM_014478786.1	0	0.00333333		XM_005886708.2	0.61	0.67	1.31	0.91	0.97	1.24	2.29	1.66	5.02	3.92	7.97	5.75	LOC102268745		TCONS_00000521	0	0	0	0.02	0	0	0	0	0	0	0
TCONS_00000446	0.31	0.22	0.08	0.15	0.25	0.21	0.33	0.21	0.17	0.17	0.22	0.19	CLCN7		XM_005907379.1	0	0.00333333		XM_014479203.1	0	0.00333333		XM_005886712.2	0.74	1	0.71	1.8	1.29	1.48	0.11	0.52	0.36	0.43	0.56	0.55	MYO5B		TCONS_00000527	4.5	1.65	4.29	4.05	4.21	4.91	7.9	15.62	9.1	10.41	5.13
TCONS_00000458	0.43	0.29	0	0.95	0	2.07	0.17	0	0.16	0.15	0	0	-		XM_005907527.1	0	0.00333333		XM_014480049.1	0	0.00333333		XM_005886713.1	1.89	1.52	2.09	2.55	2.11	2.07	4.51	2.7	6.16	4.85	5.62	5.57	SH3YL1		TCONS_00000530	5.78	4.33	1.76	2.87	4.54	3.52	4.55	10.19	5.04	4.15	7.76
TCONS_00000459	0	0	0.11	0	0	0	0	0.04	0	0	0.19	0.05	-		XM_005908500.2	0	0.00333333		XM_014481566.1	0	0.00333333		XM_005886714.2	0.42	0.08	0.27	0.51	0.26	0.24	0.66	0.51	0.48	0.62	2.92	1.51	FAM110C		TCONS_00000532	36.05	32.16	26.77	20.88	25.54	23.13	10.84	12.5	18.89	18.38	7.8
TCONS_00000471	0	0	0	0	0	0	0	0	0	0	0.01	0	RPUSD1		XM_005909475.1	0	0.00333333		XM_014481673.1	0	0.00333333		XM_005886716.2	3.03	2.57	3.84	2.77	3.05	3.02	6.74	1.87	1.52	1.83	3.64	3.5	GSTK1		TCONS_00000535	0	0	0	0	0	0	0	0.32	0.58	0.29	0
TCONS_00000474	4.26	3.22	2.16	3.3	2.75	3.16	2.9	2.27	2.03	2	2.69	2.48	NARFL		XM_005909616.1	0	0.00333333		XM_014481684.1	0	0.00333333		XM_005886717.2	0	0	0.32	0.14	0.05	0	0.73	0.28	0.07	0	0.23	0.35	GSTK1		TCONS_00000536	1.45	0	0.29	0.62	0.81	0.61	0.25	0.33	0	0	0.38
TCONS_00000476	0	0	0	0	0.36	0	0.21	0.43	0.08	0.15	0	0	CCDC78		XM_005909809.1	0	0.00333333		XM_014482168.1	0	0.00333333		XM_005886719.2	0	0	0	0	0.13	0	0	0	0	0	0	0.03	TMEM139		TCONS_00000537	0	1.89	0.53	1.55	0.01	0.74	9.79	4.71	4.25	4.37	15.83
TCONS_00000477	0.73	0.44	0.19	0.55	0.64	0.64	1.51	0.66	0.95	0.95	0.9	1.04	CCDC78		XM_005910218.2	0	0.00333333		XM_014483440.1	0	0.00333333		XM_005886720.2	7.29	6.64	6.52	5.68	8.84	8.03	14.98	14.11	8.17	9.48	10.51	10.35	CASP2		TCONS_00000538	0	0.09	0	0.65	1.78	0.87	0	0	0	0	0
TCONS_00000479	0	0	0.09	0	0	0.06	0	0.07	0.02	0.02	0.2	0	Fbxl16		XM_005911147.1	0	0.00333333		XM_014483733.1	0	0.00333333		XM_005886722.2	0	0.99	0	0.97	0.93	1.63	0	0	0	0.04	0	0	CASP2		TCONS_00000539	0.53	0.03	0.09	0.11	0.22	0.2	0.1	0.21	0.07	0.02	0.21
TCONS_00000486	0	0	0.43	0	0.24	0.11	0.72	0	0	0	0	0	-		XM_005911396.2	0	0.00333333		TCONS_00000962	0	0.00666667		XM_005886723.1	0.44	0.54	0.28	0.95	1.24	0.71	0.08	0.09	0.1	0.07	0.64	0.11	FAM131B		TCONS_00000548	0.03	0.01	0	0.05	0.03	0	7.87	3.69	2.66	2.07	3.68
TCONS_00000501	19.31	5.84	0	0.01	4.16	15.35	1.1	0.61	8.01	8.38	0	5.9	Axin1		XM_014478211.1	0	0.00333333		TCONS_00007423	0	0.00666667		XM_005886724.2	0	0.06	0.1	0.1	0.22	0.06	0.36	2.59	0.48	0.48	0.41	0.39	EPHA1		TCONS_00000552	0	0	0	0.05	0	0	5.27	8.03	1.92	1.9	2.26
TCONS_00000502	0	0	0.53	0	0	0	0	0	0	0	0	0	Axin1		XM_014478695.1	0	0.00333333		TCONS_00016839	0	0.00666667		XM_005886726.2	0.52	0.29	0.63	0.6	0.94	0.77	1.71	0.63	0.7	0.54	0.63	1.15	TCAF2		TCONS_00000553	0.23	0.06	0.13	0.1	0.19	0.1	4.12	5.96	6.61	6.47	3.44
TCONS_00000503	0.03	0	14.8	9.35	8.53	0.01	6.62	6.89	0	0	6.27	0	Axin1		XM_014479483.1	0	0.00333333		TCONS_00017377	0	0.00666667		XM_005886728.2	48.64	39.58	37.98	21.24	29.69	19.68	0	0.01	0	0.01	0.01	0.03	CLCN1		TCONS_00000555	0	0	0	0	0.08	0	0.86	1.71	1.47	0.96	1.48
TCONS_00000504	1.43	1.37	1.38	1.61	1.96	1.71	1.71	1.43	1.3	1.33	2.09	1.71	Axin1		XM_014481624.1	0	0.00333333		TCONS_00021568	0	0.00666667		XM_005886729.2	41.93	38.55	48.29	37.62	79.57	79.37	56.44	71.2	54.06	57.18	76.47	63.52	ZYX		TCONS_00000574	0	0	0	0	0	0	0	0	0.1	0	0
TCONS_00000515	0	0	0	0	0	0	0	0	0	0	0.5	0	LUC7		XM_014482766.1	0	0.00333333		TCONS_00025285	0	0.00666667		XM_005886734.2	1.6	2.19	2.65	2.56	3.89	2.99	18.73	11.98	5.57	6.72	7.61	5.79	TCAF1		TCONS_00000577	0	0	0	0	0	0	0	0	0	0.09	0
TCONS_00000516	2.86	2.52	0.66	2.64	2.49	1.43	7.38	3.53	6.45	6.63	13.3	10.01	LUC7		XM_014483128.1	0	0.00333333		TCONS_00025515	0	0.00666667		XM_005886735.1	3.46	1.68	1.65	1.45	5.87	1.88	9.53	12.56	1.24	1.85	4.66	4.54	TCAF1		TCONS_00000578	0	0	0	0	0	0	0.08	0	0.09	0.07	0
TCONS_00000517	0	0	0	0	0	0.25	0	0	0	0.21	0.36	0	LUC7		XM_014483353.1	0	0.00333333		TCONS_00027040	0	0.00666667		XM_005886736.1	0	0	0	0	0	0	0	0.1	0	0	0	0	LOC102278192		TCONS_00000579	0	0	0.63	0.2	0.38	0.39	2.2	1.21	1.73	2.53	2.34
TCONS_00000518	0.24	0.15	0	0.09	0.32	0.35	0.26	0.14	0.59	0.53	1.21	2.43	LUC7		XM_014483482.1	0	0.00333333		TCONS_00034099	0	0.00666667		XM_005886737.1	0	0	0	0	0	0	0.2	0	0	0	0	0	LOC102278473		TCONS_00000580	0.52	0.82	0.33	0.45	0.95	0.21	1.04	0.99	0.33	0.53	0.85
TCONS_00000520	0.27	0.05	1.09	0.88	0.44	0.63	0.68	1.27	1.34	1.36	0.64	1.82	LUC7		TCONS_00000521	0	0.00666667		TCONS_00035970	0	0.00666667		XM_005886738.1	0	0	0	0	0	0	0	0.11	0	0	0	0	LOC102278747		TCONS_00000605	0.59	0.92	0.5	0.59	0.63	1	1.88	2.57	1.83	1.87	3.55
TCONS_00000521	0	0	0	0.02	0	0	0	0	0	0	0	0	usp106		TCONS_00003238	0	0.00666667		TCONS_00038180	0	0.00666667		XM_005886740.1	0	0	0	0	0	0	0.23	0.11	0	0	0.04	0.05	LOC102279312		TCONS_00000623	0	0	0	0.16	0.16	0	1.86	0.99	0	0	1.59
TCONS_00000527	4.5	1.65	4.29	4.05	4.21	4.91	7.9	15.62	9.1	10.41	5.13	7.2	RHBDF1		TCONS_00005681	0	0.00666667		TCONS_00040169	0	0.00666667		XM_005886743.1	0	0	0	0	0	0	0.04	0	0	0	0	0	LOC102280159		TCONS_00000624	0	0.25	0.45	0	0	0	0.15	0	0	0	0
TCONS_00000530	5.78	4.33	1.76	2.87	4.54	3.52	4.55	10.19	5.04	4.15	7.76	5.75	RHBDF1		TCONS_00006270	0	0.00666667		TCONS_00040337	0	0.00666667		XM_005886745.1	7.52	8.92	9.85	12.37	13.4	10.04	18.37	14.31	16.49	14.15	46.75	19.07	HEYL		TCONS_00000626	0	0	0	0	0	0.06	0.08	0.6	0	0.28	0
TCONS_00000532	36.05	32.16	26.77	20.88	25.54	23.13	10.84	12.5	18.89	18.38	7.8	9.3	Polr3k		TCONS_00007783	0	0.00666667		TCONS_00043049	0	0.00666667		XM_005886746.1	0.13	0	0.27	0	0.55	0.05	0	0.01	0.03	0	0.03	0	HPCAL4		TCONS_00000627	0.45	0.33	0	0	0	0.26	0	0.33	1.39	1.69	0
TCONS_00000535	0	0	0	0	0	0	0	0.32	0.58	0.29	0	0	IL9R		TCONS_00009883	0	0.00666667		TCONS_00047472	0	0.00666667		XM_005886748.1	0	0	0	0	0	0	0.08	0	0	0	0	0	LOC102281745		TCONS_00000628	0	0.07	0.49	0.26	0.05	0.15	0.43	0.34	0.62	0.22	1.44
TCONS_00000536	1.45	0	0.29	0.62	0.81	0.61	0.25	0.33	0	0	0.38	0.43	IL9R		TCONS_00013578	0	0.00666667		TCONS_00048917	0	0.00666667		XM_005886750.1	0	0	0	0	0	0	0.08	0.04	0	0	0	0	LOC102282305		TCONS_00000629	0	0	0	0.09	0.29	0	0	0.03	0	0	0
TCONS_00000537	0	1.89	0.53	1.55	0.01	0.74	9.79	4.71	4.25	4.37	15.83	18.4	IL9R		TCONS_00013877	0	0.00666667		TCONS_00051148	0	0.00666667		XM_005886752.2	56.72	47.61	43.64	59.53	43.33	41.51	42.37	24.62	18.7	21.36	24.97	18.02	LOC102283148		TCONS_00000660	1.76	1.38	1.29	2.03	2.41	2.96	13.63	9.06	5.53	6.44	12.37
TCONS_00000538	0	0.09	0	0.65	1.78	0.87	0	0	0	0	0	0	IL9R		TCONS_00016374	0	0.00666667		TCONS_00051149	0	0.00666667		XM_005886753.2	16.51	18.78	18.4	24.07	12.8	12.58	0.38	0.07	0	0.08	0.65	0.09	NT5C1A		TCONS_00000667	0.26	0.09	0	0	0	0	0	0	0.36	0.3	0.1
TCONS_00000539	0.53	0.03	0.09	0.11	0.22	0.2	0.1	0.21	0.07	0.02	0.21	0.13	IL9R		TCONS_00018394	0	0.00666667		TCONS_00052918	0	0.00666667		XM_005886754.1	2.12	1.51	3.71	1.15	1.56	3.42	1.08	1.25	0.82	0.63	2.74	1.05	ZNF205		TCONS_00000668	0.86	0.01	0.75	0.23	1.47	0.65	0.19	0.11	0.43	2.19	0.49
TCONS_00000548	0.03	0.01	0	0.05	0.03	0	7.87	3.69	2.66	2.07	3.68	0.97	-		TCONS_00018986	0	0.00666667		TCONS_00053375	0	0.00666667		XM_005886755.2	7.64	5.97	3.42	4.89	8.07	6.64	3.2	3.77	2.86	3.78	2.47	5.51	ZNF205		TCONS_00000687	0.22	0.54	0.98	0	0	0.27	1.07	1.89	2.18	1.82	1.86
TCONS_00000552	0	0	0	0.05	0	0	5.27	8.03	1.92	1.9	2.26	1.92	ANKEF1		TCONS_00019720	0	0.00666667		TCONS_00060368	0	0.00666667		XM_005886758.2	0	0	0.04	0.04	0.02	0	0	0.04	0	0	0	0	CCDC64B		TCONS_00000690	0	0.69	0.87	0.76	0.2	0	0.77	3.76	3.93	2.47	2.29
TCONS_00000553	0.23	0.06	0.13	0.1	0.19	0.1	4.12	5.96	6.61	6.47	3.44	4.23	ANKEF1		TCONS_00020559	0	0.00666667		TCONS_00063487	0	0.00666667		XM_005886759.2	2.52	2.37	4.4	3.65	5.52	8.39	4.08	6.52	4.48	4.36	6.05	4.82	THOC6		TCONS_00000692	0.07	0	0.04	0.04	0	0	0.12	0.17	0.21	0.23	0.16
TCONS_00000555	0	0	0	0	0.08	0	0.86	1.71	1.47	0.96	1.48	0.54	ANKEF1		TCONS_00020561	0	0.00666667		TCONS_00064583	0	0.00666667		XM_005886760.2	0	0	0.04	0	0	0	0	0	0	0	0	0	THOC6		TCONS_00000695	0.66	0.38	0.25	0.41	1.07	0.07	1.81	2.12	1.5	1.55	1.54
TCONS_00000574	0	0	0	0	0	0	0	0	0.1	0	0	0	Snap25		TCONS_00021215	0	0.00666667		TCONS_00066957	0	0.00666667		XM_005886763.1	7.09	14.51	84.24	23.43	33.11	190.59	2.61	16.37	10.3	6.75	17.94	10.07	TNFRSF12A		TCONS_00000696	0.24	0	0.31	0	1.96	0	0	2.01	0	0.34	0
TCONS_00000577	0	0	0	0	0	0	0	0	0	0.09	0	0	SLX4IP		TCONS_00022246	0	0.00666667		TCONS_00078017	0	0.00666667		XM_005886765.2	3.29	14.54	21.45	10.38	10.51	14.88	4.6	4.98	3.62	3.57	2.75	3.08	HCFC1R1		TCONS_00000710	0.09	0.22	0.18	0.41	0.61	0.55	0.91	0.83	0.25	0.75	0.69
TCONS_00000578	0	0	0	0	0	0	0.08	0	0.09	0.07	0	0.12	SLX4IP		TCONS_00022652	0	0.00666667		TCONS_00078477	0	0.00666667		XM_005886766.2	2.2	7.29	11.59	7.23	7.97	10.77	2.64	2.94	2.34	1.45	1.43	2.77	HCFC1R1		TCONS_00000716	0.71	0.62	0.5	0.67	0.87	1.1	2.22	1.7	1.21	1.33	3.24
TCONS_00000579	0	0	0.63	0.2	0.38	0.39	2.2	1.21	1.73	2.53	2.34	2.32	SLX4IP		TCONS_00022779	0	0.00666667		TCONS_00091814	0	0.00666667		XM_005886767.2	0	0	0	0.06	0	0.17	0	0	0	0.35	0.18	0	PKMYT1		TCONS_00000717	2.82	2.91	1.79	2.47	4.35	3.09	5.53	4	3.13	3.53	7.12
TCONS_00000580	0.52	0.82	0.33	0.45	0.95	0.21	1.04	0.99	0.33	0.53	0.85	1.01	SLX4IP		TCONS_00023546	0	0.00666667		TCONS_00108683	0	0.00666667		XM_005886768.2	0	0.11	0	0	0	0	0.05	0	0.04	0	0	0.1	PKMYT1		TCONS_00000718	7.16	3.28	12.34	5.15	5.28	14.23	10.51	13.25	14.33	11.31	14.91
TCONS_00000605	0.59	0.92	0.5	0.59	0.63	1	1.88	2.57	1.83	1.87	3.55	2.71	-		TCONS_00025515	0	0.00666667		TCONS_00110571	0	0.00666667		XM_005886769.2	4.04	3.98	6.68	2.97	5.07	4.98	5.75	7.15	4.05	4.01	3.53	4.83	PAQR4		TCONS_00000719	11.25	6.21	8.74	6.78	10.53	13.2	12.64	9.84	7.02	5.96	10.96
TCONS_00000623	0	0	0	0.16	0.16	0	1.86	0.99	0	0	1.59	1.48	Ppm1h		TCONS_00026217	0	0.00666667		TCONS_00116613	0	0.00666667		XM_005886770.2	166.28	160.78	154.93	102.98	132.15	128.27	103.17	96.79	65.34	69.3	53.19	64.48	TCEB2		TCONS_00000721	0.58	0.67	0.43	0.74	0.92	1.07	2.25	1.3	1.22	1.34	3.03
TCONS_00000624	0	0.25	0.45	0	0	0	0.15	0	0	0	0	0	PPM1H		TCONS_00027527	0	0.00666667		XM_005887481.2	0	0.00666667		XM_005886771.1	14.19	9.73	9.84	9.5	11.91	9.79	7.89	6.07	5.96	6.76	7.17	4.41	PDPK1		TCONS_00000724	0.04	0.32	0.49	0.72	0.74	0.96	1.69	0.9	1.22	0.97	1.95
TCONS_00000626	0	0	0	0	0	0.06	0.08	0.6	0	0.28	0	0	PPM1H		TCONS_00029711	0	0.00666667		XM_005888748.1	0	0.00666667		XM_005886773.2	0.17	0.09	0.78	0.51	0.76	0.84	1.82	0.73	1.87	2.05	1	1.52	ABCA3		TCONS_00000731	0	2.38	0	4.05	2.28	1.26	2.17	0	0.59	4.66	0
TCONS_00000627	0.45	0.33	0	0	0	0.26	0	0.33	1.39	1.69	0	0	Ppm1h		TCONS_00030613	0	0.00666667		XM_005889249.2	0	0.00666667		XM_005886774.2	12.26	10.95	9.2	10.45	14.69	14.37	3.59	11.06	7.14	7.2	6.57	3.51	RNPS1		TCONS_00000735	0.14	0.07	0.09	0.26	0.27	0.18	0.48	0.22	1.9	2.21	1.71
TCONS_00000628	0	0.07	0.49	0.26	0.05	0.15	0.43	0.34	0.62	0.22	1.44	0.73	Ppm1h		TCONS_00031661	0	0.00666667		XM_005889290.1	0	0.00666667		XM_005886775.2	5.05	5.97	6.07	7.75	6.01	4.16	11.16	11.95	8.94	7.03	3.34	4.44	ECI1		TCONS_00000737	0	0	0	0	0	0	0	0	0.01	0	0.04
TCONS_00000629	0	0	0	0.09	0.29	0	0	0.03	0	0	0	1.43	Ppm1h		TCONS_00034019	0	0.00666667		XM_005889850.1	0	0.00666667		XM_005886776.1	0.08	0.14	0	0.02	0.14	0.23	0.04	0.05	0.02	0.03	0.06	0.07	DNASE1L2		TCONS_00000740	0.78	0.67	0.69	0.83	1.1	1.05	1.94	1.48	1.91	2.43	3.25
TCONS_00000660	1.76	1.38	1.29	2.03	2.41	2.96	13.63	9.06	5.53	6.44	12.37	14	TRIM25		TCONS_00035408	0	0.00666667		XM_005890400.1	0	0.00666667		XM_005886777.2	2.06	2.49	1.27	2.81	1.76	1.08	1.36	2.16	1.83	2.17	0.58	2.08	E4F1		TCONS_00000746	1.12	1.11	0.62	0.85	0.49	0.73	0.95	0.26	1.06	1.05	1.15
TCONS_00000667	0.26	0.09	0	0	0	0	0	0	0.36	0.3	0.1	0.08	STARD4		TCONS_00040613	0	0.00666667		XM_005890663.2	0	0.00666667		XM_005886778.2	47	43.25	34.13	32.02	37.31	36.91	2.55	6.25	9.08	8.53	5.02	5.63	PGP		TCONS_00000747	0	0	0.11	0.1	0.11	0	0	0.69	0.16	0.26	0.69
TCONS_00000668	0.86	0.01	0.75	0.23	1.47	0.65	0.19	0.11	0.43	2.19	0.49	0	STARD4		TCONS_00040649	0	0.00666667		XM_005890916.1	0	0.00666667		XM_005886779.2	14.22	20.09	12.25	9.69	13.72	12.15	6.49	12.57	3.87	4.71	2.47	3.92	MLST8		TCONS_00000750	0	0	0	0.04	0.06	0	0	0	0	0.07	0.1
TCONS_00000687	0.22	0.54	0.98	0	0	0.27	1.07	1.89	2.18	1.82	1.86	0.25	PSPH		TCONS_00041049	0	0.00666667		XM_005891747.2	0	0.00666667		XM_005886780.2	1.53	1.49	8.12	2.49	0.46	1.99	0.51	0.53	1.34	0	0.73	0.73	MLST8		TCONS_00000751	0	0	0	0.2	0	0	0.88	0.3	0.77	0	0
TCONS_00000690	0	0.69	0.87	0.76	0.2	0	0.77	3.76	3.93	2.47	2.29	0.08	PSPH		TCONS_00044276	0	0.00666667		XM_005892075.1	0	0.00666667		XM_005886781.2	0.64	0.12	0.39	0.28	0.02	0.05	0.42	0.73	0.14	0.15	0.16	0.39	RAB26		TCONS_00000768	1.02	0.6	0.73	1.52	0.79	0.78	0.96	0.99	1.36	1.14	1.54
TCONS_00000692	0.07	0	0.04	0.04	0	0	0.12	0.17	0.21	0.23	0.16	0	43722		TCONS_00057382	0	0.00666667		XM_005892516.2	0	0.00666667		XM_005886782.2	18.56	13.95	17.98	17.35	23.1	16.75	27.18	24.48	15.21	16.91	19.28	19.6	TSC2		TCONS_00000774	21.59	17.59	16.29	18.08	36.07	33.4	64.95	66.28	54.99	53.18	36.81
TCONS_00000695	0.66	0.38	0.25	0.41	1.07	0.07	1.81	2.12	1.5	1.55	1.54	1.37	-		TCONS_00058061	0	0.00666667		XM_005894212.2	0	0.00666667		XM_005886783.2	6.05	6.11	3.68	6.98	6.83	6.01	16.27	8.12	7.17	8.22	12.23	11.49	NTHL1		TCONS_00000776	0.73	0.74	0.08	0.51	0.26	0.07	1.31	1.66	1.59	1.26	1.41
TCONS_00000696	0.24	0	0.31	0	1.96	0	0	2.01	0	0.34	0	0	-		TCONS_00058558	0	0.00666667		XM_005894368.2	0	0.00666667		XM_005886784.2	48.67	38.57	25.69	36.3	40.84	40.23	66.19	76.61	27.43	22.63	125.73	69.24	SLC9A3R2		TCONS_00000777	1.04	0.21	0	0.17	0.32	0.48	0	0.45	0.26	0	0
TCONS_00000710	0.09	0.22	0.18	0.41	0.61	0.55	0.91	0.83	0.25	0.75	0.69	1.2	ZNF668		TCONS_00058746	0	0.00666667		XM_005895177.2	0	0.00666667		XM_005886785.2	0	0	0	0	0	0	0	0	0	6.19	0	0	SLC9A3R2		TCONS_00000778	0.35	0.23	0.55	0.16	0.18	0	0.24	0	0.02	0.46	0.41
TCONS_00000716	0.71	0.62	0.5	0.67	0.87	1.1	2.22	1.7	1.21	1.33	3.24	2.89	-		TCONS_00060493	0	0.00666667		XM_005895284.1	0	0.00666667		XM_005886787.1	1.1	1.05	0.92	0.39	0.33	0.47	0	0	0	0	0	0	LOC102268844		TCONS_00000779	0.43	0.4	0.56	0.26	0.3	0.57	1.28	0.5	0.5	0.72	0.46
TCONS_00000717	2.82	2.91	1.79	2.47	4.35	3.09	5.53	4	3.13	3.53	7.12	5.64	TRIO		TCONS_00061099	0	0.00666667		XM_005895788.1	0	0.00666667		XM_005886789.1	0	0.06	0.15	0.14	0.2	0.65	0.07	0	0.02	0.13	0.03	0.1	MMP25		TCONS_00000780	0.36	0	0.22	0.15	1.04	0.57	0.67	1.32	0.6	0.69	0.31
TCONS_00000718	7.16	3.28	12.34	5.15	5.28	14.23	10.51	13.25	14.33	11.31	14.91	17.13	TRIO		TCONS_00061311	0	0.00666667		XM_005895870.2	0	0.00666667		XM_005886790.2	0.14	0.14	0.04	0	0	0	0	0.09	0.02	0	0	0	KREMEN2		TCONS_00000787	13.3	14.52	15.37	11.2	15.04	13.89	7.96	8.97	3.79	4.58	5.88
TCONS_00000719	11.25	6.21	8.74	6.78	10.53	13.2	12.64	9.84	7.02	5.96	10.96	13.24	TRIO		TCONS_00062687	0	0.00666667		XM_005896004.1	0	0.00666667		XM_005886792.2	4.06	7.57	6.22	3.93	8.44	6.25	5.3	7.78	5.52	5.24	4.55	4.14	FLYWCH2		TCONS_00000795	1.22	1.27	0.62	0.89	0.9	1.09	1.19	0.44	0.52	0.37	1.81
TCONS_00000721	0.58	0.67	0.43	0.74	0.92	1.07	2.25	1.3	1.22	1.34	3.03	2.81	-		TCONS_00067288	0	0.00666667		XM_005896148.1	0	0.00666667		XM_005886793.2	7.81	9.98	8.86	15.15	11.64	1.07	24.14	20.03	11.74	8.26	10.27	0	SRRM2		TCONS_00000797	0	0	0.04	0	0	0	0	0	0	0	0
TCONS_00000724	0.04	0.32	0.49	0.72	0.74	0.96	1.69	0.9	1.22	0.97	1.95	2.01	TRIO		TCONS_00067758	0	0.00666667		XM_005897015.1	0	0.00666667		XM_005886794.1	0	0.04	0.58	0	0	0.5	0.04	0.3	0	0	0.04	0	PRSS33		TCONS_00000814	0	0	0	0	0.09	0.09	0.34	0	0.26	0.37	0.23
TCONS_00000731	0	2.38	0	4.05	2.28	1.26	2.17	0	0.59	4.66	0	0.86	TRIO		TCONS_00068406	0	0.00666667		XM_005897291.1	0	0.00666667		XM_005886795.1	0	0	0	0	0	0.08	0	0	0	0	0	0	LOC102271092		TCONS_00000817	0	0	0	0	0	0	0	0	0	0.13	0
TCONS_00000735	0.14	0.07	0.09	0.26	0.27	0.18	0.48	0.22	1.9	2.21	1.71	1.16	FAM105A		TCONS_00069440	0	0.00666667		XM_005897320.1	0	0.00666667		XM_005886798.2	5.48	4.4	4.11	3.39	5.93	3.65	5.5	6.09	5.34	5.25	5.79	4.58	KCTD5		TCONS_00000819	0	0	0	0	0	0	0	0	0	0	0.34
TCONS_00000737	0	0	0	0	0	0	0	0	0.01	0	0.04	0	Plekha1		TCONS_00069513	0	0.00666667		XM_005897434.1	0	0.00666667		XM_005886804.1	0	0	0	0	0.05	0	0.12	0	0	0.05	0	0	BRICD5		TCONS_00000826	0.07	0.04	0.02	0.03	0.04	0.09	1.28	0.3	0.1	0.08	0.68
TCONS_00000740	0.78	0.67	0.69	0.83	1.1	1.05	1.94	1.48	1.91	2.43	3.25	2.88	OTULIN		TCONS_00072192	0	0.00666667		XM_005897668.2	0	0.00666667		XM_005886806.2	13.2	14.53	10.33	16.81	23.81	19.6	11.84	21.62	14.3	15.84	11.51	14.23	PKD1		TCONS_00000828	0.16	0.02	0.09	0.02	0.2	0	0.05	0.05	0.19	0.24	0.11
TCONS_00000746	1.12	1.11	0.62	0.85	0.49	0.73	0.95	0.26	1.06	1.05	1.15	2.16	POLR2K		TCONS_00072862	0	0.00666667		XM_005898406.1	0	0.00666667		XM_005886807.2	4.83	2.52	2.78	1.94	4.17	4.6	7.3	5.94	7.27	5.63	3.84	4.46	GFER		TCONS_00000835	0.05	0	0	0	0	0	0.51	0.38	0.18	0.2	0.59
TCONS_00000747	0	0	0.11	0.1	0.11	0	0	0.69	0.16	0.26	0.69	0.34	POLR2K		TCONS_00074176	0	0.00666667		XM_005899048.1	0	0.00666667		XM_005886808.2	14.76	11.77	15.25	9.49	17.47	14.99	10.7	10.93	7.4	7.33	7.24	6.66	TBL3		TCONS_00000836	0	0.06	0.22	0.06	0	0	0	0	0.01	0	0
TCONS_00000750	0	0	0	0.04	0.06	0	0	0	0	0.07	0.1	0.06	SPAG1		TCONS_00078562	0	0.00666667		XM_005899431.2	0	0.00666667		XM_005886809.2	0.02	0	0.04	0.01	0.01	0	0.05	0.01	0	0	0	0	RPS2		TCONS_00000837	0	0.15	0	0	0.13	0.1	0.43	0.38	0	0.06	0.73
TCONS_00000751	0	0	0	0.2	0	0	0.88	0.3	0.77	0	0	0	SPAG1		TCONS_00078708	0	0.00666667		XM_005899436.2	0	0.00666667		XM_005886810.2	0	0	0	0	0	0	0	0.04	0	0	0	0	RNF151		TCONS_00000841	0.23	0.08	0	0	0.11	0	0.44	0.2	0.1	0.23	0.05
TCONS_00000768	1.02	0.6	0.73	1.52	0.79	0.78	0.96	0.99	1.36	1.14	1.54	1.93	NR3C2		TCONS_00083264	0	0.00666667		XM_005899549.2	0	0.00666667		XM_005886811.1	119.77	138.84	112.99	99.28	107.71	91.5	45.09	33.79	25.84	25.28	21.38	19.18	NDUFB10		TCONS_00000850	0.16	0.19	0.03	0.18	0.4	0.46	0.26	0.05	0.01	0.05	0.26
TCONS_00000774	21.59	17.59	16.29	18.08	36.07	33.4	64.95	66.28	54.99	53.18	36.81	45.17	SEC61A1		TCONS_00084882	0	0.00666667		XM_005899937.1	0	0.00666667		XM_005886812.2	245.59	264.58	282.12	162.7	183.26	175.08	0.45	0.15	0.24	0.09	0.24	0	RPL3L		TCONS_00000853	0	0	0	0	0.13	0	0.02	0.02	0	0	0.09
TCONS_00000776	0.73	0.74	0.08	0.51	0.26	0.07	1.31	1.66	1.59	1.26	1.41	0.26	EEFSEC		TCONS_00086599	0	0.00666667		XM_005900394.2	0	0.00666667		XM_005886813.2	31.31	26.33	24.85	42.52	39.73	48.41	125.67	145.49	160.79	147.53	84.5	57.63	MSRB1		TCONS_00000855	0.07	0.04	0	0.05	0.04	0.07	0.31	0.18	0.27	0.11	0.05
TCONS_00000777	1.04	0.21	0	0.17	0.32	0.48	0	0.45	0.26	0	0	0.79	EEFSEC		TCONS_00089491	0	0.00666667		XM_005900497.2	0	0.00666667		XM_005886814.2	19.42	16.16	24.58	9.78	12.43	13.79	5.18	4.28	7.24	7.06	5.36	5.13	FAHD1		TCONS_00000858	0.21	0	0	0	0.22	0.01	1.91	0	0.32	0.82	0.89
TCONS_00000778	0.35	0.23	0.55	0.16	0.18	0	0.24	0	0.02	0.46	0.41	0	EEFSEC		TCONS_00093864	0	0.00666667		XM_005900610.2	0	0.00666667		XM_005886815.2	57.19	50.87	55.05	47.05	40.66	36.08	36.2	41.62	32.12	31.21	19.32	21.24	HAGH		TCONS_00000859	0	0.67	1.22	0.62	0.56	0.46	1.37	2.12	0.34	1.37	1.14
TCONS_00000779	0.43	0.4	0.56	0.26	0.3	0.57	1.28	0.5	0.5	0.72	0.46	0.75	EEFSEC		TCONS_00096302	0	0.00666667		XM_005900643.2	0	0.00666667		XM_005886816.2	30.94	25.22	23.04	16.23	24.93	21.17	17.1	14.12	9.38	9.94	7.48	7.58	MRPS34		TCONS_00000860	0.42	0.51	0.49	0.49	0.36	0.41	1.21	1.2	1.45	0.85	1.35
TCONS_00000780	0.36	0	0.22	0.15	1.04	0.57	0.67	1.32	0.6	0.69	0.31	1.49	EEFSEC		TCONS_00102492	0	0.00666667		XM_005900820.2	0	0.00666667		XM_005886817.2	29.55	16.43	19.84	19.75	22.16	18.4	12.86	14.18	13.95	13.75	10.7	12.56	SPSB3		TCONS_00000861	0.49	0	0.06	0	0	0	0.66	0.16	0.23	0.23	0.55
TCONS_00000787	13.3	14.52	15.37	11.2	15.04	13.89	7.96	8.97	3.79	4.58	5.88	4.81	EEFSEC		TCONS_00102769	0	0.00666667		XM_005900901.2	0	0.00666667		XM_005886818.2	4.48	3.74	4.37	3.65	0	1.78	6.39	9.41	6.88	6.35	4.02	5.31	NUBP2		TCONS_00000865	0.43	0.19	0.34	0.28	0.31	0.19	0.93	1.7	1.78	1.14	3.07
TCONS_00000795	1.22	1.27	0.62	0.89	0.9	1.09	1.19	0.44	0.52	0.37	1.81	1.1	-		TCONS_00104312	0	0.00666667		XM_005901422.1	0	0.00666667		XM_005886819.2	0	0	0	0	4.09	2.58	0	0	0	0	0	0.26	NUBP2		TCONS_00000866	0	0.08	0.21	0.17	0	0	0.28	0.25	0.06	0.12	0.7
TCONS_00000797	0	0	0.04	0	0	0	0	0	0	0	0	0	-		TCONS_00105232	0	0.00666667		XM_005901425.1	0	0.00666667		XM_005886820.2	5.17	4.58	4.25	2.83	4.75	5.35	10.44	11.87	11.37	12.47	8.41	10.32	HN1L		TCONS_00000868	0	0.12	0	0.06	0.06	0.18	0.08	0.19	0.2	0.29	0.26
TCONS_00000814	0	0	0	0	0.09	0.09	0.34	0	0.26	0.37	0.23	0.07	Diaph3		TCONS_00109891	0	0.00666667		XM_005901455.2	0	0.00666667		XM_005886821.2	2.48	1.24	1.32	1.07	2.1	1.38	2.2	2.52	1.81	2.16	1.73	1.96	TELO2		TCONS_00000870	1.02	1.08	3.72	0.58	3.82	0.57	6.71	4.96	2.86	4.04	5.59
TCONS_00000817	0	0	0	0	0	0	0	0	0	0.13	0	0	DIAPH3		TCONS_00110198	0	0.00666667		XM_005901643.2	0	0.00666667		XM_005886822.2	21.19	17.3	13.48	9.6	15.09	17.07	13.94	14.41	11.37	12.04	12.21	9.71	LOC102285863		TCONS_00000871	7.06	6.07	4.93	7.63	4.5	6.51	7.74	9.61	14.8	13.63	19.14
TCONS_00000819	0	0	0	0	0	0	0	0	0	0	0.34	0	Diaph3		TCONS_00119399	0	0.00666667		XM_005901871.1	0	0.00666667		XM_005886823.2	10.06	8.04	8.25	6.43	8.78	8.21	5.93	6.11	6.59	7.22	4.81	4.49	TSR3		TCONS_00000880	4.03	1.14	3.81	2.13	2.91	3.65	4.81	7.53	3.88	3.69	5.78
TCONS_00000826	0.07	0.04	0.02	0.03	0.04	0.09	1.28	0.3	0.1	0.08	0.68	0.32	-		TCONS_00120329	0	0.00666667		XM_005902081.1	0	0.00666667		XM_005886825.1	0	0	0	0	0	0.13	0	0	0	0	0	0	C1QTNF8		TCONS_00000881	9.32	6.38	5.62	6.91	8.63	11.63	21.07	25.85	10.35	10.82	13.1
TCONS_00000828	0.16	0.02	0.09	0.02	0.2	0	0.05	0.05	0.19	0.24	0.11	0.26	-		TCONS_00120400	0	0.00666667		XM_005904056.1	0	0.00666667		XM_005886828.2	1.17	0.45	0.81	0.73	0.94	0.8	1.15	1.64	0.62	0.62	0.57	0.92	CHTF18		TCONS_00000885	0.11	0.17	0.14	0.45	0.42	0.54	0.35	0.53	0.19	0.33	0.3
TCONS_00000835	0.05	0	0	0	0	0	0.51	0.38	0.18	0.2	0.59	0.45	NMUR1		TCONS_00121113	0	0.00666667		XM_005904089.2	0	0.00666667		XM_005886829.1	1.82	1.53	2.23	1.73	2.94	1.68	3.95	4.44	2.73	2.94	2.26	2.63	RPUSD1		TCONS_00000887	0	0.87	1.78	1.12	0.66	0.69	0	3.42	0.96	0.31	0
TCONS_00000836	0	0.06	0.22	0.06	0	0	0	0	0.01	0	0	0	NMUR1		TCONS_00125037	0	0.00666667		XM_005904102.2	0	0.00666667		XM_005886830.2	0.04	0	0	0	0	0.04	0.16	0	0	0	0	0	LOC102264328		TCONS_00000889	33.25	22.72	37.64	26.38	48.74	35.01	37.1	42.77	50.64	53.76	29.59
TCONS_00000837	0	0.15	0	0	0.13	0.1	0.43	0.38	0	0.06	0.73	0	NMUR1		TCONS_00128851	0	0.00666667		XM_005904315.1	0	0.00666667		XM_005886831.1	9.37	7.81	9.9	5.13	9.87	6.8	6.28	4.84	1.57	2.55	4.04	3.82	NARFL		TCONS_00000890	2.95	2.14	0	4.52	1.69	0.51	2.64	1.32	1.9	3.67	1.74
TCONS_00000841	0.23	0.08	0	0	0.11	0	0.44	0.2	0.1	0.23	0.05	0.06	GTF2IRD2B		XM_005887078.2	0	0.00666667		XM_005904603.2	0	0.00666667		XM_005886832.2	7.22	7.75	6.62	5.08	10.34	6.7	7.1	7.14	6.36	4.7	4.47	7.14	HAGHL		TCONS_00000898	1.68	0.12	1.88	1.13	0.75	2.06	1.46	1.87	2.79	2.61	1.17
TCONS_00000850	0.16	0.19	0.03	0.18	0.4	0.46	0.26	0.05	0.01	0.05	0.26	0.02	-		XM_005887382.2	0	0.00666667		XM_005905241.1	0	0.00666667		XM_005886833.2	10.27	8.09	8.59	7.96	13.88	9.41	9.86	11.26	6.36	8.12	6.34	8.01	WDR24		TCONS_00000901	14.86	11.22	10.84	4.13	7.33	11.08	6.06	8.53	7.63	5.98	3.88
TCONS_00000853	0	0	0	0	0.13	0	0.02	0.02	0	0	0.09	0	Htr2b		XM_005887435.1	0	0.00666667		XM_005905371.2	0	0.00666667		XM_005886834.1	146.61	139.95	111.13	85.91	103.59	82.96	43.17	49.83	52.22	47.08	29.95	33.77	STUB1		TCONS_00000903	74.91	60.9	68.24	52.31	48.39	51.02	50.33	54.02	45.59	39.2	22.43
TCONS_00000855	0.07	0.04	0	0.05	0.04	0.07	0.31	0.18	0.27	0.11	0.05	0.45	GPR55		XM_005887601.1	0	0.00666667		XM_005905498.1	0	0.00666667		XM_005886835.2	7.18	5.42	6.58	5.61	7.78	8.16	8.23	9.63	6.17	7.14	6.7	7.15	RHOT2		TCONS_00000909	2.29	0.76	0.94	0.08	0.16	0.02	0	0	0	0	0
TCONS_00000858	0.21	0	0	0	0.22	0.01	1.91	0	0.32	0.82	0.89	1.11	SP110		XM_005888308.2	0	0.00666667		XM_005906669.2	0	0.00666667		XM_005886836.1	20.57	21.74	19.69	13.93	15.2	16.91	21	22.07	13.1	13.76	10.33	13.82	LOC102266036		TCONS_00000917	0	0	0.25	0.25	0	0.47	0.72	0.44	1.35	1.02	1.25
TCONS_00000859	0	0.67	1.22	0.62	0.56	0.46	1.37	2.12	0.34	1.37	1.14	1.08	SP110		XM_005888681.1	0	0.00666667		XM_005906940.2	0	0.00666667		XM_005886837.2	5.71	2.43	3.18	2.26	5.6	4.77	3.13	4.78	4.07	4.03	3.68	2.29	RAB40C		TCONS_00000918	0.11	0.2	0.16	0.21	0.36	0	0.77	0.75	1.39	1.57	1.48
TCONS_00000860	0.42	0.51	0.49	0.49	0.36	0.41	1.21	1.2	1.45	0.85	1.35	1.64	SP110		XM_005889296.1	0	0.00666667		XM_005907000.2	0	0.00666667		XM_005886839.2	10.03	7.79	11	8.65	14.64	9.85	10.03	11.27	10.24	9.88	6.38	7.76	PIGQ		TCONS_00000919	0.21	0	0	0	0	0	0	0	0	0.03	0.04
TCONS_00000861	0.49	0	0.06	0	0	0	0.66	0.16	0.23	0.23	0.55	0.1	SP110		XM_005889595.1	0	0.00666667		XM_005907783.1	0	0.00666667		XM_005886840.2	7.73	11.07	7.28	9.54	10.47	8.01	27.82	24.87	15.32	14.86	15.88	16.05	DECR2		TCONS_00000929	1.4	1.37	0.94	0.26	0.57	1.48	2.49	3.03	1.16	0.76	2.32
TCONS_00000865	0.43	0.19	0.34	0.28	0.31	0.19	0.93	1.7	1.78	1.14	3.07	2.38	SLC16A14		XM_005889600.2	0	0.00666667		XM_005907816.1	0	0.00666667		XM_005886841.2	62.17	54.56	60.56	33.9	45.37	37.17	45.09	39.02	17.94	17.9	19.43	18.91	MRPL28		TCONS_00000934	0	0	0	0.06	0	0	0.06	0	0	0	0.21
TCONS_00000866	0	0.08	0.21	0.17	0	0	0.28	0.25	0.06	0.12	0.7	0	SLC16A14		XM_005889902.2	0	0.00666667		XM_005907887.1	0	0.00666667		XM_005886842.2	5.67	5.01	4.6	2.72	4.56	3.41	0.4	1.17	0	0.92	0	2.02	AXIN1		TCONS_00000935	0	0	0	0	0	0	0	0.04	0.07	0.12	0
TCONS_00000868	0	0.12	0	0.06	0.06	0.18	0.08	0.19	0.2	0.29	0.26	0.31	SLC16A14		XM_005890015.1	0	0.00666667		XM_005908081.2	0	0.00666667		XM_005886843.2	0	5.28	0	2.43	2.4	0.23	0	0	0	0.1	0	0	AXIN1		TCONS_00000936	0	0.04	0.11	0	0	0.17	0.08	0	0.09	0.1	0
TCONS_00000870	1.02	1.08	3.72	0.58	3.82	0.57	6.71	4.96	2.86	4.04	5.59	3.69	TRIP12		XM_005890054.1	0	0.00666667		XM_005908156.2	0	0.00666667		XM_005886844.2	14.06	12.2	15.43	9.57	12.9	10.21	14.49	24.51	10.98	12.84	7.57	8.94	FAM234A		TCONS_00000952	1.17	0.54	0.41	0.63	0.63	0.69	3.96	2.35	2.58	2.83	4.82
TCONS_00000871	7.06	6.07	4.93	7.63	4.5	6.51	7.74	9.61	14.8	13.63	19.14	16.91	TRIP12		XM_005890152.1	0	0.00666667		XM_005908278.2	0	0.00666667		XM_005886845.2	5.96	4.85	5.9	5.69	5.06	4.36	5.77	4.48	3.28	3.64	5.08	5.15	LUC7L		TCONS_00000953	0	0	0.44	0.03	0	0	0	0.02	0	0	0
TCONS_00000880	4.03	1.14	3.81	2.13	2.91	3.65	4.81	7.53	3.88	3.69	5.78	5.29	MAN1B1		XM_005890474.1	0	0.00666667		XM_005908806.1	0	0.00666667		XM_005886846.1	1.3	2.03	2.51	0.17	0.6	1.42	1.49	1.58	1.27	0.66	1.05	0.84	LOC102268645		TCONS_00000955	1.82	1.21	1.21	1.52	1.78	1.4	3.05	3.55	3.69	3.58	5.8
TCONS_00000881	9.32	6.38	5.62	6.91	8.63	11.63	21.07	25.85	10.35	10.82	13.1	14.37	MAN1B1		XM_005890610.1	0	0.00666667		XM_005909662.2	0	0.00666667		XM_005886847.1	0.5	0.51	0.18	3	0.17	2.31	2.31	7.18	3.37	3.04	1.31	1.4	LOC102268919		TCONS_00000960	0	0	1.01	0.24	0.63	0.5	0.51	0.72	0	0.22	0.34
TCONS_00000885	0.11	0.17	0.14	0.45	0.42	0.54	0.35	0.53	0.19	0.33	0.3	0.5	Sapcd2		XM_005890638.1	0	0.00666667		XM_005910093.1	0	0.00666667		XM_005886849.1	6.96	3.89	5.03	3.83	5.55	4.95	4.7	3.65	3.03	2.78	2.7	3.99	NPRL3		TCONS_00000962	0.13	0.25	0	0	0	0	0	0	0	0	0
TCONS_00000887	0	0.87	1.78	1.12	0.66	0.69	0	3.42	0.96	0.31	0	0.52	ENTPD2		XM_005890657.2	0	0.00666667		XM_005910528.1	0	0.00666667		XM_005886850.2	0.87	1.05	0.36	0.62	0.33	0.2	2.91	1.93	1.77	1.3	4.07	1.89	RHBDF1		TCONS_00000963	0.19	0.19	0	0.43	0	0	0	0	0	0	0
TCONS_00000889	33.25	22.72	37.64	26.38	48.74	35.01	37.1	42.77	50.64	53.76	29.59	44.06	NPDC1		XM_005891312.2	0	0.00666667		XM_005910871.2	0	0.00666667		XM_005886851.2	27.84	25.82	22.23	19.03	18.51	23.85	5.62	13.61	9.58	8.14	2.75	4.38	SNRNP25		TCONS_00000978	0.21	0.15	0.26	0.1	0.15	0.17	1.08	0.43	2.17	1.98	0.93
TCONS_00000890	2.95	2.14	0	4.52	1.69	0.51	2.64	1.32	1.9	3.67	1.74	3.1	Npdc1		XM_005891731.1	0	0.00666667		XM_005911330.1	0	0.00666667		XM_005886855.1	0	0	0.3	0.02	0.21	0.04	0	0.24	0.06	0.16	0.17	0.09	NOXO1		TCONS_00000983	5.16	3.2	4.81	5.29	5.55	5.87	16.73	13.16	24.52	21.7	22.87
TCONS_00000898	1.68	0.12	1.88	1.13	0.75	2.06	1.46	1.87	2.79	2.61	1.17	1.58	ABCA2		XM_005892512.2	0	0.00666667		XM_005911371.1	0	0.00666667		XM_005886856.2	0	0.24	0.17	0.29	0.36	0	3.23	7.23	4.55	4.28	1.9	2.05	HS3ST6		TCONS_00000988	0	0	0	0	0	0	0.84	0.07	0	0.02	0.66
TCONS_00000901	14.86	11.22	10.84	4.13	7.33	11.08	6.06	8.53	7.63	5.98	3.88	4.06	FBXW5		XM_005892582.2	0	0.00666667		XM_014476279.1	0	0.00666667		XM_005886857.1	0.21	0	0.07	0	0.32	0	0.26	0	0.41	0.15	0	0.47	MEIOB		TCONS_00000989	0	0	0	0	0	0	0.72	0	0	0	2.08
TCONS_00000903	74.91	60.9	68.24	52.31	48.39	51.02	50.33	54.02	45.59	39.2	22.43	30.96	EDF1		XM_005892593.2	0	0.00666667		XM_014476901.1	0	0.00666667		XM_005886859.2	0.04	0.55	0.07	0.71	0.53	1.54	0.18	4.04	1.64	2.13	0.62	0	IGFALS		TCONS_00000990	0	0	0	0	0	0	0.15	0	0	0	0
TCONS_00000909	2.29	0.76	0.94	0.08	0.16	0.02	0	0	0	0	0	0	Lcn3		XM_005892601.2	0	0.00666667		XM_014477239.1	0	0.00666667		XM_005886860.1	2.09	4.05	3.13	2.41	3.19	2.15	3.76	6.82	2.57	2.95	2.59	2.94	EME2		TCONS_00000996	0.12	0	0.27	0	0	0.47	0.91	0	0.39	0.71	0.72
TCONS_00000917	0	0	0.25	0.25	0	0.47	0.72	0.44	1.35	1.02	1.25	1.31	CTTNBP2NL		XM_005892644.1	0	0.00666667		XM_014477656.1	0	0.00666667		XM_005886862.2	2.3	1.71	1.51	1.99	2.24	2	2.82	2.67	0.61	0.81	2.37	2.37	CRAMP1		TCONS_00000997	0.56	0.56	0.32	0.73	0.65	0.19	0	1.49	1.16	0.46	0.83
TCONS_00000918	0.11	0.2	0.16	0.21	0.36	0	0.77	0.75	1.39	1.57	1.48	2.59	CTTNBP2NL		XM_005892746.2	0	0.00666667		XM_014477924.1	0	0.00666667		XM_005886864.1	0	0.11	0	0	0.25	0	0	0	0.02	0	0	0.04	PTX4		TCONS_00001017	0.88	0.52	0.29	1.72	1.15	0.56	0.99	0.74	0.54	1.47	1.01
TCONS_00000919	0.21	0	0	0	0	0	0	0	0	0.03	0.04	0	CTTNBP2NL		XM_005892798.1	0	0.00666667		XM_014478491.1	0	0.00666667		XM_005886865.2	9	6.97	8.98	7.06	11.78	9.77	12.4	12.38	14.1	16.12	9.17	11.09	CLCN7		TCONS_00001018	0	0	2.44	2.21	2.25	1.27	0.95	3.13	2.13	2.42	1.01
TCONS_00000929	1.4	1.37	0.94	0.26	0.57	1.48	2.49	3.03	1.16	0.76	2.32	1.66	SDE3		XM_005892983.1	0	0.00666667		XM_014478874.1	0	0.00666667		XM_005886867.2	2.23	2.25	2.39	2.17	2.87	2.22	5.24	4.71	3.66	3.78	4.92	5.04	UNKL		TCONS_00001019	0	0.41	0	0	0	0	0	0	0	0	0
TCONS_00000934	0	0	0	0.06	0	0	0.06	0	0	0	0.21	0	Fam19a3		XM_005893326.1	0	0.00666667		XM_014478933.1	0	0.00666667		XM_005886870.1	0.89	3.86	3.79	3.52	4.15	13.15	2.69	0.28	1.81	2.36	0.53	1.06	TPSB2		TCONS_00001020	0.4	0.37	0	0	0	0	0	0	0	0	0
TCONS_00000935	0	0	0	0	0	0	0	0.04	0.07	0.12	0	0	Fam19a3		XM_005893727.1	0	0.00666667		XM_014479013.1	0	0.00666667		XM_005886871.1	0.46	1.43	1.07	1.03	3.26	1.99	1.1	0.17	0.76	0.6	0.04	1.01	LOC102276593		TCONS_00001024	1.36	1.41	0.92	1.42	1.69	1.45	5.85	3.01	2.86	4.58	4.15
TCONS_00000936	0	0.04	0.11	0	0	0.17	0.08	0	0.09	0.1	0	0.1	Fam19a3		XM_005894073.2	0	0.00666667		XM_014480176.1	0	0.00666667		XM_005886874.2	0	0	0.14	0	0	0	0	0.02	0	0	0	0	SOX8		TCONS_00001025	1.03	0.11	0	0.58	0.25	0.59	3.72	1.6	1.57	1.16	2.73
TCONS_00000952	1.17	0.54	0.41	0.63	0.63	0.69	3.96	2.35	2.58	2.83	4.82	5.15	LRIG2		XM_005894658.1	0	0.00666667		XM_014480357.1	0	0.00666667		XM_005886875.1	3.25	6.02	4.51	2.73	3.93	3.95	11.79	9.73	5.86	5.65	6.51	5.84	LMF1		TCONS_00001027	3.44	1.96	2.13	2.73	3.08	2.39	9.7	4.98	2.13	2.21	4.54
TCONS_00000953	0	0	0.44	0.03	0	0	0	0.02	0	0	0	0	LRIG2		XM_005894979.1	0	0.00666667		XM_014480806.1	0	0.00666667		XM_005886876.1	0	0	0	0	0	0	0	0.02	0	0	0	0	LOC102278000		TCONS_00001030	5.7	1.62	4.02	1.63	1.88	1.6	5.55	3.57	3.86	3.26	3.93
TCONS_00000955	1.82	1.21	1.21	1.52	1.78	1.4	3.05	3.55	3.69	3.58	5.8	4.26	LRIG2		XM_005895988.2	0	0.00666667		XM_014481071.1	0	0.00666667		XM_005886878.2	2.46	3.8	2.6	2.15	3.21	1.54	4.8	4.26	3.9	3.96	2.7	3.43	FAM173A		TCONS_00001032	0	0.73	0	0	0	0	0	0	0	0	0
TCONS_00000960	0	0	1.01	0.24	0.63	0.5	0.51	0.72	0	0.22	0.34	0.11	MAGI3		XM_005896898.2	0	0.00666667		XM_014481289.1	0	0.00666667		XM_005886879.2	0.41	0.1	0.3	0.07	0	0.23	0	0	0	0	0	0	METRN		TCONS_00001039	0	0	0	0.01	0.03	0	2.73	0.4	1.24	1.5	1.09
TCONS_00000962	0.13	0.25	0	0	0	0	0	0	0	0	0	0.02	MAGI3		XM_005896978.1	0	0.00666667		XM_014482221.1	0	0.00666667		XM_005886881.2	5.23	3.93	4.05	2.44	5.93	4.98	13.47	10.41	7.27	8.41	6.45	7.14	JMJD8		TCONS_00001056	0.45	0.32	0.2	0.42	0.68	0.56	3.6	1.25	4.23	4.83	2.92
TCONS_00000963	0.19	0.19	0	0.43	0	0	0	0	0	0	0	0.51	MAGI3		XM_005897044.2	0	0.00666667		XM_014482666.1	0	0.00666667		XM_005886882.2	0.1	0.05	0.09	0.11	0.49	0.17	1.52	1.33	1.01	1.47	1.31	0.99	RHBDL1		TCONS_00001059	0.37	0.4	0.21	0.1	0.29	0.29	0	0.02	0	0	0
TCONS_00000978	0.21	0.15	0.26	0.1	0.15	0.17	1.08	0.43	2.17	1.98	0.93	0.85	DCLRE1B		XM_005897240.1	0	0.00666667		XM_014482958.1	0	0.00666667		XM_005886883.2	0.05	0	0	0	0	0	0	0	0	0	0	0	WDR90		TCONS_00001060	0.08	1.25	0.43	0.33	0.81	1.46	1.37	0.7	0.79	1.03	0.37
TCONS_00000983	5.16	3.2	4.81	5.29	5.55	5.87	16.73	13.16	24.52	21.7	22.87	21.83	HIPK1		XM_005897242.2	0	0.00666667		XM_014483412.1	0	0.00666667		XM_005886884.2	85.54	56.04	63.08	52.59	79.76	49.13	9.85	14.8	4.45	5.09	0	0.66	FAM195A		TCONS_00001062	0	0	0	0.09	0	0	0.69	0.07	0.51	0.69	0.4
TCONS_00000988	0	0	0	0	0	0	0.84	0.07	0	0.02	0.66	0.48	-		XM_005897281.1	0	0.00666667		TCONS_00002071	0	0.01		XM_005886885.2	0	0	0.02	0	0	0	0	0	0	0	0	0	WFIKKN1		TCONS_00001068	0	1.93	0.21	0.43	0.63	0	0.23	0	1.15	0	0.32
TCONS_00000989	0	0	0	0	0	0	0.72	0	0	0	2.08	0	-		XM_005897725.2	0	0.00666667		TCONS_00003236	0	0.01		XM_005886888.2	3.96	2.88	2.71	3.42	6.24	5.26	3.47	4.19	3.26	4.18	4.68	3.7	CAPN15		TCONS_00001072	30.36	35.59	49.25	48.14	33.67	53.48	9.33	3.32	2.22	2.78	6.11
TCONS_00000990	0	0	0	0	0	0	0.15	0	0	0	0	0	-		XM_005898342.2	0	0.00666667		TCONS_00007184	0	0.01		XM_005886893.2	0.13	0	0.07	0.07	0	0	0.04	0	0.03	0	0.05	0.05	ARHGDIG		TCONS_00001073	0	2.14	2.32	0.33	5.05	2.73	0.37	0.38	0.59	0.71	0
TCONS_00000996	0.12	0	0.27	0	0	0.47	0.91	0	0.39	0.71	0.72	1.75	Shfm1		XM_005898453.1	0	0.00666667		TCONS_00015933	0	0.01		XM_005886898.1	0.38	0	0	0.09	0.02	0.2	5.93	4.74	2.03	2.47	3.46	1.43	ANKEF1		TCONS_00001078	10.08	7.16	8.14	8.79	7.73	6.49	0.25	1.51	1.39	1.18	0.53
TCONS_00000997	0.56	0.56	0.32	0.73	0.65	0.19	0	1.49	1.16	0.46	0.83	0	-		XM_005898844.1	0	0.00666667		TCONS_00029167	0	0.01		XM_005886899.1	0	0.03	0.34	0	0.14	0	0	0.14	0	0	0.06	0	SNAP25		TCONS_00001084	0	0	0	0	0	0.08	0	0	0.06	0.04	0.07
TCONS_00001017	0.88	0.52	0.29	1.72	1.15	0.56	0.99	0.74	0.54	1.47	1.01	1.23	SLC25A13		XM_005899530.2	0	0.00666667		TCONS_00033481	0	0.01		XM_005886900.1	0	0	0	0.04	0	0.07	0	0	0	0.05	0	0.07	SNAP25		TCONS_00001085	0.21	0.07	0.14	0.33	0.1	0.23	1.27	0.77	0.57	0.96	0.65
TCONS_00001018	0	0	2.44	2.21	2.25	1.27	0.95	3.13	2.13	2.42	1.01	0.25	SLC25A13		XM_005899534.2	0	0.00666667		TCONS_00033518	0	0.01		XM_005886901.2	9.38	6	5.14	7.79	6.5	6.54	9.14	5.82	9.1	7.74	9.65	10.27	MKKS		TCONS_00001086	0	0	0	0	0.09	0	0	0	0.04	0	0
TCONS_00001019	0	0.41	0	0	0	0	0	0	0	0	0	0	SLC25A13		XM_005900046.1	0	0.00666667		TCONS_00035403	0	0.01		XM_005886902.1	0.37	0	0.42	0.14	0	0.42	0.98	2.41	1.18	0.77	1.44	0	SLX4IP		TCONS_00001087	0	0.09	0	0.03	0	0.01	0.22	0	0	0	0
TCONS_00001020	0.4	0.37	0	0	0	0	0	0	0	0	0	0	SLC25A13		XM_005900215.1	0	0.00666667		TCONS_00035492	0	0.01		XM_005886903.2	10.97	10.04	13.9	11.07	18.17	15.58	95.91	72.69	71.34	73.01	71.29	55.42	JAG1		TCONS_00001088	0	0	0	0	0.09	0	0	0.2	0.05	0	0.11
TCONS_00001024	1.36	1.41	0.92	1.42	1.69	1.45	5.85	3.01	2.86	4.58	4.15	2.41	ADAMTSL3		XM_005900735.1	0	0.00666667		TCONS_00040152	0	0.01		XM_005886905.1	0	0	0	0	0.06	0	0	0	0	0	0	0	GABRB2		TCONS_00001123	2	1.02	0.88	1.4	1.22	1.1	1.75	2.23	3.02	3.1	3.5
TCONS_00001025	1.03	0.11	0	0.58	0.25	0.59	3.72	1.6	1.57	1.16	2.73	1.6	ADAMTSL3		XM_005900844.1	0	0.00666667		TCONS_00041737	0	0.01		XM_005886906.1	0	0	0	0	0	0	1.44	0.12	0	0.02	0	0	GABRB2		TCONS_00001128	0.84	0.6	0.53	1.2	1.44	0.67	0.97	0.83	1.16	1.15	0.43
TCONS_00001027	3.44	1.96	2.13	2.73	3.08	2.39	9.7	4.98	2.13	2.21	4.54	3.15	ADAMTSL3		XM_005900975.1	0	0.00666667		TCONS_00042393	0	0.01		XM_005886907.1	0	0	0	0	0	0	0	0.02	0	0	0.05	0	GABRA6		TCONS_00001130	0.36	0.36	0.35	0	0.59	0.39	0	0.12	0	0	0.1
TCONS_00001030	5.7	1.62	4.02	1.63	1.88	1.6	5.55	3.57	3.86	3.26	3.93	4.25	EFTUD1		XM_005901006.2	0	0.00666667		TCONS_00043443	0	0.01		XM_005886908.2	0	0	0	0	0	0	0	0.11	0	0	0	0	GABRA1		TCONS_00001132	0.43	0.34	1.27	0.75	0.72	2.52	0.86	0.39	0.52	0.39	0.55
TCONS_00001032	0	0.73	0	0	0	0	0	0	0	0	0	0	EFTUD1		XM_005901013.1	0	0.00666667		TCONS_00045118	0	0.01		XM_005886909.2	0	0	0.03	0.02	0	0.02	0.17	0.11	0.01	0	0	0	GABRA1		TCONS_00001133	2.37	0	0	2.38	1.4	1.47	5.76	4.07	8.37	7.96	6.19
TCONS_00001039	0	0	0	0.01	0.03	0	2.73	0.4	1.24	1.5	1.09	1.21	MCEE		XM_005901014.1	0	0.00666667		TCONS_00047401	0	0.01		XM_005886911.2	0.13	0.12	0.23	0	0.14	0.15	0.38	0.21	0.61	1.28	0.89	0.77	LOC102265270		TCONS_00001141	1.8	1.07	2.89	4.02	3.14	2.86	1.14	3.03	3.53	3.35	2.39
TCONS_00001056	0.45	0.32	0.2	0.42	0.68	0.56	3.6	1.25	4.23	4.83	2.92	4.31	-		XM_005901693.1	0	0.00666667		TCONS_00058643	0	0.01		XM_005886912.1	0.29	0.3	0.43	0.29	0.54	0.26	0.13	0.04	0.04	0	0.25	0.06	CACNG7		TCONS_00001142	7.4	5.75	4.67	8.68	10.77	8.48	14.95	11.38	14.12	15.35	16.69
TCONS_00001059	0.37	0.4	0.21	0.1	0.29	0.29	0	0.02	0	0	0	0	-		XM_005903314.2	0	0.00666667		TCONS_00058990	0	0.01		XM_005886913.1	0.04	0.08	0	0	0	0	0.21	0.8	0	0.21	0.58	0.21	PRKCG		TCONS_00001143	0.59	0.62	0.59	0.45	0.33	0.48	1.3	1.36	1.87	2.1	1.65
TCONS_00001060	0.08	1.25	0.43	0.33	0.81	1.46	1.37	0.7	0.79	1.03	0.37	1.33	HOMER2		XM_005903457.2	0	0.00666667		TCONS_00059212	0	0.01		XM_005886914.2	81.97	73.24	73.18	75.57	154.09	152.91	149.32	284.72	148.5	151.96	219.98	184.44	MYADM		TCONS_00001146	0.07	0.14	0.34	0.11	0.13	0.25	0.42	0.44	0.16	0.21	0.55
TCONS_00001062	0	0	0	0.09	0	0	0.69	0.07	0.51	0.69	0.4	0.36	-		XM_005903514.2	0	0.00666667		TCONS_00060553	0	0.01		XM_005886915.2	4.09	4.67	3.55	2.65	5.12	2.8	0	0	0	0	0	0.04	LOC102266971		TCONS_00001149	0.48	0.18	0.38	0	1.84	0.12	1.13	0.85	2.22	1.09	1.62
TCONS_00001068	0	1.93	0.21	0.43	0.63	0	0.23	0	1.15	0	0.32	0	HOMER2		XM_005903706.2	0	0.00666667		TCONS_00062637	0	0.01		XM_005886919.2	0.41	0.02	0.05	1.02	0.88	0.73	2.26	0.8	2.39	3.59	3.19	2.65	PPM1H		TCONS_00001151	2.92	2.7	3.19	3.93	3.36	6.6	10.58	16.34	11	10.03	13.68
TCONS_00001072	30.36	35.59	49.25	48.14	33.67	53.48	9.33	3.32	2.22	2.78	6.11	3.22	HOMER2		XM_005903777.1	0	0.00666667		TCONS_00064233	0	0.01		XM_005886920.1	0.17	0.34	0.42	0.2	0.74	0.68	1.07	0.9	1.74	1.5	2.98	1.71	MON2		TCONS_00001157	1	0.78	0.25	0.1	0.44	1.47	2.09	0.89	1.86	1.59	3.05
TCONS_00001073	0	2.14	2.32	0.33	5.05	2.73	0.37	0.38	0.59	0.71	0	0.35	HOMER2		XM_005903817.1	0	0.00666667		TCONS_00071800	0	0.01		XM_005886921.1	0	0.27	3.72	2.46	2.68	2.47	3.42	4.71	2.14	4.41	5.61	3.42	MON2		TCONS_00001158	1.8	2.2	0.66	2.11	1.79	1.19	0.8	0.66	1.44	1.85	2
TCONS_00001078	10.08	7.16	8.14	8.79	7.73	6.49	0.25	1.51	1.39	1.18	0.53	0.83	FSD2		XM_005904112.1	0	0.00666667		TCONS_00072221	0	0.01		XM_005886922.2	8.46	5.06	3.91	4.17	6.12	3.38	15.49	13.38	16.84	14.45	18.2	15.48	MON2		TCONS_00001159	0.44	0.96	0.72	0.89	0.84	0.23	2.66	2.03	3.44	3.89	4.25
TCONS_00001084	0	0	0	0	0	0.08	0	0	0.06	0.04	0.07	0	CPEB1		XM_005904152.1	0	0.00666667		TCONS_00072719	0	0.01		XM_005886924.1	5.53	4.71	4.02	4.21	5.2	5.28	6.74	4.39	9.69	12.2	14.01	15.5	USP15		TCONS_00001223	5.06	3.38	3.21	2.21	1.92	3.64	13.25	8.31	15.85	13.62	10.16
TCONS_00001085	0.21	0.07	0.14	0.33	0.1	0.23	1.27	0.77	0.57	0.96	0.65	0.66	CPEB1		XM_005904267.1	0	0.00666667		TCONS_00078275	0	0.01		XM_005886925.1	0.89	2.86	1.84	2.84	0.63	0.93	3.17	2.5	5.2	4.46	4.45	3.68	USP15		TCONS_00001231	0.13	0.08	0.11	0.16	0.17	0.18	0.43	0.34	0.31	0.35	0.77
TCONS_00001086	0	0	0	0	0.09	0	0	0	0.04	0	0	0	CPEB1		XM_005905300.2	0	0.00666667		TCONS_00078792	0	0.01		XM_005886926.1	0	0.14	0	0	0	0	0	0	0.05	0.05	0	0	FAM19A2		TCONS_00001233	0	0.17	0	0	0	0.22	0.26	0.73	0.62	0	0
TCONS_00001087	0	0.09	0	0.03	0	0.01	0.22	0	0	0	0	0.05	CPEB1		XM_005905589.2	0	0.00666667		TCONS_00091603	0	0.01		XM_005886927.2	0.18	0.87	1.09	0.66	0.62	0.76	2.72	2.38	2.77	3.88	8.15	6.5	ANGPT2		TCONS_00001238	0	0.22	1.43	0.59	0.46	2.73	0	0	0	0	0
TCONS_00001088	0	0	0	0	0.09	0	0	0.2	0.05	0	0.11	0	CPEB1		XM_005905655.1	0	0.00666667		TCONS_00098320	0	0.01		XM_005886928.2	0.39	0	0	0	0	0	0.12	0	0	0	0.22	0	ANGPT2		TCONS_00001239	2.64	2.53	2.2	3.91	2.5	3.36	4.4	4.84	7.47	8.81	6.29
TCONS_00001123	2	1.02	0.88	1.4	1.22	1.1	1.75	2.23	3.02	3.1	3.5	3.65	SEC11A		XM_005905768.2	0	0.00666667		TCONS_00098923	0	0.01		XM_005886929.1	2.83	2.34	2.6	2.65	3.33	3.56	5.26	4.14	3.8	4.47	6.55	5.56	MCPH1		TCONS_00001240	3.04	1.73	2.02	3.34	2.76	4.07	3.86	2.52	3.51	2.4	5.4
TCONS_00001128	0.84	0.6	0.53	1.2	1.44	0.67	0.97	0.83	1.16	1.15	0.43	1.66	WDR73		XM_005905914.2	0	0.00666667		TCONS_00102076	0	0.01		XM_005886934.1	0	0.06	0.01	0.04	0.07	0.09	0.22	0.01	0.01	0.05	0.02	0.07	XKR5		TCONS_00001241	2.57	1.94	0.44	2.51	1.38	3.04	0.37	0	0.94	1.76	0.48
TCONS_00001130	0.36	0.36	0.35	0	0.59	0.39	0	0.12	0	0	0.1	0.13	ZNF774		XM_005906720.2	0	0.00666667		TCONS_00105526	0	0.01		XM_005886935.2	20.61	15.56	12.91	14.32	11.64	12.02	5.18	3.91	6.16	6.29	7.93	7.55	AGPAT5		TCONS_00001248	2.17	0.64	1.72	1.26	4.72	1.91	3.8	1.71	4.66	4.59	6.06
TCONS_00001132	0.43	0.34	1.27	0.75	0.72	2.52	0.86	0.39	0.52	0.39	0.55	0.49	ZNF774		XM_005906877.1	0	0.00666667		TCONS_00106078	0	0.01		XM_005886937.2	9.21	6.83	8.33	7.05	10.66	9.53	81.14	50.11	44.67	52.3	40.3	58.67	SCPEP1		TCONS_00001250	1.82	0.71	0.66	0	1.68	1.97	0.29	1.46	1.19	3.49	0.75
TCONS_00001133	2.37	0	0	2.38	1.4	1.47	5.76	4.07	8.37	7.96	6.19	13.69	IQGAP1		XM_005906878.2	0	0.00666667		TCONS_00106115	0	0.01		XM_005886939.2	1.81	1.71	0.92	1.83	1.48	1.87	4.4	2.44	3.21	3.37	5.84	3.72	COIL		TCONS_00001252	2.57	0.23	0	0.42	0.28	0	1.62	0	1.82	3.6	1.36
TCONS_00001141	1.8	1.07	2.89	4.02	3.14	2.86	1.14	3.03	3.53	3.35	2.39	3.39	CRTC3		XM_005907218.2	0	0.00666667		TCONS_00107850	0	0.01		XM_005886940.2	6.57	7.5	6.3	6.88	11.94	9.47	52.44	29.65	14	15.98	34.08	29.6	TRIM25		TCONS_00001262	0.08	0.35	0	0.58	0.05	0.12	0.48	0.63	1.83	1.41	0
TCONS_00001142	7.4	5.75	4.67	8.68	10.77	8.48	14.95	11.38	14.12	15.35	16.69	15.27	CRTC3		XM_005908186.2	0	0.00666667		TCONS_00108759	0	0.01		XM_005886941.2	21.57	25.93	19.56	28.08	28.21	19.65	34.86	25.12	13.98	15.54	15.51	11.24	AKAP1		TCONS_00001263	1.27	0.73	0.98	0.83	1	1.93	2.82	4.03	6.47	5.84	7.64
TCONS_00001143	0.59	0.62	0.59	0.45	0.33	0.48	1.3	1.36	1.87	2.1	1.65	2.31	BLM		XM_005909662.2	0	0.00666667		TCONS_00112156	0	0.01		XM_005886944.2	0.03	0.65	0.53	0.92	0.25	1.04	2.99	4.83	6.98	4.37	6.82	5.52	STARD4		TCONS_00001264	1.27	0.73	0.98	0.83	1	1.93	2.82	4.03	6.47	5.84	7.64
TCONS_00001146	0.07	0.14	0.34	0.11	0.13	0.25	0.42	0.44	0.16	0.21	0.55	0.43	-		XM_005909677.2	0	0.00666667		TCONS_00124109	0	0.01		XM_005886946.2	4.74	2.7	3.98	2.43	4.36	3.93	5.28	4.83	5.13	5.19	8.02	7.48	WDR36		TCONS_00001266	0.03	0	0	0	0.12	0.05	0.81	0.5	0.19	0	0
TCONS_00001149	0.48	0.18	0.38	0	1.84	0.12	1.13	0.85	2.22	1.09	1.62	0.82	FURIN		XM_005909939.1	0	0.00666667		TCONS_00128079	0	0.01		XM_005886949.2	151.25	152.33	120.99	115.98	141.23	110.46	65.94	60.75	85.8	77.22	50.32	50.4	CHCHD2		TCONS_00001292	0.06	0.03	0.06	0.05	0	0.15	0.42	0.13	0.29	0.15	0.42
TCONS_00001151	2.92	2.7	3.19	3.93	3.36	6.6	10.58	16.34	11	10.03	13.68	9.03	FURIN		XM_005910408.2	0	0.00666667		XM_005886719.2	0	0.01		XM_005886950.2	94.42	79.37	54.58	46.06	39.73	25.52	2.53	2.42	2.72	1.4	1.71	2.12	PHKG1		TCONS_00001299	0	0	0	0	0.05	0	0.15	0.35	0.03	0.13	0.08
TCONS_00001157	1	0.78	0.25	0.1	0.44	1.47	2.09	0.89	1.86	1.59	3.05	3.32	PCM1		XM_005910709.2	0	0.00666667		XM_005887128.1	0	0.01		XM_005886951.2	0.37	0.27	0	2.05	0.82	1.29	1.18	0	0.5	0.4	0.64	1.33	PHKG1		TCONS_00001317	0.52	0.98	0.42	0.85	0.87	0.66	2.14	1.91	1.27	1.37	2.41
TCONS_00001158	1.8	2.2	0.66	2.11	1.79	1.19	0.8	0.66	1.44	1.85	2	2.18	PCM1		XM_005910733.2	0	0.00666667		XM_005887412.2	0	0.01		XM_005886952.2	0.72	3.24	1.03	1.63	0	0	0	1.53	0	0.79	0.81	0	PHKG1		TCONS_00001333	0	0	0	0.36	0	0	0	0	0	0.31	0
TCONS_00001159	0.44	0.96	0.72	0.89	0.84	0.23	2.66	2.03	3.44	3.89	4.25	3.96	PCM1		XM_005910913.1	0	0.00666667		XM_005887456.2	0	0.01		XM_005886953.2	10.47	7.09	8.13	8.86	8.53	11.27	16.48	15.31	27.13	24.15	23.63	22.29	CCT6A		TCONS_00001336	1	0.45	0.41	0.64	0.98	0.39	6.79	9.81	13.08	12.37	14.19
TCONS_00001223	5.06	3.38	3.21	2.21	1.92	3.64	13.25	8.31	15.85	13.62	10.16	17.84	AGA		XM_005910934.1	0	0.00666667		XM_005887491.2	0	0.01		XM_005886954.2	0	0.16	0.24	0.27	0.38	0.38	1.93	2.53	4.13	4.47	2.95	2.64	PSPH		TCONS_00001337	0.83	0.11	0.45	0.74	0.5	0.36	1.76	3.82	1.82	4.74	1.52
TCONS_00001231	0.13	0.08	0.11	0.16	0.17	0.18	0.43	0.34	0.31	0.35	0.77	0.45	LONRF1		XM_005910947.2	0	0.00666667		XM_005887670.1	0	0.01		XM_005886955.2	102.92	91.11	66.78	89.78	74.74	63.61	26.92	29.05	65.12	58.71	47.58	46.53	GBAS		TCONS_00001338	0.57	0	0	0	1.28	0	2.46	2.44	2.69	2.42	1.88
TCONS_00001233	0	0.17	0	0	0	0.22	0.26	0.73	0.62	0	0	0.41	LONRF1		XM_014476738.1	0	0.00666667		XM_005888035.1	0	0.01		XM_005886956.2	5.28	4.27	5.21	3.06	4.42	4.08	2.34	3.5	1.63	1.88	3.54	2.22	MRPS17		TCONS_00001347	0.88	0.56	0.61	1.34	0.72	1.14	2.05	1.87	1.69	1.94	2.1
TCONS_00001238	0	0.22	1.43	0.59	0.46	2.73	0	0	0	0	0	0	BTBD10		XM_014477396.1	0	0.00666667		XM_005888128.1	0	0.01		XM_005886957.2	6.33	4.48	2.95	1.93	3.8	4.85	6.98	3.61	2.76	3.7	4.98	9.9	MRPS17		TCONS_00001349	0	0.46	0.53	0	0	0.29	1.79	1.33	0.42	0.53	0
TCONS_00001239	2.64	2.53	2.2	3.91	2.5	3.36	4.4	4.84	7.47	8.81	6.29	8.07	BTBD10		XM_014477403.1	0	0.00666667		XM_005889600.2	0	0.01		XM_005886958.1	0	0	0	0	0	0	0.23	0	0	0.06	0	0.34	43722		TCONS_00001350	0.9	0.53	0.16	0.86	2.96	3.9	11.77	9.9	9.54	10.75	4.45
TCONS_00001240	3.04	1.73	2.02	3.34	2.76	4.07	3.86	2.52	3.51	2.4	5.4	3.35	BTBD10		XM_014477436.1	0	0.00666667		XM_005889924.2	0	0.01		XM_005886959.2	0	0.03	0	0	0	0	0.02	0	0	0	0	0.08	AHSP		TCONS_00001352	6.63	2.56	3.84	3.87	4.12	2.28	0.22	0	0	0.25	0.79
TCONS_00001241	2.57	1.94	0.44	2.51	1.38	3.04	0.37	0	0.94	1.76	0.48	2.18	BTBD10		XM_014477988.1	0	0.00666667		XM_005889976.2	0	0.01		XM_005886963.2	23.91	19.3	22.73	16.6	32.17	24.57	35.88	25.98	18.82	23.34	32.95	30.22	TGFB1I1		TCONS_00001373	0.2	0.12	0.09	0.04	0.24	0.04	0.63	0.45	0.95	1.12	0.25
TCONS_00001248	2.17	0.64	1.72	1.26	4.72	1.91	3.8	1.71	4.66	4.59	6.06	5.27	DKK3		XM_014478736.1	0	0.00666667		XM_005891136.1	0	0.01		XM_005886964.2	583.58	743.25	580.65	439.82	549.33	480.65	0.09	0	0.08	0	0	0.61	LOC102269681		TCONS_00001375	0	0	0	0.04	0.02	0	0	0.01	0	0	0.01
TCONS_00001250	1.82	0.71	0.66	0	1.68	1.97	0.29	1.46	1.19	3.49	0.75	3.83	GALNT18		XM_014479347.1	0	0.00666667		XM_005891375.1	0	0.01		XM_005886965.2	0	0.19	0.28	1.42	2.87	1.25	0.47	0	0	0.34	0.72	0	ITGAD		TCONS_00001377	0.01	0	0.07	0	0	0	0.04	0	0.01	0.08	0
TCONS_00001252	2.57	0.23	0	0.42	0.28	0	1.62	0	1.82	3.6	1.36	0	GALNT18		XM_014479518.1	0	0.00666667		XM_005891827.1	0	0.01		XM_005886966.2	0	0	0	0	0.79	0	0	0.87	0.24	0	0	0	ITGAX		TCONS_00001380	0	0	0	0.22	0.48	1.15	0.91	0	0.22	0	0
TCONS_00001262	0.08	0.35	0	0.58	0.05	0.12	0.48	0.63	1.83	1.41	0	0.07	SPTLC1		XM_014479631.1	0	0.00666667		XM_005892945.2	0	0.01		XM_005886967.2	1.12	0.56	0.75	2.01	3.47	5.21	3.67	1.55	5.66	14.67	2.92	4.68	ITGAM		TCONS_00001382	1.5	0	2.25	2.47	2.14	1.64	1.46	1.96	2.65	2.99	3.77
TCONS_00001263	1.27	0.73	0.98	0.83	1	1.93	2.82	4.03	6.47	5.84	7.64	12.45	SPTLC1		XM_014480176.1	0	0.00666667		XM_005893394.1	0	0.01		XM_005886968.2	2.57	1.79	1.94	2.05	5.07	6.7	6.91	16.03	9.81	15.69	2.79	6.15	LOC102270806		TCONS_00001388	0	0	0	0.16	0	0	0	0	0	0	0
TCONS_00001264	1.27	0.73	0.98	0.83	1	1.93	2.82	4.03	6.47	5.84	7.64	12.45	SPTLC1		XM_014480512.1	0	0.00666667		XM_005893395.2	0	0.01		XM_005886970.2	21.44	25.5	6.25	20.24	7.45	11.51	41.94	2.6	22.79	5.34	36.74	25.61	FUS		TCONS_00001389	0	0.13	0	0	0	0	0	0	0.1	0	0
TCONS_00001266	0.03	0	0	0	0.12	0.05	0.81	0.5	0.19	0	0	0	SPTLC1		XM_014480877.1	0	0.00666667		XM_005893427.1	0	0.01		XM_005886971.2	11.32	11.74	11.53	6.8	11.14	13.03	21	20.09	8.58	10.1	14.34	14.52	FUS		TCONS_00001390	0.24	0	0.51	0.16	0.94	0.2	0.07	0	0	0.06	0.59
TCONS_00001292	0.06	0.03	0.06	0.05	0	0.15	0.42	0.13	0.29	0.15	0.42	0.45	ROR2		XM_014480906.1	0	0.00666667		XM_005893997.2	0	0.01		XM_005886972.2	0	0.28	20.26	0	18.4	14.7	0	33.41	7.83	24.9	0	0	FUS		TCONS_00001392	0	0	0	0	0	0.12	0	0	0	0	0
TCONS_00001299	0	0	0	0	0.05	0	0.15	0.35	0.03	0.13	0.08	0	ROR2		XM_014481248.1	0	0.00666667		XM_005894059.1	0	0.01		XM_005886975.2	18.17	13.75	10.52	13.71	12.57	13.73	14.57	7.9	9	10.16	7.91	10.06	KAT8		TCONS_00001394	0	0	0	0	0	0	0	0.02	0	0	0
TCONS_00001317	0.52	0.98	0.42	0.85	0.87	0.66	2.14	1.91	1.27	1.37	2.41	2.59	AUH		XM_014481508.1	0	0.00666667		XM_005894236.1	0	0.01		XM_005886976.2	26.82	26.81	24.45	12.52	25.48	17.34	19.97	21.92	11.52	11.38	9.57	8.78	BCKDK		TCONS_00001395	0.1	0.08	0.04	0.08	0.51	0.17	0.28	0.14	0.08	0.22	0
TCONS_00001333	0	0	0	0.36	0	0	0	0	0	0.31	0	0.25	CASP13		XM_014481684.1	0	0.00666667		XM_005894409.2	0	0.01		XM_005886977.2	0.22	0	0.17	0.16	0.15	0.06	0	0	0.16	0.05	0.44	0	BCKDK		TCONS_00001396	0	0	0	0	0	0.19	0.04	0	0	0	0
TCONS_00001336	1	0.45	0.41	0.64	0.98	0.39	6.79	9.81	13.08	12.37	14.19	16	PDGFD		XM_014481797.1	0	0.00666667		XM_005894606.1	0	0.01		XM_005886978.2	9.56	9.65	12.44	8.95	17.28	12.16	26.5	22.16	18.82	19.28	14.86	20.25	VKORC1		TCONS_00001408	0.21	0	0	0	0	0	0	0	0	0	0
TCONS_00001337	0.83	0.11	0.45	0.74	0.5	0.36	1.76	3.82	1.82	4.74	1.52	2.09	PDGFD		XM_014482048.1	0	0.00666667		XM_005894650.1	0	0.01		XM_005886979.2	0.14	0.19	0	0	0.38	0.09	0	0.34	0.18	0.1	0.23	0	VKORC1		TCONS_00001409	0.89	0.11	0.12	0.22	0.3	0.14	3.43	1.59	1.82	1.88	3.28
TCONS_00001338	0.57	0	0	0	1.28	0	2.46	2.44	2.69	2.42	1.88	2.87	PDGFD		XM_014482097.1	0	0.00666667		XM_005896024.1	0	0.01		XM_005886980.2	0	6.47	4.62	3.61	4.48	1.19	3.49	3.52	4	3.95	3.32	5.55	ZNF646		TCONS_00001410	3.76	2.04	1.89	1.15	2.29	1.53	0.27	0.2	0.48	0.03	0.28
TCONS_00001347	0.88	0.56	0.61	1.34	0.72	1.14	2.05	1.87	1.69	1.94	2.1	2.96	SLC25A43		XM_014482681.1	0	0.00666667		XM_005896408.1	0	0.01		XM_005886981.2	0	0	0.32	0	0	0.18	0.14	0.2	0.27	0.16	0.17	0.11	ZNF668		TCONS_00001413	0	0	0	0	0	0	0	0.06	0.08	0	0.29
TCONS_00001349	0	0.46	0.53	0	0	0.29	1.79	1.33	0.42	0.53	0	1.19	SLC25A5		XM_014482749.1	0	0.00666667		XM_005896765.2	0	0.01		XM_005886982.2	7.35	5.14	6.14	6.73	7.11	5.75	7.9	4.21	6.37	6.54	5.8	6.73	STX4		TCONS_00001414	0	0	0	0.03	0	0.17	0.07	0.18	0	0.02	0
TCONS_00001350	0.9	0.53	0.16	0.86	2.96	3.9	11.77	9.9	9.54	10.75	4.45	6	SLC25A5		XM_014483395.1	0	0.00666667		XM_005896896.1	0	0.01		XM_005886983.2	6.13	9.34	9.78	6.28	27.87	19.76	11.04	12.37	14.43	13.45	8.85	16.78	HSD3B7		TCONS_00001415	0.05	0	0	0	0.2	0	0.48	0.27	0.04	0.18	0.35
TCONS_00001352	6.63	2.56	3.84	3.87	4.12	2.28	0.22	0	0	0.25	0.79	0	Ube2a		XM_014483573.1	0	0.00666667		XM_005897478.2	0	0.01		XM_005886986.1	3.76	3.57	3.68	4.05	10.88	9.62	10.45	10.68	7.85	9.53	9.05	10.87	ORAI3		TCONS_00001416	0.07	0	0	0.2	0	0.03	0.22	0	0.72	0.43	0.65
TCONS_00001373	0.2	0.12	0.09	0.04	0.24	0.04	0.63	0.45	0.95	1.12	0.25	0.84	Shisa6		TCONS_00001940	0	0.01		XM_005897900.2	0	0.01		XM_005886987.2	2.94	1.59	2.75	4.14	5.02	5.25	10.73	9.3	8.68	11.38	6.89	8.39	LOC102275834		TCONS_00001419	0.07	0.02	0	0	0	0.06	0	0	0	0	0
TCONS_00001375	0	0	0	0.04	0.02	0	0	0.01	0	0	0.01	0	DNAH9		TCONS_00003581	0	0.01		XM_005897925.2	0	0.01		XM_005886988.2	4.49	2.95	2.98	4.27	4.72	3.33	68.33	70.43	103.06	88.24	79.89	53.71	LOC102276117		TCONS_00001420	0.07	0	0.09	0.05	0	0	0.28	0.29	0.17	0.29	0.27
TCONS_00001377	0.01	0	0.07	0	0	0	0.04	0	0.01	0.08	0	0.02	DNAH9		TCONS_00006104	0	0.01		XM_005898382.2	0	0.01		XM_005886990.2	0.02	0.14	0.29	0.27	0.08	0.29	0.64	0.61	0.49	0.67	0.88	0.57	ZNF713		TCONS_00001422	0	0.62	0.6	0.55	0.63	0.74	0.82	0.64	1.53	1.55	1.14
TCONS_00001380	0	0	0	0.22	0.48	1.15	0.91	0	0.22	0	0	0.32	MAP2K4		TCONS_00008207	0	0.01		XM_005898813.1	0	0.01		XM_005886993.2	1.99	2.59	2.65	1.15	0.28	2.35	8.73	5.75	3.5	3.91	4.64	5.6	LOC102277812		TCONS_00001423	0	0	0	0	0.15	0	0.51	0.37	0	0.34	0.02
XM_005891509.1	0.74	2.12	0	0	0	0	0	0	0	1.36	3.18	1.14	ACACB		TCONS_00011284	0	0.01		XM_005898951.1	0	0.01		XM_005886994.2	1.76	1.79	1.56	1.29	2.42	1.95	2.68	4.54	2.14	2.09	2.78	2.56	ARMC5		TCONS_00001424	0.39	0	0	0	0	0	0.36	0	0	0	0
TCONS_00001382	1.5	0	2.25	2.47	2.14	1.64	1.46	1.96	2.65	2.99	3.77	2.93	MAP2K4		TCONS_00021931	0	0.01		XM_005899464.2	0	0.01		XM_005886995.1	20.91	26.55	19.19	17.56	16.04	2.11	0	0	0	0	0	0.1	TRIM72		TCONS_00001425	0.27	0	0	0	0	0	0.21	0.24	0.6	0.62	0.29
TCONS_00001388	0	0	0	0.16	0	0	0	0	0	0	0	0	MYOCD		TCONS_00021932	0	0.01		XM_005899793.2	0	0.01		XM_005886996.2	0.78	0.65	0.93	0.77	1.16	0.83	2.1	1.78	1.81	1.77	2.43	3.44	PRSS53		TCONS_00001428	1.86	0	0	0	0	0	0	3.14	2.84	0	0
TCONS_00001389	0	0.13	0	0	0	0	0	0	0.1	0	0	0	MYOCD		TCONS_00026993	0	0.01		XM_005899935.2	0	0.01		XM_005886998.1	0.3	4.27	0.29	0.42	1.75	3.24	1.19	2.04	0.34	0.92	2.43	0.81	SETD1A		TCONS_00001431	3.66	0	0	2.68	0.42	0	0.66	1.42	0	0	0
TCONS_00001390	0.24	0	0.51	0.16	0.94	0.2	0.07	0	0	0.06	0.59	0.62	MYOCD		TCONS_00027819	0	0.01		XM_005900735.1	0	0.01		XM_005886999.2	1.56	0.7	1.71	1.41	2.65	3.81	4.63	1.95	19.05	43.61	10.31	17.95	LOC102279966		TCONS_00001433	5.3	7.94	8.01	4.34	8.08	6.79	2.17	1.81	1.07	0.96	1.49
TCONS_00001392	0	0	0	0	0	0.12	0	0	0	0	0	0	MYOCD		TCONS_00028722	0	0.01		XM_005900844.1	0	0.01		XM_005887001.2	1.6	0	0	0	0	0	0	0	0	0	1.4	0	CPSF6		TCONS_00001442	0.44	0.3	0.35	0.39	0.4	0.36	2.82	1.61	1.5	1.44	2.38
TCONS_00001394	0	0	0	0	0	0	0	0.02	0	0	0	0	MYOCD		TCONS_00032334	0	0.01		XM_005901421.1	0	0.01		XM_005887002.1	2.2	1.72	1.93	1.6	3.59	3.14	1.28	2.52	4.17	4.76	4.05	3.16	OTULIN		TCONS_00001443	0.28	0.2	0.1	0.43	0.17	0.27	1.21	0.55	1.02	0.97	1.77
TCONS_00001395	0.1	0.08	0.04	0.08	0.51	0.17	0.28	0.14	0.08	0.22	0	0.24	MYOCD		TCONS_00032477	0	0.01		XM_005901454.2	0	0.01		XM_005887003.2	0.02	0.05	0.05	0.05	0.08	0	0.21	0.44	0.2	0.19	0.18	0.25	DNAH5		TCONS_00001447	0	0	0	0.5	0	0	0	0	0.31	0.34	0
TCONS_00001396	0	0	0	0	0	0.19	0.04	0	0	0	0	0	MYOCD		TCONS_00034483	0	0.01		XM_005902620.1	0	0.01		XM_005887004.2	2.19	0.56	2.18	2.91	3.5	4.01	5.21	2.66	25.87	31.6	17.49	11.48	FAM105A		TCONS_00001453	0.83	0.82	0.37	0.94	1.1	0.74	1.84	1.05	1.29	1.36	2.6
TCONS_00001408	0.21	0	0	0	0	0	0	0	0	0	0	0.12	HS3ST3B1		TCONS_00035335	0	0.01		XM_005902828.2	0	0.01		XM_005887005.1	5.64	6.38	6.17	10.61	9.16	6.43	29.54	27.56	35.11	35.92	25.9	26.1	LOC102282221		TCONS_00001462	0.38	0.08	0.18	0.34	0.3	0.37	0.69	0.89	0.89	0.91	0.76
TCONS_00001409	0.89	0.11	0.12	0.22	0.3	0.14	3.43	1.59	1.82	1.88	3.28	3.33	HS3ST3A1		TCONS_00035826	0	0.01		XM_005902990.1	0	0.01		XM_005887006.2	0	0.3	0	0.16	0.41	0.24	0.49	0	0.89	0.83	1.24	0.53	POLR2K		TCONS_00001467	0	0.37	0.78	0.09	0.43	0.78	0.31	0.13	0.13	0	0.42
TCONS_00001410	3.76	2.04	1.89	1.15	2.29	1.53	0.27	0.2	0.48	0.03	0.28	0.09	ZNF286A		TCONS_00035970	0	0.01		XM_005903002.2	0	0.01		XM_005887007.2	1.44	2.31	2.44	1.59	0.71	4.47	0	3.42	16.95	19.85	12.06	13.7	RNF19A		TCONS_00001479	79.52	85.92	175.97	85.26	108.13	170.54	63.26	51.82	41.24	47.86	47.78
TCONS_00001413	0	0	0	0	0	0	0	0.06	0.08	0	0.29	0.16	ZNF624		TCONS_00036231	0	0.01		XM_005903476.1	0	0.01		XM_005887008.2	3.25	2.36	2.97	1.86	3.9	2.61	7.33	7.01	9.69	9.43	12.46	12	ANKRD46		TCONS_00001483	0	0	0.65	0	0.47	0	0.2	0	0	0.12	0.1
TCONS_00001414	0	0	0	0.03	0	0.17	0.07	0.18	0	0.02	0	0	ZNF624		TCONS_00037936	0	0.01		XM_005903632.1	0	0.01		XM_005887009.2	0	0.11	0	0.06	0.04	0	0.1	0.06	0.11	0.13	0.06	0	SNX31		TCONS_00001485	0.51	1.21	0.62	2.99	0.49	0.57	0.66	2.08	3.98	4.26	1.93
TCONS_00001415	0.05	0	0	0	0.2	0	0.48	0.27	0.04	0.18	0.35	0.71	ZNF624		TCONS_00038026	0	0.01		XM_005903665.1	0	0.01		XM_005887010.2	26.46	11.9	23.21	17.59	33.71	30.42	91.46	82.02	106.1	113.77	148.21	115.02	YWHAZ		TCONS_00001489	0.92	0.97	3.35	1.69	1.79	1.23	1.52	1.59	1.52	1.28	0.8
TCONS_00001416	0.07	0	0	0.2	0	0.03	0.22	0	0.72	0.43	0.65	0.27	ZNF624		TCONS_00039942	0	0.01		XM_005903817.1	0	0.01		XM_005887011.2	1.68	2.12	1.51	1.22	1.65	1.54	2.45	2.1	3.6	3.35	5.33	4.25	ZNF706		TCONS_00001500	1.46	1.6	0.72	1.13	0.95	0.24	0	0.06	0	0	0
TCONS_00001419	0.07	0.02	0	0	0	0.06	0	0	0	0	0	0	ZNF624		TCONS_00040337	0	0.01		XM_005903950.1	0	0.01		XM_005887013.2	2.22	2.67	3.2	4.39	3.97	4.76	21.69	29.02	10.62	8.48	16.55	10.92	NCALD		TCONS_00001501	0.29	1.66	0.32	0.44	2.24	0.33	1.49	0.95	0.79	0.89	3.16
TCONS_00001420	0.07	0	0.09	0.05	0	0	0.28	0.29	0.17	0.29	0.27	0.56	ZNF624		TCONS_00042174	0	0.01		XM_005904044.1	0	0.01		XM_005887016.2	0.33	0.21	0.4	0	0.34	0.24	0.14	0.68	1.64	2.18	2.79	2.48	SPAG1		TCONS_00001502	0	0.85	0	1.92	0.43	0.14	0	0	0	0	0
TCONS_00001422	0	0.62	0.6	0.55	0.63	0.74	0.82	0.64	1.53	1.55	1.14	1.76	ZNF287		TCONS_00044272	0	0.01		XM_005905112.2	0	0.01		XM_005887018.2	13.7	8.86	9.68	8.62	11.44	10.55	14.98	12.7	18.03	18.18	24.25	22.14	MED28		TCONS_00001504	0.25	0.93	0.35	0.64	1.43	0.21	0.8	0.68	0.32	0.35	1.26
TCONS_00001423	0	0	0	0	0.15	0	0.51	0.37	0	0.34	0.02	0.31	ZNF287		TCONS_00045896	0	0.01		XM_005905506.2	0	0.01		XM_005887019.1	10.59	9.27	6.85	11.72	12.1	12.11	48.86	28.54	31.33	29.71	26.9	34.35	LAP3		TCONS_00001519	2.67	2.5	3.21	3.05	3.69	3.69	3.15	3.49	4.34	4.79	4.77
TCONS_00001424	0.39	0	0	0	0	0	0.36	0	0	0	0	0	ZNF287		TCONS_00051032	0	0.01		XM_005905805.2	0	0.01		XM_005887020.2	1.56	1.37	0.77	1.44	1.5	0.7	0.02	0.21	0.08	0.16	0.09	0.18	LOC102287471		TCONS_00001527	0.25	0.14	0.06	0.15	0	0.09	0.34	0.13	0.06	0.3	0.57
TCONS_00001425	0.27	0	0	0	0	0	0.21	0.24	0.6	0.62	0.29	0	ZNF287		TCONS_00051485	0	0.01		XM_005905926.1	0	0.01		XM_005887023.2	18.33	17.6	17.8	11.01	19.59	21.26	10.38	15.16	9.66	9.17	11.32	9.45	RUVBL1		TCONS_00001531	0	0	0	0	0	0	0	0.51	0	0	0
TCONS_00001428	1.86	0	0	0	0	0	0	3.14	2.84	0	0	8.41	LRRC75A		TCONS_00052394	0	0.01		XM_005905979.2	0	0.01		XM_005887027.2	75.83	55.29	54.21	55.05	63.83	66.42	111.63	82.7	72.17	77.7	71.85	74.4	RPN1		TCONS_00001540	2	1.23	1.17	1.92	3.86	3.94	3.22	2.54	1.4	1.9	5.18
TCONS_00001431	3.66	0	0	2.68	0.42	0	0.66	1.42	0	0	0	0	Cenpv		TCONS_00053981	0	0.01		XM_005906527.1	0	0.01		XM_005887028.2	0.15	0.01	0.11	0	0.1	0	0.11	0.14	0	0	0	0.17	DIAPH3		TCONS_00001543	0.49	0.28	0.07	0.28	0.74	0.2	0.69	0.33	0.42	0.75	0.49
TCONS_00001433	5.3	7.94	8.01	4.34	8.08	6.79	2.17	1.81	1.07	0.96	1.49	2.46	Cenpv		TCONS_00055212	0	0.01		XM_005906537.1	0	0.01		XM_005887030.2	18.57	16.29	21.59	20.08	29.74	32.1	91.96	60.32	88.28	90.35	152.55	153.73	PTMA		TCONS_00001544	1.03	0.84	1.24	0.18	0.77	0.9	1.25	1.51	1.09	0	1.07
TCONS_00001442	0.44	0.3	0.35	0.39	0.4	0.36	2.82	1.61	1.5	1.44	2.38	2.96	ZSWIM7		TCONS_00057367	0	0.01		XM_005907126.1	0	0.01		XM_005887031.1	20.94	20.74	21.48	18.18	26.13	29.98	55.7	41.64	67.88	67.36	70.55	72.97	NCL		TCONS_00001545	0	0	0	0.13	0	0	1.21	0.47	0.22	0.93	0
TCONS_00001443	0.28	0.2	0.1	0.43	0.17	0.27	1.21	0.55	1.02	0.97	1.77	1.76	AKAP10		TCONS_00057383	0	0.01		XM_005907154.1	0	0.01		XM_005887032.2	1.05	0.73	1.1	0.34	2.19	0.77	1.93	1.98	1.48	0.86	3.05	2.23	ARMC9		TCONS_00001546	0	0.63	0.21	0	0	0.67	0.16	0.98	0.13	0.58	0.24
TCONS_00001447	0	0	0	0.5	0	0	0	0	0.31	0.34	0	2.13	ALDH3A1		TCONS_00058653	0	0.01		XM_005907782.1	0	0.01		XM_005887033.1	0	0	0	0	0.07	0	0	0	0.18	0.15	0	0.53	HTR2B		TCONS_00001547	0	0	0	0	0	0	0	0	0	0.07	0
TCONS_00001453	0.83	0.82	0.37	0.94	1.1	0.74	1.84	1.05	1.29	1.36	2.6	2.41	-		TCONS_00062637	0	0.01		XM_005908126.1	0	0.01		XM_005887035.2	0	3.62	14.42	4.85	0.09	15.96	11.65	7.32	9.62	19.78	19.53	0.88	CAB39		TCONS_00001548	0	0	0.52	0.52	0.46	0.2	0	0	0.21	0.02	0
TCONS_00001462	0.38	0.08	0.18	0.34	0.3	0.37	0.69	0.89	0.89	0.91	0.76	0.87	-		TCONS_00067479	0	0.01		XM_005908809.1	0	0.01		XM_005887036.1	0.85	0.78	1.48	0.71	1.32	0.75	1.13	2.51	0.58	0.97	2.29	0.62	SLC16A14		TCONS_00001550	0	0	0	0	0.37	0	0.1	0	0	0.38	0.21
TCONS_00001467	0	0.37	0.78	0.09	0.43	0.78	0.31	0.13	0.13	0	0.42	0.31	FAM83G		TCONS_00070466	0	0.01		XM_005908820.1	0	0.01		XM_005887037.2	0.32	0.24	0.22	0.15	0.33	0.05	0.47	0.57	0.66	1.55	0.88	0.86	FBXO36		TCONS_00001562	3.49	2.7	1.83	5.57	7.03	5.24	10.45	13.29	9.94	9.77	4.78
TCONS_00001479	79.52	85.92	175.97	85.26	108.13	170.54	63.26	51.82	41.24	47.86	47.78	47.76	FLII		TCONS_00071098	0	0.01		XM_005909589.2	0	0.01		XM_005887038.1	21.93	20.46	21.45	19.64	20.67	19.12	34.38	27.4	32.65	34.86	43.54	38.75	TRIP12		TCONS_00001565	0	0	0.26	0.01	0.25	0.58	0.05	0.34	0.34	0.26	0
TCONS_00001483	0	0	0.65	0	0.47	0	0.2	0	0	0.12	0.1	0	DKK2		TCONS_00073031	0	0.01		XM_005910208.1	0	0.01		XM_005887041.2	0	0	0	0	0	0.21	0	0.14	0	0	0	0	B3GNT7		TCONS_00001568	0.39	0	0	0	0	0	0	0	0	0.23	0.08
TCONS_00001485	0.51	1.21	0.62	2.99	0.49	0.57	0.66	2.08	3.98	4.26	1.93	2.89	DKK2		TCONS_00075314	0	0.01		XM_005910531.1	0	0.01		XM_005887042.2	17.26	14.78	23.67	16.18	16.8	19.14	19.53	25.79	37.67	36.67	27.95	28.53	PSMD1		TCONS_00001569	0	0.32	0.15	0.08	0.53	0.19	1	0.58	0.43	0.33	0.39
TCONS_00001489	0.92	0.97	3.35	1.69	1.79	1.23	1.52	1.59	1.52	1.28	0.8	1.61	TBCK		TCONS_00076995	0	0.01		XM_005910580.2	0	0.01		XM_005887043.1	0	0	0	0.06	0	0	0	0.07	0	0.17	0.09	0.25	GPR55		TCONS_00001590	0.06	0	0	0.12	0	0	0.24	0.11	0.16	0.02	0.07
TCONS_00001500	1.46	1.6	0.72	1.13	0.95	0.24	0	0.06	0	0	0	0	Mafk		TCONS_00077112	0	0.01		XM_005910709.2	0	0.01		XM_005887048.2	0	0	0	0	0	0.17	0	0	0	0	0	0.16	LOC102273660		TCONS_00001603	0	0	0	0	0	0	0	0.22	0	0	0.07
TCONS_00001501	0.29	1.66	0.32	0.44	2.24	0.33	1.49	0.95	0.79	0.89	3.16	1.67	Mafk		TCONS_00080762	0	0.01		XM_005911057.1	0	0.01		XM_005887049.1	0.13	0.09	0	0.17	0.25	0.32	0.11	0.21	0.69	0.82	0.7	0	LOC102273952		TCONS_00001605	1.03	2.07	0.11	2.05	1.72	1.89	2.47	2.87	1.32	1.22	0.75
TCONS_00001502	0	0.85	0	1.92	0.43	0.14	0	0	0	0	0	0	Mafk		TCONS_00082094	0	0.01		XM_005911758.2	0	0.01		XM_005887050.2	4.33	6.04	3.77	3.17	3.54	9.44	7.94	30.57	19.15	17.74	2.91	8.67	ENTPD2		TCONS_00001606	9.46	9.36	7.06	7.29	10.88	9.46	13.42	14.55	6.99	6.11	7.79
TCONS_00001504	0.25	0.93	0.35	0.64	1.43	0.21	0.8	0.68	0.32	0.35	1.26	0.75	Mafk		TCONS_00083365	0	0.01		XM_005911835.2	0	0.01		XM_005887051.2	0	0.06	0.09	0.05	0.04	0.06	0.02	0.19	0.11	0.15	0.03	0.13	FUT7		TCONS_00001607	0	0.38	4.12	3.64	4.41	2.92	0	1.92	3.77	7.13	6.99
TCONS_00001519	2.67	2.5	3.21	3.05	3.69	3.69	3.15	3.49	4.34	4.79	4.77	3.41	EIF3B		TCONS_00083383	0	0.01		XM_014476337.1	0	0.01		XM_005887052.2	5.86	3.24	4.22	3.39	8.27	5.05	15.6	8.37	3.49	3.71	19.31	8.43	PTGDS		TCONS_00001609	1.09	0.14	0.09	0.25	0.62	0.55	0.53	0.82	0.73	0.83	1.26
TCONS_00001527	0.25	0.14	0.06	0.15	0	0.09	0.34	0.13	0.06	0.3	0.57	0.04	Chst12		TCONS_00086068	0	0.01		XM_014476536.1	0	0.01		XM_005887053.2	6.27	4.56	8.91	6.66	7.74	7.74	6.99	7.23	5.3	5.82	7.8	6.61	TRAF2		TCONS_00001611	3.74	2.44	2.71	2.82	3.2	3.6	4.82	5.02	5.26	5.03	4.35
TCONS_00001531	0	0	0	0	0	0	0	0.51	0	0	0	1.39	Chst12		TCONS_00086477	0	0.01		XM_014477162.1	0	0.01		XM_005887055.2	0	0.03	0	0	0	0	0	0	0	0	0.04	0	CCDC183		TCONS_00001612	8.59	9.36	9.75	6.04	11.39	8.75	0.12	1.42	6.3	10.81	9.93
TCONS_00001540	2	1.23	1.17	1.92	3.86	3.94	3.22	2.54	1.4	1.9	5.18	4.64	LFNG		TCONS_00090616	0	0.01		XM_014477294.1	0	0.01		XM_005887056.2	11.8	14.95	19.01	10.93	14.26	9.09	15.18	11.2	8.73	8.55	9.92	9.86	TMEM141		TCONS_00001613	0.13	0.17	0.27	0.07	0	0.08	12.18	12.87	5.15	0.03	0
TCONS_00001543	0.49	0.28	0.07	0.28	0.74	0.2	0.69	0.33	0.42	0.75	0.49	0.97	BRAT1		TCONS_00095753	0	0.01		XM_014477796.1	0	0.01		XM_005887057.2	0.13	0	0	0	0	0	0	0	0	0.14	0	0	LCN1		TCONS_00001633	0.32	0.19	0.28	0.33	0.32	0.2	1.25	1.3	1.14	1.36	1.34
TCONS_00001544	1.03	0.84	1.24	0.18	0.77	0.9	1.25	1.51	1.09	0	1.07	1.56	BRAT1		TCONS_00095969	0	0.01		XM_014477817.1	0	0.01		XM_005887058.1	4.52	4.01	4.15	3.31	3.32	3.38	3.6	2.14	3.08	3.02	2.01	2.63	LOC102276682		TCONS_00001648	3.3	2.24	2.21	2.38	1.48	1.1	4.04	6.11	2.42	2.42	1.68
TCONS_00001545	0	0	0	0.13	0	0	1.21	0.47	0.22	0.93	0	0	BRAT1		TCONS_00099579	0	0.01		XM_014478474.1	0	0.01		XM_005887059.2	0	0	0	0	0	0	0	0.02	0.01	0	0	0	GRIN1		TCONS_00001649	2.07	5.67	11.41	7.25	2.43	0	4.98	0	1.41	2.56	0.14
TCONS_00001546	0	0.63	0.21	0	0	0.67	0.16	0.98	0.13	0.58	0.24	0.39	BRAT1		TCONS_00100344	0	0.01		XM_014478542.1	0	0.01		XM_005887062.2	0.14	0.21	0.18	0.35	0.09	0	0.32	0.06	0.24	0.24	0.3	0.14	LOC102277814		TCONS_00001650	7.55	3.37	2.61	2.63	3.08	3.07	6.13	5.41	3.28	3.23	4.87
TCONS_00001547	0	0	0	0	0	0	0	0	0	0.07	0	0	BRAT1		TCONS_00102432	0	0.01		XM_014479202.1	0	0.01		XM_005887063.1	0	0	0.9	0.66	0.23	0.68	0	0	0	0	0	0	UAP1L1		TCONS_00001687	0.21	0.09	0.21	0.23	0.66	0.34	0.07	0	0.1	0.04	0.05
TCONS_00001548	0	0	0.52	0.52	0.46	0.2	0	0	0.21	0.02	0	0	BRAT1		TCONS_00104221	0	0.01		XM_014479788.1	0	0.01		XM_005887064.1	0	0	0.16	0	0	0.04	0	0	0.03	0	0	0	SAPCD2		TCONS_00001692	0.44	0.26	0.29	0.71	0.47	0.61	0.65	0.64	1.72	1.64	0.96
TCONS_00001550	0	0	0	0	0.37	0	0.1	0	0	0.38	0.21	0	BRAT1		TCONS_00104934	0	0.01		XM_014480302.1	0	0.01		XM_005887067.2	6.79	9.64	10.69	8.82	8.8	7.54	14.14	15.3	10.14	12.17	7.12	9.43	LOC102279213		TCONS_00001699	1.32	0.01	0	0	0.42	0	1.23	1.03	0.87	0	2.08
TCONS_00001562	3.49	2.7	1.83	5.57	7.03	5.24	10.45	13.29	9.94	9.77	4.78	7.94	SDK1		TCONS_00108996	0	0.01		XM_014480496.1	0	0.01		XM_005887070.1	0.06	0.03	0.06	0	0.06	0	0.02	0.05	0	0.03	0	0	LCN12		TCONS_00001706	0.46	0	0	0	0.24	0	0.16	0.21	0	0.18	0
TCONS_00001565	0	0	0.26	0.01	0.25	0.58	0.05	0.34	0.34	0.26	0	0	SDK1		TCONS_00109795	0	0.01		XM_014480522.1	0	0.01		XM_005887074.2	71.89	80.92	88.11	50.06	60.14	52.02	20.06	23.45	21.29	15.34	9.72	13.17	PHPT1		TCONS_00001708	0.15	0.02	0.25	0.02	0.05	0.31	0.18	0.24	0.66	0.73	0.21
TCONS_00001568	0.39	0	0	0	0	0	0	0	0	0.23	0.08	0	SDK1		TCONS_00109942	0	0.01		XM_014480550.1	0	0.01		XM_005887075.1	1.1	0.7	2.01	1.31	0.5	1.25	0.1	0.24	0.19	0.17	0	0.05	LOC102281464		TCONS_00001719	0	0.47	0.91	1.01	0.95	0.81	0.74	0.26	1.3	0.85	2.06
TCONS_00001569	0	0.32	0.15	0.08	0.53	0.19	1	0.58	0.43	0.33	0.39	0.91	SDK1		TCONS_00110937	0	0.01		XM_014480825.1	0	0.01		XM_005887076.1	11.37	10.38	6.81	7.7	9.81	7.41	11.06	13.81	8.46	9.74	7.81	7.38	RABL6		TCONS_00001720	1.56	0.7	0	0	0.5	0.5	0	0.36	0	0	0
TCONS_00001590	0.06	0	0	0.12	0	0	0.24	0.11	0.16	0.02	0.07	0.25	SDK1		TCONS_00111491	0	0.01		XM_014480904.1	0	0.01		XM_005887078.2	0	0	0	0	0.02	0	0	0	0	0.04	0	0	LCN8		TCONS_00001721	0.24	0.33	0.1	0.8	0.41	0.4	0.64	0.61	1.14	1.37	1.54
TCONS_00001603	0	0	0	0	0	0	0	0.22	0	0	0.07	0	FOXK1		TCONS_00112149	0	0.01		XM_014481424.1	0	0.01		XM_005887082.1	69.57	48.97	52.84	41.48	48.23	48.76	47.79	47.39	22.68	22.84	27.94	25.68	MRPS2		TCONS_00001741	0	0	0	0	0	0	0	0	0.74	0.29	0
TCONS_00001605	1.03	2.07	0.11	2.05	1.72	1.89	2.47	2.87	1.32	1.22	0.75	3.27	Foxk1		TCONS_00115832	0	0.01		XM_014482033.1	0	0.01		XM_005887084.1	1	0.59	0.9	1.22	1.52	0.87	5.14	2.9	5.88	8.12	6.72	7.13	CTTNBP2NL		TCONS_00001746	0.57	3.39	2.7	2.83	3.46	2.58	2.03	2.17	4.23	4.7	34.51
TCONS_00001606	9.46	9.36	7.06	7.29	10.88	9.46	13.42	14.55	6.99	6.11	7.79	12.32	FOXK1		TCONS_00116447	0	0.01		XM_014483245.1	0	0.01		XM_005887086.2	0.67	0.89	1.03	0.53	2.31	0.9	1.2	2.69	0.71	0.35	0.9	0.63	WNT2B		TCONS_00001750	1.07	0.62	0.49	0.4	0.86	0.75	0.36	0.2	0.1	0.16	2.13
TCONS_00001607	0	0.38	4.12	3.64	4.41	2.92	0	1.92	3.77	7.13	6.99	0	Foxk1		TCONS_00120353	0	0.01		XM_014483663.1	0	0.01		XM_005887087.1	2.93	1.72	1.36	0.85	1.06	1.51	3.5	1.21	3.64	3.77	5.82	6.23	ST7L		TCONS_00001811	1	1.26	1.14	3.63	3.06	4.22	3.19	1.26	2.43	3.11	2.93
TCONS_00001609	1.09	0.14	0.09	0.25	0.62	0.55	0.53	0.82	0.73	0.83	1.26	0.99	Ap5z1		TCONS_00123433	0	0.01		XM_014483742.1	0	0.01		XM_005887089.1	7.68	8.08	7.63	6.22	8.2	8.79	32.27	26.71	48.38	47.88	50.16	48.91	CAPZA1		TCONS_00001815	0.42	0.4	0.19	0.35	0.47	0.47	0.7	0.22	0	0.44	0.27
TCONS_00001611	3.74	2.44	2.71	2.82	3.2	3.6	4.82	5.02	5.26	5.03	4.35	5.66	WIPI2		TCONS_00126878	0	0.01		TCONS_00003580	0	0.0133333		XM_005887090.2	4.17	5.64	3.74	4.09	7.37	6.53	13.73	9.73	5.48	5.93	8.69	7.94	MOV10		TCONS_00001816	0.06	0	0	0.3	0.11	0	0.13	0	0.43	0	0.53
TCONS_00001612	8.59	9.36	9.75	6.04	11.39	8.75	0.12	1.42	6.3	10.81	9.93	1.01	WIPI2		TCONS_00127030	0	0.01		TCONS_00003887	0	0.0133333		XM_005887092.2	24.95	23.83	27.91	30.05	54.94	35.83	57.87	61.3	55.56	54.88	80.5	67.56	RHOC		TCONS_00001823	0	0	1.07	4.16	7	0	8.63	0	0	0	0
TCONS_00001613	0.13	0.17	0.27	0.07	0	0.08	12.18	12.87	5.15	0.03	0	11.22	WIPI2		TCONS_00127235	0	0.01		TCONS_00005733	0	0.0133333		XM_005887093.1	3.72	6.25	4.73	4.94	4.05	2.56	0.11	0.06	0.04	0.08	0.04	0.03	PPM1J		TCONS_00001824	0	0	0	0.88	0	3.97	0	0	0.89	0.61	0
TCONS_00001633	0.32	0.19	0.28	0.33	0.32	0.2	1.25	1.3	1.14	1.36	1.34	1.25	ZFP1		XM_005887242.1	0	0.01		TCONS_00006726	0	0.0133333		XM_005887094.1	12.16	8.93	12.04	14.83	18.09	11.76	26.54	21.81	42.16	27.8	23.11	34.23	LOC102287940		TCONS_00001827	0	0	0	0.1	0.26	0	0	0	0	0.09	0.09
TCONS_00001648	3.3	2.24	2.21	2.38	1.48	1.1	4.04	6.11	2.42	2.42	1.68	5.21	FST		XM_005887476.2	0	0.01		TCONS_00006962	0	0.0133333		XM_005887095.1	1.01	1.7	1.25	1.26	1.72	1.78	5.4	4.5	4.5	4.66	6.19	5.99	LRIG2		TCONS_00001829	6.55	2.7	0.94	0.01	4.46	6.49	2.59	2.32	0.84	1.66	6.95
TCONS_00001649	2.07	5.67	11.41	7.25	2.43	0	4.98	0	1.41	2.56	0.14	0.03	NDUFS4		XM_005888066.1	0	0.01		TCONS_00007187	0	0.0133333		XM_005887097.2	0.83	0.43	0	0.97	0.36	0.6	2.22	1.79	3.17	2.72	3.31	3.32	MAGI3		TCONS_00001830	0.37	0.71	0	2.51	1.8	2.5	0.6	0	0.94	1.02	1.74
TCONS_00001650	7.55	3.37	2.61	2.63	3.08	3.07	6.13	5.41	3.28	3.23	4.87	3.28	NDUFS4		XM_005888964.1	0	0.01		TCONS_00009060	0	0.0133333		XM_005887098.1	0.56	0.28	0	0.31	1.13	0.22	0.84	0.64	0.33	0.7	1.34	0.85	MAGI3		TCONS_00001833	4.09	2.79	2.21	3.15	6.47	3.5	8.55	11.45	3.79	3.32	2.66
TCONS_00001687	0.21	0.09	0.21	0.23	0.66	0.34	0.07	0	0.1	0.04	0.05	0.21	MTMR7		XM_005888970.1	0	0.01		TCONS_00011904	0	0.0133333		XM_005887099.1	0.75	0.93	1.96	0.86	2.08	2.35	3.57	3.22	4.65	4.14	4.7	2.7	PHTF1		TCONS_00001846	0.84	0.24	0.2	0.3	0.47	0.38	1.11	0.87	0.36	0.6	0.3
TCONS_00001692	0.44	0.26	0.29	0.71	0.47	0.61	0.65	0.64	1.72	1.64	0.96	1.86	GRAMD3		XM_005889315.2	0	0.01		TCONS_00013694	0	0.0133333		XM_005887100.1	2.52	1.4	3.14	2.51	2.58	3.22	7.83	4.31	4.27	4.89	7.08	6.18	RSBN1		TCONS_00001847	0	0	0.39	0	0	0.44	0	0	0	0	0
TCONS_00001699	1.32	0.01	0	0	0.42	0	1.23	1.03	0.87	0	2.08	0	LMNB1		XM_005889743.1	0	0.01		TCONS_00037929	0	0.0133333		XM_005887102.2	0	0	0.16	0.42	0.19	0.78	0.6	0.39	0.71	1.84	0.31	0.71	BCL2L15		TCONS_00001851	69.73	69.96	81.81	86.6	95.17	164.87	231.01	191.49	157.21	167.58	239.65
TCONS_00001706	0.46	0	0	0	0.24	0	0.16	0.21	0	0.18	0	0.63	SSX2IP		XM_005889758.2	0	0.01		TCONS_00043020	0	0.0133333		XM_005887103.2	1.69	1.32	0.33	0.39	0	0	0	0.96	1.83	0	1.1	0	AP4B1		TCONS_00001863	0	0	0	0	0.09	0.07	0	0	0.18	1.5	0.12
TCONS_00001708	0.15	0.02	0.25	0.02	0.05	0.31	0.18	0.24	0.66	0.73	0.21	0.16	SSX2IP		XM_005889812.2	0	0.01		TCONS_00044628	0	0.0133333		XM_005887105.1	8.72	6.45	6.58	7.22	9.75	7.61	23.26	14.56	21.65	23.02	19.69	17.11	HIPK1		TCONS_00001874	0.17	0.22	0.18	0.3	0.43	0.52	0.4	0.18	0.22	0.19	0.7
TCONS_00001719	0	0.47	0.91	1.01	0.95	0.81	0.74	0.26	1.3	0.85	2.06	2.44	TTLL7		XM_005890983.1	0	0.01		TCONS_00044759	0	0.0133333		XM_005887106.2	15.79	19.85	18.72	10.88	14.45	22.07	35.71	38.64	12.41	15.52	12.42	17.04	OLFML3		TCONS_00001880	0.6	0.01	0.48	0.5	0.66	0.15	0.96	0.97	1.01	0.97	0.67
TCONS_00001720	1.56	0.7	0	0	0.5	0.5	0	0.36	0	0	0	0	TTLL7		XM_005892081.2	0	0.01		TCONS_00051485	0	0.0133333		XM_005887109.2	2.98	1.11	3.3	1.69	2.42	2.6	4.13	3.27	4.45	5.8	7.64	5.81	BCAS2		TCONS_00001888	0	0.47	0.02	0.13	0.28	0.4	0.44	0.42	0.69	0.72	0.46
TCONS_00001721	0.24	0.33	0.1	0.8	0.41	0.4	0.64	0.61	1.14	1.37	1.54	2.33	TTLL7		XM_005892336.2	0	0.01		TCONS_00070547	0	0.0133333		XM_005887110.2	0.1	0.3	0	0	0	0	0.12	0.22	0.29	0	0	0.24	DENND2C		TCONS_00001891	0	0	0	0.24	0.15	0.06	0.19	0.17	0.32	0.44	0.34
TCONS_00001741	0	0	0	0	0	0	0	0	0.74	0.29	0	0.91	ZNF277		XM_005892353.1	0	0.01		TCONS_00073374	0	0.0133333		XM_005887111.2	73.87	177.5	139.35	130.23	45.07	31.88	0.02	0.03	0.06	0.03	0.02	0.23	AMPD1		TCONS_00001894	8.96	10.37	9.72	7.72	7.95	8.88	4.41	6.12	7.86	8.27	5.34
TCONS_00001746	0.57	3.39	2.7	2.83	3.46	2.58	2.03	2.17	4.23	4.7	34.51	12.44	IFRD1		XM_005892587.2	0	0.01		TCONS_00076346	0	0.0133333		XM_005887113.1	5.93	4.42	3.75	4.29	5.48	7.4	17.48	14.5	25.43	22.75	34.43	32.63	NRAS		TCONS_00001901	0	0.81	0.36	0.56	0.43	0.82	2.34	0.28	0.73	0.72	0.9
TCONS_00001750	1.07	0.62	0.49	0.4	0.86	0.75	0.36	0.2	0.1	0.16	2.13	0.58	LSMEM1		XM_005892919.2	0	0.01		TCONS_00077777	0	0.0133333		XM_005887115.1	0	0	0	0	0	0	0.1	0	0.15	0.18	0	0.1	LOC102270052		TCONS_00001904	2.73	2.3	1.4	2.75	2.77	2.29	10.53	6.05	6.9	8.01	13.94
TCONS_00001811	1	1.26	1.14	3.63	3.06	4.22	3.19	1.26	2.43	3.11	2.93	2.31	RAC2		XM_005893066.2	0	0.01		TCONS_00086905	0	0.0133333		XM_005887117.1	0.09	0.07	0.13	0.39	0.34	0.27	1.63	0.96	1.94	1.75	0.52	1.31	DCLRE1B		TCONS_00001906	0.5	2.3	0.58	1.11	1.11	0.73	2.38	1.81	1.74	1.88	3.2
TCONS_00001815	0.42	0.4	0.19	0.35	0.47	0.47	0.7	0.22	0	0.44	0.27	1.03	C1qtnf6		XM_005894453.2	0	0.01		TCONS_00092382	0	0.0133333		XM_005887118.2	2.35	0.95	1.82	2.08	2.75	2	4.42	2.36	3.7	4.64	3.59	3.26	TRIM33		TCONS_00001912	13.78	12.19	10.61	11.84	16.05	11	9.97	14.54	11.77	12.17	8.26
TCONS_00001816	0.06	0	0	0.3	0.11	0	0.13	0	0.43	0	0.53	0	C1qtnf6		XM_005894705.2	0	0.01		TCONS_00094845	0	0.0133333		XM_005887122.1	0.72	0.53	0.49	0.36	0.37	0.7	1.05	0.91	1.14	0.96	1.06	0.51	SDHAF3		TCONS_00001935	0.96	0.91	6.13	2.73	3.62	0.36	1.98	1.1	0.69	1.51	0
TCONS_00001823	0	0	1.07	4.16	7	0	8.63	0	0	0	0	0	IL2RB		XM_005894750.2	0	0.01		TCONS_00095753	0	0.0133333		XM_005887123.2	0	0	0	0	0	0	1.68	0.24	0.67	1.28	2.42	1.49	DLX5		TCONS_00001940	0	0	0	0	0.03	0	0	0	0	0	0
TCONS_00001824	0	0	0	0.88	0	3.97	0	0	0.89	0.61	0	0.69	IL2RB		XM_005895609.1	0	0.01		TCONS_00101979	0	0.0133333		XM_005887127.1	0	0.6	0	0	0	0	0	0	0	0	0	0	SLC25A13		TCONS_00001952	0.49	0.52	0	0.1	0.09	0.54	0.84	0.94	1.2	1.23	1.93
TCONS_00001827	0	0	0	0.1	0.26	0	0	0	0	0.09	0.09	0	IL2RB		XM_005896450.1	0	0.01		TCONS_00109307	0	0.0133333		XM_005887128.1	0	0	0	0	0.04	0	0	0	0	0.03	0	0	SAXO2		TCONS_00001953	0	0	0	0.5	0	0	0	0	0.01	0	0
TCONS_00001829	6.55	2.7	0.94	0.01	4.46	6.49	2.59	2.32	0.84	1.66	6.95	1.97	IL2RB		XM_005896457.2	0	0.01		TCONS_00111611	0	0.0133333		XM_005887129.2	2.8	6.59	6.16	4.72	3.8	6.17	3.84	4.4	2.83	4.03	6.59	5.14	EFTUD1		TCONS_00001954	0	0	0.71	0.23	0.46	0	0.15	0.9	0.04	0.54	0.12
TCONS_00001830	0.37	0.71	0	2.51	1.8	2.5	0.6	0	0.94	1.02	1.74	2.21	IL2RB		XM_005897744.2	0	0.01		TCONS_00111657	0	0.0133333		XM_005887131.2	3.44	1.51	2.37	2.62	2.2	2.69	6.17	4.22	7	6.57	7.69	7.29	FAM103A1		TCONS_00001966	0.19	0.16	0.13	0.35	0.38	0.13	0.95	0.1	0.19	0.04	0.86
TCONS_00001833	4.09	2.79	2.21	3.15	6.47	3.5	8.55	11.45	3.79	3.32	2.66	2.75	TST		XM_005898322.2	0	0.01		TCONS_00111731	0	0.0133333		XM_005887132.2	2.23	2.05	3.44	1.89	2.5	2.56	12.4	7.85	16.04	15.48	11.08	10.85	LOC102274982		TCONS_00001987	2.62	5.06	3.86	5.66	4.74	7.64	10.4	20.76	31.02	33.84	24.54
TCONS_00001846	0.84	0.24	0.2	0.3	0.47	0.38	1.11	0.87	0.36	0.6	0.3	0.69	FOXRED2		XM_005898419.1	0	0.01		TCONS_00116447	0	0.0133333		XM_005887133.2	11.24	27.4	14.89	19.35	8.83	10.14	1.84	0.98	1.58	1.74	0.72	0.41	FSD2		TCONS_00001994	0.54	0.76	0.27	0.64	1.13	1.04	0.83	0.43	2.31	0.33	0.66
TCONS_00001847	0	0	0.39	0	0	0.44	0	0	0	0	0	0	FOXRED2		XM_005899029.2	0	0.01		XM_005886696.2	0	0.0133333		XM_005887136.1	0	0	0.04	0	0	0	0.14	0.42	0	0	0	0	AP3B2		TCONS_00001995	0.19	0.06	0.38	0.34	0.18	0	1.02	0.62	2.41	4.24	2.9
TCONS_00001851	69.73	69.96	81.81	86.6	95.17	164.87	231.01	191.49	157.21	167.58	239.65	259.31	MYH9		XM_005899280.1	0	0.01		XM_005886722.2	0	0.0133333		XM_005887137.1	0	0.04	0	0	0	0	0	0	0.03	0.07	0.04	0.05	AP3B2		TCONS_00002032	12.12	11.69	10.74	5.44	11.58	4.4	2.62	2.13	2.04	2.82	3.42
TCONS_00001863	0	0	0	0	0.09	0.07	0	0	0.18	1.5	0.12	0.26	MMP12		XM_005899476.2	0	0.01		XM_005886915.2	0	0.0133333		XM_005887138.1	0.65	0.09	0.48	0.88	0.67	0.61	7.88	3.85	4.28	3.82	3.96	3.82	CPEB1		TCONS_00002034	0.14	0.36	0.21	0.3	0.5	0.21	0.06	0.03	0.03	0.04	0.13
TCONS_00001874	0.17	0.22	0.18	0.3	0.43	0.52	0.4	0.18	0.22	0.19	0.7	0.46	Znrf3		XM_005900300.1	0	0.01		XM_005887055.2	0	0.0133333		XM_005887139.2	0	0	0	0	0.22	0.09	0.35	0.56	0.34	0.82	0.1	0.1	CPEB1		TCONS_00002041	0.06	0	0.05	0.03	0.08	0	0.16	0	0.09	0	0
TCONS_00001880	0.6	0.01	0.48	0.5	0.66	0.15	0.96	0.97	1.01	0.97	0.67	0.73	Znrf3		XM_005901104.2	0	0.01		XM_005887078.2	0	0.0133333		XM_005887140.2	568.46	430.01	429.15	345.23	413.02	420.43	1073.09	552.28	499.54	547.83	503.34	501.21	RPS17		TCONS_00002043	0.14	0.16	0.08	0.15	0.18	0.12	0.4	0.32	0.18	0.29	0.73
TCONS_00001888	0	0.47	0.02	0.13	0.28	0.4	0.44	0.42	0.69	0.72	0.46	0.57	Znrf3		XM_005901363.2	0	0.01		XM_005887119.1	0	0.0133333		XM_005887141.1	0	0	0	0	0	0	0.1	0	0	0	0.12	0	PDE8A		TCONS_00002059	0.25	0.26	0.17	0.36	0.32	0.18	0.51	0.49	1	1.09	1.13
TCONS_00001891	0	0	0	0.24	0.15	0.06	0.19	0.17	0.32	0.44	0.34	0.05	KREMEN1		XM_005902312.1	0	0.01		XM_005887295.1	0	0.0133333		XM_005887142.2	0	0	0	0	0	0	0	0	0	0	0.07	0	PDE8A		TCONS_00002066	0.24	0	0	0.34	0	0.37	0.16	0.1	0.39	0.24	0.29
TCONS_00001894	8.96	10.37	9.72	7.72	7.95	8.88	4.41	6.12	7.86	8.27	5.34	5.06	KREMEN1		XM_005902360.1	0	0.01		XM_005889137.1	0	0.0133333		XM_005887144.2	0.39	0.45	0.47	0.61	0.93	0.58	1.38	0.79	1.09	1.96	1.21	2.33	MEX3B		TCONS_00002067	0	0.04	0.33	0	0.16	0	0.33	0.32	0.23	0.14	0.26
TCONS_00001901	0	0.81	0.36	0.56	0.43	0.82	2.34	0.28	0.73	0.72	0.9	1.07	EMID1		XM_005902521.1	0	0.01		XM_005889456.2	0	0.0133333		XM_005887145.2	0	0	0.17	0	0.3	0.17	0	0	0	0	0	0	HOMER2		TCONS_00002068	0	0.07	0	0	0.21	0	0.3	0.06	0.22	0.41	0.55
TCONS_00001904	2.73	2.3	1.4	2.75	2.77	2.29	10.53	6.05	6.9	8.01	13.94	11.71	EWSR1		XM_005902559.1	0	0.01		XM_005889743.1	0	0.0133333		XM_005887146.2	4.69	4.53	3.58	6.3	6.46	6.45	16.53	9.31	14.14	14.47	15.74	11.62	WHAMM		TCONS_00002070	0	0.07	0	0	0.08	0.08	0.03	0.04	0.02	0.1	0.07
TCONS_00001906	0.5	2.3	0.58	1.11	1.11	0.73	2.38	1.81	1.74	1.88	3.2	1.81	Gas2l1		XM_005902579.1	0	0.01		XM_005891003.2	0	0.0133333		XM_005887147.2	0	0.09	0.16	0.05	0.23	0.32	0.24	0.22	0.08	0.13	0.08	0.07	SLC28A1		TCONS_00002071	0	0	0	0	0	0	0	0	0	0.01	0.02
TCONS_00001912	13.78	12.19	10.61	11.84	16.05	11	9.97	14.54	11.77	12.17	8.26	7.91	NF2		XM_005903236.1	0	0.01		XM_005891130.1	0	0.0133333		XM_005887148.1	9.68	7.59	6.31	8.17	7.88	6.16	8.59	7.52	4.25	5.07	7.17	7.44	ZNF592		TCONS_00002087	0	0	0	0	0	0	0.48	0.2	0.36	0.68	1.02
TCONS_00001935	0.96	0.91	6.13	2.73	3.62	0.36	1.98	1.1	0.69	1.51	0	0.47	MTFP1		XM_005903520.2	0	0.01		XM_005891245.2	0	0.0133333		XM_005887149.2	9.84	5.69	8.46	6.88	14.86	10.96	29.76	23.98	27.56	27.02	29.41	25.77	SEC11A		TCONS_00002092	0.29	0.49	0	0	0.41	0.35	0.98	0.54	0.61	0.91	1.53
TCONS_00001940	0	0	0	0	0.03	0	0	0	0	0	0	0.09	-		XM_005903572.2	0	0.01		XM_005892969.2	0	0.0133333		XM_005887150.2	2.73	4.85	0	0	0	0.35	7.98	0	0	0	0	1.73	SEC11A		TCONS_00002093	0	0.05	0.47	0.42	0	0	0.5	0.7	0.26	0.18	0.2
TCONS_00001952	0.49	0.52	0	0.1	0.09	0.54	0.84	0.94	1.2	1.23	1.93	1.81	PRDM10		XM_005903984.2	0	0.01		XM_005893157.1	0	0.0133333		XM_005887151.2	1.31	0.29	1.76	0.54	1.91	1.37	0.7	0.76	1.85	2.72	1.06	2.83	NMB		TCONS_00002095	0	0	0	0	0	0	0.13	0	0	0	0
TCONS_00001953	0	0	0	0.5	0	0	0	0	0.01	0	0	0	PRDM10		XM_005904044.1	0	0.01		XM_005893407.2	0	0.0133333		XM_005887152.2	2.14	2.09	2.42	1.79	3.39	2.61	3.49	2.6	1.68	2.01	2.05	1.87	ZSCAN2		TCONS_00002098	1.28	0.76	0.82	1.14	1.33	1.38	1	1.81	2.4	1.98	1.63
TCONS_00001954	0	0	0.71	0.23	0.46	0	0.15	0.9	0.04	0.54	0.12	0	PRDM10		XM_005904473.2	0	0.01		XM_005893792.2	0	0.0133333		XM_005887153.1	0	0	0	0	0	1.11	0	0	0.01	0.05	0	0	ZNF774		TCONS_00002105	0	0	0	0	0	0	0	0.11	0.07	0	0
TCONS_00001966	0.19	0.16	0.13	0.35	0.38	0.13	0.95	0.1	0.19	0.04	0.86	0.84	PRDM10		XM_005904779.1	0	0.01		XM_005895391.1	0	0.0133333		XM_005887155.2	19.84	15.06	22.96	20.74	39.06	35.76	80.59	79.02	102.83	110.47	129.71	119.42	IQGAP1		TCONS_00002107	0.13	0	0	0	0	0	0.23	0.28	0.16	0.44	0.16
TCONS_00001987	2.62	5.06	3.86	5.66	4.74	7.64	10.4	20.76	31.02	33.84	24.54	34.43	COPB1		XM_005905068.1	0	0.01		XM_005895438.1	0	0.0133333		XM_005887156.2	0	0.01	0	0	0.26	0.18	0.27	0	0.06	0.33	0.54	0	BLM		TCONS_00002115	0	0	0.08	0	0.03	0	0.16	0	0.13	0	0
TCONS_00001994	0.54	0.76	0.27	0.64	1.13	1.04	0.83	0.43	2.31	0.33	0.66	0.68	Rras2		XM_005905070.1	0	0.01		XM_005895699.2	0	0.0133333		XM_005887157.2	41.52	21.99	24.73	27.84	44.12	36.36	84.49	107.53	70.62	79.86	64.11	52.47	FURIN		TCONS_00002124	0.01	0	0	0	0	0	0.03	0	0.05	0.09	0.02
TCONS_00001995	0.19	0.06	0.38	0.34	0.18	0	1.02	0.62	2.41	4.24	2.9	1.93	Rras2		XM_005905110.2	0	0.01		XM_005898554.1	0	0.0133333		XM_005887158.2	194.99	134	136.08	204.93	225.96	204.76	7.74	0.9	1.15	1.47	9.29	2.32	ALPK3		TCONS_00002126	0.34	0.29	0	0.12	0.64	0.22	0	0	0	0	0
TCONS_00002032	12.12	11.69	10.74	5.44	11.58	4.4	2.62	2.13	2.04	2.82	3.42	2.44	SLC25A12		XM_005905878.2	0	0.01		XM_005898708.1	0	0.0133333		XM_005887159.2	7.92	5.01	6.97	4.92	4.64	4.35	6.34	6.05	6.08	7.74	6.4	7.09	WDR73		TCONS_00002129	0.64	0.27	0.23	0.44	0.42	0.3	0.45	0.54	0.69	0.82	1.08
TCONS_00002034	0.14	0.36	0.21	0.3	0.5	0.21	0.06	0.03	0.03	0.04	0.13	0.11	-		XM_005906336.2	0	0.01		XM_005900138.1	0	0.0133333		XM_005887160.2	3.23	2.85	0.78	2.51	2.29	3.23	4.77	3.77	3.51	3.19	4.78	4.59	CRTC3		TCONS_00002132	0	0	1.63	0.41	0.29	0.29	0.34	0	0.26	0	0.2
TCONS_00002041	0.06	0	0.05	0.03	0.08	0	0.16	0	0.09	0	0	0	METTL8		XM_005906369.2	0	0.01		XM_005900160.1	0	0.0133333		XM_005887161.1	8.91	8.05	7.95	13.38	17.35	11.71	33.44	27.75	36.91	51.39	35.27	20.4	PDGFRL		TCONS_00002137	1.04	2.09	1.58	2.6	4.46	0	2.31	2.34	4.08	11.02	2.32
TCONS_00002043	0.14	0.16	0.08	0.15	0.18	0.12	0.4	0.32	0.18	0.29	0.73	0.54	METTL8		XM_005906976.1	0	0.01		XM_005900496.1	0	0.0133333		XM_005887162.2	7.94	10.97	13.32	20.29	13.99	11.57	10.16	9.14	15.48	14.06	25.36	20.35	MTUS1		TCONS_00002138	3.09	0.97	2.75	2.54	5.15	3.98	5.44	4.33	9.07	3.19	5.12
TCONS_00002059	0.25	0.26	0.17	0.36	0.32	0.18	0.51	0.49	1	1.09	1.13	1.67	TLK1		XM_005907124.1	0	0.01		XM_005900964.2	0	0.0133333		XM_005887163.2	0	0	0	0	0.11	0	0.99	0.64	1.24	0.44	0.22	1.42	FGL1		TCONS_00002139	0	1.54	0	0	0	0	1.83	2.15	1.95	4.47	0
TCONS_00002066	0.24	0	0	0.34	0	0.37	0.16	0.1	0.39	0.24	0.29	0	FASTKD1		XM_005907211.2	0	0.01		XM_005901007.2	0	0.0133333		XM_005887164.2	0	0	0	0.82	1.32	0	25.31	8.66	21.34	19.11	35.03	44.09	FGL1		TCONS_00002140	2.13	2.36	2.78	3.22	3.3	2.48	7.98	4.4	4.46	4.41	6.47
TCONS_00002067	0	0.04	0.33	0	0.16	0	0.33	0.32	0.23	0.14	0.26	0.6	FASTKD1		XM_005907474.2	0	0.01		XM_005901119.2	0	0.0133333		XM_005887165.1	3.7	3.21	5.92	4.66	5.34	4.81	23.63	14.02	30.03	36.42	19.63	25.94	ASAH1		TCONS_00002142	0.54	1.08	0.23	0.74	0.77	1.21	1.92	1.76	0.78	1.21	0.53
TCONS_00002068	0	0.07	0	0	0.21	0	0.3	0.06	0.22	0.41	0.55	0.2	FASTKD1		XM_005907965.2	0	0.01		XM_005901148.2	0	0.0133333		XM_005887166.2	1.29	1.61	1.81	1.66	2.65	2.79	6.18	3.93	6.09	6.29	10.33	9.69	FRG1		TCONS_00002143	0	0	0	0	0.32	0	0	0	0	0	0
TCONS_00002070	0	0.07	0	0	0.08	0.08	0.03	0.04	0.02	0.1	0.07	0.07	FASTKD1		XM_005908504.1	0	0.01		XM_005901718.2	0	0.0133333		XM_005887169.1	0	0.02	0.05	0.05	0.03	0.03	0.16	0	0	0	0.09	0	NEIL3		TCONS_00002149	0.53	0.31	0.19	0.49	0.34	0.28	1.21	0.69	0.81	0.64	2.06
TCONS_00002071	0	0	0	0	0	0	0	0	0	0.01	0.02	0	FASTKD1		XM_005908649.2	0	0.01		XM_005902360.1	0	0.0133333		XM_005887170.2	0	0.07	0.01	0	0.04	0	0.18	0.01	0.08	0	0.21	0.09	KIAA1456		TCONS_00002151	3.17	2.44	2.87	3.21	4.63	3.17	4.3	4.17	3.94	4.48	4.42
TCONS_00002087	0	0	0	0	0	0	0.48	0.2	0.36	0.68	1.02	0.18	NEK10		XM_005909162.2	0	0.01		XM_005902440.1	0	0.0133333		XM_005887173.1	0	0	0	0.09	0	0	0	0	0	0	0	0	BTBD10		TCONS_00002152	0	0.15	0.48	0	0.15	0.67	0	0	0	0	0.09
TCONS_00002092	0.29	0.49	0	0	0.41	0.35	0.98	0.54	0.61	0.91	1.53	1.13	HYKK		XM_005909724.1	0	0.01		XM_005902568.2	0	0.0133333		XM_005887176.1	0	0	0	0	1.06	0	0.37	0	0	0	0.53	0	ARNTL		TCONS_00002176	0	0	0.28	0	0.52	0	0.12	0.07	0	0	0.41
TCONS_00002093	0	0.05	0.47	0.42	0	0	0.5	0.7	0.26	0.18	0.2	0.33	HYKK		XM_005909997.1	0	0.01		XM_005902851.2	0	0.0133333		XM_005887177.2	3.59	5.76	2.83	4.05	3.66	4.36	2.11	1.61	2.16	2	2.63	4.24	TEAD1		TCONS_00002177	0	0.1	0	0	0	0	0	0.23	0	0	0
TCONS_00002095	0	0	0	0	0	0	0.13	0	0	0	0	0	HYKK		XM_005910466.2	0	0.01		XM_005903003.2	0	0.0133333		XM_005887179.2	2.16	2.66	4.81	3.25	3.92	6.97	17.74	18.22	23.58	27.07	17.97	14.85	PARVA		TCONS_00002179	0	0	0	0	0	0.17	0	0	0	0	0
TCONS_00002098	1.28	0.76	0.82	1.14	1.33	1.38	1	1.81	2.4	1.98	1.63	1.26	PSMA4		XM_005910505.1	0	0.01		XM_005903334.1	0	0.0133333		XM_005887181.2	0.12	2.61	1.85	2.79	0.55	7.04	0.06	0	0	0	0.03	0.07	MICAL2		TCONS_00002185	1.49	2.7	5.89	3.47	5.2	5.13	21.15	14.68	0	4.21	8.17
TCONS_00002105	0	0	0	0	0	0	0	0.11	0.07	0	0	0.09	Akap4		XM_005911330.1	0	0.01		XM_005903457.2	0	0.0133333		XM_005887182.2	0	0	0	0	0.85	0	0	0	0	0.29	0	0.3	MICAL2		TCONS_00002186	0	0.89	0	0	0	0	0	0	0	0	0
TCONS_00002107	0.13	0	0	0	0	0	0.23	0.28	0.16	0.44	0.16	0.11	Akap4		XM_005911536.2	0	0.01		XM_005903974.2	0	0.0133333		XM_005887183.2	1	1.16	1.16	0.93	2.99	3.08	1.56	0.74	0.5	0.72	2.94	1.88	MICAL2		TCONS_00002187	6.41	6.04	7.78	5.93	4.98	6.52	31.2	28.71	35.33	33.59	46.17
TCONS_00002115	0	0	0.08	0	0.03	0	0.16	0	0.13	0	0	0	FOXP3		XM_014476420.1	0	0.01		XM_005906003.1	0	0.0133333		XM_005887185.2	11.16	11.02	8.18	11.44	8.98	8.77	1.58	2.17	5.15	5.07	3.21	1.86	USP47		TCONS_00002206	1.06	1.02	0.19	1.12	1.44	1.28	13.41	3.88	4.74	4.85	9.31
TCONS_00002124	0.01	0	0	0	0	0	0.03	0	0.05	0.09	0.02	0.03	CACNA1F		XM_014476901.1	0	0.01		XM_005906508.2	0	0.0133333		XM_005887186.2	1.37	0.37	2.13	2.65	1.92	3.46	12.77	7.83	14.52	12.38	18.34	18.67	USP47		TCONS_00002210	0	0	1.05	0	0	0	0	0	0.16	0.22	0
TCONS_00002126	0.34	0.29	0	0.12	0.64	0.22	0	0	0	0	0	0	SYP		XM_014477320.1	0	0.01		XM_005906976.1	0	0.0133333		XM_005887187.2	0	0	0	0.26	0	0	0.19	0	0	0.17	0.48	0	USP47		TCONS_00002212	1.28	2.4	3.69	1.9	2.74	1.88	2.22	1.87	0.63	1.46	1.64
TCONS_00002129	0.64	0.27	0.23	0.44	0.42	0.3	0.45	0.54	0.69	0.82	1.08	1.2	GPKOW		XM_014477342.1	0	0.01		XM_005907001.1	0	0.0133333		XM_005887188.1	3.35	7.84	10.27	9.33	9.38	6.58	18.67	12.08	14.84	12.45	16.11	22.36	GALNT18		TCONS_00002230	0.03	0.02	0.01	0	0.02	0.01	0.27	0.13	0.69	0.67	0.15
TCONS_00002132	0	0	1.63	0.41	0.29	0.29	0.34	0	0.26	0	0.2	0	WDR45		XM_014477421.1	0	0.01		XM_005907124.1	0	0.0133333		XM_005887191.2	1.48	1.64	1.47	2.67	8.65	3.21	4.79	4.43	5.76	5.76	9.01	4.81	DKK3		TCONS_00002284	3.14	1.44	2.33	1.75	1.53	4.04	0	0	0.43	0.13	0.1
TCONS_00002137	1.04	2.09	1.58	2.6	4.46	0	2.31	2.34	4.08	11.02	2.32	2.21	TFE3		XM_014477745.1	0	0.01		XM_005907218.2	0	0.0133333		XM_005887192.1	0.02	0	0.1	0	0	0	0.03	0.02	0.2	0.16	0.45	0.56	LOC102269954		TCONS_00002285	0	0	0	0	0	0	0	1.25	1.25	1.6	0.1
TCONS_00002138	3.09	0.97	2.75	2.54	5.15	3.98	5.44	4.33	9.07	3.19	5.12	2.01	TFE3		XM_014477853.1	0	0.01		XM_005907999.2	0	0.0133333		XM_005887193.2	0.15	0.38	1.39	1.02	2.7	0	10.11	4.21	9.67	9.33	8.43	0	SPTLC1		TCONS_00002286	8.47	4.52	3.84	4.29	5.29	13.83	0.13	0.33	0.75	0.31	0.04
TCONS_00002139	0	1.54	0	0	0	0	1.83	2.15	1.95	4.47	0	1.17	TFE3		XM_014478029.1	0	0.01		XM_005908275.2	0	0.0133333		XM_005887194.1	6.09	2.3	3.82	8.34	6.91	4.35	13.31	16.31	24.97	23.62	20.33	22.67	NFIL3		TCONS_00002315	0.48	0.68	1.25	0.41	1.53	0.46	3.24	2.49	1.76	1.88	4.02
TCONS_00002140	2.13	2.36	2.78	3.22	3.3	2.48	7.98	4.4	4.46	4.41	6.47	6.33	GRIPAP1		XM_014478262.1	0	0.01		XM_005908564.2	0	0.0133333		XM_005887195.2	0.71	0.67	0.09	1.03	1.25	2.39	2.19	1.22	1.09	2.92	1.91	3.17	SYK		TCONS_00002317	0	0.5	0	0	0.18	0.58	0.38	0.65	0.72	1.07	1.15
TCONS_00002142	0.54	1.08	0.23	0.74	0.77	1.21	1.92	1.76	0.78	1.21	0.53	1.22	KCND1		XM_014478288.1	0	0.01		XM_005908941.1	0	0.0133333		XM_005887196.2	0.3	0	0	0	0	0	0	0	0	0	0	0	SYK		TCONS_00002326	3.93	3.77	2.6	2.85	3.02	4.26	1.92	2.72	4.63	3.99	6.26
TCONS_00002143	0	0	0	0	0.32	0	0	0	0	0	0	0	KCND1		XM_014479066.1	0	0.01		XM_005909740.2	0	0.0133333		XM_005887197.1	0.5	0.32	0.27	0.43	0.88	0.71	1.8	1.59	0.67	0.88	1.33	1.8	ROR2		TCONS_00002334	1.04	0.35	0	0.24	0.23	0.43	0.79	0.61	0.03	0	0.1
TCONS_00002149	0.53	0.31	0.19	0.49	0.34	0.28	1.21	0.69	0.81	0.64	2.06	1.29	PIM2		XM_014479116.1	0	0.01		XM_005909870.2	0	0.0133333		XM_005887199.2	1.99	1.18	2.42	1.51	2.86	1.68	10.03	5.35	9.62	8.83	8.9	8.28	AUH		TCONS_00002335	0	0	0	0	0.11	0	0	0.09	0	0	0
TCONS_00002151	3.17	2.44	2.87	3.21	4.63	3.17	4.3	4.17	3.94	4.48	4.42	3.4	SLC35A2		XM_014479130.1	0	0.01		XM_005910953.2	0	0.0133333		XM_005887200.2	1.01	0.79	1.03	0.58	0.94	1.59	7.62	6.07	9.57	10.57	3.44	10.74	CASP1		TCONS_00002337	0.1	0.28	0	0.56	0.39	0.14	0.69	0.56	0.48	0.69	0.5
TCONS_00002152	0	0.15	0.48	0	0.15	0.67	0	0	0	0	0.09	0	SLC35A2		XM_014479730.1	0	0.01		XM_005911181.1	0	0.0133333		XM_005887203.1	0	0	0	0	0	0.23	0	0	0	0	0.21	0	PDGFD		TCONS_00002338	0	0.19	0	0	0	0.1	0.06	0	0	0.04	0
TCONS_00002176	0	0	0.28	0	0.52	0	0.12	0.07	0	0	0.41	0.15	SLC38A5		XM_014479740.1	0	0.01		XM_014476531.1	0	0.0133333		XM_005887204.1	2.21	1.07	1.75	1.73	2.29	1.67	12.72	19.36	18.58	17.94	16.72	18.33	PDGFD		TCONS_00002350	0	0.08	0.12	0.01	0.11	0.01	0	0.16	0.07	0.14	0.23
TCONS_00002177	0	0.1	0	0	0	0	0	0.23	0	0	0	0	SLC38A5		XM_014479743.1	0	0.01		XM_014476730.1	0	0.0133333		XM_005887207.2	5.74	3.09	4.83	4.39	6.05	7.31	25.24	20.25	37.62	34.56	39.11	52.74	PGRMC1		TCONS_00002354	0	0	0.93	0	0.81	0.07	3.12	0.83	5.13	6.31	3.78
TCONS_00002179	0	0	0	0	0	0.17	0	0	0	0	0	0	SLC38A5		XM_014480024.1	0	0.01		XM_014478157.1	0	0.0133333		XM_005887208.2	0	0	0	0	0	0	0	0	0	0.21	0	0	PGRMC1		TCONS_00002355	0.49	0.82	0.51	0.92	0.63	0.15	1.92	2.73	0.49	0.72	2.51
TCONS_00002185	1.49	2.7	5.89	3.47	5.2	5.13	21.15	14.68	0	4.21	8.17	8.84	Marcks		XM_014480085.1	0	0.01		XM_014478378.1	0	0.0133333		XM_005887210.2	1.03	0.58	0.3	1.18	1.29	0.92	1.56	2.15	1.87	2.38	1.38	3.64	SLC25A43		TCONS_00002356	0	0	0	0	0.7	0.16	0.28	0	0.08	0	0
TCONS_00002186	0	0.89	0	0	0	0	0	0	0	0	0	0	Marcks		XM_014480548.1	0	0.01		XM_014479079.1	0	0.0133333		XM_005887212.1	4.57	2.84	4.35	1.62	4.67	4.12	8.66	6.99	6.52	5.88	6.48	6.52	LOC102276220		TCONS_00002358	0.16	0	0.08	0	0	0.64	0	0	0	0.46	0
TCONS_00002187	6.41	6.04	7.78	5.93	4.98	6.52	31.2	28.71	35.33	33.59	46.17	41.73	MARCKS		XM_014481338.1	0	0.01		XM_014479125.1	0	0.0133333		XM_005887213.2	0	0	0	0	0	0	0.2	0	0	0	0	0	LOC102276220		TCONS_00002359	0.12	0.56	0	0.72	0	0	1.64	2.32	1.6	0	1.87
TCONS_00002206	1.06	1.02	0.19	1.12	1.44	1.28	13.41	3.88	4.74	4.85	9.31	11.17	ADAMTS12		XM_014481477.1	0	0.01		XM_014479178.1	0	0.0133333		XM_005887214.2	0.69	0.7	0.83	0.53	1.32	1.44	2.11	1.51	1.65	2.31	2.97	2.64	NKRF		TCONS_00002360	1.07	0	0.11	0.56	0.45	1.23	0.16	0.24	0	0	0.49
TCONS_00002210	0	0	1.05	0	0	0	0	0	0.16	0.22	0	0	ADAMTS12		XM_014481483.1	0	0.01		XM_014480378.1	0	0.0133333		XM_005887215.2	3.99	7.29	5.57	3.47	4.54	4.86	11.01	11.04	13.59	11.83	12.82	12.94	UBE2A		TCONS_00002364	1.45	2.02	2.2	1.31	1.33	3.01	0.12	0.28	0.14	0.18	0.37
TCONS_00002212	1.28	2.4	3.69	1.9	2.74	1.88	2.22	1.87	0.63	1.46	1.64	1.09	CNOT2		XM_014481922.1	0	0.01		XM_014480381.1	0	0.0133333		XM_005887216.2	0.33	0.24	0.14	0	0.34	0.08	0.42	0.09	0	0.1	0.67	0.59	UBE2A		TCONS_00002367	0.2	0.26	0.06	0.25	0.19	0.19	0.61	0.42	0.42	0.51	0.41
TCONS_00002230	0.03	0.02	0.01	0	0.02	0.01	0.27	0.13	0.69	0.67	0.15	0.46	pol		XM_014482086.1	0	0.01		XM_014480563.1	0	0.0133333		XM_005887217.1	0	0.38	0	0	0	0	0	0	0	0	0	0	UBE2A		TCONS_00002369	12.8	17.6	9.25	10.21	7.72	3.06	0.33	0.12	0.26	0	0.21
TCONS_00002284	3.14	1.44	2.33	1.75	1.53	4.04	0	0	0.43	0.13	0.1	0	EYA4		XM_014482196.1	0	0.01		XM_014480609.1	0	0.0133333		XM_005887218.2	0.58	0.23	0.41	0	0	0	0	0	0	1.16	0.97	0.71	43714		TCONS_00002386	0.53	0	0.71	0.35	0.58	0	2.13	1.28	1.14	1.88	1.03
TCONS_00002285	0	0	0	0	0	0	0	1.25	1.25	1.6	0.1	0.96	Eya4		XM_014482226.1	0	0.01		XM_014480916.1	0	0.0133333		XM_005887219.2	0.24	0.37	0.51	0.68	0	0	6.19	4.16	1.99	1.56	3.31	1.88	43714		TCONS_00002389	0.34	0.4	0.82	0.57	0	0.44	0.6	1.65	0.61	1.09	0.32
TCONS_00002286	8.47	4.52	3.84	4.29	5.29	13.83	0.13	0.33	0.75	0.31	0.04	0	Eya4		XM_014483303.1	0	0.01		XM_014481534.1	0	0.0133333		XM_005887220.2	0	0	0.79	0.18	1.22	1.34	1.66	0.7	0.26	2.22	0	0	43714		TCONS_00002391	0	0	0	0.21	0.73	0.48	0	0	0	0.25	0.24
TCONS_00002315	0.48	0.68	1.25	0.41	1.53	0.46	3.24	2.49	1.76	1.88	4.02	4.13	CEP95		XM_014483463.1	0	0.01		XM_014482036.1	0	0.0133333		XM_005887221.2	0	0	0	0	0.76	1.07	0.81	0	0	0	0	0	43714		TCONS_00002392	0	0	0	0	0	0	0.33	0.07	0.18	0.16	0.11
TCONS_00002317	0	0.5	0	0	0.18	0.58	0.38	0.65	0.72	1.07	1.15	0.52	CEP95		XM_014483733.1	0	0.01		XM_014482176.1	0	0.0133333		XM_005887222.2	0.38	0	0	0	0	0	0	0	0.75	0.28	1.19	0	UPF3B		TCONS_00002393	0.98	1.11	0.75	0.47	1.55	0.72	2.1	0.95	1.34	1.09	1.79
TCONS_00002326	3.93	3.77	2.6	2.85	3.02	4.26	1.92	2.72	4.63	3.99	6.26	5.97	PSMD12		TCONS_00001039	0	0.0133333		XM_014482654.1	0	0.0133333		XM_005887223.2	0	0.47	0.12	0.54	0.32	0.21	0.5	0.11	0.37	0.87	0	0.69	UPF3B		TCONS_00002400	2.14	2.92	1.84	2.02	3.54	3.19	4.31	2.69	3.48	0.97	1.03
TCONS_00002334	1.04	0.35	0	0.24	0.23	0.43	0.79	0.61	0.03	0	0.1	0.4	B3GNTL1		TCONS_00006682	0	0.0133333		XM_014482704.1	0	0.0133333		XM_005887224.2	6.99	7.16	7.62	5.54	8.68	6.45	9.22	8.52	5.57	6.11	6.25	6.56	RNF113A		TCONS_00002408	0.82	0.32	0.18	0.06	0.31	0	0.41	0.39	0	0.01	0
TCONS_00002335	0	0	0	0	0.11	0	0	0.09	0	0	0	0.08	B3GNTL1		TCONS_00010526	0	0.0133333		XM_014482938.1	0	0.0133333		XM_005887225.2	18.78	17.74	12.22	7.28	13.87	11.75	11.14	7.62	5.24	4.03	6.93	6.89	NDUFA1		TCONS_00002409	0.04	0.06	0.33	0.36	0.17	0.08	0.07	0.01	0.28	0.39	0.49
TCONS_00002337	0.1	0.28	0	0.56	0.39	0.14	0.69	0.56	0.48	0.69	0.5	0.68	B3GNTL1		TCONS_00011307	0	0.0133333		TCONS_00000235	0	0.0166667		XM_005887226.2	1.78	0.91	1.64	1.44	0.99	1.31	2.83	2.9	3.7	4.54	4.92	4.64	NKAP		TCONS_00002413	0.16	0.28	0.19	0.15	0.2	0.53	0.37	0.39	0.19	0.29	0.35
TCONS_00002338	0	0.19	0	0	0	0.1	0.06	0	0	0.04	0	0	B3GNTL1		TCONS_00013766	0	0.0133333		TCONS_00007706	0	0.0166667		XM_005887227.2	0	0	0	0	0	0	0.04	0	0	0	0	0	LOC102280336		TCONS_00002415	0	0.06	0	0	0.4	0	0.19	0.38	0	0	0.12
TCONS_00002350	0	0.08	0.12	0.01	0.11	0.01	0	0.16	0.07	0.14	0.23	0.38	ZNF215		TCONS_00013811	0	0.0133333		TCONS_00009056	0	0.0166667		XM_005887231.1	2.11	2.29	1.91	2.06	2.44	1.78	16.73	9.88	6.91	7.97	16.47	14.29	ADGRL2		TCONS_00002416	0.27	0.5	0.58	0.66	0.66	0.41	1.02	0.62	0.38	0.76	0.56
TCONS_00002354	0	0	0.93	0	0.81	0.07	3.12	0.83	5.13	6.31	3.78	4.95	Syt9		TCONS_00014333	0	0.0133333		TCONS_00009057	0	0.0166667		XM_005887234.2	0.07	0	0.18	0.09	0.14	0.14	0.01	0.02	0.1	0	0.18	0	EPHA5		TCONS_00002422	3.79	0.95	0.82	1.07	1.14	1.37	2.24	1.49	0.76	1.03	3.28
TCONS_00002355	0.49	0.82	0.51	0.92	0.63	0.15	1.92	2.73	0.49	0.72	2.51	1.56	Syt9		TCONS_00015166	0	0.0133333		TCONS_00010910	0	0.0166667		XM_005887235.1	0	0	0	0	0	0	0	0	0	0.06	0	0.33	EPHA5		TCONS_00002423	0.59	5.53	4.35	2.15	5.94	0.41	1.67	0.85	0.55	0.28	0
TCONS_00002356	0	0	0	0	0.7	0.16	0.28	0	0.08	0	0	0.55	Syt9		TCONS_00018053	0	0.0133333		TCONS_00011031	0	0.0166667		XM_005887237.2	1.22	1.63	1.01	0.6	1.73	1.65	0.62	0.41	0.35	0.42	1.94	0.74	ZNF18		TCONS_00002424	2.24	3.23	5.45	2.12	5.75	1.75	1.52	0.98	0.79	0.95	2.18
TCONS_00002358	0.16	0	0.08	0	0	0.64	0	0	0	0.46	0	0.68	Syt9		TCONS_00018929	0	0.0133333		TCONS_00014598	0	0.0166667		XM_005887239.2	0.04	0	0	0	0	0	0	0	0	0	0	0	MYOCD		TCONS_00002425	35.29	27.18	30.31	21.39	25.55	16.57	17.65	16.58	12.25	11.97	12.74
TCONS_00002359	0.12	0.56	0	0.72	0	0	1.64	2.32	1.6	0	1.87	0.38	SYT9		TCONS_00020242	0	0.0133333		TCONS_00015092	0	0.0166667		XM_005887241.2	18.31	22.67	24.43	19.95	21.04	17.53	7.12	8.72	4.52	3.33	5.63	5	LOC102286422		TCONS_00002435	0.05	0.36	0.04	0.07	0.33	0.29	0.33	0.27	0.29	0.24	0.22
TCONS_00002360	1.07	0	0.11	0.56	0.45	1.23	0.16	0.24	0	0	0.49	0.46	SYT9		TCONS_00020577	0	0.0133333		TCONS_00017546	0	0.0166667		XM_005887242.1	0	0	0	0.03	0	0	0.35	0.4	0.51	0.73	0.39	0.46	SHISA6		TCONS_00002437	1.13	0	0	0	0.03	0.33	0.5	1	0.38	0.84	0.09
TCONS_00002364	1.45	2.02	2.2	1.31	1.33	3.01	0.12	0.28	0.14	0.18	0.37	0.13	Ppfibp2		TCONS_00029368	0	0.0133333		TCONS_00021929	0	0.0166667		XM_005887243.2	0	0.04	0	0	0	0	0	0	0.01	0	0	0	DNAH9		TCONS_00002449	0.12	0.06	0	0.02	0.04	0.01	0.99	1.37	0.68	1.17	0.65
TCONS_00002367	0.2	0.26	0.06	0.25	0.19	0.19	0.61	0.42	0.42	0.51	0.41	0.69	-		TCONS_00030011	0	0.0133333		TCONS_00022103	0	0.0166667		XM_005887244.2	6.04	4.49	5.14	3.91	5.52	4.03	4.58	3.34	5.41	6.13	4.17	4.91	MAP2K4		TCONS_00002450	0	0	0.03	0	0	0	0.11	0.06	0.09	0.16	0
TCONS_00002369	12.8	17.6	9.25	10.21	7.72	3.06	0.33	0.12	0.26	0	0.21	0.73	PPFIBP2		TCONS_00030966	0	0.0133333		TCONS_00022819	0	0.0166667		XM_005887245.2	0.57	1.23	0.89	1.01	0.68	0.56	3.62	1.73	1.24	1.3	3.14	4.36	ARHGAP44		TCONS_00002463	0.08	0.16	0.36	0.21	0.31	0.34	0.75	0.5	1.03	0.95	1.53
TCONS_00002386	0.53	0	0.71	0.35	0.58	0	2.13	1.28	1.14	1.88	1.03	2.19	EEF2KMT		TCONS_00032148	0	0.0133333		TCONS_00025559	0	0.0166667		XM_005887248.1	0.19	0	0	0.03	0	0	1.28	0.41	0.31	0.58	0.9	1.16	LOC102264905		TCONS_00002473	0	0	0	0	0	0	0	0	0.11	0.21	0
TCONS_00002389	0.34	0.4	0.82	0.57	0	0.44	0.6	1.65	0.61	1.09	0.32	0.87	NAGPA		TCONS_00032308	0	0.0133333		TCONS_00026197	0	0.0166667		XM_005887249.2	18.19	18.22	22.87	19.79	20.65	20.66	19.13	17.01	21.79	28.75	21.97	26.79	PMP22		TCONS_00002479	0.09	0	0	0	0	0	0.07	0	0.1	0.1	0
TCONS_00002391	0	0	0	0.21	0.73	0.48	0	0	0	0.25	0.24	0	NAGPA		TCONS_00037954	0	0.0133333		TCONS_00027312	0	0.0166667		XM_005887250.2	0.1	0	0.2	0	0.06	0	0	0	0	0.12	0	0	TEKT3		TCONS_00002484	0.2	0.1	0.23	0.23	0.14	0.09	1.09	0.45	0.6	0.46	0.87
TCONS_00002392	0	0	0	0	0	0	0.33	0.07	0.18	0.16	0.11	0	NAGPA		TCONS_00040175	0	0.0133333		TCONS_00028139	0	0.0166667		XM_005887251.1	0.46	0.19	0.22	0.17	0.26	0	0.32	0	0.87	0.51	0.43	0.3	CDRT4		TCONS_00002486	1.87	1.2	1.13	1.13	1.32	0.98	2.17	1.44	1.77	1.57	2.17
TCONS_00002393	0.98	1.11	0.75	0.47	1.55	0.72	2.1	0.95	1.34	1.09	1.79	1.85	NAGPA		TCONS_00040811	0	0.0133333		TCONS_00029240	0	0.0166667		XM_005887252.2	3.9	2.03	3.62	3.46	3.68	2.62	8.83	10.59	15.68	12.81	18.6	13.55	LOC102266227		TCONS_00002511	0	0.21	0.11	0.16	0.35	0.11	0.1	0	0.04	0	0.19
TCONS_00002400	2.14	2.92	1.84	2.02	3.54	3.19	4.31	2.69	3.48	0.97	1.03	3.44	ROGDI		TCONS_00041741	0	0.0133333		TCONS_00030809	0	0.0166667		XM_005887253.2	2.26	3.3	4.14	1.85	4.36	2.52	9.1	6.23	3.03	7.17	3.4	3.75	LOC102266227		TCONS_00002512	3.45	3.53	2.79	4.94	4.21	2.54	13.66	16.87	14.88	14.62	15.97
TCONS_00002408	0.82	0.32	0.18	0.06	0.31	0	0.41	0.39	0	0.01	0	0.53	ZNF500		TCONS_00045214	0	0.0133333		TCONS_00031104	0	0.0166667		XM_005887254.1	0.23	0.06	0.05	0.01	0.09	0	0	0	0	0	0	0	LOC102266694		TCONS_00002513	1.69	1.95	2.34	3.22	3.2	3.01	6.92	11.37	6.68	6.78	9.35
TCONS_00002409	0.04	0.06	0.33	0.36	0.17	0.08	0.07	0.01	0.28	0.39	0.49	0.06	ZNF500		TCONS_00045629	0	0.0133333		TCONS_00039473	0	0.0166667		XM_005887255.2	725.43	564.85	565.84	510.75	673.45	779.72	602.14	632.11	442.18	472.58	513.85	547.85	UBB		TCONS_00002521	0.52	0.94	1.05	1.2	1.37	0.65	6.51	6.49	9.29	9.52	4.89
TCONS_00002413	0.16	0.28	0.19	0.15	0.2	0.53	0.37	0.39	0.19	0.29	0.35	0.33	ZNF500		TCONS_00046594	0	0.0133333		TCONS_00041677	0	0.0166667		XM_005887256.2	5.57	5.1	6.09	3.86	5.73	4.07	12.4	9.81	5.88	6.88	4.11	5.32	PIGL		TCONS_00002523	0.62	0.51	0.1	0.42	0.85	0.16	3.15	1.88	1.26	1.71	2.71
TCONS_00002415	0	0.06	0	0	0.4	0	0.19	0.38	0	0	0.12	0	ZNF500		TCONS_00048050	0	0.0133333		TCONS_00046096	0	0.0166667		XM_005887257.2	10.07	9.38	9.41	11.56	11.26	11.32	12.35	11.5	14.52	15.34	14.92	14.44	NCOR1		TCONS_00002530	0.24	0.17	0.03	0.11	0.32	0.06	0.81	0.47	0.75	0.66	1.05
TCONS_00002416	0.27	0.5	0.58	0.66	0.66	0.41	1.02	0.62	0.38	0.76	0.56	0.98	ZNF500		TCONS_00048627	0	0.0133333		TCONS_00048768	0	0.0166667		XM_005887258.2	6.48	6.6	4.36	10.88	5.57	7.38	9.33	9.22	9.74	10.31	14.36	12.88	NCOR1		TCONS_00002533	0.1	0.01	0.25	0	0	0.06	0.18	0.11	0.24	0.25	0.27
TCONS_00002422	3.79	0.95	0.82	1.07	1.14	1.37	2.24	1.49	0.76	1.03	3.28	1.31	UBALD1		TCONS_00050178	0	0.0133333		TCONS_00050644	0	0.0166667		XM_005887259.2	1.61	0.57	1.41	0.92	2.42	1.01	1.9	1.44	2.23	2.67	2.62	2.26	ZSWIM7		TCONS_00002534	0.03	0.02	0.05	0.21	0.09	0.03	0	0.04	0.11	0.05	0.2
TCONS_00002423	0.59	5.53	4.35	2.15	5.94	0.41	1.67	0.85	0.55	0.28	0	0.47	UBALD1		TCONS_00054729	0	0.0133333		TCONS_00050853	0	0.0166667		XM_005887260.1	1.18	1.12	0.8	2.96	4.3	3.86	3.28	2.06	1.89	2.07	2.31	2.17	ADORA2B		TCONS_00002541	0	0	0	0	0	0	0	0.3	1.55	0.34	0.37
TCONS_00002424	2.24	3.23	5.45	2.12	5.75	1.75	1.52	0.98	0.79	0.95	2.18	1.5	-		TCONS_00056017	0	0.0133333		TCONS_00052853	0	0.0166667		XM_005887261.2	3.77	2.9	2.72	3.33	3.66	3.79	8.25	7.68	8.85	8.92	12.25	9.57	AKAP10		TCONS_00002542	0.22	0.11	0.1	0.19	0.11	0.12	1.52	0.98	0	0.53	0.41
TCONS_00002425	35.29	27.18	30.31	21.39	25.55	16.57	17.65	16.58	12.25	11.97	12.74	14.73	CDIP1		TCONS_00057426	0	0.0133333		TCONS_00058964	0	0.0166667		XM_005887262.2	5.89	5.02	6.49	6.31	7.61	5.56	11.61	11.78	24.66	24.58	20.56	21.71	ULK2		TCONS_00002551	1.17	0.62	1.13	0.88	1.02	0.67	3.24	2.7	2.96	2.82	2.75
TCONS_00002435	0.05	0.36	0.04	0.07	0.33	0.29	0.33	0.27	0.29	0.24	0.22	0.47	-		TCONS_00057791	0	0.0133333		TCONS_00065488	0	0.0166667		XM_005887263.1	0.56	0.08	0.09	0	0.16	0.34	0.5	0.12	0	0.14	0.54	0	ALDH3A1		TCONS_00002563	0.92	0.71	0.42	1.64	1.26	0.7	1.77	2.61	1.95	3.44	2.41
TCONS_00002437	1.13	0	0	0	0.03	0.33	0.5	1	0.38	0.84	0.09	0	-		TCONS_00058720	0	0.0133333		TCONS_00067330	0	0.0166667		XM_005887264.2	0.1	0	0	0.15	0.03	0.24	0	0	0.02	0	0	0.05	SLC47A2		TCONS_00002608	0	0	0.4	0	0.23	0.5	0.34	0.98	1.69	4.44	0.38
TCONS_00002449	0.12	0.06	0	0.02	0.04	0.01	0.99	1.37	0.68	1.17	0.65	1.15	cyp1a1		TCONS_00061963	0	0.0133333		TCONS_00068355	0	0.0166667		XM_005887266.1	9.72	5.76	8.77	3.92	7.87	7.49	8.24	3.76	7.47	7.03	4.64	4.85	B9D1		TCONS_00002609	1.92	1.05	0.78	0.98	1.53	2.15	5.47	4.5	10.57	10.68	7.96
TCONS_00002450	0	0	0.03	0	0	0	0.11	0.06	0.09	0.16	0	0	CYP1A4		TCONS_00062956	0	0.0133333		TCONS_00071445	0	0.0166667		XM_005887268.2	2.65	3.33	3.93	3.33	3.47	3.85	4.39	3.78	4.28	4.2	9.17	7.2	EPN2		TCONS_00002610	2.62	1.81	1.61	2.71	2.32	2.04	8.05	6.24	16.11	12.13	18
TCONS_00002463	0.08	0.16	0.36	0.21	0.31	0.34	0.75	0.5	1.03	0.95	1.53	1.51	OSTF1		TCONS_00064973	0	0.0133333		TCONS_00072785	0	0.0166667		XM_005887270.2	4.65	3.04	4.68	4.06	3.29	3.88	3.7	4.11	4	3.48	5.01	4.34	EPN2		TCONS_00002616	1.67	1.24	1.65	1.59	0.78	0.86	5.07	6.26	6.08	4.74	2.37
TCONS_00002473	0	0	0	0	0	0	0	0	0.11	0.21	0	0	CDKN2A		TCONS_00065570	0	0.0133333		TCONS_00072972	0	0.0166667		XM_005887271.2	0	0	0	0	0.44	0	0	0	0	0	0	0	EPN2		TCONS_00002622	1.23	0.39	0.67	0.95	1.79	1.15	1.9	2.21	0	1.78	4.32
TCONS_00002479	0.09	0	0	0	0	0	0.07	0	0.1	0.1	0	0.21	DYNC2H1		TCONS_00067330	0	0.0133333		TCONS_00072974	0	0.0166667		XM_005887273.1	3.1	3.62	4.88	4.5	5.28	5.9	6.15	3.47	5.19	6.49	8.89	5.96	LOC102271469		TCONS_00002623	0	0	0	0	0	0	1.25	0	1.77	0	0
TCONS_00002484	0.2	0.1	0.23	0.23	0.14	0.09	1.09	0.45	0.6	0.46	0.87	1.45	CDH6		TCONS_00067492	0	0.0133333		TCONS_00073439	0	0.0166667		XM_005887274.2	1.18	0.43	0	0.88	1.85	0.16	0.36	0.39	0.11	0.53	0.62	0.25	FAM83G		TCONS_00002624	0	0.69	0	0	0	0	0.13	0.46	0.45	0.15	0.34
TCONS_00002486	1.87	1.2	1.13	1.13	1.32	0.98	2.17	1.44	1.77	1.57	2.17	2.13	C5orf22		TCONS_00067932	0	0.0133333		TCONS_00073892	0	0.0166667		XM_005887275.1	0	0	0	0	0	0	0	0	0	0.08	0	0	SLC5A10		TCONS_00002644	0.29	0.33	0	0.15	0.93	0.6	2.05	3.14	3.18	3.28	2.23
TCONS_00002511	0	0.21	0.11	0.16	0.35	0.11	0.1	0	0.04	0	0.19	0	PDZD2		TCONS_00071224	0	0.0133333		TCONS_00076053	0	0.0166667		XM_005887278.1	0	0.11	0	0	0	0.02	0.02	0	0	0	0	0	SLC5A10		TCONS_00002665	0	0	0	0.65	0	0	0	0	0	0	0
TCONS_00002512	3.45	3.53	2.79	4.94	4.21	2.54	13.66	16.87	14.88	14.62	15.97	13.06	PDZD2		TCONS_00073444	0	0.0133333		TCONS_00083384	0	0.0166667		XM_005887279.1	3.31	1.88	2.87	2.98	4.21	3.62	6.93	5.82	7.3	7.95	7.95	9.54	PRPSAP2		TCONS_00002667	0	0.1	0.37	0	0.96	0.81	1.52	0.27	0.54	0	0.58
TCONS_00002513	1.69	1.95	2.34	3.22	3.2	3.01	6.92	11.37	6.68	6.78	9.35	7.49	PDZD2		TCONS_00073892	0	0.0133333		TCONS_00085693	0	0.0166667		XM_005887281.2	0	0.85	0.13	0	0	0	0	0	0	0	0	0	PRPSAP2		TCONS_00002685	0.57	0.3	0	1.3	0.36	0.41	0	0.27	0.18	0.4	0
TCONS_00002521	0.52	0.94	1.05	1.2	1.37	0.65	6.51	6.49	9.29	9.52	4.89	4.24	PDZD2		TCONS_00077721	0	0.0133333		TCONS_00089009	0	0.0166667		XM_005887282.2	2.46	2.19	2	1.66	3.02	1.72	37.48	10.15	5.28	6.63	15.69	7.64	SHMT1		TCONS_00002689	7.3	5.45	4.66	3.19	6.09	5.45	5.93	3.7	1.24	1.81	3.46
TCONS_00002523	0.62	0.51	0.1	0.42	0.85	0.16	3.15	1.88	1.26	1.71	2.71	1.87	-		TCONS_00079459	0	0.0133333		TCONS_00091198	0	0.0166667		XM_005887284.2	6.32	3.56	3.82	5.68	6.33	4.48	6.57	4.12	4.11	5.05	5.45	4.63	SMCR8		TCONS_00002690	2.82	1.62	1.68	1.49	1.27	1.86	2.02	0.91	0.32	0.45	1.72
TCONS_00002530	0.24	0.17	0.03	0.11	0.32	0.06	0.81	0.47	0.75	0.66	1.05	0.76	DNAH12		TCONS_00080122	0	0.0133333		TCONS_00092047	0	0.0166667		XM_005887285.2	7.83	6.68	7.53	6.31	9.9	7.69	11.71	9.92	7.36	8.34	8.42	7.98	TOP3A		TCONS_00002698	0.68	0.77	0.59	0.66	0.16	0.8	0.25	0.58	0.78	1.23	0.48
TCONS_00002533	0.1	0.01	0.25	0	0	0.06	0.18	0.11	0.24	0.25	0.27	0.33	Dnah7		TCONS_00080553	0	0.0133333		TCONS_00097958	0	0.0166667		XM_005887286.2	23.8	30.28	23.7	21.84	19.8	20.41	4.12	4.61	3.87	3.92	2.93	2.82	MIEF2		TCONS_00002700	0	0	0.01	0.01	0.11	0	0.02	0	0	0.02	0.02
TCONS_00002534	0.03	0.02	0.05	0.21	0.09	0.03	0	0.04	0.11	0.05	0.2	0.21	DNAH12		TCONS_00082932	0	0.0133333		TCONS_00107126	0	0.0166667		XM_005887288.2	1.61	1.58	1.98	2.48	3.62	3.12	3.67	4.93	4.73	5.49	4.67	4.67	TRIM16		TCONS_00002701	0.6	0.98	0.92	1.28	1.62	1.09	2.31	1.66	0.97	0.38	4.38
TCONS_00002541	0	0	0	0	0	0	0	0.3	1.55	0.34	0.37	0	HESX1		TCONS_00085361	0	0.0133333		TCONS_00107490	0	0.0166667		XM_005887290.2	0	1.63	1.05	2.56	3.63	2.99	3.49	4.49	5.63	7.55	6.57	0.3	LRRC75A		TCONS_00002723	0.41	0.09	0.09	0.33	0.61	0.67	0.55	1.43	1.1	1.04	0.74
TCONS_00002542	0.22	0.11	0.1	0.19	0.11	0.12	1.52	0.98	0	0.53	0.41	1.46	HESX1		TCONS_00085819	0	0.0133333		TCONS_00112232	0	0.0166667		XM_005887292.2	0	0	0	0.2	0.33	0	0	0.35	0	0	0	0	CENPV		TCONS_00002726	10.78	5.93	10.74	8.83	7.95	6.19	8.07	8.71	6.75	10.05	6.35
TCONS_00002551	1.17	0.62	1.13	0.88	1.02	0.67	3.24	2.7	2.96	2.82	2.75	4.44	IL17RD		TCONS_00091206	0	0.0133333		TCONS_00119661	0	0.0166667		XM_005887293.2	11.06	8.49	18.62	17.32	15.59	39.2	2.43	4.06	3.58	3.71	2.28	2.42	SPECC1		TCONS_00002751	0.4	0.54	0.65	0.48	0	0.26	1.09	1.18	0.21	0.26	1.42
TCONS_00002563	0.92	0.71	0.42	1.64	1.26	0.7	1.77	2.61	1.95	3.44	2.41	1.03	ARHGEF3		TCONS_00091417	0	0.0133333		TCONS_00127029	0	0.0166667		XM_005887295.1	0.04	0	0.1	0	0	0	0	0	0	0	0.04	0	RNF112		TCONS_00002764	0	0	0	0.07	0	0	0.27	0.19	0	0.47	0.12
TCONS_00002608	0	0	0.4	0	0.23	0.5	0.34	0.98	1.69	4.44	0.38	0.45	FAM208A		TCONS_00092749	0	0.0133333		TCONS_00128619	0	0.0166667		XM_005887296.2	82.56	43.69	35.3	49.62	71.82	29.82	40.23	26.33	25.46	52.74	56.13	33.8	MFAP4		TCONS_00002779	0	0	0.31	0.13	0.99	0.48	1.84	0.88	2.06	2.03	1.04
TCONS_00002609	1.92	1.05	0.78	0.98	1.53	2.15	5.47	4.5	10.57	10.68	7.96	10.39	FAM208A		TCONS_00099647	0	0.0133333		XM_005886652.1	0	0.0166667		XM_005887297.2	1.94	3.67	4.61	2	5.68	4.41	2.64	5.79	4.35	5.05	3.52	4.73	MAPK7		TCONS_00002784	0.37	0.43	0.17	1.93	0.38	0.56	2.06	0.92	0.55	1.96	1.37
TCONS_00002610	2.62	1.81	1.61	2.71	2.32	2.04	8.05	6.24	16.11	12.13	18	17.87	FAM208A		TCONS_00099791	0	0.0133333		XM_005887451.2	0	0.0166667		XM_005887300.2	2.45	1.72	3.21	2.77	4.2	3.93	26.97	18.57	13.91	17.91	11.16	14.27	PAPSS1		TCONS_00002786	0	0.26	0.26	0.5	1.04	1.25	1.04	0.31	0.5	0.64	0.73
TCONS_00002616	1.67	1.24	1.65	1.59	0.78	0.86	5.07	6.26	6.08	4.74	2.37	2	WNT5A		TCONS_00104313	0	0.0133333		XM_005887600.2	0	0.0166667		XM_005887301.2	1.73	1.18	1.91	5.56	1.73	1.76	1.37	4.65	3.05	3.55	1.72	2.23	DKK2		TCONS_00002787	0.34	0	0	0	0	0	0	0	0	0	0
TCONS_00002622	1.23	0.39	0.67	0.95	1.79	1.15	1.9	2.21	0	1.78	4.32	4.91	-		TCONS_00106444	0	0.0133333		XM_005888433.1	0	0.0166667		XM_005887303.2	5.79	6.17	5.21	5.97	4.26	6.94	11.06	5.48	8.43	10.49	12.01	9.62	AIMP1		TCONS_00002790	5.16	5.29	5.74	2.74	3.93	5.52	7.68	7.48	4.05	5.41	4.55
TCONS_00002623	0	0	0	0	0	0	1.25	0	1.77	0	0	0	-		TCONS_00108422	0	0.0133333		XM_005888472.1	0	0.0166667		XM_005887304.2	2.95	2.21	2	2.01	2.73	2.75	5.63	4.75	4.34	4.72	5.7	5.94	TBCK		TCONS_00002793	0.12	0.06	0.08	0.36	0.23	0.11	0.4	0.24	0.54	0.51	0.6
TCONS_00002624	0	0.69	0	0	0	0	0.13	0.46	0.45	0.15	0.34	0.21	-		TCONS_00112450	0	0.0133333		XM_005889586.2	0	0.0166667		XM_005887305.2	0.06	0	0.05	0	0	0	0	0	0	0	0	0	TBCK		TCONS_00002801	0.86	0.53	1.14	0.88	0.5	1.18	1.62	1.86	3.53	3.69	1.71
TCONS_00002644	0.29	0.33	0	0.15	0.93	0.6	2.05	3.14	3.18	3.28	2.23	2.52	Nol4l		TCONS_00113916	0	0.0133333		XM_005890108.1	0	0.0166667		XM_005887310.2	12.43	9.76	8.15	5.81	9.88	10.15	9.18	10.39	5.05	5.64	4.08	5.86	INTS1		TCONS_00002803	0.09	1.38	0	0	3.35	0	0.72	0	0	0	1.44
TCONS_00002665	0	0	0	0.65	0	0	0	0	0	0	0	0	Nol4l		TCONS_00114610	0	0.0133333		XM_005890569.1	0	0.0166667		XM_005887311.2	5.42	4.18	5.98	3.73	9.24	9.98	5.6	7.26	6.35	6.26	8.93	8.26	MAFK		TCONS_00002804	0.64	0.48	1.24	1.31	0.01	1.34	0	0.43	0.54	0.56	0.83
TCONS_00002667	0	0.1	0.37	0	0.96	0.81	1.52	0.27	0.54	0	0.58	1.82	Nol4l		TCONS_00114681	0	0.0133333		XM_005892052.1	0	0.0166667		XM_005887312.1	1.88	0.82	0.74	0.31	1.29	0.49	0	0	0	0	0	0	TMEM184A		TCONS_00002806	0.74	0.98	0.5	0.96	2.69	0.77	0.4	0.23	0.56	0.56	1.02
TCONS_00002685	0.57	0.3	0	1.3	0.36	0.41	0	0.27	0.18	0.4	0	0	FOXS1		TCONS_00114815	0	0.0133333		XM_005893583.2	0	0.0166667		XM_005887313.2	17.56	12.23	14.64	8.62	13.02	14.25	17.52	21.63	15.04	14.02	14.96	13.55	PSMG3		TCONS_00002808	0.67	0.4	0.36	0.76	1.06	0.56	0.35	0.28	0.66	0.67	1.05
TCONS_00002689	7.3	5.45	4.66	3.19	6.09	5.45	5.93	3.7	1.24	1.81	3.46	3.31	FOXS1		TCONS_00116836	0	0.0133333		XM_005894172.2	0	0.0166667		XM_005887314.2	0.43	0.64	1.48	0.88	1.26	1.23	0.78	0.58	0.36	1.26	0.22	0.33	NUDT1		TCONS_00002809	0.14	0.04	0.01	0.08	0.09	0.08	0.04	0.04	0.2	0.16	0.15
TCONS_00002690	2.82	1.62	1.68	1.49	1.27	1.86	2.02	0.91	0.32	0.45	1.72	0.61	FOXS1		TCONS_00119968	0	0.0133333		XM_005894979.1	0	0.0166667		XM_005887316.2	2.53	1.36	1.87	1.08	1.87	1.03	2.79	2.05	1.84	1.59	1.86	1.51	FTSJ2		TCONS_00002810	0	0.05	0.02	0.01	0.02	0	0.01	0.01	0	0	0
TCONS_00002698	0.68	0.77	0.59	0.66	0.16	0.8	0.25	0.58	0.78	1.23	0.48	0.4	BCL2L1		TCONS_00120029	0	0.0133333		XM_005896221.1	0	0.0166667		XM_005887317.1	10.87	12.79	13.62	7.75	14.39	10.5	18.09	16.14	7.52	8.74	12.06	6.75	SNX8		TCONS_00002815	0.13	0.14	0.1	0.08	0.32	0.21	0.12	0.18	0.5	0.6	0.34
TCONS_00002700	0	0	0.01	0.01	0.11	0	0.02	0	0	0.02	0.02	0.09	BCL2L1		TCONS_00120652	0	0.0133333		XM_005897010.1	0	0.0166667		XM_005887318.2	5.21	4.61	4.51	4.64	7.49	7.49	13.41	13.05	8.91	9.75	10.54	7.06	CHST12		TCONS_00002818	0.05	0.14	0.04	0.08	0.22	0.18	0.15	0.16	0.67	0.83	0.4
TCONS_00002701	0.6	0.98	0.92	1.28	1.62	1.09	2.31	1.66	0.97	0.38	4.38	0.93	BCL2L1		TCONS_00124059	0	0.0133333		XM_005897095.2	0	0.0166667		XM_005887319.2	0	0.04	0	0	0	0.05	0.03	0.05	0	0	0.03	0.03	AMZ1		TCONS_00002833	0.03	0	0	0	0.01	0	0.66	0.73	0.21	0.2	1
TCONS_00002723	0.41	0.09	0.09	0.33	0.61	0.67	0.55	1.43	1.1	1.04	0.74	0.81	TRIB3		TCONS_00127359	0	0.0133333		XM_005897452.2	0	0.0166667		XM_005887320.2	1.25	0.75	0.49	0.76	1.14	1.03	1.65	1.32	1.12	1.57	1.44	1.85	PAPOLB		TCONS_00002840	2.55	1.81	0	2.09	0.82	1.16	3.05	1.16	6.15	4.97	5.64
TCONS_00002726	10.78	5.93	10.74	8.83	7.95	6.19	8.07	8.71	6.75	10.05	6.35	4.83	RBCK1		TCONS_00127402	0	0.0133333		XM_005897477.2	0	0.0166667		XM_005887322.2	586.5	454.51	479.7	432.07	880.62	809.11	1450.44	1234.44	1515.39	1629.05	1684.2	1223.43	ACTB		TCONS_00002842	4.59	3.32	4.68	5	5.85	6.57	10.04	11.18	15.65	16.93	14.41
TCONS_00002751	0.4	0.54	0.65	0.48	0	0.26	1.09	1.18	0.21	0.26	1.42	0.17	FAM110A		TCONS_00127914	0	0.0133333		XM_005897503.1	0	0.0166667		XM_005887323.2	0	1.1	1.12	0	0.79	0.01	1.92	1.3	0	0	4.32	0	RNF216		TCONS_00002844	0.87	0.93	1.04	1.45	0.88	0.95	2.46	1.38	1.45	1.74	2.74
TCONS_00002764	0	0	0	0.07	0	0	0.27	0.19	0	0.47	0.12	0	RAD21L1		TCONS_00128960	0	0.0133333		XM_005897709.1	0	0.0166667		XM_005887324.2	2.38	2.2	2.48	2.64	2.29	2.09	1.83	1.93	2.04	1.46	3.67	1.66	RNF216		TCONS_00002845	3.72	2.89	3.97	2.61	2.77	2.81	3.83	4.94	7.73	8.27	6.51
TCONS_00002779	0	0	0.31	0.13	0.99	0.48	1.84	0.88	2.06	2.03	1.04	1.27	FAM210B		XM_005887128.1	0	0.0133333		XM_005899951.2	0	0.0166667		XM_005887327.2	47.07	34.36	40.84	33.27	39.63	49.7	50.64	44.03	49.53	51.92	43.05	45.84	EIF3B		TCONS_00002872	0	0	0	0	0.27	0.03	0.46	0.15	0.32	0.26	0.56
TCONS_00002784	0.37	0.43	0.17	1.93	0.38	0.56	2.06	0.92	0.55	1.96	1.37	0.39	Cstf1		XM_005888447.2	0	0.0133333		XM_005901072.1	0	0.0166667		XM_005887329.1	0	0	0	0	0	0	0	0.13	0	0	0	0	GRIFIN		TCONS_00002890	0	0	0	0	0.19	0.23	0	0.35	0.15	0.27	0.55
TCONS_00002786	0	0.26	0.26	0.5	1.04	1.25	1.04	0.31	0.5	0.64	0.73	0.68	CASS4		XM_005888716.2	0	0.0133333		XM_005901360.2	0	0.0166667		XM_005887334.2	12.48	14.52	11.78	13.65	18.37	14.02	19.11	27.24	22.78	22.99	15.82	20.05	GNA12		TCONS_00002892	0.05	0.09	0.04	0.06	0	0	0	0.26	0.3	0.08	1.6
TCONS_00002787	0.34	0	0	0	0	0	0	0	0	0	0	0	CASS4		XM_005889928.2	0	0.0133333		XM_005901923.1	0	0.0166667		XM_005887336.1	0	0	0	0	0	0	0	0.13	0.13	0.12	0	0.08	SDK1		TCONS_00002893	0.37	0.07	0.03	0.25	0.82	0.56	0.8	0.92	0.77	0.79	2.33
TCONS_00002790	5.16	5.29	5.74	2.74	3.93	5.52	7.68	7.48	4.05	5.41	4.55	5.94	RTFDC1		XM_005890103.2	0	0.0133333		XM_005902036.1	0	0.0166667		XM_005887337.2	0.47	0.33	0.3	0.27	0.58	0.69	0.41	0.43	0.47	0.13	0.68	0.36	FOXK1		TCONS_00002902	3.28	2.26	1.62	3.49	3.06	2.16	0	1.65	1.79	1.46	0.08
TCONS_00002793	0.12	0.06	0.08	0.36	0.23	0.11	0.4	0.24	0.54	0.51	0.6	0.8	FAM209B		XM_005890333.2	0	0.0133333		XM_005902684.1	0	0.0166667		XM_005887339.2	0.72	0.78	0.84	0.08	0	0.87	0	0	0.53	0	0	0.72	RADIL		TCONS_00002903	0	1.39	1.41	0	0.11	0.54	0	0	0	0	0.52
TCONS_00002801	0.86	0.53	1.14	0.88	0.5	1.18	1.62	1.86	3.53	3.69	1.71	1.87	RAE1		XM_005891256.1	0	0.0133333		XM_005902713.1	0	0.0166667		XM_005887340.2	0	0	0.04	0	0	0	0	0	0	0	0	0	MMD2		TCONS_00002904	0	0	0	0	0	0.39	0	0	1.05	1.02	0
TCONS_00002803	0.09	1.38	0	0	3.35	0	0.72	0	0	0	1.44	0	-		XM_005891563.2	0	0.0133333		XM_005903292.2	0	0.0166667		XM_005887344.2	13.65	16.58	18.18	17.33	26.12	31.6	39.64	34.09	23.1	22.35	30.71	51.49	FSCN1		TCONS_00002905	1.62	0.57	0.24	1.58	0.25	0.25	0.85	0	0.36	0.49	0.41
TCONS_00002804	0.64	0.48	1.24	1.31	0.01	1.34	0	0.43	0.54	0.56	0.83	1.08	-		XM_005891683.2	0	0.0133333		XM_005904097.1	0	0.0166667		XM_005887347.2	0	0	0	0.91	1.18	0	0	0.04	1.15	1.72	1.87	0	TCP11X2		TCONS_00002915	1.04	1.26	1.03	0.49	0.66	0.36	0.01	0	0	0.01	0.02
TCONS_00002806	0.74	0.98	0.5	0.96	2.69	0.77	0.4	0.23	0.56	0.56	1.02	0.64	MED30		XM_005891818.2	0	0.0133333		XM_005904474.2	0	0.0166667		XM_005887351.1	0.69	0.28	0	0.28	0	0	0	0	0	0	0	0.29	LOC102271011		TCONS_00002917	0	1.36	0.98	0	0	2.73	0	0	0.19	0.93	2.24
TCONS_00002808	0.67	0.4	0.36	0.76	1.06	0.56	0.35	0.28	0.66	0.67	1.05	0.63	Pol		XM_005892355.1	0	0.0133333		XM_005904554.1	0	0.0166667		XM_005887354.1	3.28	2.2	3.67	2.26	4.07	2.62	6.14	4.54	6.73	6.26	12.14	12.79	PELI2		TCONS_00002918	5.76	3.28	4.95	6.73	10.56	10.88	21.18	36.05	21.55	21.42	13.75
TCONS_00002809	0.14	0.04	0.01	0.08	0.09	0.08	0.04	0.04	0.2	0.16	0.15	0.21	Pol		XM_005892551.2	0	0.0133333		XM_005905068.1	0	0.0166667		XM_005887355.1	1.43	2.52	2.58	2.05	1.62	3.97	2.87	2.48	9.37	5.88	4.96	7.74	KTN1		TCONS_00002921	0.16	0.06	0.12	0	0	0	0.16	0.53	0.48	0.51	1.43
TCONS_00002810	0	0.05	0.02	0.01	0.02	0	0.01	0.01	0	0	0	0.02	Pol		XM_005893051.2	0	0.0133333		XM_005905417.2	0	0.0166667		XM_005887356.1	1.65	0	0	1.18	1.33	0	1.71	0	0	0	2.83	0	KTN1		TCONS_00002922	0	0	0	0.08	0.47	0	0	0.21	0.13	0.16	0.5
TCONS_00002815	0.13	0.14	0.1	0.08	0.32	0.21	0.12	0.18	0.5	0.6	0.34	0.39	PCK1		XM_005893215.1	0	0.0133333		XM_005906646.2	0	0.0166667		XM_005887357.1	0	0	0	0	0	0.59	0.26	0	0	0	0	0	KTN1		TCONS_00002923	0	0.05	0	0.08	0	0	0.7	0.2	0	0	0
TCONS_00002818	0.05	0.14	0.04	0.08	0.22	0.18	0.15	0.16	0.67	0.83	0.4	0.55	-		XM_005893224.1	0	0.0133333		XM_005906666.1	0	0.0166667		XM_005887358.1	0	0	0	0.11	0	0	0.16	0.32	0.53	0.82	0	0.51	KTN1		TCONS_00002924	0	0	0	0	0.36	0.43	0	0	0	0	0
TCONS_00002833	0.03	0	0	0	0.01	0	0.66	0.73	0.21	0.2	1	1.15	-		XM_005893407.2	0	0.0133333		XM_005906848.2	0	0.0166667		XM_005887359.1	4.95	2.45	2.25	3.09	2.83	4.84	2.77	0.42	2.06	0.75	2.74	3.9	KTN1		TCONS_00002925	0.04	0.08	0.16	0.33	0.28	0.46	0.44	0.36	0.59	0.55	1.18
TCONS_00002840	2.55	1.81	0	2.09	0.82	1.16	3.05	1.16	6.15	4.97	5.64	10.49	RAB22A		XM_005893605.1	0	0.0133333		XM_005907169.1	0	0.0166667		XM_005887360.2	3.25	2.85	3.19	1.95	2.8	3.19	4.41	4.41	6.48	6.56	7.82	9.23	WDR44		TCONS_00002927	0.45	1.01	3.15	0	4.05	3.98	3.5	0	0.4	1.25	4.86
TCONS_00002842	4.59	3.32	4.68	5	5.85	6.57	10.04	11.18	15.65	16.93	14.41	11.99	RAB22A		XM_005894170.2	0	0.0133333		XM_005907301.1	0	0.0166667		XM_005887361.1	0	0	0	0	0	0	0	0	0.13	0	0	0	WDR44		TCONS_00002929	41.86	32.43	29.94	39.29	48.51	38.16	65.16	58.77	47.31	51.18	46.51
TCONS_00002844	0.87	0.93	1.04	1.45	0.88	0.95	2.46	1.38	1.45	1.74	2.74	1.94	VAPB		XM_005894631.1	0	0.0133333		XM_005907324.1	0	0.0166667		XM_005887363.1	1.44	0.87	0.36	2.46	2.34	2.28	20.95	16.5	48.95	43.73	37.4	55.01	DOCK11		TCONS_00002930	0	0	0	3.11	0	0	0	2.71	1.48	1.96	0
TCONS_00002845	3.72	2.89	3.97	2.61	2.77	2.81	3.83	4.94	7.73	8.27	6.51	6.78	VAPB		XM_005895605.1	0	0.0133333		XM_005907700.2	0	0.0166667		XM_005887364.2	2.04	1.17	1.08	2.57	3.35	1.05	9.74	7.69	7.56	7.52	12.86	10.52	LOC102274520		TCONS_00002940	15.18	3.64	5.57	3.24	18.8	2.22	0.11	0	0	0	0.06
TCONS_00002872	0	0	0	0	0.27	0.03	0.46	0.15	0.32	0.26	0.56	0.49	-		XM_005896150.2	0	0.0133333		XM_005908125.1	0	0.0166667		XM_005887365.2	2.36	2.15	1.06	1.64	1.64	0.57	2.42	2.2	0.37	1.09	0.56	1.71	FST		TCONS_00002948	2.97	2.75	3.69	4.95	7.85	9.38	5.21	7.27	3.48	5.1	5.11
TCONS_00002890	0	0	0	0	0.19	0.23	0	0.35	0.15	0.27	0.55	0.49	-		XM_005896208.2	0	0.0133333		XM_005909057.2	0	0.0166667		XM_005887366.1	26.23	23.97	29.07	21.25	18.59	21.77	38.28	26.17	24.99	23.08	22.95	19.48	NDUFS4		TCONS_00002959	15.11	21.24	20.76	15.1	18.23	17.7	0.17	0.11	1.85	3.28	2.51
TCONS_00002892	0.05	0.09	0.04	0.06	0	0	0	0.26	0.3	0.08	1.6	0.77	-		XM_005896448.1	0	0.0133333		XM_005909081.2	0	0.0166667		XM_005887367.1	1.29	0.58	1.25	1.29	0.91	1.13	5.5	3.95	4.2	4.33	10.09	6.51	ARL15		TCONS_00002960	34.76	18.3	32.41	17.98	18.91	16.81	0.13	1.05	3.43	1.4	0.34
TCONS_00002893	0.37	0.07	0.03	0.25	0.82	0.56	0.8	0.92	0.77	0.79	2.33	1.46	Pol		XM_005896728.1	0	0.0133333		XM_005910453.1	0	0.0166667		XM_005887368.2	9.13	8.22	14.91	5.76	7.92	6.81	2.2	0.72	0.22	0.3	1.01	0.05	HSPB3		TCONS_00002961	0	0.37	0	0	0.29	0.15	0.21	0.57	0.31	0.34	0.89
TCONS_00002902	3.28	2.26	1.62	3.49	3.06	2.16	0	1.65	1.79	1.46	0.08	0.62	MSI2		XM_005897519.2	0	0.0133333		XM_005910556.1	0	0.0166667		XM_005887369.1	0	0.08	0.16	0.03	0.21	0.05	0.24	0.47	0.27	0.16	0.5	1.59	ESM1		TCONS_00002966	0.39	0.43	0.18	0.34	0.39	0.27	1.09	0.47	0.63	0.78	1.06
TCONS_00002903	0	1.39	1.41	0	0.11	0.54	0	0	0	0	0.52	0.21	MSI2		XM_005898082.1	0	0.0133333		XM_005911358.1	0	0.0166667		XM_005887371.1	0	0.11	0.08	0.72	0.56	0.56	1.22	0.8	0.32	0.61	2.27	0.28	GZMK		TCONS_00002974	0.12	0.07	0.19	0.09	0.14	0.09	2.26	1.03	0.39	0.48	1.49
TCONS_00002904	0	0	0	0	0	0.39	0	0	1.05	1.02	0	0.32	MSI2		XM_005898350.2	0	0.0133333		XM_005911643.2	0	0.0166667		XM_005887372.2	0	0	0	0	0	0.08	0.02	0.02	0	0.02	0	0	LOC102276955		TCONS_00002980	4.35	5.38	9.25	5.81	6.9	3.35	5.91	15.29	9.21	9.35	7.24
TCONS_00002905	1.62	0.57	0.24	1.58	0.25	0.25	0.85	0	0.36	0.49	0.41	0.37	MSI2		XM_005898858.2	0	0.0133333		XM_014476289.1	0	0.0166667		XM_005887373.1	0.21	0.06	0.33	0.09	0.14	0.09	1.49	0.76	0.86	0.94	1.23	0.94	LOC102277241		TCONS_00002981	1.14	0.44	0.84	2.08	1.38	0.58	0.07	0	2.59	1.41	0.14
TCONS_00002915	1.04	1.26	1.03	0.49	0.66	0.36	0.01	0	0	0.01	0.02	0.01	MYLK4		XM_005899099.2	0	0.0133333		XM_014476496.1	0	0.0166667		XM_005887374.1	0.73	0.39	0	0.91	1.86	1.53	9.17	5.7	5.95	7.27	6.72	10.36	GPX8		TCONS_00003015	0	0.12	0.16	0.36	0	0	0	0.58	0.2	0.41	1.44
TCONS_00002917	0	1.36	0.98	0	0	2.73	0	0	0.19	0.93	2.24	6.41	SERPINB1		XM_005899363.1	0	0.0133333		XM_014476937.1	0	0.0166667		XM_005887375.1	0.04	0	0	0	0	0	0	0	0	0	0	0	CDC20B		TCONS_00003016	0.12	0.24	0	0	0.35	0.51	2.18	0.12	0.86	1.13	2.94
TCONS_00002918	5.76	3.28	4.95	6.73	10.56	10.88	21.18	36.05	21.55	21.42	13.75	11.73	SERPINB1		XM_005900420.2	0	0.0133333		XM_014478151.1	0	0.0166667		XM_005887377.2	0	0	0	0	0	0	0	0.03	0.02	0.03	0	0	CCNO		TCONS_00003018	0	0.46	0	0	0	0	0	0.05	0	0	0
TCONS_00002921	0.16	0.06	0.12	0	0	0	0.16	0.53	0.48	0.51	1.43	0.6	SERPINB9		XM_005900452.1	0	0.0133333		XM_014478273.1	0	0.0166667		XM_005887378.2	4.74	3.47	3.18	4.48	3.97	3.53	6.23	5.37	11.76	10.57	9.15	10.69	DHX29		TCONS_00003020	0.26	0.02	2.46	0.04	0	0	0	4.46	0.01	0	0
TCONS_00002922	0	0	0	0.08	0.47	0	0	0.21	0.13	0.16	0.5	0.07	SERPINB9		XM_005900624.1	0	0.0133333		XM_014478457.1	0	0.0166667		XM_005887379.2	3.91	4.67	7.83	7.5	7.21	5.92	38.5	19.92	50.83	55.7	63.76	59.7	PLPP1		TCONS_00003021	25.84	14.37	3.71	21.78	2.07	11.74	25.57	0	14.75	11.55	28.38
TCONS_00002923	0	0.05	0	0.08	0	0	0.7	0.2	0	0	0	0	SERPINB9		XM_005900665.1	0	0.0133333		XM_014478915.1	0	0.0166667		XM_005887380.2	6.36	7.25	7.43	9.77	11.58	5.16	5.85	2.63	6.92	9.1	11.45	8.29	PLPP1		TCONS_00003023	54.82	34.55	12.39	47.28	54.91	68.31	129.19	111.25	103.17	112.69	79.97
TCONS_00002924	0	0	0	0	0.36	0.43	0	0	0	0	0	1.4	SERPINB9		XM_005901077.2	0	0.0133333		XM_014478925.1	0	0.0166667		XM_005887381.2	9.29	5.15	5.85	5.67	6.26	6.8	13.32	11.41	15.12	15.56	20.42	20.56	SKIV2L2		TCONS_00003025	0	0	0	0	0.46	0	0	0	0.37	0	0
TCONS_00002925	0.04	0.08	0.16	0.33	0.28	0.46	0.44	0.36	0.59	0.55	1.18	0.91	SERPINB9		XM_005901644.2	0	0.0133333		XM_014479649.1	0	0.0166667		XM_005887382.2	0	0	0	0	0	0.02	0.01	0	0	0	0	0.02	DDX4		TCONS_00003030	9.27	9.36	10.61	5.76	7.13	6.51	32.66	22.19	48.27	62.14	44.89
TCONS_00002927	0.45	1.01	3.15	0	4.05	3.98	3.5	0	0.4	1.25	4.86	4.32	SERPINB6		XM_005901663.2	0	0.0133333		XM_014479911.1	0	0.0166667		XM_005887383.1	0.04	0	0	0	0	0.06	0	0.07	0	0.03	0.02	0.05	IL31RA		TCONS_00003031	0	0	0	0	0	4.36	1.28	1.25	8.39	6	3.58
TCONS_00002929	41.86	32.43	29.94	39.29	48.51	38.16	65.16	58.77	47.31	51.18	46.51	47.19	SERPINB6		XM_005902023.2	0	0.0133333		XM_014480120.1	0	0.0166667		XM_005887384.2	6.74	6.39	9.44	11.06	12.49	11.61	36.87	28.51	105.71	98.84	52.63	79.35	IL6ST		TCONS_00003055	0.42	0.74	0.3	0.51	0.8	0.55	2.03	0.89	1.03	1.46	2.03
TCONS_00002930	0	0	0	3.11	0	0	0	2.71	1.48	1.96	0	0	SERPINB6		XM_005902499.1	0	0.0133333		XM_014480318.1	0	0.0166667		XM_005887385.2	0	0	0	0	0	0	0	0.27	0.41	0	0	0.53	IL6ST		TCONS_00003056	0.01	0	0	0.02	0	0	0.02	0	0	0	0
TCONS_00002940	15.18	3.64	5.57	3.24	18.8	2.22	0.11	0	0	0	0.06	0	ART5		XM_005902599.2	0	0.0133333		XM_014480575.1	0	0.0166667		XM_005887386.1	0	0.94	1	0	0	0	0.37	1.14	0.42	1.49	1.13	2.35	LOC102281577		TCONS_00003058	0	0	0.01	0	0	0	0	0	0	0	0
TCONS_00002948	2.97	2.75	3.69	4.95	7.85	9.38	5.21	7.27	3.48	5.1	5.11	4.56	Rhog		XM_005902963.2	0	0.0133333		XM_014480921.1	0	0.0166667		XM_005887389.1	1.99	2.16	1	1.87	2.46	1.86	1.56	3.22	3.19	3.16	1.57	3.8	SLC7A2		TCONS_00003059	0	0	0	0	0	0	0.14	0.65	0.36	0.22	0.32
TCONS_00002959	15.11	21.24	20.76	15.1	18.23	17.7	0.17	0.11	1.85	3.28	2.51	1.91	SCHIP1		XM_005903188.2	0	0.0133333		XM_014481006.1	0	0.0166667		XM_005887390.1	1.61	0.23	1.33	1.04	1.65	0.39	0	0.05	0	0	0	0.07	SLC7A2		TCONS_00003066	0.98	0.52	1.02	0.93	1.3	1.5	2.53	1.78	2.26	2.13	4.55
TCONS_00002960	34.76	18.3	32.41	17.98	18.91	16.81	0.13	1.05	3.43	1.4	0.34	1.85	SCHIP1		XM_005903480.2	0	0.0133333		XM_014481937.1	0	0.0166667		XM_005887391.2	3.77	3.86	1.63	4.38	4.31	3.26	3.65	3.74	4.4	5.49	6.66	7.8	VPS37A		TCONS_00003067	0.26	0.06	1.85	2.19	0.16	0.3	3.46	4.97	3.76	3.95	7.6
TCONS_00002961	0	0.37	0	0	0.29	0.15	0.21	0.57	0.31	0.34	0.89	0.92	SCHIP1		XM_005903783.1	0	0.0133333		XM_014482231.1	0	0.0166667		XM_005887392.2	3.31	1.02	3.39	2.66	2.6	2.79	3.52	1.26	6.59	4.4	4.76	2.87	VPS37A		TCONS_00003068	0.8	0.89	0.55	1.08	1.01	1.08	2.73	1.54	1.73	1.91	5.03
TCONS_00002966	0.39	0.43	0.18	0.34	0.39	0.27	1.09	0.47	0.63	0.78	1.06	1.21	MOB3B		XM_005903835.2	0	0.0133333		XM_014483221.1	0	0.0166667		XM_005887393.2	7.53	5.18	5.91	5.11	6.4	5.34	16.92	11.84	19.22	18.28	26.37	22.76	CNOT7		TCONS_00003070	0.15	0	0.12	0	0.12	0.11	0.63	0.64	0.63	0.5	0.82
TCONS_00002974	0.12	0.07	0.19	0.09	0.14	0.09	2.26	1.03	0.39	0.48	1.49	0.71	C9orf72		XM_005903867.2	0	0.0133333		XM_014483248.1	0	0.0166667		XM_005887395.2	0.37	0	0	0	0	0	0	0	0	0	0	0.21	GRAMD3		TCONS_00003075	0.06	0	0.02	0.05	0.15	0.04	0	0	0	0	0
TCONS_00002980	4.35	5.38	9.25	5.81	6.9	3.35	5.91	15.29	9.21	9.35	7.24	5.61	EPDR1		XM_005904117.1	0	0.0133333		XM_014483278.1	0	0.0166667		XM_005887396.2	2.13	1.86	2.7	3.9	4.04	3.16	6.57	8.21	12.09	14.08	9.41	13.03	GRAMD3		TCONS_00003076	0	0	0	0	0	0	0.09	0	0	0	0.4
TCONS_00002981	1.14	0.44	0.84	2.08	1.38	0.58	0.07	0	2.59	1.41	0.14	0.13	EPDR1		XM_005905367.1	0	0.0133333		XM_014483564.1	0	0.0166667		XM_005887397.1	3.5	1.56	3.71	3.54	4.78	1.58	18.76	17.32	9.09	5.43	9.45	6.67	ALDH7A1		TCONS_00003077	0	0	0	0	0	0	3.47	0.61	0.31	0.29	1.62
TCONS_00003015	0	0.12	0.16	0.36	0	0	0	0.58	0.2	0.41	1.44	0.95	ARAP2		XM_005905916.1	0	0.0133333		XM_014483683.1	0	0.0166667		XM_005887398.1	4.17	2.57	2.65	4.38	4.18	3.9	6.28	4.46	11.97	10.16	14.63	12.3	PHAX		TCONS_00003095	0	0	0	0.19	0	0	0.3	0	0	0	0.15
TCONS_00003016	0.12	0.24	0	0	0.35	0.51	2.18	0.12	0.86	1.13	2.94	0.69	ARAP2		XM_005906032.1	0	0.0133333		XM_014483700.1	0	0.0166667		XM_005887400.2	0.13	1.18	1.37	1.09	0.88	2.05	2.89	1.62	1.96	4.71	1.65	3.7	LMNB1		TCONS_00003096	1.58	0.65	1.04	3.65	2.53	2.44	5.56	2.75	1.73	2.01	9.23
TCONS_00003018	0	0.46	0	0	0	0	0	0.05	0	0	0	0	FAM167A		XM_005906454.1	0	0.0133333		NM_001290534.1	0	0.02		XM_005887401.1	1.46	0.8	1.36	1.34	1.97	1.43	3.62	3.33	4.5	4.68	4.56	6.19	43527		TCONS_00003101	2.89	3.46	3.01	3.72	3.33	1.97	3.21	3.44	5.7	5.27	5.29
TCONS_00003020	0.26	0.02	2.46	0.04	0	0	0	4.46	0.01	0	0	0	CTSB		XM_005906986.2	0	0.0133333		TCONS_00003787	0	0.02		XM_005887404.1	0.71	0.15	1.31	0.74	0.21	0.09	2.73	1.39	0.89	2.08	1.4	1.63	MICU3		TCONS_00003109	0.13	0	0	0	0	0	0.15	0	0	0.06	0
TCONS_00003021	25.84	14.37	3.71	21.78	2.07	11.74	25.57	0	14.75	11.55	28.38	0.96	CTSB		XM_005907053.1	0	0.0133333		TCONS_00007709	0	0.02		XM_005887405.2	0.33	0.7	0	0.43	0.46	0.38	1.69	0	0.32	0	0	0.57	LOC102288135		TCONS_00003120	0.36	0.4	0.85	0.37	0.27	0.5	1.08	0.46	0.56	0.58	1.7
TCONS_00003023	54.82	34.55	12.39	47.28	54.91	68.31	129.19	111.25	103.17	112.69	79.97	87.08	CTSB		XM_005907092.2	0	0.0133333		TCONS_00015856	0	0.02		XM_005887408.1	0	0	0	0.07	0	0	0.12	0	0	0.02	0	0	MAP9		TCONS_00003125	0.45	0.59	0.55	0.49	1.17	1.28	0.32	0.39	0.05	0.15	0.21
TCONS_00003025	0	0	0	0	0.46	0	0	0	0.37	0	0	0	CTSB		XM_005907192.1	0	0.0133333		TCONS_00019126	0	0.02		XM_005887409.2	0.14	0.05	0.08	0.22	0.17	0.18	1.55	0.81	1.59	2.09	2.65	6.89	LOC102265550		TCONS_00003128	0.06	0	0	0	0	0.24	0.17	0.17	0	0	0
TCONS_00003030	9.27	9.36	10.61	5.76	7.13	6.51	32.66	22.19	48.27	62.14	44.89	62.4	JAK1		XM_005907312.1	0	0.0133333		TCONS_00019357	0	0.02		XM_005887410.2	0	0	0	0	0.11	0	0.55	0	0.7	0.74	0.75	0.43	SSX2IP		TCONS_00003135	0.23	0.15	0	0.33	0	0.12	0	0	0.42	0.02	0
TCONS_00003031	0	0	0	0	0	4.36	1.28	1.25	8.39	6	3.58	1.74	JAK1		XM_005907779.1	0	0.0133333		TCONS_00019759	0	0.02		XM_005887411.2	0.03	0.53	0	0.73	0.07	0.24	0	0.11	0	0	0	0	SSX2IP		TCONS_00003136	0.04	0	0	0	0	0	0	1.06	0	0.56	0
TCONS_00003055	0.42	0.74	0.3	0.51	0.8	0.55	2.03	0.89	1.03	1.46	2.03	2.89	EIF4E2		XM_005908637.2	0	0.0133333		TCONS_00020297	0	0.02		XM_005887413.2	0	0	0	0	0	0	0.03	0	0	0.12	0	0	SPATA1		TCONS_00003138	0	0.35	0.04	0	0.4	0.99	1.63	0	0.27	0	0.56
TCONS_00003056	0.01	0	0	0.02	0	0	0.02	0	0	0	0	0	EIF4E2		XM_005908820.1	0	0.0133333		TCONS_00020419	0	0.02		XM_005887414.2	33.83	29.6	28.12	29.78	29.32	28.86	39.99	24.17	28.5	26.49	36.32	28.7	GNG5		TCONS_00003141	0.14	0.09	0.07	0.18	0.22	0.18	0.64	0.65	0.59	0.56	0.82
TCONS_00003058	0	0	0.01	0	0	0	0	0	0	0	0	0.01	EIF4E2		XM_005908898.1	0	0.0133333		TCONS_00023983	0	0.02		XM_005887415.2	2.68	1.43	1.78	0.63	0.99	1.45	3.36	1.2	3.8	3.66	4.91	5.54	RPF1		TCONS_00003143	2.33	0.71	1.69	1.26	0.6	0.46	6.82	2.19	2.44	3.15	5.63
TCONS_00003059	0	0	0	0	0	0	0.14	0.65	0.36	0.22	0.32	0.83	EIF4E2		XM_005908951.2	0	0.0133333		TCONS_00029166	0	0.02		XM_005887416.1	0	0	0	0	0	0	0.03	0	0	0.03	0	0	DNASE2B		TCONS_00003144	2.2	2.51	2.04	4.63	3.8	4.71	25.01	14.35	18.46	17.19	20.81
TCONS_00003066	0.98	0.52	1.02	0.93	1.3	1.5	2.53	1.78	2.26	2.13	4.55	5.39	PLCB4		XM_005909800.1	0	0.0133333		TCONS_00029868	0	0.02		XM_005887418.1	0	0	0	0	0	0	0.02	0	0	0.04	0.02	0	LOC102267915		TCONS_00003150	1.84	2.06	2.38	3.58	3.11	2.51	5.04	4.08	4.24	4.18	16.82
TCONS_00003067	0.26	0.06	1.85	2.19	0.16	0.3	3.46	4.97	3.76	3.95	7.6	9.83	PLCB4		XM_005910365.1	0	0.0133333		TCONS_00031406	0	0.02		XM_005887419.2	0	0	0	0.09	0	0	0	0	0	0.17	0	0.06	LOC102268192		TCONS_00003161	1.04	0.53	0.65	0.91	1.25	1.33	0.12	0.09	0.15	0.36	0.17
TCONS_00003068	0.8	0.89	0.55	1.08	1.01	1.08	2.73	1.54	1.73	1.91	5.03	3.44	PLCB4		XM_005910754.1	0	0.0133333		TCONS_00034538	0	0.02		XM_005887420.1	0	0	0	0.36	0	0.14	0	0	0	0	0	0	SAMD13		TCONS_00003163	0	0.15	0	0	0	0	0	0	0	0	0
TCONS_00003070	0.15	0	0.12	0	0.12	0.11	0.63	0.64	0.63	0.5	0.82	0.35	-		XM_005911073.1	0	0.0133333		TCONS_00038182	0	0.02		XM_005887422.1	0	0	0.11	0	0	0	0	0	0	0	0	0	SAMD13		TCONS_00003168	0	0.09	0.27	0.36	0	0	0.26	0.33	0.03	0.29	0
TCONS_00003075	0.06	0	0.02	0.05	0.15	0.04	0	0	0	0	0	0.13	CNTNAP3		XM_005911760.1	0	0.0133333		TCONS_00042172	0	0.02		XM_005887423.2	1.8	2.69	2.4	3.99	3.42	3.15	7.58	6.36	8.68	9.37	10.7	11.86	PRKACB		TCONS_00003169	0.63	2.23	0	1.28	0.79	0	0.19	1.61	0.3	0.86	0
TCONS_00003076	0	0	0	0	0	0	0.09	0	0	0	0.4	0	CNTNAP3		XM_005911812.2	0	0.0133333		TCONS_00043968	0	0.02		XM_005887424.2	0.76	0	0.15	0	0	0.23	0.83	0	1.58	0.66	0.29	0	PRKACB		TCONS_00003170	1.61	0.49	2.08	0.43	0.92	2.61	0.71	0	0.63	0.72	0.46
TCONS_00003077	0	0	0	0	0	0	3.47	0.61	0.31	0.29	1.62	0.3	CNTNAP3		XM_005911917.1	0	0.0133333		TCONS_00046141	0	0.02		XM_005887425.2	0	0	0	0	0	0	0	0.29	1.38	0.65	2.41	1.25	PRKACB		TCONS_00003174	0.53	0.43	0.28	0.34	0.48	0.39	0.45	0.37	0.2	0.39	0.54
TCONS_00003095	0	0	0	0.19	0	0	0.3	0	0	0	0.15	0.1	SMAD7		XM_014476318.1	0	0.0133333		TCONS_00051690	0	0.02		XM_005887426.1	1.59	0.99	0.81	1.23	0.37	0.74	0.96	0.61	0.55	1.2	1.6	1.9	TTLL7		TCONS_00003178	0.98	0.48	0.41	1.19	1.3	2.3	3.1	1.22	0.67	0.95	2.2
TCONS_00003096	1.58	0.65	1.04	3.65	2.53	2.44	5.56	2.75	1.73	2.01	9.23	3.72	SMAD7		XM_014477473.1	0	0.0133333		TCONS_00055464	0	0.02		XM_005887427.2	1.43	1.98	2.03	1.85	1.13	1.72	4.14	2.31	2.21	3.58	3.11	3.97	ZNF277		TCONS_00003180	0.41	2.58	0.88	0.17	0.86	1.54	2.66	3.71	0	0.07	1.78
TCONS_00003101	2.89	3.46	3.01	3.72	3.33	1.97	3.21	3.44	5.7	5.27	5.29	6.01	DYM		XM_014477506.1	0	0.0133333		TCONS_00057386	0	0.02		XM_005887428.2	3.9	0.93	3.32	1.01	4.98	8.05	7.31	5.37	3.75	4.03	11.1	2.69	IFRD1		TCONS_00003188	0	0	0	0	0	0	0	0.47	0	0	0
TCONS_00003109	0.13	0	0	0	0	0	0.15	0	0	0.06	0	0.08	-		XM_014477661.1	0	0.0133333		TCONS_00058084	0	0.02		XM_005887429.2	0	0	0	0	0	0	0	0	0.45	0	0	0	IFRD1		TCONS_00003193	0	0	0.34	0	0	0	0	0	0	0	0
TCONS_00003120	0.36	0.4	0.85	0.37	0.27	0.5	1.08	0.46	0.56	0.58	1.7	2.16	MYO5B		XM_014477747.1	0	0.0133333		TCONS_00068309	0	0.02		XM_005887430.1	16.43	13.44	8.13	8.53	7.59	7.21	0.55	0.27	0.28	0.28	1.53	0.83	LSMEM1		TCONS_00003196	5.63	3.74	4.25	3.6	4.65	3.17	2.71	3.4	4.39	4.7	2.96
TCONS_00003125	0.45	0.59	0.55	0.49	1.17	1.28	0.32	0.39	0.05	0.15	0.21	0.09	FAM131B		XM_014477825.1	0	0.0133333		TCONS_00071098	0	0.02		XM_005887431.2	2.3	1.36	2.61	2.04	2.73	1.89	5.98	4.78	6.94	6.51	8.01	7.45	TMEM168		TCONS_00003197	1.62	0.63	0.12	0.94	2.03	0.9	1.04	1.02	0.39	0.81	0.27
TCONS_00003128	0.06	0	0	0	0	0.24	0.17	0.17	0	0	0	0	EPHA1		XM_014478378.1	0	0.0133333		TCONS_00072983	0	0.02		XM_005887432.2	0.4	0.16	0.38	0.26	0.67	1	1.34	0.91	1.98	1.49	2.7	2.3	TMEM168		TCONS_00003207	0.3	0.85	1.01	0	1.07	1.22	0.14	0.4	0.05	0.09	0
TCONS_00003135	0.23	0.15	0	0.33	0	0.12	0	0	0.42	0.02	0	0	TCAF2		XM_014478439.1	0	0.0133333		TCONS_00077254	0	0.02		XM_005887433.2	1.67	0.75	0.8	1.29	1.33	1.32	1.76	2.12	3.8	3.87	3.83	3.48	LOC102272702		TCONS_00003208	0.64	0.75	0.4	0	0.49	0.65	0	0	0	0	0.14
TCONS_00003136	0.04	0	0	0	0	0	0	1.06	0	0.56	0	0.96	TCAF2		XM_014478620.1	0	0.0133333		TCONS_00079950	0	0.02		XM_005887434.1	0.08	0.11	0.21	0	0.04	0	0.05	0.08	0.01	0.2	0	0	GPR85		TCONS_00003215	1.06	1.34	0.64	0.93	0.89	0.86	1.44	1.1	0.67	0.86	1.89
TCONS_00003138	0	0.35	0.04	0	0.4	0.99	1.63	0	0.27	0	0.56	0	TCAF2		XM_014479014.1	0	0.0133333		TCONS_00085117	0	0.02		XM_005887435.1	0	0	0	0	0	0.02	0	0.04	0.04	0	0.05	0	GPR85		TCONS_00003216	12.76	7.77	9.42	8.74	9.76	8.89	13.56	11.57	12.23	12.42	15.45
TCONS_00003141	0.14	0.09	0.07	0.18	0.22	0.18	0.64	0.65	0.59	0.56	0.82	1.35	TCAF1		XM_014479250.1	0	0.0133333		TCONS_00098382	0	0.02		XM_005887437.2	0.13	0	0.54	0.67	0.68	0.54	1.57	0.25	4.39	11.82	4.22	5.61	MSR1		TCONS_00003222	0.97	0.14	0.45	0.07	0.62	0.6	1.19	1	1.38	1.29	1.42
TCONS_00003143	2.33	0.71	1.69	1.26	0.6	0.46	6.82	2.19	2.44	3.15	5.63	2.81	TCAF1		XM_014479547.1	0	0.0133333		TCONS_00099011	0	0.02		XM_005887438.2	0.95	0.59	0.77	1.37	3.1	1.99	2.99	2.17	4.99	12.04	2.68	1.67	MSR1		TCONS_00003223	3.49	2.98	3.67	2.47	4.59	3.56	3.35	7.02	5.1	5.87	4.51
TCONS_00003144	2.2	2.51	2.04	4.63	3.8	4.71	25.01	14.35	18.46	17.19	20.81	23.27	TCAF1		XM_014479769.1	0	0.0133333		TCONS_00099112	0	0.02		XM_005887441.2	2.44	1.17	2.11	1.16	1.7	1.42	5.73	5.2	8.53	7.33	6.29	6.04	ALG10		TCONS_00003224	0	0	0	0	0.48	0	0.28	0	0.48	0.55	0.3
TCONS_00003150	1.84	2.06	2.38	3.58	3.11	2.51	5.04	4.08	4.24	4.18	16.82	6.1	HEYL		XM_014480046.1	0	0.0133333		TCONS_00100326	0	0.02		XM_005887442.2	0	0	0	0	0	0	0	0.34	0	0	0	0	USP18		TCONS_00003226	0	0	0	0	0.14	0	0.57	0	0.13	0.15	0.98
TCONS_00003161	1.04	0.53	0.65	0.91	1.25	1.33	0.12	0.09	0.15	0.36	0.17	0.14	HPCAL4		XM_014480091.1	0	0.0133333		TCONS_00103634	0	0.02		XM_005887443.2	8.56	9.71	10.87	10.94	15.31	13.44	16.85	14.57	13.72	14.16	18.9	17.04	CARD10		TCONS_00003227	0.28	0	0.09	0.05	0.15	0.33	0.16	0.77	0.66	0.61	1.64
TCONS_00003163	0	0.15	0	0	0	0	0	0	0	0	0	0	HPCAL4		XM_014480137.1	0	0.0133333		TCONS_00111367	0	0.02		XM_005887444.2	14.14	11.2	13.3	19.68	28.38	16.65	353.6	402.1	77.35	81.41	213.38	81.3	MFNG		TCONS_00003228	0	0.03	0	0	0	0	0	0	0	0	0
TCONS_00003168	0	0.09	0.27	0.36	0	0	0.26	0.33	0.03	0.29	0	0	ZNF213		XM_014480450.1	0	0.0133333		TCONS_00112190	0	0.02		XM_005887445.1	0.08	0.06	0.07	0.06	0.21	0.18	0.02	0.25	0.01	0.04	0.02	0.08	ELFN2		TCONS_00003229	4.24	3.63	4.96	3.32	4.23	3.56	1.62	4.04	4.12	3.79	4.38
TCONS_00003169	0.63	2.23	0	1.28	0.79	0	0.19	1.61	0.3	0.86	0	0.22	ZNF213		XM_014480781.1	0	0.0133333		TCONS_00114215	0	0.02		XM_005887446.1	0.91	1.37	1.18	2.01	3.11	3.46	2.28	2.54	3.08	7	2.38	3.52	CYTH4		TCONS_00003232	2.14	1.33	0.88	1.08	2.33	1.47	1.81	1.73	0.44	1.08	1.22
TCONS_00003170	1.61	0.49	2.08	0.43	0.92	2.61	0.71	0	0.63	0.72	0.46	0.84	ZNF213		XM_014480891.1	0	0.0133333		TCONS_00116254	0	0.02		XM_005887448.2	4.2	3.38	1.79	7.54	8.24	11.62	10.99	4.71	6.06	9.17	6.76	6.17	RAC2		TCONS_00003236	0.02	0	0	0	0	0	0	0	0	0.03	0
TCONS_00003174	0.53	0.43	0.28	0.34	0.48	0.39	0.45	0.37	0.2	0.39	0.54	0.5	ZNF205		XM_014481697.1	0	0.0133333		TCONS_00117796	0	0.02		XM_005887450.2	1.72	4.81	2.02	2.94	5.49	4	7.13	11.93	3.45	4.75	3.55	5.6	C1QTNF6		TCONS_00003237	0	0	0	0.02	0.03	0	1.22	1.08	0.03	0.19	5.49
TCONS_00003178	0.98	0.48	0.41	1.19	1.3	2.3	3.1	1.22	0.67	0.95	2.2	2.71	-		XM_014481779.1	0	0.0133333		TCONS_00120034	0	0.02		XM_005887451.2	0	0.03	0.02	0.01	0.04	0.01	0	0	0	0.02	0.03	0	TMPRSS6		TCONS_00003238	0	0	0	0	0	0.02	0	0	0.13	0	0.09
TCONS_00003180	0.41	2.58	0.88	0.17	0.86	1.54	2.66	3.71	0	0.07	1.78	1.87	IL32		XM_014481858.1	0	0.0133333		TCONS_00120648	0	0.02		XM_005887452.2	0.29	0	0.39	0	0.26	0.47	0.31	0.28	0.22	0.48	0.43	0.65	KCTD17		TCONS_00003241	4.49	2.14	3.49	2.9	4.58	4.67	4.12	3.57	3.25	3.08	4.68
TCONS_00003188	0	0	0	0	0	0	0	0.47	0	0	0	0	TNFRSF12A		XM_014482421.1	0	0.0133333		TCONS_00121510	0	0.02		XM_005887453.2	24.62	17.89	13.43	14.33	20.62	10.98	28.18	27.89	14.28	16.61	7.38	10.63	MPST		TCONS_00003251	3.19	0	5.69	3.48	5.33	3.63	1.91	2.11	0.62	1.29	3.32
TCONS_00003193	0	0	0.34	0	0	0	0	0	0	0	0	0	FLYWCH1		XM_014482751.1	0	0.0133333		TCONS_00123050	0	0.02		XM_005887454.1	1.8	2.78	4.92	1.81	2.14	1.73	4.77	5.93	3.85	2.02	3.28	3.33	MPST		TCONS_00003252	7.5	4.59	6.14	0	5.62	13.43	5.23	2.13	3.27	2.69	7.01
TCONS_00003196	5.63	3.74	4.25	3.6	4.65	3.17	2.71	3.4	4.39	4.7	2.96	3.69	FLYWCH1		TCONS_00000430	0	0.0166667		XM_005889074.2	0	0.02		XM_005887455.2	5.53	8.59	4.43	7.68	7.95	3.03	26.36	54.9	7.42	8.34	4.27	5.4	TST		TCONS_00003258	17.26	16.08	18.42	17.52	22.8	23.47	25.84	29.18	12.75	11.99	37.25
TCONS_00003197	1.62	0.63	0.12	0.94	2.03	0.9	1.04	1.02	0.39	0.81	0.27	0.33	FLYWCH1		TCONS_00000552	0	0.0166667		XM_005889705.2	0	0.02		XM_005887456.2	0	0	0	0	0	0	0	0	0	0.03	0	0	TEX33		TCONS_00003263	0.11	0.08	0	0.14	0.19	0.06	0.1	0.38	0.11	0.16	0.09
TCONS_00003207	0.3	0.85	1.01	0	1.07	1.22	0.14	0.4	0.05	0.09	0	0.59	PRSS33		TCONS_00001299	0	0.0166667		XM_005890267.2	0	0.02		XM_005887457.1	1.85	1.26	2.12	5.48	4.95	5.64	7.08	3.95	4.26	5.48	2.65	7.84	CSF2RB		TCONS_00003277	0	0	0.16	0.5	0	0.34	0	0	0	0	0
TCONS_00003208	0.64	0.75	0.4	0	0.49	0.65	0	0	0	0	0.14	0	Prss33		TCONS_00003237	0	0.0166667		XM_005890478.1	0	0.02		XM_005887458.2	0.3	0.05	1.1	1.11	1.03	1.93	1.52	0.64	2.46	5.28	1.85	1.45	NCF4		TCONS_00003278	0	0.98	0	0.43	0.45	0.95	0.71	1.22	0.58	0.46	0.77
TCONS_00003215	1.06	1.34	0.64	0.93	0.89	0.86	1.44	1.1	0.67	0.86	1.89	1.41	Pdpk1		TCONS_00006023	0	0.0166667		XM_005890522.1	0	0.02		XM_005887459.1	3.26	1.3	1.28	2.47	0.82	0.51	2.55	13.52	3.44	4.01	1.37	0.09	PVALB		TCONS_00003279	2.31	1.76	1.14	0.96	0.29	0.56	0.41	0.28	1.39	1.88	0.07
TCONS_00003216	12.76	7.77	9.42	8.74	9.76	8.89	13.56	11.57	12.23	12.42	15.45	12.55	Pdpk1		TCONS_00008036	0	0.0166667		XM_005891599.1	0	0.02		XM_005887460.2	4.76	5.15	3.11	6.66	9.29	6.87	9.03	10.6	6.02	8.06	9.72	8.17	IFT27		TCONS_00003280	1.53	1.53	0.81	0.88	2.12	0.74	2.01	2.79	0.89	1.53	1.57
TCONS_00003222	0.97	0.14	0.45	0.07	0.62	0.6	1.19	1	1.38	1.29	1.42	1.89	TBC1D24		TCONS_00011904	0	0.0166667		XM_005892080.1	0	0.02		XM_005887461.2	5.75	0.72	4.66	0.73	0.21	2.78	7.96	2.79	3.5	2.32	1.61	3.59	IFT27		TCONS_00003283	1.96	2.02	2.18	2.27	3.22	2.94	4.02	4.06	4.46	4.96	6.07
TCONS_00003223	3.49	2.98	3.67	2.47	4.59	3.56	3.35	7.02	5.1	5.87	4.51	4.02	TBC1D24		TCONS_00012382	0	0.0166667		XM_005892420.2	0	0.02		XM_005887463.2	68.45	47.43	63.47	63.09	68.27	76.99	109.83	75.46	53.48	59.16	65.5	70.75	EIF3D		TCONS_00003286	6.68	5.12	4.81	6.81	7.08	7.36	17.01	13.26	3.49	5.19	17.99
TCONS_00003224	0	0	0	0	0.48	0	0.28	0	0.48	0.55	0.3	0.13	TBC1D24		TCONS_00014273	0	0.0166667		XM_005893363.2	0	0.02		XM_005887464.2	0.62	0.4	0.01	0.52	0.35	0.66	1.01	1.17	0.94	0.67	0.41	0.51	FOXRED2		TCONS_00003291	0	0	0.05	0	0	0	0.45	1.19	0.57	0.38	0.34
TCONS_00003226	0	0	0	0	0.14	0	0.57	0	0.13	0.15	0.98	0	TBC1D24		TCONS_00015669	0	0.0166667		XM_005893685.2	0	0.02		XM_005887465.2	51.02	52.98	46.97	41.08	55.78	37.37	75.36	65.59	42.3	39.1	29.32	26.05	TXN2		TCONS_00003297	0.62	0.53	0	0	0	0.32	0.38	0.66	0.38	0.37	0
TCONS_00003227	0.28	0	0.09	0.05	0.15	0.33	0.16	0.77	0.66	0.61	1.64	0.75	TBC1D24		TCONS_00016839	0	0.0166667		XM_005895481.2	0	0.02		XM_005887466.1	0.23	0.24	1.2	1.28	1.01	1.96	1.97	1.06	6.59	4.22	1.16	2.67	LOC102282962		TCONS_00003299	0.23	0.11	0.25	0.21	0.23	0.14	0.5	0.67	0.32	0.41	0.4
TCONS_00003228	0	0.03	0	0	0	0	0	0	0	0	0	0	TBC1D24		TCONS_00017781	0	0.0166667		XM_005895518.1	0	0.02		XM_005887468.2	22.67	21.84	34.92	38.63	29.36	32.79	23.7	16.19	43.93	36.69	53.3	76.4	LOC102283813		TCONS_00003301	1.93	1.53	1.28	1.26	1.99	1.5	2.87	1.66	1.3	1.57	2.62
TCONS_00003229	4.24	3.63	4.96	3.32	4.23	3.56	1.62	4.04	4.12	3.79	4.38	2.75	TBC1D24		TCONS_00022653	0	0.0166667		XM_005895606.1	0	0.02		XM_005887469.2	0.37	0.74	0.95	0.89	1.17	1.32	0.63	0.3	1.13	1.03	0.77	1.73	LOC102284089		TCONS_00003302	0.57	0.6	0.3	0.4	0.46	0.25	0.45	0.53	0.19	0.32	0.92
TCONS_00003232	2.14	1.33	0.88	1.08	2.33	1.47	1.81	1.73	0.44	1.08	1.22	1.17	-		TCONS_00024311	0	0.0166667		XM_005896013.2	0	0.02		XM_005887472.2	2.63	2.78	2.71	5.2	5.89	5.09	13.08	11.07	11.4	12.85	18.27	10.98	ACSL3		TCONS_00003303	0.26	0.13	0.14	0.66	0.32	1.57	0.48	0.38	0.14	0.43	0
TCONS_00003236	0.02	0	0	0	0	0	0	0	0	0.03	0	0	ABCA3		TCONS_00024990	0	0.0166667		XM_005896928.1	0	0.02		XM_005887473.2	0.27	0	0.16	0.82	0.11	0	0	0	0.03	0	0.02	0.01	MOGAT1		TCONS_00003305	0.2	3.25	3.51	0.03	5.44	0	0.02	2.55	0.3	0.91	0
TCONS_00003237	0	0	0	0.02	0.03	0	1.22	1.08	0.03	0.19	5.49	0.28	ABCA3		TCONS_00029240	0	0.0166667		XM_005897500.1	0	0.02		XM_005887474.2	0	0	0	0.08	0	0	0.06	0.08	0	0.04	0	0	LOC102285953		TCONS_00003310	0.69	0.56	0.89	0.53	1.28	1.27	0.94	2.6	1.74	1.48	0.74
TCONS_00003238	0	0	0	0	0	0.02	0	0	0.13	0	0.09	0	ABCA3		TCONS_00030886	0	0.0166667		XM_005898115.2	0	0.02		XM_005887475.2	15.74	16.02	20.89	15.14	11.83	13.1	14.97	15.14	19.34	19.31	18.8	17.7	FARSB		TCONS_00003312	0	0	0.06	0.22	0.09	0.03	0.05	0.04	0	0.05	0.09
TCONS_00003241	4.49	2.14	3.49	2.9	4.58	4.67	4.12	3.57	3.25	3.08	4.68	2.96	E4F1		TCONS_00032460	0	0.0166667		XM_005899211.1	0	0.02		XM_005887476.2	0	0	0	0	0.03	0	0	0.02	0	0	0	0	SGPP2		TCONS_00003324	0	0	0	0.12	0.04	0	0.18	0.31	0.04	0.09	0.06
TCONS_00003251	3.19	0	5.69	3.48	5.33	3.63	1.91	2.11	0.62	1.29	3.32	3.38	TRAF7		TCONS_00034043	0	0.0166667		XM_005899213.2	0	0.02		XM_005887478.1	0	0	0	0	0	0	0.03	0	0	0	0	0	PAX3		TCONS_00003325	0	0	0.07	0	0	0	0	0	0	0.18	0.05
TCONS_00003252	7.5	4.59	6.14	0	5.62	13.43	5.23	2.13	3.27	2.69	7.01	0	TRAF7		TCONS_00034394	0	0.0166667		XM_005899646.1	0	0.02		XM_005887479.1	0	0	0	0	0	0	0	0	0.01	0.06	0.04	0	PAX3		TCONS_00003326	0	0.34	0.19	0.47	0	0.44	0.6	0.8	0.48	0.4	0.78
TCONS_00003258	17.26	16.08	18.42	17.52	22.8	23.47	25.84	29.18	12.75	11.99	37.25	27.92	SLC9A3R2		TCONS_00036682	0	0.0166667		XM_005899764.2	0	0.02		XM_005887480.1	0	0	0.02	0.07	0	0	0.14	0.1	1.54	7.55	0.44	1.12	MMP12		TCONS_00003327	0	0	0	0	0.25	0	0	0	0	0	0
TCONS_00003263	0.11	0.08	0	0.14	0.19	0.06	0.1	0.38	0.11	0.16	0.09	0.32	SYNGR3		TCONS_00037334	0	0.0166667		XM_005900615.1	0	0.02		XM_005887482.2	0	0	0	0.18	0.47	0.02	0	0	0	0.02	0	0.14	LOC102288330		TCONS_00003328	0.5	0.02	0	0.03	0.27	0	0.11	0	0	0.11	0
TCONS_00003277	0	0	0.16	0.5	0	0.34	0	0	0	0	0	0	MAPK8IP3		TCONS_00039825	0	0.0166667		XM_005901568.1	0	0.02		XM_005887483.1	6.49	2.44	4.26	4.73	4.83	3.97	7.16	5.45	7.17	7.72	16.61	9.75	CCDC117		TCONS_00003331	14.46	14.11	19.46	17.74	12.17	10.99	1.95	1.88	2.36	2.8	2
TCONS_00003278	0	0.98	0	0.43	0.45	0.95	0.71	1.22	0.58	0.46	0.77	0	MAPK8IP3		TCONS_00042826	0	0.0166667		XM_005902003.2	0	0.02		XM_005887484.1	0	0	0	0	0.08	0	0	0.25	0.11	0.06	0.11	0.04	LOC102264804		TCONS_00003332	0	6.22	0	0.85	4.03	0	0.71	2.32	0	0	2.42
TCONS_00003279	2.31	1.76	1.14	0.96	0.29	0.56	0.41	0.28	1.39	1.88	0.07	0	MAPK8IP3		TCONS_00046605	0	0.0166667		XM_005902142.2	0	0.02		XM_005887486.2	0.45	0.51	1.33	0.83	1.16	0.86	2.08	1.81	1.38	1.62	0.67	1.82	RHBDD3		TCONS_00003335	0.66	0.56	0.26	0.35	0.98	0.54	1.08	1.05	0.63	0.43	0.48
TCONS_00003280	1.53	1.53	0.81	0.88	2.12	0.74	2.01	2.79	0.89	1.53	1.57	2.27	MAPK8IP3		TCONS_00055172	0	0.0166667		XM_005902868.2	0	0.02		XM_005887487.2	3.87	1.28	3.11	4.52	6.77	6.85	7.64	18	14.17	13.44	7.44	10.78	GAS2L1		TCONS_00003336	0	0	0.36	0	0.13	0	0	0	0	0.06	0.28
TCONS_00003283	1.96	2.02	2.18	2.27	3.22	2.94	4.02	4.06	4.46	4.96	6.07	5.35	CRAMP1L		TCONS_00055203	0	0.0166667		XM_005904302.2	0	0.02		XM_005887489.2	0	0	0.04	0.07	0.13	0	0	0	0	0	0.14	0.05	RASL10A		TCONS_00003338	10.75	7.02	7.37	9.51	13.4	9.14	13.15	17.35	11.87	13.78	9.8
TCONS_00003286	6.68	5.12	4.81	6.81	7.08	7.36	17.01	13.26	3.49	5.19	17.99	11.72	TMEM204		TCONS_00055406	0	0.0166667		XM_005905795.2	0	0.02		XM_005887490.1	1.97	4.88	0.46	4.17	0.65	7.37	0	0	0	2.26	0	0.56	AP1B1		TCONS_00003342	0.21	0.19	0.32	0.15	0.53	0.27	0.29	0.12	0.29	0.26	0.24
TCONS_00003291	0	0	0.05	0	0	0	0.45	1.19	0.57	0.38	0.34	0.08	-		TCONS_00058647	0	0.0166667		XM_005905943.1	0	0.02		XM_005887491.2	0.05	0.14	0	0.1	0	0.2	0	0	0	0.03	0	0	AP1B1		TCONS_00003344	0.65	0.5	0.26	0.53	0.45	0.82	0.57	0.76	0.34	0.39	0.44
TCONS_00003297	0.62	0.53	0	0	0	0.32	0.38	0.66	0.38	0.37	0	0.3	ube2i		TCONS_00063101	0	0.0166667		XM_005905969.1	0	0.02		XM_005887495.2	20.96	26.33	21.33	21.28	20.58	19.75	12.78	12.34	18.74	20.6	14.71	14.32	KREMEN1		TCONS_00003349	8.24	13.59	24.69	19.01	19.7	17.14	4.98	7.69	3.95	4.68	8.26
TCONS_00003299	0.23	0.11	0.25	0.21	0.23	0.14	0.5	0.67	0.32	0.41	0.4	0.48	ube2i		TCONS_00064267	0	0.0166667		XM_005906026.1	0	0.02		XM_005887497.2	13.84	8.78	8.34	5.28	9.38	7.68	9.17	7.73	3.62	3.87	6.73	3.43	THOC5		TCONS_00003360	0.58	0.43	0.49	0.74	0.42	0.37	0.66	0.53	0.55	0.86	1.21
TCONS_00003301	1.93	1.53	1.28	1.26	1.99	1.5	2.87	1.66	1.3	1.57	2.62	1.64	ube2i		TCONS_00066040	0	0.0166667		XM_005906059.1	0	0.02		XM_005887498.2	1.07	1.13	2.55	2.2	2.18	2.88	6.34	5.72	4.48	6.22	4.18	6.99	THOC5		TCONS_00003370	0	0	0	0	0	0	0.2	0	0.35	0.09	0.93
TCONS_00003302	0.57	0.6	0.3	0.4	0.46	0.25	0.45	0.53	0.19	0.32	0.92	0.61	ube2ib		TCONS_00066412	0	0.0166667		XM_005906348.2	0	0.02		XM_005887499.2	0.76	0.4	1.57	1.72	0.51	1.48	19.4	19.91	14.6	18.55	5.94	8.39	NIPSNAP1		TCONS_00003389	25.05	11.33	24.26	30.24	31.58	24.33	0	0	0	0.04	0
TCONS_00003303	0.26	0.13	0.14	0.66	0.32	1.57	0.48	0.38	0.14	0.43	0	0.21	-		TCONS_00067903	0	0.0166667		XM_005906715.2	0	0.02		XM_005887503.1	0	0.25	0	0	0	0	0.29	0	0.05	0	0	0	CABP7		TCONS_00003394	0	0.05	0.18	0.07	0	0.3	0.18	0.23	0.41	0.12	0.61
TCONS_00003305	0.2	3.25	3.51	0.03	5.44	0	0.02	2.55	0.3	0.91	0	0.17	Cacna1h		TCONS_00069272	0	0.0166667		XM_005906790.2	0	0.02		XM_005887504.2	23.91	26.82	29.13	23.65	29.56	28.96	11.76	13.59	9.43	10.06	7.27	6.23	ZMAT5		TCONS_00003395	0	0	0	0	0	0	0.03	2.87	0	0	0
TCONS_00003310	0.69	0.56	0.89	0.53	1.28	1.27	0.94	2.6	1.74	1.48	0.74	0.84	Sox8		TCONS_00071909	0	0.0166667		XM_005907335.1	0	0.02		XM_005887505.2	244.58	263.78	221.32	167.44	214.44	148.62	112.58	87.18	78.56	66.63	40.96	46.15	LOC102270524		TCONS_00003433	1.54	0.94	0.53	1.45	1.15	0.57	0.41	0.37	0.31	0.28	0.55
TCONS_00003312	0	0	0.06	0.22	0.09	0.03	0.05	0.04	0	0.05	0.09	0	CHTF18		TCONS_00072860	0	0.0166667		XM_005907707.2	0	0.02		XM_005887506.2	14.76	26.91	22.48	26.04	21.2	18.44	26.14	53.69	20.89	20.66	14.4	14.37	ASCC2		TCONS_00003437	0	0	0	0	0	0	0	0	0.01	0	0
TCONS_00003324	0	0	0	0.12	0.04	0	0.18	0.31	0.04	0.09	0.06	0.12	WDR90		TCONS_00078394	0	0.0166667		XM_005908736.2	0	0.02		XM_005887507.2	0	0.43	0	0.05	0	0	0.09	1.4	0	0	0	0	ASCC2		TCONS_00003438	0.39	0.03	0	0	0.01	0	0	0.05	0	0	0
TCONS_00003325	0	0	0.07	0	0	0	0	0	0	0.18	0.05	0	Wdr90		TCONS_00078546	0	0.0166667		XM_005909371.1	0	0.02		XM_005887508.1	0	0	0	0	0	0	0	0.27	0.05	0	0.04	0.04	HORMAD2		TCONS_00003440	0.09	0	0	0	0	0.25	0	0	0	0	0
TCONS_00003326	0	0.34	0.19	0.47	0	0.44	0.6	0.8	0.48	0.4	0.78	0.74	WDR90		TCONS_00079946	0	0.0166667		XM_005909503.2	0	0.02		XM_005887509.1	0.13	0	0	0	0.33	0.13	0	0.02	0	0	0	0.16	LIF		TCONS_00003441	0.01	0	0	0	0	0	0.04	0	0.02	0	0.02
TCONS_00003327	0	0	0	0	0.25	0	0	0	0	0	0	0	WDR90		TCONS_00083118	0	0.0166667		XM_005909555.1	0	0.02		XM_005887510.2	0	0	0	0	0.33	0.06	0.27	0.03	0	0.12	0.12	0.22	OSM		TCONS_00003442	0	0	0	0	0	0	0	0	0.03	0	0
TCONS_00003328	0.5	0.02	0	0.03	0.27	0	0.11	0	0	0.11	0	0	WDR90		TCONS_00087274	0	0.0166667		XM_005909836.1	0	0.02		XM_005887511.2	7.45	6.86	7.67	9.81	15.65	8.6	23.57	21.82	17.94	20.4	21.64	19.05	GATSL3		TCONS_00003443	1.86	1.74	1.01	3.04	1.99	0.76	0.86	0.42	0.46	0.54	1.26
TCONS_00003331	14.46	14.11	19.46	17.74	12.17	10.99	1.95	1.88	2.36	2.8	2	4.65	FAM195A		TCONS_00088574	0	0.0166667		XM_005909953.2	0	0.02		XM_005887512.2	0	0	0	0	0	0	0	0.12	0	0	0	0	TBC1D10A		TCONS_00003450	7.22	6.81	6.4	10.82	6.47	7.46	8.59	10.71	11.27	13.8	8.11
TCONS_00003332	0	6.22	0	0.85	4.03	0	0.71	2.32	0	0	2.42	0	FAM195A		TCONS_00090804	0	0.0166667		XM_005911166.2	0	0.02		XM_005887513.1	5.28	6	7.76	9.41	14.55	7.7	15.57	13.57	12.07	14.89	14.59	13.13	TBC1D10A		TCONS_00003452	2.28	2.35	1.82	1.85	3.71	1.53	2.8	1.58	0.93	0.76	2.56
TCONS_00003335	0.66	0.56	0.26	0.35	0.98	0.54	1.08	1.05	0.63	0.43	0.48	0.8	WFIKKN1		TCONS_00097121	0	0.0166667		XM_014477208.1	0	0.02		XM_005887514.2	34.85	27.08	29.63	27.61	37.1	29.38	35.68	29.2	20.22	23.44	31.83	29.62	SF3A1		TCONS_00003463	0	0	0	0	0	0.27	0	0	0.29	0	0
TCONS_00003336	0	0	0.36	0	0.13	0	0	0	0	0.06	0.28	0	WFIKKN1		TCONS_00100712	0	0.0166667		XM_014477350.1	0	0.02		XM_005887516.2	0.16	0.18	0.2	0.11	0.24	0.24	0.15	0.14	0.1	0.15	0.08	0.13	CCDC157		TCONS_00003464	0	0	0	0.06	0.11	0	0	0	0	0	0
TCONS_00003338	10.75	7.02	7.37	9.51	13.4	9.14	13.15	17.35	11.87	13.78	9.8	9.52	RAB40C		TCONS_00106201	0	0.0166667		XM_014477661.1	0	0.02		XM_005887517.2	0	0	0	0.09	0.33	0	0.13	0.06	0	0	0.1	0.1	SEC14L2		TCONS_00003473	0	0.17	0	0.45	0.51	0.14	0.71	0.52	0.73	0.91	2.06
TCONS_00003342	0.21	0.19	0.32	0.15	0.53	0.27	0.29	0.12	0.29	0.26	0.24	0.43	-		TCONS_00109207	0	0.0166667		XM_014478723.1	0	0.02		XM_005887518.2	0.31	0.17	0	0	0	0.1	0	0	0.15	0.14	0.03	0	SEC14L2		TCONS_00003476	0.11	0.31	0.09	0.02	0.24	0.57	0.4	0.13	0.34	0.55	0.97
TCONS_00003344	0.65	0.5	0.26	0.53	0.45	0.82	0.57	0.76	0.34	0.39	0.44	0.84	Pigq		TCONS_00112863	0	0.0166667		XM_014480008.1	0	0.02		XM_005887519.2	10.46	6.04	6.58	5.35	7.56	8.03	4.66	2.59	1.76	2.03	2.75	2.12	MTFP1		TCONS_00003480	1.98	1.02	1.72	0.01	0	0.27	4.39	3.2	4.36	3.87	2.41
TCONS_00003349	8.24	13.59	24.69	19.01	19.7	17.14	4.98	7.69	3.95	4.68	8.26	7.35	RAB11FIP3		TCONS_00116254	0	0.0166667		XM_014480355.1	0	0.02		XM_005887520.1	0.08	0	0	0.14	0	0	0	0	0.07	0	0	0	LOC102274416		TCONS_00003481	0	0.67	0	1.24	0	2.89	0.3	0.96	1	0.94	0
TCONS_00003360	0.58	0.43	0.49	0.74	0.42	0.37	0.66	0.53	0.55	0.86	1.21	0.64	ITFG3		TCONS_00117032	0	0.0166667		XM_014480603.1	0	0.02		XM_005887521.2	0.4	0.12	0.64	0.33	0.48	0.43	0.69	0.1	0.38	0.28	0.83	0.26	LOC102274704		TCONS_00003482	3.25	2.55	2.08	1.21	3.11	2.03	9.89	5.84	4.8	5.7	7.48
TCONS_00003370	0	0	0	0	0	0	0.2	0	0.35	0.09	0.93	0.13	Nek10		TCONS_00117574	0	0.0166667		XM_014480713.1	0	0.02		XM_005887524.2	0.35	0.3	0.45	0.86	0.46	0.71	0	0.27	0.18	0.18	0.02	0.05	NEFH		TCONS_00003492	22.04	13.25	12.65	20.67	15.79	3.6	13.94	6.28	6.2	4.31	7.53
TCONS_00003389	25.05	11.33	24.26	30.24	31.58	24.33	0	0	0	0.04	0	0.03	CACNG6		TCONS_00119234	0	0.0166667		XM_014480943.1	0	0.02		XM_005887526.2	1.94	2.46	2.33	3.91	3.92	2.85	7.56	5.41	6.52	5.31	6.19	5.99	RNF215		TCONS_00003496	0.36	0.3	0.16	0.21	0.09	0	0.18	0.16	0.08	0.52	0
TCONS_00003394	0	0.05	0.18	0.07	0	0.3	0.18	0.23	0.41	0.12	0.61	0.86	PRKCG		TCONS_00124056	0	0.0166667		XM_014481068.1	0	0.02		XM_005887528.1	6.89	3.75	5.41	5.09	7.66	4.82	10.35	8.31	8.72	8.91	12.07	10.34	ZBTB44		TCONS_00003497	0	0	0	0.08	0.16	0	0.04	0	0.06	0.04	0.3
TCONS_00003395	0	0	0	0	0	0	0.03	2.87	0	0	0	0	MYADM		TCONS_00124109	0	0.0166667		XM_014481639.1	0	0.02		XM_005887529.2	0	0.07	0.02	0.09	0.13	0.17	0.1	0	0.05	0.13	0.14	0.08	ST14		TCONS_00003499	0	0.23	0.16	0.05	0.09	0.38	0.63	0.05	0.16	0.24	0
TCONS_00003433	1.54	0.94	0.53	1.45	1.15	0.57	0.41	0.37	0.31	0.28	0.55	0.52	-		TCONS_00126766	0	0.0166667		XM_014482058.1	0	0.02		XM_005887530.2	1.06	1.48	3	1.35	2.9	3.05	4.38	7.12	12.4	9.33	16.96	9.04	APLP2		TCONS_00003502	0.04	0.15	0	0	0.07	0.09	0.11	0.24	0.04	0.24	0.12
TCONS_00003437	0	0	0	0	0	0	0	0	0.01	0	0	0	-		TCONS_00128910	0	0.0166667		XM_014482399.1	0	0.02		XM_005887531.2	30.1	20.16	36.91	33.44	34.25	52.31	87.84	111.57	110.51	112.72	106.07	146.77	APLP2		TCONS_00003503	0.31	0.27	0.36	0.14	0.29	0.24	0	0	0.14	0	0
TCONS_00003438	0.39	0.03	0	0	0.01	0	0	0.05	0	0	0	0	-		XM_005886804.1	0	0.0166667		XM_014482681.1	0	0.02		XM_005887533.2	0.74	0	0.01	0.03	0.01	0.21	0.37	1.21	0.8	0.31	0.16	0.04	APLP2		TCONS_00003504	0	0	0	0.25	0	0	0.35	0.41	0.42	0.44	0.2
TCONS_00003440	0.09	0	0	0	0	0.25	0	0	0	0	0	0	MSI2		XM_005888429.1	0	0.0166667		XM_014482996.1	0	0.02		XM_005887534.2	4.88	0	0.02	4.21	1.99	10.21	39.2	26.33	43.49	30.32	59.86	51.44	APLP2		TCONS_00003512	0	0.79	1.33	1.27	2.03	1.49	3.74	3.58	1.88	1.6	1.24
TCONS_00003441	0.01	0	0	0	0	0	0.04	0	0.02	0	0.02	0.03	MSI2		XM_005889212.2	0	0.0166667		XM_014483096.1	0	0.02		XM_005887535.1	0	2.46	0	2.5	1.01	2.7	4.59	3.17	3.53	3.89	4.25	1.71	LOC102278657		TCONS_00003514	0.19	0	0	0	0	1.07	0	0.16	0.2	0	0
TCONS_00003442	0	0	0	0	0	0	0	0	0.03	0	0	0.02	MSI2		XM_005889641.1	0	0.0166667		XM_014483773.1	0	0.02		XM_005887536.1	0	0	0.32	0	0.19	0.14	0.64	0	0.41	0.32	0.1	0	PRDM10		TCONS_00003516	0	0	0	0.1	0	0	0	0	0	0	0
TCONS_00003443	1.86	1.74	1.01	3.04	1.99	0.76	0.86	0.42	0.46	0.54	1.26	0.65	MSI2		XM_005890025.1	0	0.0166667		TCONS_00000919	0	0.0233333		XM_005887537.1	0	0	0	0	0	0	0	0	0.13	0	0	0	PRDM10		TCONS_00003517	0.98	0.37	0.66	1.85	0.73	3.09	2	0.49	0.77	5.14	2.72
TCONS_00003450	7.22	6.81	6.4	10.82	6.47	7.46	8.59	10.71	11.27	13.8	8.11	10.68	Akap1		XM_005890210.2	0	0.0166667		TCONS_00001547	0	0.0233333		XM_005887539.2	6.46	6.83	7.81	6.9	7.39	7.74	5.7	6.53	6.91	6.65	6.03	5.73	NFRKB		TCONS_00003518	0	0	0	0	0.13	0.46	0.35	0	1.14	1.06	0.62
TCONS_00003452	2.28	2.35	1.82	1.85	3.71	1.53	2.8	1.58	0.93	0.76	2.56	0.93	-		XM_005891711.1	0	0.0166667		TCONS_00003389	0	0.0233333		XM_005887540.2	0	0	0	0	0	0	0.14	0	0	0	0	0	NFRKB		TCONS_00003522	0	0	0	0	0	0	0	0.34	0	0.22	0
TCONS_00003463	0	0	0	0	0	0.27	0	0	0.29	0	0	0	CAMK4		XM_005891780.2	0	0.0166667		TCONS_00023952	0	0.0233333		XM_005887544.1	0.05	0.06	0.48	0.21	0.17	0.01	0.09	0.1	0.04	0	0.15	0	ADAMTS8		TCONS_00003523	0	0.33	0.4	0.19	1.09	1.74	0.53	0.12	2.99	6.17	0.76
TCONS_00003464	0	0	0	0.06	0.11	0	0	0	0	0	0	0	CAMK4		XM_005892063.2	0	0.0166667		TCONS_00026593	0	0.0233333		XM_005887548.2	0	0	0	0	0.11	0	0	0	0.26	0.59	0	0	PSMA1		TCONS_00003528	39.61	34.28	39.99	26.14	23.58	33.83	0	0	0	0	0
TCONS_00003473	0	0.17	0	0.45	0.51	0.14	0.71	0.52	0.73	0.91	2.06	1.01	WDR36		XM_005892492.1	0	0.0166667		TCONS_00027501	0	0.0233333		XM_005887549.2	48.29	25.98	36.16	24.98	32.35	32.85	48.3	37.45	55.99	56.85	39.57	39.57	PSMA1		TCONS_00003532	1.59	1.39	0.85	1.5	1.84	1.56	7.61	4.05	3.57	3.75	12.46
TCONS_00003476	0.11	0.31	0.09	0.02	0.24	0.57	0.4	0.13	0.34	0.55	0.97	1.65	TSLP		XM_005892696.2	0	0.0166667		TCONS_00030389	0	0.0233333		XM_005887550.2	4.16	0	3	0.05	3.25	0	13.14	0.55	2.37	1.63	8.09	1.98	COPB1		TCONS_00003537	8.29	12.33	10.16	9.39	15.99	3.83	4.87	8.99	7.29	9.83	4.92
TCONS_00003480	1.98	1.02	1.72	0.01	0	0.27	4.39	3.2	4.36	3.87	2.41	10.94	-		XM_005893092.2	0	0.0166667		TCONS_00032490	0	0.0233333		XM_005887551.1	0	0	0	0.16	0	0	0	0	0.76	0	0	0	RRAS2		TCONS_00003538	2.63	0	2.81	0	0.72	2.76	0	0	0	0	3.94
TCONS_00003481	0	0.67	0	1.24	0	2.89	0.3	0.96	1	0.94	0	0.75	-		XM_005893252.1	0	0.0166667		TCONS_00033321	0	0.0233333		XM_005887552.1	4.75	4.11	6.78	6.7	7.7	13.22	9.66	8.23	62.64	59.08	23.04	18.88	RRAS2		TCONS_00003540	0	0	0	0	0.09	0.61	0.39	0	0	0	0
TCONS_00003482	3.25	2.55	2.08	1.21	3.11	2.03	9.89	5.84	4.8	5.7	7.48	10.88	-		XM_005894719.1	0	0.0166667		TCONS_00037051	0	0.0233333		XM_005887553.1	0.47	0.26	0.27	0.52	1.21	0.57	47.52	35.04	36.51	32.59	33.32	30.2	PDE3B		TCONS_00003544	12.71	4.11	4.03	4.88	6.77	10.36	7.06	7.78	4.03	5.56	4.57
TCONS_00003492	22.04	13.25	12.65	20.67	15.79	3.6	13.94	6.28	6.2	4.31	7.53	3.89	GBAS		XM_005894853.1	0	0.0166667		TCONS_00040436	0	0.0233333		XM_005887560.1	5.68	5.45	7.01	4.1	3.69	4.51	5.74	3.42	4.91	4.84	7.26	6.31	LOC102288137		TCONS_00003546	0.16	0.15	0.7	0.22	0.3	0.3	0.43	1.36	0.79	0.86	0.67
TCONS_00003496	0.36	0.3	0.16	0.21	0.09	0	0.18	0.16	0.08	0.52	0	0.27	ZNF713		XM_005895241.1	0	0.0166667		TCONS_00046419	0	0.0233333		XM_005887562.1	0	0	0	0	0	0	0	0.18	0	0	0	0	LOC102264524		TCONS_00003552	6.86	1.8	6.06	5.96	7.18	4.98	6	4.98	5.15	5.03	4.56
TCONS_00003497	0	0	0	0.08	0.16	0	0.04	0	0.06	0.04	0.3	0.17	ZNF713		XM_005895438.1	0	0.0166667		TCONS_00048616	0	0.0233333		XM_005887563.2	0.74	0.63	0.32	0.29	0.46	0	1.11	0.13	0.73	0.7	1.54	0.74	RAPGEF4		TCONS_00003557	1.96	0.29	0.75	1.26	1.88	1.89	0.58	0.22	1.33	2.01	2.23
TCONS_00003499	0	0.23	0.16	0.05	0.09	0.38	0.63	0.05	0.16	0.24	0	0.33	-		XM_005895536.2	0	0.0166667		TCONS_00048617	0	0.0233333		XM_005887564.2	0	0	0	0	0.08	0.11	0.23	0	0	0.16	0.49	0.26	RAPGEF4		TCONS_00003558	0	0	0	0	0.21	0	0	0	0	0	0
TCONS_00003502	0.04	0.15	0	0	0.07	0.09	0.11	0.24	0.04	0.24	0.12	0.22	AHSP		XM_005897059.2	0	0.0166667		TCONS_00060660	0	0.0233333		XM_005887565.2	0	0	0	0	0	0	0.1	0	0.2	0	0	0	RAPGEF4		TCONS_00003559	0	0.06	0.37	0.9	0.99	0.56	0.99	0.69	0.87	0.59	0.35
TCONS_00003503	0.31	0.27	0.36	0.14	0.29	0.24	0	0	0.14	0	0	0	AHSP		XM_005897583.1	0	0.0166667		TCONS_00067053	0	0.0233333		XM_005887567.1	5.93	3.79	4.54	6.2	5.07	5.42	10.89	11.08	16.9	14.56	13.54	13.8	PDK1		TCONS_00003562	1.09	1.45	1.15	0	0.88	0.96	0.46	1.95	0	0	0
TCONS_00003504	0	0	0	0.25	0	0	0.35	0.41	0.42	0.44	0.2	0.68	AHSP		XM_005898017.1	0	0.0166667		TCONS_00071959	0	0.0233333		XM_005887571.1	0	1.4	2.2	0.79	1.22	0.4	0.66	3.12	1.43	2.87	3.95	5.93	HAT1		TCONS_00003564	0	0	0	1.26	0	0	2	0	1.46	1.78	1.75
TCONS_00003512	0	0.79	1.33	1.27	2.03	1.49	3.74	3.58	1.88	1.6	1.24	1.65	Armc5		XM_005898073.1	0	0.0166667		TCONS_00079686	0	0.0233333		XM_005887572.2	5.87	1.42	1.03	2.4	1.97	3.56	6.51	2.64	5.79	5.25	5.52	3.72	HAT1		TCONS_00003572	6.83	5.41	7.38	6.51	7.37	6.45	9.07	5.15	4.65	6.11	4.51
TCONS_00003514	0.19	0	0	0	0	1.07	0	0.16	0.2	0	0	0.19	ITGAD		XM_005898127.1	0	0.0166667		TCONS_00089917	0	0.0233333		XM_005887574.1	0	0	0	0	0	0	0	0.14	0	0.22	0	0	DYNC1I2		TCONS_00003577	1.3	2.27	1.67	2.51	2.16	2.37	9.01	7.59	8.79	8.02	14.06
TCONS_00003516	0	0	0	0.1	0	0	0	0	0	0	0	0.57	ITGAX		XM_005898131.2	0	0.0166667		TCONS_00091418	0	0.0233333		XM_005887576.2	0.4	0.81	0.67	1.02	0.25	0.98	1.74	0.56	1.08	0	0	0.98	DYNC1I2		TCONS_00003578	0.65	1.75	1.98	2.04	3.04	2.01	5.79	6.69	6.39	5.8	3
TCONS_00003517	0.98	0.37	0.66	1.85	0.73	3.09	2	0.49	0.77	5.14	2.72	2.95	ITGAX		XM_005898255.2	0	0.0166667		TCONS_00094130	0	0.0233333		XM_005887577.1	3.74	2.75	4.09	3.11	4.65	4.32	16.76	16.69	21.37	25.57	23.02	21.06	DYNC1I2		TCONS_00003580	0	0	0	0	0	0	0	0	0	0	0.04
TCONS_00003518	0	0	0	0	0.13	0.46	0.35	0	1.14	1.06	0.62	0.26	ITGAX		XM_005898441.2	0	0.0166667		TCONS_00096932	0	0.0233333		XM_005887578.2	7.09	3.2	4.55	6.98	13.5	7.89	20.5	19.4	17.32	22.44	20.26	24.86	LOC102268926		TCONS_00003581	0	0	0	0	0	0.03	0	0.07	0	0	0
TCONS_00003522	0	0	0	0	0	0	0	0.34	0	0.22	0	1.72	ITGAM		XM_005898632.2	0	0.0166667		TCONS_00098460	0	0.0233333		XM_005887579.2	0.56	0.89	0.38	0.7	0.6	0.93	0.91	1.39	1.97	1.65	0.94	0.95	DCAF17		TCONS_00003593	0	0	0	0	0	0.26	0	0	0.26	0.41	0
TCONS_00003523	0	0.33	0.4	0.19	1.09	1.74	0.53	0.12	2.99	6.17	0.76	0.41	ITGAM		XM_005898763.2	0	0.0166667		TCONS_00102806	0	0.0233333		XM_005887581.1	1.56	0.88	0.87	0.17	0.64	0.55	2.07	1.42	0.89	0.79	1.8	1.33	METTL8		TCONS_00003599	3.73	1.17	1.57	4.71	4.57	1.53	18.91	10.59	14.23	12.44	19.23
TCONS_00003528	39.61	34.28	39.99	26.14	23.58	33.83	0	0	0	0	0	0	Trim72		XM_005899947.1	0	0.0166667		TCONS_00111736	0	0.0233333		XM_005887582.1	2.61	1.79	1.89	2	2.82	2.89	6.6	4.45	9.62	10.01	10.58	11.76	TLK1		TCONS_00003600	0.17	0.16	0.43	0.46	1.18	0.84	4.77	13.69	7.45	6.04	6.51
TCONS_00003532	1.59	1.39	0.85	1.5	1.84	1.56	7.61	4.05	3.57	3.75	12.46	8.12	FUS		XM_005900205.2	0	0.0166667		TCONS_00112083	0	0.0233333		XM_005887584.2	10.2	6.96	9.98	8.19	9.25	8.5	20.42	17.89	13.65	15.92	12.53	16.71	GORASP2		TCONS_00003614	0.02	0.06	0.04	0.05	0.14	0.05	0.07	0.09	0.3	0.24	0.07
TCONS_00003537	8.29	12.33	10.16	9.39	15.99	3.83	4.87	8.99	7.29	9.83	4.92	6.79	KAT8		XM_005900261.1	0	0.0166667		TCONS_00114437	0	0.0233333		XM_005887585.2	0	0	0	0	0	0	0	0.01	0	0	0	0	GAD1		TCONS_00003619	4.39	1.77	3.09	2.66	4.48	2.65	3.86	4.51	2.93	4.76	3.09
TCONS_00003538	2.63	0	2.81	0	0.72	2.76	0	0	0	0	3.94	1.77	KAT8		XM_005902507.1	0	0.0166667		TCONS_00116069	0	0.0233333		XM_005887589.2	3.39	3.46	1.49	2.97	3.08	3.2	2.11	2.98	3.77	3.19	2.48	2.72	SSB		TCONS_00003626	38.68	8.94	10.77	22.81	29.47	32.35	108.7	66.77	69.44	85.79	83.91
TCONS_00003540	0	0	0	0	0.09	0.61	0.39	0	0	0	0	0	BCKDK		XM_005902879.2	0	0.0166667		TCONS_00118997	0	0.0233333		XM_005887590.2	4.37	2.87	5.04	3.88	2.18	3.1	3.51	2.15	4.27	5.51	5.62	8.6	METTL5		TCONS_00003646	0.71	0.35	0.56	0.98	1.33	1.22	0.18	0.22	0.19	0.35	0.43
TCONS_00003544	12.71	4.11	4.03	4.88	6.77	10.36	7.06	7.78	4.03	5.56	4.57	4	ZNF646		XM_005903003.2	0	0.0166667		TCONS_00119164	0	0.0233333		XM_005887591.2	3.15	2.45	2.69	2.74	3.15	2.23	1.05	0.68	1.98	1.88	2.04	1.73	LOC102272416		TCONS_00003661	0.1	0.07	0.07	0.16	0.11	0.22	0.61	0.35	0.22	0.21	0.55
TCONS_00003546	0.16	0.15	0.7	0.22	0.3	0.3	0.43	1.36	0.79	0.86	0.67	0.86	-		XM_005903012.2	0	0.0166667		TCONS_00119880	0	0.0233333		XM_005887592.2	0.31	1.45	0.44	0.92	1.65	0.46	0.51	0.73	1.15	1.01	0.61	0.84	PHOSPHO2		TCONS_00003666	0	1.21	2.24	0	0	0	0.02	6.44	12.18	14.47	6.94
TCONS_00003552	6.86	1.8	6.06	5.96	7.18	4.98	6	4.98	5.15	5.03	4.56	6.05	SETD1A		XM_005903918.2	0	0.0166667		TCONS_00125509	0	0.0233333		XM_005887593.2	0.03	0	0	0	0.03	0	0	0	0.02	0.02	0	0	CCDC173		TCONS_00003669	0	0	0	0	0	0.4	1.03	2.09	3.87	3.48	3.55
TCONS_00003557	1.96	0.29	0.75	1.26	1.88	1.89	0.58	0.22	1.33	2.01	2.23	2.42	FBXL19		XM_005904416.1	0	0.0166667		TCONS_00126745	0	0.0233333		XM_005887594.1	2.27	1.13	1.23	1.16	1.09	1.13	3.45	2.34	2.85	3.16	3.69	3.26	FASTKD1		TCONS_00003670	0	0.2	0	0	0.13	0	0	2.6	4.49	3.95	0
TCONS_00003558	0	0	0	0	0.21	0	0	0	0	0	0	0	FBXL19		XM_005905037.1	0	0.0166667		XM_005887142.2	0	0.0233333		XM_005887595.1	2.29	1.32	1.43	2.48	1.97	2.8	5.11	1.16	3.47	4.2	3.86	4.61	PPIG		TCONS_00003680	4.57	4.29	6.3	3.04	6.03	5.24	7.73	3.14	1.79	1.97	8.75
TCONS_00003559	0	0.06	0.37	0.9	0.99	0.56	0.99	0.69	0.87	0.59	0.35	0.59	FBXL19		XM_005905305.2	0	0.0166667		XM_005887858.1	0	0.0233333		XM_005887596.2	291.39	211.39	410.35	287.43	255.34	537.83	0.16	0.33	0.63	0.44	0.5	1.53	KLHL41		TCONS_00003718	0.21	0.46	0.44	0.64	1.63	0.53	0.57	0	0.18	0.22	0.69
TCONS_00003562	1.09	1.45	1.15	0	0.88	0.96	0.46	1.95	0	0	0	1.59	FBXL19		XM_005905585.1	0	0.0166667		XM_005888104.1	0	0.0233333		XM_005887597.2	0.24	0.1	0.17	0.15	0.19	0.15	1.12	0.44	1.64	1.54	2.29	1.58	BBS5		TCONS_00003720	0.23	0.27	0.24	0.22	0.3	0.44	0.4	0.61	0.42	0.49	0.55
TCONS_00003564	0	0	0	1.26	0	0	2	0	1.46	1.78	1.75	0	FBXL19		XM_005905941.2	0	0.0166667		XM_005888483.1	0	0.0233333		XM_005887598.2	0	0	0.13	0.24	0.52	0.52	0.3	0.21	0.51	0.9	0	0.38	DHRS9		TCONS_00003728	0	0	0	0	0	0	0.38	0	1.7	2.12	0.4
TCONS_00003572	6.83	5.41	7.38	6.51	7.37	6.45	9.07	5.15	4.65	6.11	4.51	1.99	CPSF6		XM_005905956.2	0	0.0166667		XM_005888823.2	0	0.0233333		XM_005887599.2	0	0	0	0	0	0	0.15	0.03	0	0	0.01	0	ABCB11		TCONS_00003733	0.97	1.29	1.01	1.11	1.56	1.4	1.43	1.64	0.72	0.99	1.32
TCONS_00003577	1.3	2.27	1.67	2.51	2.16	2.37	9.01	7.59	8.79	8.02	14.06	14.58	CPSF6		XM_005907529.1	0	0.0166667		XM_005888990.2	0	0.0233333		XM_005887601.1	0	0	0	0	0.02	0	0	0	0	0.01	0	0	ABCB11		TCONS_00003737	2.46	2.61	1.88	0	0	4.35	0	0	8.73	2.2	5.23
TCONS_00003578	0.65	1.75	1.98	2.04	3.04	2.01	5.79	6.69	6.39	5.8	3	4.3	CPSF6		XM_005908188.1	0	0.0166667		XM_005889008.1	0	0.0233333		XM_005887603.2	0.09	0.09	0	0.03	0	0.03	1.12	0.68	1.21	1.26	0.61	0.56	SPC25		TCONS_00003739	18.99	6.47	0	13.68	18.38	7.17	8.64	3.03	11.44	16.17	14.87
TCONS_00003580	0	0	0	0	0	0	0	0	0	0	0.04	0	DNAH5		XM_005908278.2	0	0.0166667		XM_005889595.1	0	0.0233333		XM_005887604.2	0.06	0	0.62	0.4	0.18	0	4.96	1.5	4.48	4.31	6.73	3.02	NOSTRIN		TCONS_00003740	0.65	0.75	0.64	0.56	0.99	0.51	0.84	1.23	1.32	0.95	1.01
TCONS_00003581	0	0	0	0	0	0.03	0	0.07	0	0	0	0.09	DNAH5		XM_005908502.2	0	0.0166667		XM_005889859.1	0	0.0233333		XM_005887605.2	0.32	0.73	0	0.4	0.24	0	3.41	1.48	8.74	6.52	9.25	5.8	NOSTRIN		TCONS_00003741	0	0	0.15	2.87	0	0	0.85	6	9.34	2.19	1.21
TCONS_00003593	0	0	0	0	0	0.26	0	0	0.26	0.41	0	0.2	RGS22		XM_005910402.2	0	0.0166667		XM_005890153.1	0	0.0233333		XM_005887606.2	0.4	0	0	0.16	0	0.36	1.4	0	0	1.24	2.15	7.2	NOSTRIN		TCONS_00003745	0.02	0.02	0	0.05	0.03	0.02	0.22	0.23	0.17	0.18	0.37
TCONS_00003599	3.73	1.17	1.57	4.71	4.57	1.53	18.91	10.59	14.23	12.44	19.23	13.13	RNF19A		XM_005910655.2	0	0.0166667		XM_005893922.1	0	0.0233333		XM_005887607.2	1.02	2.28	4.22	2.72	2.15	3.13	0.96	5.96	3.93	4.33	2.98	7.74	LOC102276596		TCONS_00003751	0	0	0	0	0	0.26	0	0	1.1	0.44	0
TCONS_00003600	0.17	0.16	0.43	0.46	1.18	0.84	4.77	13.69	7.45	6.04	6.51	4.73	RNF19A		XM_005911818.1	0	0.0166667		XM_005894253.1	0	0.0233333		XM_005887611.2	43.57	35.68	35.94	23.55	30.01	16.48	6.26	4.54	7.1	5.3	4.07	4.19	SLC25A12		TCONS_00003752	0.05	0.41	0.23	0.13	0.63	0.67	1.33	0.76	0.63	1.15	0.81
TCONS_00003614	0.02	0.06	0.04	0.05	0.14	0.05	0.07	0.09	0.3	0.24	0.07	0.35	ANKRD46		XM_005911824.1	0	0.0166667		XM_005894608.2	0	0.0233333		XM_005887613.1	13.38	8.13	10.19	12.42	10.14	10.75	11.96	10.2	25.82	22.28	16.89	16.34	UBR3		TCONS_00003754	0.12	0.47	0	0.22	0.12	0	1.17	0.96	0	0.56	1.27
TCONS_00003619	4.39	1.77	3.09	2.66	4.48	2.65	3.86	4.51	2.93	4.76	3.09	1.53	ANKRD46		XM_005912001.1	0	0.0166667		XM_005896463.1	0	0.0233333		XM_005887615.2	7.41	5.31	5.94	5.79	5.85	6.07	16.8	10.89	18.57	18.18	19.01	21.75	IREB2		TCONS_00003755	0.22	0.45	0.76	0.35	0	0.24	1.65	1.06	0.92	1.32	2.07
TCONS_00003626	38.68	8.94	10.77	22.81	29.47	32.35	108.7	66.77	69.44	85.79	83.91	86.13	PABPC1		XM_014476403.1	0	0.0166667		XM_005896745.2	0	0.0233333		XM_005887616.2	0	0	0.06	0	0.09	0	1.36	1.59	1.46	1.49	1.67	2.28	HYKK		TCONS_00003759	0.51	0.44	0	0.93	0.43	0.82	3.24	1.46	4.01	4.08	4.86
TCONS_00003646	0.71	0.35	0.56	0.98	1.33	1.22	0.18	0.22	0.19	0.35	0.43	0.83	Znf706		XM_014476785.1	0	0.0166667		XM_005897280.1	0	0.0233333		XM_005887617.2	8.3	7.28	10.07	7.78	7.04	7.41	9.96	10.4	17.25	13.32	11.15	9.6	PSMA4		TCONS_00003760	0	0.25	0.45	0	0.51	0	1.4	1.4	0	0	2.04
TCONS_00003661	0.1	0.07	0.07	0.16	0.11	0.22	0.61	0.35	0.22	0.21	0.55	0.47	-		XM_014477387.1	0	0.0166667		XM_005897583.1	0	0.0233333		XM_005887618.1	1.49	0.79	0	0	0	0	0.12	0	3.49	5.59	0.02	1.64	PSMA4		TCONS_00003765	0.21	0.1	0.3	0.36	0.12	0.37	2.34	0.41	0.96	1.1	0.62
TCONS_00003666	0	1.21	2.24	0	0	0	0.02	6.44	12.18	14.47	6.94	6.75	LAP3		XM_014478077.1	0	0.0166667		XM_005900061.1	0	0.0233333		XM_005887619.1	0	0.02	0	0	0	0.02	0.07	0.02	0.02	0.04	0	0.06	CHRNA5		TCONS_00003767	0.86	0.08	0.25	0.33	0.06	0.58	4.5	1.17	1.05	1.14	0.73
TCONS_00003669	0	0	0	0	0	0.4	1.03	2.09	3.87	3.48	3.55	3.12	GSTA2		XM_014478663.1	0	0.0166667		XM_005900420.2	0	0.0233333		XM_005887621.2	0.29	0.33	0	0.07	0.35	0.11	0.36	0	0.04	0	0.13	0.31	CHRNB4		TCONS_00003771	0	0	0.08	1.62	0.98	1.23	3.76	0.84	2.14	4.3	3.08
TCONS_00003670	0	0.2	0	0	0.13	0	0	2.6	4.49	3.95	0	2.69	GSTA2		XM_014478819.1	0	0.0166667		XM_005902291.2	0	0.0233333		XM_005887622.1	0	0	0	0	0	0	0.33	0.85	0.22	0.21	3.09	0	AKAP4		TCONS_00003772	0	0.11	0	0	0.13	0	0.24	0.48	0.06	0.24	0.17
TCONS_00003680	4.57	4.29	6.3	3.04	6.03	5.24	7.73	3.14	1.79	1.97	8.75	4.72	Gata2		XM_014479228.1	0	0.0166667		XM_005902559.1	0	0.0233333		XM_005887623.2	0.07	0	0.05	0.04	0.28	0	0	0	0	0	0	1	AKAP4		TCONS_00003773	0.32	0	0	0	0	0.23	0	0.5	0.31	0.4	0.15
TCONS_00003718	0.21	0.46	0.44	0.64	1.63	0.53	0.57	0	0.18	0.22	0.69	0.22	B3GNT7		XM_014480438.1	0	0.0166667		XM_005905829.2	0	0.0233333		XM_005887624.1	0	0	0	0	0	0	0	0	0	0.11	0	0	CLCN5		TCONS_00003774	0.85	1.06	0.11	0.85	0.68	1.29	3.78	2.81	2.42	3.35	4.49
TCONS_00003720	0.23	0.27	0.24	0.22	0.3	0.44	0.4	0.61	0.42	0.49	0.55	0.7	ARMC9		XM_014480956.1	0	0.0166667		XM_005905898.2	0	0.0233333		XM_005887626.1	1.02	0.79	1.15	0.26	0.49	1.47	1.01	0.98	0.82	0.14	0.2	0.45	CLCN5		TCONS_00003775	0	0.75	0.36	0	0.3	0	0	0	1.5	0.21	0.13
TCONS_00003728	0	0	0	0	0	0	0.38	0	1.7	2.12	0.4	1.92	ATP5G3		XM_014480986.1	0	0.0166667		XM_005906154.1	0	0.0233333		XM_005887629.1	0.25	0.21	0.38	0.28	0.38	0.36	0.62	0.61	0.69	1.16	1.55	1.08	USP27X		TCONS_00003776	0.58	0	1.95	0.38	0.51	0.03	0.33	0	0	0.75	1
TCONS_00003733	0.97	1.29	1.01	1.11	1.56	1.4	1.43	1.64	0.72	0.99	1.32	1.74	-		XM_014481427.1	0	0.0166667		XM_005906483.2	0	0.0233333		XM_005887632.1	0	0	0	0	0	0.14	0.36	0.6	1.26	0.88	0.31	0.1	FOXP3		TCONS_00003777	0.85	0	0.01	0	0	0	0	0.71	0	0	0
TCONS_00003737	2.46	2.61	1.88	0	0	4.35	0	0	8.73	2.2	5.23	5	CAB39		XM_014481566.1	0	0.0166667		XM_005906498.1	0	0.0233333		XM_005887633.1	0.1	0	0.12	0.29	0	0.16	0	0	0	0	0	0	FOXP3		TCONS_00003778	0	0.52	0	0.43	0.21	0.73	1.71	0.58	0.92	0.52	1.04
TCONS_00003739	18.99	6.47	0	13.68	18.38	7.17	8.64	3.03	11.44	16.17	14.87	28.72	CAB39		XM_014481680.1	0	0.0166667		XM_005906726.1	0	0.0233333		XM_005887634.1	0	0	0	0.11	0.01	0	0.04	0	0.31	0.45	0	0.14	FOXP3		TCONS_00003781	0.04	0	0	0	0.08	0.01	0.14	0.09	0.24	0.09	0.05
TCONS_00003740	0.65	0.75	0.64	0.56	0.99	0.51	0.84	1.23	1.32	0.95	1.01	1.81	CAB39		XM_014482186.1	0	0.0166667		XM_005907120.2	0	0.0233333		XM_005887635.1	11.63	8.34	12.86	7.77	13.3	12.51	11.84	9.39	6.09	8.52	7.89	7.87	CCDC22		TCONS_00003787	0.01	0	0	0	0	0	0	0	0	0	0.06
TCONS_00003741	0	0	0.15	2.87	0	0	0.85	6	9.34	2.19	1.21	1.67	CAB39		XM_014483479.1	0	0.0166667		XM_005907202.2	0	0.0233333		XM_005887636.2	0	0	0.22	0.2	0	0.55	0	0.49	0.55	0	0	0.15	CCDC22		TCONS_00003788	0.09	0.02	0	0	0.04	0.2	0.04	0	0.23	0.06	0.16
TCONS_00003745	0.02	0.02	0	0.05	0.03	0.02	0.22	0.23	0.17	0.18	0.37	0.77	-		TCONS_00000169	0	0.02		XM_005907877.2	0	0.0233333		XM_005887640.1	0	0	0	0	0	0	0	0	0	0.01	0	0	CACNA1F		TCONS_00003789	0	0	0.07	0.45	0.12	0.14	0.32	0.24	0.42	1.11	0.49
TCONS_00003751	0	0	0	0	0	0.26	0	0	1.1	0.44	0	1.18	SP140L		TCONS_00000626	0	0.02		XM_005907951.2	0	0.0233333		XM_005887641.2	0.15	0.48	1.07	0.28	0	0.06	1.68	0.71	0.63	0.58	1.07	0.87	SYP		TCONS_00003792	0.04	0.03	0	0	0.04	0.02	0.13	0.09	0.36	0.2	0.2
TCONS_00003752	0.05	0.41	0.23	0.13	0.63	0.67	1.33	0.76	0.63	1.15	0.81	1.64	SP140L		TCONS_00000934	0	0.02		XM_005908277.1	0	0.0233333		XM_005887642.2	4.15	3.33	4.01	4.44	6.01	5.6	7.38	4.18	3.27	3.39	5.81	4.4	PRICKLE3		TCONS_00003794	0	0	0.02	0	0.02	0	0	0.03	0	0	0
TCONS_00003754	0.12	0.47	0	0.22	0.12	0	1.17	0.96	0	0.56	1.27	0	SP140L		TCONS_00001375	0	0.02		XM_005909099.2	0	0.0233333		XM_005887643.2	0	0	0	0	0	0	0	0	0.07	0.17	0	0	PRICKLE3		TCONS_00003797	0	0.31	0.3	0.06	0.17	0.3	0.33	1.03	0.35	0.44	1.25
TCONS_00003755	0.22	0.45	0.76	0.35	0	0.24	1.65	1.06	0.92	1.32	2.07	2.28	SP100		TCONS_00004316	0	0.02		XM_005909111.2	0	0.0233333		XM_005887644.2	32.87	31.73	25.39	31.65	43.85	51.76	59.6	47.89	47.24	56.45	37.51	56.93	PLP2		TCONS_00003799	9.73	6.7	5.55	5.01	9.48	7.96	19.77	17.21	9.66	9.3	13.92
TCONS_00003759	0.51	0.44	0	0.93	0.43	0.82	3.24	1.46	4.01	4.08	4.86	6.53	SP100		TCONS_00009643	0	0.02		XM_005909623.2	0	0.0233333		XM_005887645.2	12.5	11.71	10.47	10.91	13.46	11.96	11.64	8.35	8.53	8.23	10.38	9.99	GPKOW		TCONS_00003800	2.62	2.69	2.67	2.74	3.35	3.7	4.54	6.06	3.13	3.88	2.68
TCONS_00003760	0	0.25	0.45	0	0.51	0	1.4	1.4	0	0	2.04	0	SP100		TCONS_00009772	0	0.02		XM_005909745.2	0	0.0233333		XM_005887647.2	23.95	16.9	16.48	18.96	31.67	20.54	20.2	19.3	21.57	21.35	18.23	19.87	WDR45		TCONS_00003812	0.22	0.31	0.26	0.06	0.39	0	0.75	0.43	0.18	0.49	0.53
TCONS_00003765	0.21	0.1	0.3	0.36	0.12	0.37	2.34	0.41	0.96	1.1	0.62	2.79	SP140L		TCONS_00012596	0	0.02		XM_005909966.1	0	0.0233333		XM_005887648.2	6.01	5.41	4.75	3.89	6.74	6.41	10.43	7.02	6	5.88	7.94	10.53	PRAF2		TCONS_00003813	0.57	0.03	0.39	0.27	0.25	0.15	0.14	0.16	0.25	0.23	0.21
TCONS_00003767	0.86	0.08	0.25	0.33	0.06	0.58	4.5	1.17	1.05	1.14	0.73	2.42	SP100		TCONS_00014445	0	0.02		XM_005910132.2	0	0.0233333		XM_005887649.2	0	0.58	0	0	0	0	0.09	0.01	0	0	0	0	CCDC120		TCONS_00003814	0.23	0	0	0.12	0.08	0.09	0.25	0.09	0.13	0.15	0.43
TCONS_00003771	0	0	0.08	1.62	0.98	1.23	3.76	0.84	2.14	4.3	3.08	3.86	SP140		TCONS_00019136	0	0.02		XM_005911276.2	0	0.0233333		XM_005887652.1	0	0.35	0	0.23	0.16	0.44	0.57	1.08	0.72	0.42	0.61	0.21	CCDC120		TCONS_00003817	0.47	0.32	0.1	0.41	0.15	0.11	0.55	0.4	0.2	0.31	0.52
TCONS_00003772	0	0.11	0	0	0.13	0	0.24	0.48	0.06	0.24	0.17	0.39	SP140		TCONS_00021220	0	0.02		XM_005911851.2	0	0.0233333		XM_005887653.2	5.28	2.6	2.95	4.84	6.79	7.96	11.75	11.07	22.27	15.44	11.67	12	TFE3		TCONS_00003818	0.18	0.13	0.19	0.13	0.22	0.16	0.25	0.19	0.18	0.19	0.21
TCONS_00003773	0.32	0	0	0	0	0.23	0	0.5	0.31	0.4	0.15	0	SP140		TCONS_00023984	0	0.02		XM_014476308.1	0	0.0233333		XM_005887654.1	3.62	2.56	1.21	2.85	3.04	4.07	8.35	4.5	5.35	4.98	7.87	5	GRIPAP1		TCONS_00003821	7.07	6.03	8.72	7.21	6.7	6.64	0	1.23	0.96	0.83	0.61
TCONS_00003774	0.85	1.06	0.11	0.85	0.68	1.29	3.78	2.81	2.42	3.35	4.49	5.02	SP140		TCONS_00030279	0	0.02		XM_014477423.1	0	0.0233333		XM_005887655.2	0.18	0.11	0.57	0.39	0.88	0.51	0.71	0.61	1.08	0.76	1.34	1.17	KCND1		TCONS_00003822	0	1.39	2.73	0	2.05	1.12	0.09	0	0	0	0
TCONS_00003775	0	0.75	0.36	0	0.3	0	0	0	1.5	0.21	0.13	0	SP140		TCONS_00031058	0	0.02		XM_014478352.1	0	0.0233333		XM_005887657.2	0.17	0.66	0.63	0.05	1.7	0.82	0.84	1.53	0.28	0.38	0.57	0.7	OTUD5		TCONS_00003823	4.04	3.54	2.74	2.34	2.64	1.91	1.24	1.07	1.1	0.75	0.69
TCONS_00003776	0.58	0	1.95	0.38	0.51	0.03	0.33	0	0	0.75	1	0.62	SP140		TCONS_00032020	0	0.02		XM_014480223.1	0	0.0233333		XM_005887658.2	28.31	21.85	24.97	22.29	28.9	29.76	43.32	38.36	34.94	35.73	38.37	36.03	OTUD5		TCONS_00003826	1.05	0.82	0.44	0.81	0.66	0.77	2.03	1.03	0.82	1.2	1.97
TCONS_00003777	0.85	0	0.01	0	0	0	0	0.71	0	0	0	0.5	SP140		TCONS_00033481	0	0.02		XM_014480491.1	0	0.0233333		XM_005887659.2	4.3	1.19	1.89	2.39	1.72	3.27	4.2	2.25	2.24	3.65	1.54	2.45	OTUD5		TCONS_00003827	0.11	0.66	0.11	0.61	0.09	0.06	0.48	0.16	0.53	0.3	0.48
TCONS_00003778	0	0.52	0	0.43	0.21	0.73	1.71	0.58	0.92	0.52	1.04	0.92	SP140		TCONS_00034413	0	0.02		XM_014481073.1	0	0.0233333		XM_005887660.1	2.27	1.72	2.08	3.07	2.81	4.31	1.34	1.18	1.57	2.09	1.97	1.03	PIM2		TCONS_00003828	0.59	0	0.49	0.2	0.52	0.18	0.58	0.37	0.18	0.4	0.61
TCONS_00003781	0.04	0	0	0	0.08	0.01	0.14	0.09	0.24	0.09	0.05	0.12	Srsf9		TCONS_00034473	0	0.02		XM_014481091.1	0	0.0233333		XM_005887661.2	0.45	0	0.4	0.64	0.4	0	0.28	0.51	0	0	1.29	0.11	SLC35A2		TCONS_00003879	1.21	0.82	0.55	1.1	1.06	1.03	1.03	0.96	1.62	1.47	2.44
TCONS_00003787	0.01	0	0	0	0	0	0	0	0	0	0.06	0	-		TCONS_00036598	0	0.02		XM_014482913.1	0	0.0233333		XM_005887662.2	11.1	13.63	13.08	10.17	10.9	10.63	13.23	11.6	9.08	9.31	10.1	11.04	PQBP1		TCONS_00003885	0	0	0	0	0	0	0	0	0	0.19	0
TCONS_00003788	0.09	0.02	0	0	0.04	0.2	0.04	0	0.23	0.06	0.16	0.04	Csprs		TCONS_00037543	0	0.02		TCONS_00007188	0	0.0266667		XM_005887663.2	0	2.24	0	0	0	0	0	1.69	0	0	2.38	0	PQBP1		TCONS_00003887	1.5	0.79	0.36	0.66	0.27	0.17	0	0	0	0	0.04
TCONS_00003789	0	0	0.07	0.45	0.12	0.14	0.32	0.24	0.42	1.11	0.49	0.49	Csprs		TCONS_00047771	0	0.02		TCONS_00011030	0	0.0266667		XM_005887665.2	0.76	0.47	0.29	0.63	0.37	0.17	0.83	0.38	0.42	0.98	0.93	0.72	PQBP1		TCONS_00003891	0.61	0.63	0.65	1.4	1.07	0.86	1.36	1.21	3.71	2.52	1.67
TCONS_00003792	0.04	0.03	0	0	0.04	0.02	0.13	0.09	0.36	0.2	0.2	0.11	Fbxo36		TCONS_00048570	0	0.02		TCONS_00013055	0	0.0266667		XM_005887667.2	43.43	43.25	42.66	38.19	39.85	33.67	25.89	13.9	18.19	16.37	9.65	13.09	TIMM17B		TCONS_00003892	0.96	0.08	0.37	5.73	0.04	3.04	0	0	5.6	0	4.82
TCONS_00003794	0	0	0.02	0	0.02	0	0	0.03	0	0	0	0.05	GRIN1		TCONS_00048606	0	0.02		TCONS_00037241	0	0.0266667		XM_005887668.2	0	0.06	0.22	0.1	0.38	0.12	0.55	0.55	0.44	0.39	0.7	0.8	ERAS		TCONS_00003893	0.28	0	0.16	0	1.18	0	0.33	0.17	0.72	0.31	0.6
TCONS_00003797	0	0.31	0.3	0.06	0.17	0.3	0.33	1.03	0.35	0.44	1.25	2.05	-		TCONS_00049864	0	0.02		TCONS_00039625	0	0.0266667		XM_005887669.1	0	0.04	0.09	0.09	0.08	0.3	0.03	0	0.11	0.05	0.03	0	GATA1		TCONS_00003894	0	0	0	0	0	0	0	0	0.51	0	0.51
TCONS_00003799	9.73	6.7	5.55	5.01	9.48	7.96	19.77	17.21	9.66	9.3	13.92	15.66	MAN1B1		TCONS_00051614	0	0.02		TCONS_00042559	0	0.0266667		XM_005887670.1	3.27	0	0	0	0	0	0	0	0	0.03	0	0	HDAC6		TCONS_00003895	0.04	0.55	2.72	0	0.36	0	4.26	6.06	8.53	8.14	0
TCONS_00003800	2.62	2.69	2.67	2.74	3.35	3.7	4.54	6.06	3.13	3.88	2.68	3.72	UAP1L1		TCONS_00053132	0	0.02		TCONS_00048569	0	0.0266667		XM_005887671.2	2.34	2.06	3.35	2.37	2.36	2.21	3.26	4.1	2.45	3.14	1.71	2.45	SUV39H1		TCONS_00003902	0.57	0.21	0	0.43	0.29	0.15	0.89	0.4	0.65	1.01	0.7
TCONS_00003812	0.22	0.31	0.26	0.06	0.39	0	0.75	0.43	0.18	0.49	0.53	0.25	C8G		TCONS_00055213	0	0.02		TCONS_00052177	0	0.0266667		XM_005887672.2	0.47	1.22	0.39	2.04	0.55	2.19	2.54	1.18	1.47	2.44	0.38	1.18	WAS		TCONS_00003903	0.16	0.17	0.1	0.34	0.44	0.41	1.14	1.13	2.05	1.84	1.84
TCONS_00003813	0.57	0.03	0.39	0.27	0.25	0.15	0.14	0.16	0.25	0.23	0.21	0.17	C8G		TCONS_00055299	0	0.02		TCONS_00054835	0	0.0266667		XM_005887673.1	14.41	18.77	22.78	14.68	21.93	16.64	23.36	24.39	15.68	17.59	15.34	17.14	WDR13		TCONS_00003906	2.78	1.76	1.82	2.23	3.08	4.04	7.69	4.24	6.93	7.01	11.63
TCONS_00003814	0.23	0	0	0.12	0.08	0.09	0.25	0.09	0.13	0.15	0.43	0.29	C8G		TCONS_00055432	0	0.02		TCONS_00059131	0	0.0266667		XM_005887675.2	9.19	18.88	14.39	9.2	10.99	20.18	31.98	52.33	53.02	48.76	14.26	22.9	RBM3		TCONS_00003909	5.16	5.21	2.01	5.74	4.95	4.28	13.32	8.3	11.29	11.47	22.03
TCONS_00003817	0.47	0.32	0.1	0.41	0.15	0.11	0.55	0.4	0.2	0.31	0.52	0.55	MAMDC4		TCONS_00058088	0	0.02		TCONS_00062252	0	0.0266667		XM_005887677.1	2.82	3.97	3.77	4.17	4.46	6.65	3.49	4.78	3.18	3.31	3.38	2.76	TBC1D25		TCONS_00003914	0.38	0.4	0.83	0.68	0.62	0.74	0.75	0.81	0.45	0.33	0.94
TCONS_00003818	0.18	0.13	0.19	0.13	0.22	0.16	0.25	0.19	0.18	0.19	0.21	0.23	MAMDC4		TCONS_00058744	0	0.02		TCONS_00063209	0	0.0266667		XM_005887679.1	0	0	0	0	0	0	0	0.12	0	0	0	0	TBC1D25		TCONS_00003931	0.05	0.37	0	0	0.93	0.12	0	0.11	1.67	1.11	0.59
TCONS_00003821	7.07	6.03	8.72	7.21	6.7	6.64	0	1.23	0.96	0.83	0.61	0.1	Rabl6		TCONS_00059825	0	0.02		TCONS_00064973	0	0.0266667		XM_005887680.1	0.18	0	0	0	0	0	0.1	0	0	0	0	0.1	TBC1D25		TCONS_00003933	1.29	0.74	0.87	0.85	0.34	1.26	2.2	1.73	1.82	2.36	3.77
TCONS_00003822	0	1.39	2.73	0	2.05	1.12	0.09	0	0	0	0	0	Rabl6		TCONS_00060246	0	0.02		TCONS_00067451	0	0.0266667		XM_005887681.2	10.03	12.84	10.87	11.62	8.74	9.34	16.45	23.26	8.95	10.81	6.55	8.21	EBP		TCONS_00003934	0	0	0	0.64	0	0.18	0.1	0	0.27	0	0
TCONS_00003823	4.04	3.54	2.74	2.34	2.64	1.91	1.24	1.07	1.1	0.75	0.69	0.97	Rabl6		TCONS_00061534	0	0.02		TCONS_00072343	0	0.0266667		XM_005887682.2	0	0.49	0.97	0	0	0	0	0	0	0	0	0	PORCN		TCONS_00003937	0.62	0.77	0	0.14	0.25	0	0.46	0	0.12	0	0.33
TCONS_00003826	1.05	0.82	0.44	0.81	0.66	0.77	2.03	1.03	0.82	1.2	1.97	1.58	RABL6		TCONS_00062469	0	0.02		TCONS_00072494	0	0.0266667		XM_005887683.2	0.32	0	0	1.32	0	0	0	0	0	0	0	0	PORCN		TCONS_00003939	0	0	0	0.33	0	0	0	0	0.09	0.06	0.46
TCONS_00003827	0.11	0.66	0.11	0.61	0.09	0.06	0.48	0.16	0.53	0.3	0.48	0.44	Ccdc183		TCONS_00063890	0	0.02		TCONS_00076309	0	0.0266667		XM_005887685.1	1.45	0.2	0.33	1.09	1.8	1.53	2.83	1.61	2.32	2.42	1.31	1.82	PORCN		TCONS_00003940	0.11	0.06	0.43	0.07	0.43	0.51	1.06	0.83	1.48	1.94	0.69
TCONS_00003828	0.59	0	0.49	0.2	0.52	0.18	0.58	0.37	0.18	0.4	0.61	0.36	Ccdc183		TCONS_00064611	0	0.02		TCONS_00078527	0	0.0266667		XM_005887689.2	0.84	0.68	1.58	0.5	0.25	0.43	1.32	0.46	0.96	0.7	1.74	2.58	FTSJ1		TCONS_00003941	0	0	0	0	0	0	0.34	0	0.26	0.28	0
TCONS_00003879	1.21	0.82	0.55	1.1	1.06	1.03	1.03	0.96	1.62	1.47	2.44	2.97	ST7L		TCONS_00069446	0	0.02		TCONS_00083034	0	0.0266667		XM_005887692.2	0	0	0	0	0	0	0	0.01	0	0	0.02	0	DGKK		TCONS_00003961	0	0	0	0	0	0	0	0.05	0	0	0
TCONS_00003885	0	0	0	0	0	0	0	0	0	0.19	0	0	RHOC		TCONS_00072781	0	0.02		TCONS_00089954	0	0.0266667		XM_005887694.2	0.67	1.15	3.44	1.7	1.56	1.76	0.26	0.3	0	0	0	0	MAGIX		TCONS_00003971	1.08	1.14	0.92	0.57	0.05	0.32	0.25	0	0.17	0	0
TCONS_00003887	1.5	0.79	0.36	0.66	0.27	0.17	0	0	0	0	0.04	0	PPM1J		TCONS_00074344	0	0.02		TCONS_00097604	0	0.0266667		XM_005887696.2	0.08	0	0	0	0	0.17	0	0	0.04	0.09	0	0	PCSK1N		TCONS_00004000	0	0	0	0	0	0	0	0	0.08	0.12	0
TCONS_00003891	0.61	0.63	0.65	1.4	1.07	0.86	1.36	1.21	3.71	2.52	1.67	2.86	-		TCONS_00074648	0	0.02		TCONS_00097660	0	0.0266667		XM_005887698.2	5.85	3.48	3.24	3.7	2.16	4.62	8.17	5.01	10.6	10.99	7.41	10.41	HDAC2		TCONS_00004001	0	0.12	0.09	0.02	0	0	0.08	0	0	0	0.09
TCONS_00003892	0.96	0.08	0.37	5.73	0.04	3.04	0	0	5.6	0	4.82	0	SLC16A1		TCONS_00077759	0	0.02		TCONS_00102709	0	0.0266667		XM_005887699.1	0.43	0.94	0.51	0.91	0.5	0.26	0	0	0	0	0	0	HS3ST5		TCONS_00004002	0.12	0.03	0	0.04	0.11	0.08	0.35	0.32	0.29	0.21	0.26
TCONS_00003893	0.28	0	0.16	0	1.18	0	0.33	0.17	0.72	0.31	0.6	0.44	SLC16A1		TCONS_00077937	0	0.02		TCONS_00103402	0	0.0266667		XM_005887700.1	2.65	2.18	0.62	0.39	2.86	0.94	4.63	4.25	0.05	1.26	3.37	2.98	LOC102280443		TCONS_00004009	0.29	0.36	0.31	0.25	0.12	0.24	0.34	0.69	0.8	0.54	0.75
TCONS_00003894	0	0	0	0	0	0	0	0	0.51	0	0.51	0	SLC16A1		TCONS_00078978	0	0.02		TCONS_00104214	0	0.0266667		XM_005887703.2	3.84	5.13	5.56	2.69	4.3	3.87	11.04	12.85	6.99	6.75	11.34	7.46	LOC102282310		TCONS_00004012	1.69	0.19	1.09	0.6	0.26	0.27	3.54	2.23	2.98	1.83	1.97
TCONS_00003895	0.04	0.55	2.72	0	0.36	0	4.26	6.06	8.53	8.14	0	13.78	SLC16A1		TCONS_00080744	0	0.02		TCONS_00106674	0	0.0266667		XM_005887704.2	0.05	0	0	0	0.01	0	0.24	0.06	0	0	0.07	0.03	MKRN3		TCONS_00004016	9.55	3.2	5.16	9.16	10.94	10.19	7.9	6.64	11.46	13.85	6.73
TCONS_00003902	0.57	0.21	0	0.43	0.29	0.15	0.89	0.4	0.65	1.01	0.7	0.68	-		TCONS_00081679	0	0.02		TCONS_00107378	0	0.0266667		XM_005887706.2	0.62	0.64	0	1.09	0.85	1.1	0.7	0.76	1.54	2.28	1.14	1.42	RAI14		TCONS_00004017	0.01	0.09	0.03	0	0.03	0.22	0.22	0.08	0.22	0.11	0.84
TCONS_00003903	0.16	0.17	0.1	0.34	0.44	0.41	1.14	1.13	2.05	1.84	1.84	1.83	-		TCONS_00087685	0	0.02		TCONS_00107975	0	0.0266667		XM_005887707.2	0.57	1.19	1.33	1.99	0.76	0.3	0.53	0.14	2.32	1.22	0.43	0.54	RAI14		TCONS_00004018	0.1	0	0	0.06	0.25	0.11	0.13	0.31	0.37	0.38	0.41
TCONS_00003906	2.78	1.76	1.82	2.23	3.08	4.04	7.69	4.24	6.93	7.01	11.63	8.47	RSBN1		TCONS_00088500	0	0.02		TCONS_00109133	0	0.0266667		XM_005887708.2	2.63	1.37	3.88	0.85	1.91	2.26	12.96	6.23	5.06	7.76	27.32	18.39	C1QTNF3		TCONS_00004019	0.24	0.33	0.16	0.37	0.43	0.17	0.81	0.19	0.25	0.31	1.68
TCONS_00003909	5.16	5.21	2.01	5.74	4.95	4.28	13.32	8.3	11.29	11.47	22.03	18.07	PTPN22		TCONS_00089438	0	0.02		TCONS_00114428	0	0.0266667		XM_005887709.1	1.02	1.3	0.56	1.52	1.09	1.27	18.96	5.82	7.57	10.04	28.8	18.42	C1QTNF3		TCONS_00004020	0.51	1.34	0	1.27	0	1.26	0	1.97	3.24	1.5	4.88
TCONS_00003914	0.38	0.4	0.83	0.68	0.62	0.74	0.75	0.81	0.45	0.33	0.94	1.13	AP4B1		TCONS_00091391	0	0.02		TCONS_00114610	0	0.0266667		XM_005887710.2	3.19	2.81	5.57	2.79	3.8	2.4	35.34	18.04	42.58	44.73	70.76	47.87	AMACR		TCONS_00004021	0.14	0.14	0.07	0.17	0.27	0.07	0.13	0.16	0.08	0.28	0.73
TCONS_00003931	0.05	0.37	0	0	0.93	0.12	0	0.11	1.67	1.11	0.59	0.4	TRIM33		TCONS_00092356	0	0.02		TCONS_00118800	0	0.0266667		XM_005887711.2	0	0	0.25	0.02	0.02	0.04	0.45	0.29	0.59	0.5	1.26	0.6	SLC45A2		TCONS_00004022	0.27	1.1	1.01	0.31	0.54	0.18	1.14	0.5	0.57	0.17	2.26
TCONS_00003933	1.29	0.74	0.87	0.85	0.34	1.26	2.2	1.73	1.82	2.36	3.77	3.85	TRIM33		TCONS_00093129	0	0.02		TCONS_00119609	0	0.0266667		XM_005887712.1	0	0	0.02	0.16	0	0	0.3	0.02	0.04	0.11	0.42	0.61	RXFP3		TCONS_00004038	0.32	0.15	0.15	0.27	0	0	0	0.69	0.21	0.49	0.74
TCONS_00003934	0	0	0	0.64	0	0.18	0.1	0	0.27	0	0	0	TRIM33		TCONS_00093878	0	0.02		TCONS_00119634	0	0.0266667		XM_005887713.1	0.51	0.77	2.1	0.15	0.53	1.27	0	2.23	0.12	0	0.73	0.06	ADAMTS12		TCONS_00004039	0	0	0	0	0	0	0	0	0	0.21	0
TCONS_00003937	0.62	0.77	0	0.14	0.25	0	0.46	0	0.12	0	0.33	0.52	Bcas2		TCONS_00094129	0	0.02		TCONS_00122297	0	0.0266667		XM_005887714.1	1.74	0.53	0	1.1	2.34	1.28	9.48	1.56	2.76	4.18	5.14	7.08	ADAMTS12		TCONS_00004040	0	0.08	0	0	0.1	0.3	0	0	0.65	0.09	0
TCONS_00003939	0	0	0	0.33	0	0	0	0	0.09	0.06	0.46	0	DENND2C		TCONS_00096718	0	0.02		TCONS_00122959	0	0.0266667		XM_005887715.1	0	0	0	0	0	0	0.16	0.06	0	0	0	0	ADAMTS12		TCONS_00004041	0	0.07	0	0.07	0.37	0.36	0.22	0.2	0	0.41	0
TCONS_00003940	0.11	0.06	0.43	0.07	0.43	0.51	1.06	0.83	1.48	1.94	0.69	3.01	DENND2C		TCONS_00096725	0	0.02		XM_005887275.1	0	0.0266667		XM_005887717.2	9.18	9.99	10.56	6.99	9.58	9.68	22.39	19.1	28.26	30.66	34.42	33.17	TARS		TCONS_00004042	0	0	0	0	0.2	0	0.58	0.12	0.19	0	0
TCONS_00003941	0	0	0	0	0	0	0.34	0	0.26	0.28	0	0.22	DENND2C		TCONS_00096927	0	0.02		XM_005887967.1	0	0.0266667		XM_005887720.1	3.25	2.29	1.06	2.72	2.81	2.37	8.84	5.19	4.94	3.84	5.84	9.74	CNOT2		TCONS_00004043	0	0	0	0	0	0	0.16	0	0	0	0.18
TCONS_00003961	0	0	0	0	0	0	0	0.05	0	0	0	0	TAC1		TCONS_00096932	0	0.02		XM_005888106.1	0	0.0266667		XM_005887721.2	1.25	0	1.29	2.51	0.29	1.35	0.95	1.8	7.04	9.15	9.52	7.35	CNOT2		TCONS_00004044	0	0	0	0	0	0	0	0	0.02	0	0.16
TCONS_00003971	1.08	1.14	0.92	0.57	0.05	0.32	0.25	0	0.17	0	0	0.32	SDHAF3		TCONS_00099011	0	0.02		XM_005888121.1	0	0.0266667		XM_005887722.1	1.57	1.3	1.63	1.15	2.71	1.65	2.09	1.73	2.26	2.46	1.29	3.68	KCNMB4		TCONS_00004048	4.31	2.18	3.26	8.15	5.41	3.79	0.85	0.35	0.44	0.55	2.13
TCONS_00004000	0	0	0	0	0	0	0	0	0.08	0.12	0	0	SAXO2		TCONS_00107389	0	0.02		XM_005888362.1	0	0.0266667		XM_005887723.1	8.7	6.8	11.31	9.23	10.29	10.14	24.17	18.04	27.14	26.87	45.17	37.58	PTPRB		TCONS_00004053	0.34	0.39	0.24	0.4	0.5	0.29	0.57	0.58	0.47	0.55	1.12
TCONS_00004001	0	0.12	0.09	0.02	0	0	0.08	0	0	0	0.09	0.08	SAXO2		TCONS_00107922	0	0.02		XM_005889929.2	0	0.0266667		XM_005887724.2	0	0	0.05	0.25	0.15	0.41	0.18	1.9	4.84	5.89	0.29	0.94	PTPRR		TCONS_00004058	0.09	0.2	0.05	0.06	0.02	0.01	0.05	0.18	0.06	0	0.06
TCONS_00004002	0.12	0.03	0	0.04	0.11	0.08	0.35	0.32	0.29	0.21	0.26	0.29	SAXO2		TCONS_00111830	0	0.02		XM_005891765.2	0	0.0266667		XM_005887725.1	0	0	0.09	0	0	0	0.16	0.38	1.31	0.12	0.79	0.71	PTPRR		TCONS_00004059	0.14	0.03	0	0.04	0.06	0.14	0.22	0.21	0.1	0.04	0.25
TCONS_00004009	0.29	0.36	0.31	0.25	0.12	0.24	0.34	0.69	0.8	0.54	0.75	0.77	FAM103A1		TCONS_00115668	0	0.02		XM_005891936.2	0	0.0266667		XM_005887726.1	0.01	0	0.32	0	0	0	0.32	0	0	0	0.06	0	PTPRR		TCONS_00004061	0.15	0.08	0.05	0.13	0.09	0.04	0.41	0.38	0.11	0.21	0.11
TCONS_00004012	1.69	0.19	1.09	0.6	0.26	0.27	3.54	2.23	2.98	1.83	1.97	2.4	WHAMM		TCONS_00116370	0	0.02		XM_005891939.2	0	0.0266667		XM_005887727.2	0.79	0.64	0.89	0.71	1.91	0.54	6.06	6.46	6.56	5.91	5.09	8.81	CPNE8		TCONS_00004062	0	0	0.12	0.08	0.16	0	0.2	0.28	0.13	0	0
TCONS_00004016	9.55	3.2	5.16	9.16	10.94	10.19	7.9	6.64	11.46	13.85	6.73	16.45	PDE8A		TCONS_00119612	0	0.02		XM_005894055.1	0	0.0266667		XM_005887729.2	0	0.24	0.28	0	0	0.56	0	0.76	0	0	0	0	KIF21A		TCONS_00004064	0.22	0.15	0	0	0	0.09	0	0	0	0.07	0.13
TCONS_00004017	0.01	0.09	0.03	0	0.03	0.22	0.22	0.08	0.22	0.11	0.84	0.45	PDE8A		TCONS_00124156	0	0.02		XM_005895067.1	0	0.0266667		XM_005887730.1	0	0	0	0.06	0	0.05	0	0.17	0.27	0.79	0	0.47	KIF21A		TCONS_00004074	0.11	0.25	0.05	0.34	0.18	0.21	0.22	0.08	0.28	0.3	0.25
TCONS_00004018	0.1	0	0	0.06	0.25	0.11	0.13	0.31	0.37	0.38	0.41	0.55	PDE8A		TCONS_00128085	0	0.02		XM_005896771.1	0	0.0266667		XM_005887731.1	0.11	0.03	0	0.08	0	0	2.33	3.62	11.13	7.74	4.12	2.86	ABCD2		TCONS_00004075	27.49	18.86	16.6	24.06	23.12	15.16	9.1	5.2	9.47	9.84	11.93
TCONS_00004019	0.24	0.33	0.16	0.37	0.43	0.17	0.81	0.19	0.25	0.31	1.68	0.45	PDE8A		TCONS_00128234	0	0.02		XM_005898419.1	0	0.0266667		XM_005887732.1	0	0	0	0	0	0	0.12	0.06	0.06	0.07	0.21	0	LOC102267349		TCONS_00004089	0.38	0.14	0.22	0.44	0.35	0.63	1.1	0.85	1.75	1.54	1.75
TCONS_00004020	0.51	1.34	0	1.27	0	1.26	0	1.97	3.24	1.5	4.88	0.19	PDE8A		TCONS_00128852	0	0.02		XM_005899750.2	0	0.0266667		XM_005887736.2	12.76	7.71	9.5	13.3	15.02	7.47	23.75	13.18	14.9	19.79	17.45	20.44	VNN1		TCONS_00004112	0	0	0	0	0	0	0	0.05	0.52	0.28	0.08
TCONS_00004021	0.14	0.14	0.07	0.17	0.27	0.07	0.13	0.16	0.08	0.28	0.73	0.29	PDE8A		TCONS_00128914	0	0.02		XM_005899962.2	0	0.0266667		XM_005887737.2	0.4	0	0.27	0.16	0.74	0.41	0.98	0	0.92	1.16	1.44	2.03	LOC102269960		TCONS_00004140	0.12	0.23	0	0	0.04	0	0.09	0	0	0.13	0.11
TCONS_00004022	0.27	1.1	1.01	0.31	0.54	0.18	1.14	0.5	0.57	0.17	2.26	0.54	PDE8A		XM_005886905.1	0	0.02		XM_005899991.1	0	0.0266667		XM_005887738.2	375.46	218.11	217.01	194.01	256.5	257.76	1177.6	559.14	345.37	371.06	403.31	437.74	RPS12		TCONS_00004141	0	0	0.11	0.3	0	0.09	0	0.06	0.11	0.12	0
TCONS_00004038	0.32	0.15	0.15	0.27	0	0	0	0.69	0.21	0.49	0.74	0.37	Slc28a1		XM_005887043.1	0	0.02		XM_005901258.2	0	0.0266667		XM_005887739.2	4.09	2.36	3.12	2.16	2.53	7.04	0	0	0	0	0	0	EYA4		TCONS_00004151	1.34	0	0	0.63	0.69	0.19	0	0	0.46	0	0
TCONS_00004039	0	0	0	0	0	0	0	0	0	0.21	0	0	Slc28a1		XM_005888159.1	0	0.02		XM_005901335.2	0	0.0266667		XM_005887740.1	2.75	0.7	1.02	2.03	0.52	0.25	0.01	0	0	0	0	0	EYA4		TCONS_00004152	1.23	0.25	0	0.76	0.83	0	0.63	1.08	1.23	0.82	0
TCONS_00004040	0	0.08	0	0	0.1	0.3	0	0	0.65	0.09	0	0	Slc28a1		XM_005888225.1	0	0.02		XM_005901539.1	0	0.0266667		XM_005887741.1	0	0	0.25	0	1.58	0	0	0.19	0	0.18	0.03	0.3	EYA4		TCONS_00004153	0	0	0	0	0.4	0.97	0	0	0	1.3	0
TCONS_00004041	0	0.07	0	0.07	0.37	0.36	0.22	0.2	0	0.41	0	0.65	Slc28a1		XM_005888635.1	0	0.02		XM_005904814.1	0	0.0266667		XM_005887742.2	0	0	0	0	0.07	0.05	4.83	0.06	0	0	5.67	0.04	TCF21		TCONS_00004154	0.33	0.1	0.23	0.58	0.32	0.22	0.23	0.29	0.32	0.47	0.64
TCONS_00004042	0	0	0	0	0.2	0	0.58	0.12	0.19	0	0	0	SLC28A1		XM_005888652.1	0	0.02		XM_005906187.2	0	0.0266667		XM_005887743.2	1.9	1.07	1.16	1.23	2.02	1.25	6.46	3.45	5.38	5.75	8.38	7.13	TBPL1		TCONS_00004155	0	0.28	0.6	0.69	0	0	0	0	0.66	0	1.84
TCONS_00004043	0	0	0	0	0	0	0.16	0	0	0	0.18	0	Slc28a1		XM_005888673.2	0	0.02		XM_005907866.2	0	0.0266667		XM_005887744.1	2.78	1.83	2.1	1.53	1.49	0.5	3.98	1.85	0.31	0.38	0.69	1.22	SLC2A12		TCONS_00004172	0.76	0.24	0.14	0.68	0.43	0.31	0.44	0.32	0.38	0.53	0.76
TCONS_00004044	0	0	0	0	0	0	0	0	0.02	0	0.16	0	SLC28A1		XM_005888711.1	0	0.02		XM_005908441.2	0	0.0266667		XM_005887745.1	0.36	0.03	0.12	0.4	0.18	0.16	0.43	0.23	0.09	0.12	0.23	0.04	SGK1		TCONS_00004190	9.04	4.18	2.57	9.96	7.85	3.29	5.31	1.7	7.53	4.78	9.62
TCONS_00004048	4.31	2.18	3.26	8.15	5.41	3.79	0.85	0.35	0.44	0.55	2.13	1	ALPK3		XM_005889031.2	0	0.02		XM_005908626.2	0	0.0266667		XM_005887746.1	1.14	1.85	3.69	2.9	2.08	2.94	10.44	2.8	6.38	7.93	20.07	9.56	SGK1		TCONS_00004191	0.24	5.17	0.33	0	0	0	0	0	0	0	0
TCONS_00004053	0.34	0.39	0.24	0.4	0.5	0.29	0.57	0.58	0.47	0.55	1.12	1.29	-		XM_005891246.2	0	0.02		XM_005909173.2	0	0.0266667		XM_005887747.2	4.69	11.57	7.66	11.74	6.48	10.63	21.98	6.82	26.74	24.83	59.76	32.31	SGK1		TCONS_00004192	0	0	0.54	1.15	0.86	0.3	0.85	0	3.09	3.38	3.5
TCONS_00004058	0.09	0.2	0.05	0.06	0.02	0.01	0.05	0.18	0.06	0	0.06	0	ZSCAN31		XM_005891915.1	0	0.02		XM_005909336.1	0	0.0266667		XM_005887748.2	0.18	0	0.07	0.21	0.25	0.09	0.05	0	0.33	0.35	0.31	0.39	SGK1		TCONS_00004193	0	0	0.31	0	0.29	0.42	0	2.01	0.59	1.47	0.34
TCONS_00004059	0.14	0.03	0	0.04	0.06	0.14	0.22	0.21	0.1	0.04	0.25	0.29	ZSCAN31		XM_005891995.1	0	0.02		XM_005909951.2	0	0.0266667		XM_005887750.2	0	0.02	0	0.04	0.38	0.1	0.17	0.09	0.04	0.02	0.28	0.22	TAAR1		TCONS_00004194	0.39	0.55	0	0	0.77	2.22	0.64	0	0.26	0.21	0
TCONS_00004061	0.15	0.08	0.05	0.13	0.09	0.04	0.41	0.38	0.11	0.21	0.11	0.28	ZSCAN31		XM_005892311.2	0	0.02		XM_005910085.1	0	0.0266667		XM_005887752.1	1.39	1.83	2.48	3.52	2.63	4.76	4.74	1.82	0.83	1.77	2.52	2.18	LOC102274903		TCONS_00004195	0.17	0	0	0	0	0	0	0.78	0	0	0
TCONS_00004062	0	0	0.12	0.08	0.16	0	0.2	0.28	0.13	0	0	0.41	ZSCAN2		XM_005893204.2	0	0.02		XM_005910211.2	0	0.0266667		XM_005887753.1	2.55	1.36	2.19	2.2	3.73	2.29	4.59	4.2	3.79	5.56	3.44	2.48	ERN1		TCONS_00004196	10.84	4.48	7.07	4.31	5.02	7.08	4.27	2.33	5.3	7.29	8.39
TCONS_00004064	0.22	0.15	0	0	0	0.09	0	0	0	0.07	0.13	0	ZSCAN2		XM_005893470.1	0	0.02		XM_005910989.1	0	0.0266667		XM_005887754.2	34.85	25.97	21.77	30.86	20.9	23.35	22.44	26.73	21.75	23.4	21.34	21.94	TEX2		TCONS_00004224	0.09	0.08	0.01	0.14	0.12	0.1	0.33	0.32	0.37	0.45	1.22
TCONS_00004074	0.11	0.25	0.05	0.34	0.18	0.21	0.22	0.08	0.28	0.3	0.25	0.54	MTUS1		XM_005893756.2	0	0.02		XM_014476420.1	0	0.0266667		XM_005887755.2	17.62	19.17	24.35	31.25	29.06	30.02	74.41	42.03	122.56	126.37	92.21	178.63	PECAM1		TCONS_00004225	8.02	6.28	7.32	8.53	14.12	8.29	53.86	55.24	53.29	42.47	44.22
TCONS_00004075	27.49	18.86	16.6	24.06	23.12	15.16	9.1	5.2	9.47	9.84	11.93	12.85	MTUS1		XM_005893989.2	0	0.02		XM_014477250.1	0	0.0266667		XM_005887756.2	0.08	0.16	0.44	0.56	0	0.11	1.17	0.51	1.36	2.43	1.97	1.29	MILR1		TCONS_00004226	0.08	0.16	0.08	0.2	0.29	0.2	1	0.42	0.5	0.5	1.63
TCONS_00004089	0.38	0.14	0.22	0.44	0.35	0.63	1.1	0.85	1.75	1.54	1.75	3.05	FGL1		XM_005894023.2	0	0.02		XM_014477360.1	0	0.0266667		XM_005887757.2	0.68	1.38	0.9	0.68	0	0.81	1.92	2.53	2.28	3.12	2.83	0	POLG2		TCONS_00004233	0.51	0.52	0.18	0.58	0.41	0.51	2.04	1.2	1.38	1.51	3.52
TCONS_00004112	0	0	0	0	0	0	0	0.05	0.52	0.28	0.08	0.19	NEIL3		XM_005894400.2	0	0.02		XM_014478187.1	0	0.0266667		XM_005887758.2	19.14	21.79	37.09	25.69	39.18	44.52	102.9	71.14	119.65	124.64	224.34	165.64	DDX5		TCONS_00004235	0	0	0	0.08	0.3	0	0	0	0	0.17	0.38
TCONS_00004140	0.12	0.23	0	0	0.04	0	0.09	0	0	0.13	0.11	0	-		XM_005895048.2	0	0.02		XM_014479473.1	0	0.0266667		XM_005887759.2	0	0.18	0	0	0	0	0	0	0	0	0	0	DDX5		TCONS_00004236	0	0.08	0.11	0	0	0.27	0.08	0.14	0.08	0	0
TCONS_00004141	0	0	0.11	0.3	0	0.09	0	0.06	0.11	0.12	0	0	-		XM_005895113.2	0	0.02		XM_014482096.1	0	0.0266667		XM_005887760.2	2.01	0.32	0.41	1.46	0.35	1.49	1.95	0	1.7	1.57	1.41	3.01	CEP95		TCONS_00004242	0	0.21	3.14	0.12	1.29	8.78	0	0	0.02	0.04	0.07
TCONS_00004151	1.34	0	0	0.63	0.69	0.19	0	0	0.46	0	0	0	ARNTL		XM_005896244.2	0	0.02		XM_014482835.1	0	0.0266667		XM_005887761.2	4.5	2.11	6.13	6.43	7.03	7.35	6.04	8.51	13.27	12.36	9.02	9.81	KPNA2		TCONS_00004243	0.65	0.71	1.47	1.76	2.35	2.85	1.62	1.53	1.53	1.59	5.97
TCONS_00004152	1.23	0.25	0	0.76	0.83	0	0.63	1.08	1.23	0.82	0	0.74	ARNTL		XM_005896339.2	0	0.02		XM_014483073.1	0	0.0266667		XM_005887762.1	0	0	0	0	0	0	0	0	0	0.14	0	0	KPNA2		TCONS_00004261	0	0	0	0	0	0	0.11	0	0	0	0
TCONS_00004153	0	0	0	0	0.4	0.97	0	0	0	1.3	0	0	ARNTL		XM_005896928.1	0	0.02		XM_014483137.1	0	0.0266667		XM_005887763.2	0.28	0	0	0	1.4	0	2.06	0	1.06	1.7	2.12	2.29	LOC102278101		TCONS_00004262	0	0	0	0.03	0.01	0.05	0.16	0	0.1	0	0.26
TCONS_00004154	0.33	0.1	0.23	0.58	0.32	0.22	0.23	0.29	0.32	0.47	0.64	0.4	ARNTL		XM_005897015.1	0	0.02		TCONS_00000131	0	0.03		XM_005887764.2	0.64	0	0.26	1.06	0	0.74	0.88	0	1.94	1.7	1.01	0.7	BPTF		TCONS_00004263	0	0	0	0	0	0	0	0.39	0.24	0.36	0
TCONS_00004155	0	0.28	0.6	0.69	0	0	0	0	0.66	0	1.84	0.61	ARNTL		XM_005897138.2	0	0.02		TCONS_00000418	0	0.03		XM_005887765.2	1.79	1.29	1.31	2.23	2.32	3.05	4.68	3	3.95	5.31	5.21	5.25	BPTF		TCONS_00004265	0	0.04	0	0.07	0.24	0	0.01	0.04	0.55	0.53	0.66
TCONS_00004172	0.76	0.24	0.14	0.68	0.43	0.31	0.44	0.32	0.38	0.53	0.76	0.44	-		XM_005897805.2	0	0.02		TCONS_00000577	0	0.03		XM_005887766.2	4.74	2.98	5.98	1.94	3.62	2.8	4.38	5.31	6.54	7.38	11.26	9.25	NOL11		TCONS_00004266	0.15	0.04	0	0.07	0	0	0.86	0.72	0.29	0.24	0.32
TCONS_00004190	9.04	4.18	2.57	9.96	7.85	3.29	5.31	1.7	7.53	4.78	9.62	7.49	TEAD1		XM_005898592.1	0	0.02		TCONS_00001940	0	0.03		XM_005887767.2	2.94	1.64	0.51	1.42	1.59	0.8	7.88	4.1	7.9	7.22	7.69	8.96	PITPNC1		TCONS_00004275	0.59	0.35	0	1.59	2.05	2.5	2.69	2.87	2	4.88	3.97
TCONS_00004191	0.24	5.17	0.33	0	0	0	0	0	0	0	0	0	TEAD1		XM_005899243.2	0	0.02		TCONS_00002152	0	0.03		XM_005887768.2	3.44	2.9	1.95	2.88	3.89	3.69	15.5	11.88	15.49	17.83	21.34	19.47	PITPNC1		TCONS_00004276	0	0.31	1.14	0.36	0.51	0	0.02	0	2.8	3.25	0.51
TCONS_00004192	0	0	0.54	1.15	0.86	0.3	0.85	0	3.09	3.38	3.5	4.65	TEAD1		XM_005899923.1	0	0.02		TCONS_00005967	0	0.03		XM_005887769.2	11.88	8.9	12.37	10.4	9.95	16.26	10.85	7.6	23.16	22.32	22.38	20.34	PSMD12		TCONS_00004294	0.46	0.41	0.46	1.66	0.95	2.28	2.95	2.01	1.79	2.69	4.07
TCONS_00004193	0	0	0.31	0	0.29	0.42	0	2.01	0.59	1.47	0.34	0.39	TEAD1		XM_005900437.2	0	0.02		TCONS_00015192	0	0.03		XM_005887771.2	1.64	1.21	2.72	3.48	1.8	0.7	0	0	0	0	0.01	0	ZNF750		TCONS_00004302	0	0	0.3	0.33	0	0.5	0.82	0	0.34	0.38	1.05
TCONS_00004194	0.39	0.55	0	0	0.77	2.22	0.64	0	0.26	0.21	0	0.33	TEAD1		XM_005900486.1	0	0.02		TCONS_00015526	0	0.03		XM_005887772.2	16.33	18.09	17.41	14.28	18.09	13.57	21.54	26.55	15.9	16.93	13.42	14.01	TBCD		TCONS_00004303	0.8	0.53	0	0.34	0.54	0.09	1.12	1.3	1.02	0.64	2.2
TCONS_00004195	0.17	0	0	0	0	0	0	0.78	0	0	0	0	TEAD1		XM_005900610.2	0	0.02		TCONS_00015838	0	0.03		XM_005887774.2	2.4	2.03	3.03	2.34	3.18	2.26	4.42	4.73	2.79	2.75	2.2	2.62	FN3K		TCONS_00004304	0	0	0.07	0	0	0	0.24	0.11	0.3	0.14	0.15
TCONS_00004196	10.84	4.48	7.07	4.31	5.02	7.08	4.27	2.33	5.3	7.29	8.39	4.57	TEAD1		XM_005900819.2	0	0.02		TCONS_00024342	0	0.03		XM_005887776.1	4.37	4.88	4.19	3.31	6.6	6.6	16.89	15.95	12.08	13.69	14.18	14.33	FN3KRP		TCONS_00004314	0	0.01	0.04	0	0.03	0.05	0.54	0.35	0.45	0.17	1.15
TCONS_00004224	0.09	0.08	0.01	0.14	0.12	0.1	0.33	0.32	0.37	0.45	1.22	0.73	PARVA		XM_005901066.1	0	0.02		TCONS_00025432	0	0.03		XM_005887777.2	0.57	1.8	1.28	0.94	0.91	0.68	1.74	3.04	0.96	0.83	0.32	1.14	LOC102281854		TCONS_00004315	0.34	0.21	0.09	0.13	0.21	0.15	0.06	0	0.04	0.19	0.16
TCONS_00004225	8.02	6.28	7.32	8.53	14.12	8.29	53.86	55.24	53.29	42.47	44.22	48.15	PARVA		XM_005901354.2	0	0.02		TCONS_00025474	0	0.03		XM_005887779.2	3.26	1.98	3.3	4.12	4.08	3.67	8.81	8.31	11.12	10.81	15.76	14.62	SMURF2		TCONS_00004316	0	0	0	0	0.06	0	0	0	0	0	0
TCONS_00004226	0.08	0.16	0.08	0.2	0.29	0.2	1	0.42	0.5	0.5	1.63	1.05	PARVA		XM_005901439.1	0	0.02		TCONS_00028847	0	0.03		XM_005887782.1	0.23	0.06	0.77	0.26	0.25	0.41	7.74	7.77	3.71	3.2	6.7	4.76	RAB40B		TCONS_00004319	1.95	0.79	1.04	1.28	1.6	2.05	11.7	4.1	5.06	4.41	8.91
TCONS_00004233	0.51	0.52	0.18	0.58	0.41	0.51	2.04	1.2	1.38	1.51	3.52	2.66	-		XM_005901758.1	0	0.02		TCONS_00029448	0	0.03		XM_005887785.1	0.02	0	0	0	0	0.05	0.08	0	0	0	0	0	ZNF215		TCONS_00004328	2.21	2.11	4.09	3.81	5.22	3.91	5.31	4.99	4.44	3.72	1.38
TCONS_00004235	0	0	0	0.08	0.3	0	0	0	0	0.17	0.38	0.34	MICALCL		XM_005903059.2	0	0.02		TCONS_00030399	0	0.03		XM_005887786.1	0.34	0.02	0.13	0.44	0.04	0	0.93	0.47	0.74	0.9	0.77	1.15	ZNF214		TCONS_00004329	0	0.09	0.97	0	0.74	0	0	0.92	0.7	0.69	0.74
TCONS_00004236	0	0.08	0.11	0	0	0.27	0.08	0.14	0.08	0	0	0	MICALCL		XM_005903479.2	0	0.02		TCONS_00040919	0	0.03		XM_005887788.1	12.02	6.91	7.53	11.04	10.33	10.09	64.6	58.85	56.11	58.06	38.9	61.15	OLFML1		TCONS_00004330	1.39	0.22	0.48	0.59	0.24	0.24	0.99	0.42	0.48	0.39	1.01
TCONS_00004242	0	0.21	3.14	0.12	1.29	8.78	0	0	0.02	0.04	0.07	0	MICAL2		XM_005904750.1	0	0.02		TCONS_00043565	0	0.03		XM_005887789.1	3.49	3.5	2.8	2.79	2.77	1.45	4.27	3.58	3.13	3.97	2.7	3.3	PPFIBP2		TCONS_00004338	10.63	10.56	14.12	12.91	13.74	11.62	9.33	9.51	9.74	9.82	8.76
TCONS_00004243	0.65	0.71	1.47	1.76	2.35	2.85	1.62	1.53	1.53	1.59	5.97	2.61	Mical2		XM_005905414.1	0	0.02		TCONS_00046189	0	0.03		XM_005887791.2	159.35	347.52	350.21	123.98	136.7	137.33	308.04	525.55	177.44	183.82	184.72	162.19	LOC102287856		TCONS_00004339	1.58	3.09	1.52	0	2.25	0.29	0.16	0.7	0	0	0
TCONS_00004261	0	0	0	0	0	0	0.11	0	0	0	0	0	NDST3		XM_005906329.2	0	0.02		TCONS_00062430	0	0.03		XM_005887792.1	0	0	0	0	0	0	0	0	0	0	0.09	0	LOC102288140		TCONS_00004354	0.05	0	0	0	0.06	0	0.18	0.34	0.16	0.16	0.3
TCONS_00004262	0	0	0	0.03	0.01	0.05	0.16	0	0.1	0	0.26	0.03	NDST3		XM_005906474.2	0	0.02		TCONS_00064266	0	0.03		XM_005887797.1	0	0	0	0.22	0	0	0	0	0.11	0	0	0.16	SYT9		TCONS_00004356	0.24	0.25	0.07	0.64	0.16	0.15	0.47	0	0.11	0.2	0.3
TCONS_00004263	0	0	0	0	0	0	0	0.39	0.24	0.36	0	0.4	NDST3		XM_005906926.2	0	0.02		TCONS_00066852	0	0.03		XM_005887800.1	0	0	0	0	0	0	0	0	0	0.04	0	0.16	LOC102266893		TCONS_00004365	0.87	0.35	0.5	0.52	0.83	0.84	1.2	0.92	0.87	1.25	2.73
TCONS_00004265	0	0.04	0	0.07	0.24	0	0.01	0.04	0.55	0.53	0.66	0.3	NDST3		XM_005907002.1	0	0.02		TCONS_00068288	0	0.03		XM_005887801.1	0	0	0	0.04	0	0.07	0.08	0	0	0	0.05	0	LOC102267182		TCONS_00004369	0	0	0	0.01	0.15	0	0	0	0	0.15	0.1
TCONS_00004266	0.15	0.04	0	0.07	0	0	0.86	0.72	0.29	0.24	0.32	0	NDST3		XM_005907783.1	0	0.02		TCONS_00075750	0	0.03		XM_005887809.2	1.79	0.63	2.22	0.84	1.78	1.57	1.87	2.42	1.95	2.35	2	2.46	ALG1		TCONS_00004370	0	0	0	0.14	0.2	0	0	0.09	0	0	0
TCONS_00004275	0.59	0.35	0	1.59	2.05	2.5	2.69	2.87	2	4.88	3.97	4.21	SYK		XM_005908435.1	0	0.02		TCONS_00079882	0	0.03		XM_005887810.1	0.34	0	0.6	0.21	0.69	0	0.02	0.12	0	0	0.04	0	SEC14L5		TCONS_00004372	0.11	0.34	0	0.13	0	0	0	0.03	0.06	0.03	0.03
TCONS_00004276	0	0.31	1.14	0.36	0.51	0	0.02	0	2.8	3.25	0.51	0.92	SYK		XM_005908452.1	0	0.02		TCONS_00084023	0	0.03		XM_005887811.2	13.62	3.62	0	7.39	0	7.76	0	0	3.9	10.35	0.01	0	UBN1		TCONS_00004373	0	0	0	0	0	0	0.05	0	0	0	0.03
TCONS_00004294	0.46	0.41	0.46	1.66	0.95	2.28	2.95	2.01	1.79	2.69	4.07	2.97	43714		XM_005908626.2	0	0.02		TCONS_00086450	0	0.03		XM_005887812.2	0.15	0.47	2.25	3.62	0	1.12	1.93	5.6	9.95	9.28	3.26	2.99	GLYR1		TCONS_00004374	0	0.09	0.12	0	0	0.22	0.03	0	0	0	0.18
TCONS_00004302	0	0	0.3	0.33	0	0.5	0.82	0	0.34	0.38	1.05	0.79	UPF3B		XM_005908921.2	0	0.02		TCONS_00089473	0	0.03		XM_005887813.2	0.49	1.55	0	0.44	0.18	1.41	0.91	0.87	0.81	3.19	1.71	1.95	GLYR1		TCONS_00004376	0	0.16	0	0	0	0.49	0	0	0	0	0
TCONS_00004303	0.8	0.53	0	0.34	0.54	0.09	1.12	1.3	1.02	0.64	2.2	1.85	UPF3B		XM_005909104.2	0	0.02		TCONS_00094735	0	0.03		XM_005887814.2	12.06	9.27	9.52	7.9	9.76	8.16	22.3	23.39	17.29	17.3	25.02	22.3	GLYR1		TCONS_00004377	0.32	0	0.24	0.51	0.48	0	0.99	1.33	1.6	1.17	1.19
TCONS_00004304	0	0	0.07	0	0	0	0.24	0.11	0.3	0.14	0.15	0.47	UPF3B		XM_005909457.2	0	0.02		TCONS_00097323	0	0.03		XM_005887817.1	7.37	3.47	3.13	4	6.95	4.31	4.01	3.31	3.4	3.77	4.52	4.21	ANKS3		TCONS_00004382	0.95	1.21	1.97	1.18	1.5	3.02	3.65	0.81	2.9	5.21	1.98
TCONS_00004314	0	0.01	0.04	0	0.03	0.05	0.54	0.35	0.45	0.17	1.15	1.07	ADGRL2		XM_005911203.1	0	0.02		TCONS_00099502	0	0.03		XM_005887818.1	3.64	0.83	2.92	1.84	5.6	6.37	5.13	0	0	4.44	1.94	5.5	MGRN1		TCONS_00004383	0.15	0.46	0.35	0.31	0.8	0.49	0.75	0.32	0.16	0.65	0.14
TCONS_00004315	0.34	0.21	0.09	0.13	0.21	0.15	0.06	0	0.04	0.19	0.16	0.34	ADGRL2		XM_005911698.2	0	0.02		TCONS_00100477	0	0.03		XM_005887819.2	1.7	1.38	2.71	2.26	0.97	1.47	1.67	7.23	4.25	3.13	1.82	2.57	MGRN1		TCONS_00004384	0	0	0	0	0.7	0.74	0	0.01	0.12	0.26	0.63
TCONS_00004316	0	0	0	0	0.06	0	0	0	0	0	0	0	ADGRL2		XM_005911769.1	0	0.02		TCONS_00102668	0	0.03		XM_005887822.2	1.2	2.99	6.66	4.58	16.8	10.48	5.67	0.75	4.12	3.03	7.46	8.18	CDIP1		TCONS_00004400	3.52	2.36	6.19	5.36	5.06	14.09	0.7	1.42	1.15	1.06	0.97
TCONS_00004319	1.95	0.79	1.04	1.28	1.6	2.05	11.7	4.1	5.06	4.41	8.91	9.17	ADGRL2		XM_014476257.1	0	0.02		TCONS_00110263	0	0.03		XM_005887823.2	0	0	0	0	0	0.23	0	0	0	0	0	0.68	CDIP1		TCONS_00004403	0.83	0.92	1.33	2.39	1.55	3.86	0.47	0.58	1.2	1.17	0.99
TCONS_00004328	2.21	2.11	4.09	3.81	5.22	3.91	5.31	4.99	4.44	3.72	1.38	4.4	ZNF18		XM_014476580.1	0	0.02		TCONS_00114570	0	0.03		XM_005887824.2	10.08	9.6	8.17	8.18	1.98	3.43	2.27	6.16	3.47	4.55	6.99	5.99	CDIP1		TCONS_00004406	0.13	0.14	0.07	0.33	0.19	0.18	0.38	0.26	0.34	0.47	0.42
TCONS_00004329	0	0.09	0.97	0	0.74	0	0	0.92	0.7	0.69	0.74	0.23	ZNF18		XM_014476767.1	0	0.02		TCONS_00128080	0	0.03		XM_005887825.2	17.72	14.51	17.53	16.86	25.08	26.33	25.51	37.49	25.69	31.44	22.75	7.17	HMOX2		TCONS_00004410	0	0	0	0	0	0	0	0	0.35	0	0
TCONS_00004330	1.39	0.22	0.48	0.59	0.24	0.24	0.99	0.42	0.48	0.39	1.01	0.29	ZNF18		XM_014477078.1	0	0.02		XM_005887792.1	0	0.03		XM_005887826.2	2.27	2.66	3.47	1.25	4.54	4.01	15.04	9.83	6	10.01	7.33	9.21	NMRAL1		TCONS_00004411	0.07	0.22	0.19	0.24	0.45	0.11	0.04	0.09	0.27	0.9	0.19
TCONS_00004338	10.63	10.56	14.12	12.91	13.74	11.62	9.33	9.51	9.74	9.82	8.76	10.33	Elac2		XM_014477276.1	0	0.02		XM_005889211.2	0	0.03		XM_005887828.2	0.43	0.34	0	0.7	1.68	0.89	1.29	1.87	0.87	0.63	2.12	1.72	EEF2KMT		TCONS_00004412	0.25	0	0.04	0.13	0	0.12	0.11	0.14	0	0.06	0.68
TCONS_00004339	1.58	3.09	1.52	0	2.25	0.29	0.16	0.7	0	0	0	0	Elac2		XM_014477360.1	0	0.02		XM_005889875.1	0	0.03		XM_005887829.2	0	0.26	0.21	0.13	0.08	0.09	0	0	0.06	0.03	0	0	LOC102275173		TCONS_00004413	0	0	0	0	0.02	0.93	0	0.28	0.21	0.29	0
TCONS_00004354	0.05	0	0	0	0.06	0	0.18	0.34	0.16	0.16	0.3	0.36	TEKT3		XM_014477404.1	0	0.02		XM_005889930.2	0	0.03		XM_005887831.2	9.41	6.53	5.88	11.53	19.04	15.52	4.26	28.62	21.3	17.63	5.29	15.95	PPL		TCONS_00004415	0.16	0	0.12	0.65	0	0.2	0	0	0.16	0.06	0.12
TCONS_00004356	0.24	0.25	0.07	0.64	0.16	0.15	0.47	0	0.11	0.2	0.3	0.2	TEKT3		XM_014477685.1	0	0.02		XM_005890668.2	0	0.03		XM_005887832.2	7.4	10.08	7.95	4.61	5.19	4.44	7.99	8.68	2.54	6	5.57	3.3	ROGDI		TCONS_00004416	0	0.16	0	0	0.07	0	0.1	0	0.27	0.13	0
TCONS_00004365	0.87	0.35	0.5	0.52	0.83	0.84	1.2	0.92	0.87	1.25	2.73	2.11	TVP23B		XM_014478653.1	0	0.02		XM_005891115.1	0	0.03		XM_005887835.2	4.52	2.49	4.44	2.76	5.5	2.67	11.02	11.47	10.29	9.46	6	5.58	NUDT16L1		TCONS_00004417	0	0.09	0	0	0.21	0	0.4	0.26	0	0.5	0.31
TCONS_00004369	0	0	0	0.01	0.15	0	0	0	0	0.15	0.1	0	FBXW10		XM_014478878.1	0	0.02		XM_005892661.2	0	0.03		XM_005887837.1	0	0	0.04	0	0.01	0	0	0	0.01	0	0	0.03	LOC102277440		TCONS_00004431	6.15	3.73	4.45	4.08	4.49	3.16	13.23	13.24	16.07	14.66	12.96
TCONS_00004370	0	0	0	0.14	0.2	0	0	0.09	0	0	0	0	FBXW10		XM_014479301.1	0	0.02		XM_005893249.2	0	0.03		XM_005887838.1	20.81	21.65	17.94	13.31	18.58	10.01	12.03	13.68	7.76	8.03	7.84	9.68	DNAJA3		TCONS_00004432	1.24	1.39	2.21	0.74	1.69	1.34	2.43	2.89	1.83	1.51	3.26
TCONS_00004372	0.11	0.34	0	0.13	0	0	0	0.03	0.06	0.03	0.03	0	FBXW10		XM_014480202.1	0	0.02		XM_005894023.2	0	0.03		XM_005887839.1	3.48	2.42	3.74	4.2	4.01	2.89	6.07	6.1	5.43	6.36	7.59	7.57	TMEM2		TCONS_00004435	0.5	0.04	0	0.23	0.04	0.38	0	0.09	0.09	0.09	0
TCONS_00004373	0	0	0	0	0	0	0.05	0	0	0	0.03	0.07	FBXW10		XM_014480209.1	0	0.02		XM_005894227.1	0	0.03		XM_005887840.1	0	0	0	0	0	0	0.19	0	0	0	0	0	TMEM2		TCONS_00004437	0	0	0	0	0	0	0	0	0.14	0	0
TCONS_00004374	0	0.09	0.12	0	0	0.22	0.03	0	0	0	0.18	0.13	FBXW10		XM_014480804.1	0	0.02		XM_005895940.1	0	0.03		XM_005887841.2	1.61	1.76	0.94	0.6	0.44	0.53	2.48	1.4	4.77	2.82	1.8	2.93	ABHD17B		TCONS_00004438	0.03	0	0.06	0.18	0.13	0.11	0.15	0	0	0	0.03
TCONS_00004376	0	0.16	0	0	0	0.49	0	0	0	0	0	0	Trim16		XM_014480915.1	0	0.02		XM_005896919.2	0	0.03		XM_005887842.1	0.26	0.77	0.76	0.02	0.14	0.22	1.27	0.45	1.19	0.63	0.63	1.51	LOC102279221		TCONS_00004439	0	0.19	0	0	0	0	0	0	0	0.07	0
TCONS_00004377	0.32	0	0.24	0.51	0.48	0	0.99	1.33	1.6	1.17	1.19	1.1	Trim16		XM_014481051.1	0	0.02		XM_005897731.2	0	0.03		XM_005887843.1	4.23	2.2	2.34	4.19	6.06	6.82	18.49	13.69	24.85	37.7	14.05	17.75	GDA		TCONS_00004440	0	0	0	0	0.1	0	0	0.1	0	0.02	0.07
TCONS_00004382	0.95	1.21	1.97	1.18	1.5	3.02	3.65	0.81	2.9	5.21	1.98	1.76	TRPV2		XM_014481494.1	0	0.02		XM_005900452.1	0	0.03		XM_005887844.2	71.93	64.55	70.54	63.05	101.53	61.98	33.75	33.45	42.5	51.25	51.55	31.94	ZFAND5		TCONS_00004442	3.14	1.54	0	3.43	2.41	2.78	4.22	1.79	2.58	2.86	3.88
TCONS_00004383	0.15	0.46	0.35	0.31	0.8	0.49	0.75	0.32	0.16	0.65	0.14	0.56	TRPV2		XM_014481510.1	0	0.02		XM_005901127.1	0	0.03		XM_005887845.2	10.89	6.71	6.56	9	8.96	8.23	54.19	33.7	129.97	127.01	87.41	226.25	ALDH1A1		TCONS_00004450	0.43	0.37	0.41	0.21	0.73	0.2	0.39	0.42	0.16	0.3	0.59
TCONS_00004384	0	0	0	0	0.7	0.74	0	0.01	0.12	0.26	0.63	1.11	TRPV2		XM_014481672.1	0	0.02		XM_005902231.2	0	0.03		XM_005887846.2	12.02	6.56	10.87	11.71	23.95	22.03	158.82	372.52	525.15	547.12	262.17	259.52	ANXA1		TCONS_00004451	2.83	2.51	0.91	3.02	2.13	2.45	2.82	1.8	2.23	2.68	3.99
TCONS_00004400	3.52	2.36	6.19	5.36	5.06	14.09	0.7	1.42	1.15	1.06	0.97	0.82	SPECC1		XM_014481735.1	0	0.02		XM_005903390.1	0	0.03		XM_005887847.2	0	0	0.04	0	0.06	0.01	0.03	0	0.04	0.1	0.05	0.1	RORB		TCONS_00004452	1.62	0.98	1.59	1.46	1.01	0.72	0.57	1.24	0.48	0.45	1.11
TCONS_00004403	0.83	0.92	1.33	2.39	1.55	3.86	0.47	0.58	1.2	1.17	0.99	0.8	SPECC1		XM_014482821.1	0	0.02		XM_005903925.2	0	0.03		XM_005887848.2	2.23	2.79	2	2.73	2.22	3.06	1.7	2.05	3.87	3.17	4.59	4.41	CARNMT1		TCONS_00004471	0.77	0.1	0.56	0.11	0.16	0.26	1.05	0.65	0.53	0.7	0.92
TCONS_00004406	0.13	0.14	0.07	0.33	0.19	0.18	0.38	0.26	0.34	0.47	0.42	0.41	-		XM_014483140.1	0	0.02		XM_005904263.2	0	0.03		XM_005887849.1	0.92	0.31	0.47	0.33	1.05	0.48	2.65	2.9	3.29	3.8	4.57	3.27	NMRK1		TCONS_00004475	4.62	2.91	2.9	2.99	3.99	4.44	3.15	3.48	2.72	3.02	3.21
TCONS_00004410	0	0	0	0	0	0	0	0	0.35	0	0	0.09	Specc1		XM_014483399.1	0	0.02		XM_005906896.1	0	0.03		XM_005887851.2	3.51	4.2	4.39	4.72	6.34	5.36	11.35	9.26	16.45	17.14	20.55	22.06	OSTF1		TCONS_00004491	0.33	0	0.34	0.25	0.34	0.66	0.47	0.81	0.01	0.18	0.19
TCONS_00004411	0.07	0.22	0.19	0.24	0.45	0.11	0.04	0.09	0.27	0.9	0.19	0	Specc1		XM_014483405.1	0	0.02		XM_005907168.1	0	0.03		XM_005887852.1	0	0	0	0	0	0	0.06	0	0	0.03	0	0	TMC1		TCONS_00004492	0.11	0.47	0.06	0	0.47	0.1	0.14	0.45	0	0	0.52
TCONS_00004412	0.25	0	0.04	0.13	0	0.12	0.11	0.14	0	0.06	0.68	0	Specc1		XM_014483473.1	0	0.02		XM_005909960.2	0	0.03		XM_005887853.2	3.85	4.91	3.06	2.36	1.93	1.18	3	1.48	2.97	2.61	1.57	1.37	LOC102282782		TCONS_00004493	0	0.1	0.39	0.22	0.16	0.14	0.3	0.02	0.26	0.37	0.17
TCONS_00004413	0	0	0	0	0.02	0.93	0	0.28	0.21	0.29	0	0	Specc1		TCONS_00000131	0	0.0233333		XM_005909973.1	0	0.03		XM_005887856.2	3.86	2.53	3.3	4.59	6.45	6.44	15.78	14.16	16.98	20.61	23.28	19.06	MTAP		TCONS_00004497	1.04	0	2.39	1.87	2.67	1.27	1.28	2.93	0	1.29	1.11
TCONS_00004415	0.16	0	0.12	0.65	0	0.2	0	0	0.16	0.06	0.12	0	Specc1		TCONS_00002764	0	0.0233333		XM_014476747.1	0	0.03		XM_005887858.1	0	0	0	0	0	0	0	0	0	0	0.07	0	IFNE		TCONS_00004498	0.23	1.84	0.45	2.28	0.24	0	0.36	0.05	0.96	0	0.75
TCONS_00004416	0	0.16	0	0	0.07	0	0.1	0	0.27	0.13	0	0.14	Specc1		TCONS_00007510	0	0.0233333		XM_014478768.1	0	0.03		XM_005887859.2	1.44	0	0.74	0.08	0.59	1.54	1.2	0.22	0.89	0.52	0.95	1.24	DCUN1D5		TCONS_00004500	14.23	10.75	8.99	8.41	10.78	9.4	12.1	9.5	5.87	6.05	6.52
TCONS_00004417	0	0.09	0	0	0.21	0	0.4	0.26	0	0.5	0.31	0.21	Specc1		TCONS_00012434	0	0.0233333		XM_014479014.1	0	0.03		XM_005887860.2	0.23	0.32	0.26	0.39	0.55	0.52	1.1	0.94	1.14	1.77	2.1	2.44	DYNC2H1		TCONS_00004501	2.03	0.74	1.17	0.59	0.38	0.54	1.33	1.43	1.21	1.37	1.29
TCONS_00004431	6.15	3.73	4.45	4.08	4.49	3.16	13.23	13.24	16.07	14.66	12.96	12.91	ALDH3A2		TCONS_00014296	0	0.0233333		XM_014479073.1	0	0.03		XM_005887861.1	0.18	0.36	0.55	0.33	0.18	0.36	2.29	1.19	1.41	1.53	1.71	2.08	CDH6		TCONS_00004502	0	0	0	0	0.75	0	1.21	0.31	0	1.73	0.5
TCONS_00004432	1.24	1.39	2.21	0.74	1.69	1.34	2.43	2.89	1.83	1.51	3.26	2.04	ALDH3A2		TCONS_00017730	0	0.0233333		XM_014479101.1	0	0.03		XM_005887862.1	0	0	0	0	0.28	0.07	0.44	0	0	0	0.8	0	DROSHA		TCONS_00004503	10.8	9.95	12.34	10.33	13.61	10.33	11.76	13.84	7.5	4.84	6.22
TCONS_00004435	0.5	0.04	0	0.23	0.04	0.38	0	0.09	0.09	0.09	0	0	-		TCONS_00018414	0	0.0233333		XM_014479747.1	0	0.03		XM_005887865.1	5.41	5.41	4.8	8.24	14.16	10.85	15.1	12.56	14.26	13.15	16.62	22.2	GOLPH3		TCONS_00004504	0	1.12	0	0	0	0	0	0.57	0	0	0.55
TCONS_00004437	0	0	0	0	0	0	0	0	0.14	0	0	0	RNF112		TCONS_00024108	0	0.0233333		XM_014480495.1	0	0.03		XM_005887866.2	6.09	4.55	4.59	4.57	4.17	3.65	5.19	3.93	4.13	4.03	3.62	3.83	LOC102287089		TCONS_00004506	0.51	0.64	1.17	0.6	0.33	0.55	0	0	0	0	0
TCONS_00004438	0.03	0	0.06	0.18	0.13	0.11	0.15	0	0	0	0.03	0	RNF112		TCONS_00024155	0	0.0233333		XM_014480617.1	0	0.03		XM_005887868.2	2.51	3.08	2.86	2	2.77	1.92	9.42	12.73	3.17	3.17	5.29	5.16	PDZD2		TCONS_00004508	1.22	0.42	0	0	0.56	0	0	0	0	0	0
TCONS_00004439	0	0.19	0	0	0	0	0	0	0	0.07	0	0.05	RNF112		TCONS_00026228	0	0.0233333		XM_014481000.1	0	0.03		XM_005887869.2	2.1	2.3	1.62	2.35	2.63	2.24	11.59	10.61	10.73	10.65	15.56	12.98	MTMR12		TCONS_00004516	0.28	0.43	0.46	0.27	0.33	0.28	0.41	0.47	0.22	0.31	0.35
TCONS_00004440	0	0	0	0	0.1	0	0	0.1	0	0.02	0.07	0	RNF112		TCONS_00027013	0	0.0233333		XM_014481420.1	0	0.03		XM_005887871.2	16.18	10.17	13.22	13.29	18.67	17.6	56.84	68.78	85.46	76.12	75	72.38	ARF4		TCONS_00004518	0	0	0	0	0	0	0	1.63	0	0	0
TCONS_00004442	3.14	1.54	0	3.43	2.41	2.78	4.22	1.79	2.58	2.86	3.88	1.72	MAPK7		TCONS_00027795	0	0.0233333		XM_014482285.1	0	0.03		XM_005887872.2	2.93	2.46	2.54	1.84	3.18	2.9	2.64	2.88	2.1	2.79	2.58	2.81	PDE12		TCONS_00004519	1.71	1.36	0.38	0.74	2.25	1.65	2.08	0	1.34	1.19	0.79
TCONS_00004450	0.43	0.37	0.41	0.21	0.73	0.2	0.39	0.42	0.16	0.3	0.59	0.63	Epn2		TCONS_00029158	0	0.0233333		XM_014482498.1	0	0.03		XM_005887874.1	7.04	8.32	3.38	6.25	5.15	3.47	0.21	0.27	0.15	0.14	0.4	0.41	ASB14		TCONS_00004520	0.23	0.25	0.3	0.65	0.24	0	0.17	0.31	0.36	0.33	0.16
TCONS_00004451	2.83	2.51	0.91	3.02	2.13	2.45	2.82	1.8	2.23	2.68	3.99	3.2	Epn2		TCONS_00030076	0	0.0233333		XM_014482559.1	0	0.03		XM_005887875.2	7.16	5.53	5.3	5.81	6.73	6.52	9.22	7.64	15.33	16.1	15.94	15.82	APPL1		TCONS_00004521	1.23	1.66	1.77	1.14	2.18	1.36	2.9	3	0.4	1.25	1.47
TCONS_00004452	1.62	0.98	1.59	1.46	1.01	0.72	0.57	1.24	0.48	0.45	1.11	1.44	Epn2		TCONS_00031488	0	0.0233333		TCONS_00006405	0	0.0333333		XM_005887876.1	0.14	0	0	0	0	0.16	0.09	0	0.16	0.16	0.09	0.8	HESX1		TCONS_00004522	0.53	0.75	0.31	0.56	0.33	0.54	0.38	0.24	0.33	0.27	0.12
TCONS_00004471	0.77	0.1	0.56	0.11	0.16	0.26	1.05	0.65	0.53	0.7	0.92	0.73	PRPSAP2		TCONS_00034797	0	0.0233333		TCONS_00008041	0	0.0333333		XM_005887877.1	0.53	0.24	1.06	0.34	0.44	0.15	1.23	1.02	1.18	1.02	0.75	1.05	IL17RD		TCONS_00004524	1.54	1.21	1.11	1.13	3.09	1.69	6.47	4.45	2.77	2.33	3.67
TCONS_00004475	4.62	2.91	2.9	2.99	3.99	4.44	3.15	3.48	2.72	3.02	3.21	3.23	SMCR8		TCONS_00035088	0	0.0233333		TCONS_00009615	0	0.0333333		XM_005887878.2	1.07	0.51	0.78	0.14	1.4	1.14	5.02	2.27	4.17	1.97	7.88	8.08	ARHGEF3		TCONS_00004531	0	0	0	0	0	0	0	2.17	0	2.71	0
TCONS_00004491	0.33	0	0.34	0.25	0.34	0.66	0.47	0.81	0.01	0.18	0.19	0.52	MICALL2		TCONS_00039781	0	0.0233333		TCONS_00012376	0	0.0333333		XM_005887879.2	1.47	1.63	3.44	2.14	2.31	2.31	4.1	1.9	7.26	8.46	3.66	6.5	ARHGEF3		TCONS_00004532	4.07	2.14	0.59	0.89	0	1.69	5.12	0.24	2.79	2.76	3.51
TCONS_00004492	0.11	0.47	0.06	0	0.47	0.1	0.14	0.45	0	0	0.52	0.08	MICALL2		TCONS_00041005	0	0.0233333		TCONS_00019352	0	0.0333333		XM_005887880.2	0	0	0	0	0	0	0	0.27	0	0	0	0	ARHGEF3		TCONS_00004533	0.25	0.85	1.13	3.44	2.65	1.26	3.23	0	1.64	0	3.06
TCONS_00004493	0	0.1	0.39	0.22	0.16	0.14	0.3	0.02	0.26	0.37	0.17	0.35	MICALL2		TCONS_00042489	0	0.0233333		TCONS_00020558	0	0.0333333		XM_005887881.2	0.06	0.07	0	0	0	0	0.51	0.19	0.15	0.19	0.45	0.28	FAM208A		TCONS_00004534	0	0	1.73	1.21	4.91	3.63	1.1	3.92	0	0	2.62
TCONS_00004497	1.04	0	2.39	1.87	2.67	1.27	1.28	2.93	0	1.29	1.11	1.18	Ints1		TCONS_00045328	0	0.0233333		TCONS_00022652	0	0.0333333		XM_005887882.2	0.67	1	0.72	0.77	1.14	0.56	1.38	0.64	1.14	1.68	1.82	1.46	CCDC66		TCONS_00004538	1	1.26	1.6	2.63	2.4	2.41	3.13	3.13	5.43	5.52	3.08
TCONS_00004498	0.23	1.84	0.45	2.28	0.24	0	0.36	0.05	0.96	0	0.75	0	Ints1		TCONS_00049501	0	0.0233333		TCONS_00032334	0	0.0333333		XM_005887883.2	0.01	0	0.03	0.01	0.02	0.04	0.04	0.1	0.02	0.01	0.03	0.04	ERC2		TCONS_00004539	1.34	0.62	0	0.77	0.68	0.53	0.84	0.69	1.43	1.21	1.3
TCONS_00004500	14.23	10.75	8.99	8.41	10.78	9.4	12.1	9.5	5.87	6.05	6.52	6.75	Ints1		TCONS_00051462	0	0.0233333		TCONS_00033408	0	0.0333333		XM_005887885.2	0	0	0	0	0	0.07	0.35	0.17	0	0.17	0.43	0	CACNA2D3		TCONS_00004541	1.09	1.41	1.53	0	1.07	1.67	0.82	1.45	0.34	1.73	1.75
TCONS_00004501	2.03	0.74	1.17	0.59	0.38	0.54	1.33	1.43	1.21	1.37	1.29	1.27	Ints1		TCONS_00054394	0	0.0233333		TCONS_00037170	0	0.0333333		XM_005887886.1	0.09	0.03	0.16	0	0	0	0	0	0.06	0.07	0	0	LRTM1		TCONS_00004547	1.03	1.73	0.49	2.41	0.22	1.23	0.03	3.02	3.05	1.3	1.2
TCONS_00004502	0	0	0	0	0.75	0	1.21	0.31	0	1.73	0.5	0.36	Ints1		TCONS_00055187	0	0.0233333		TCONS_00044165	0	0.0333333		XM_005887888.1	0.02	0.03	0.06	0.01	0.01	0.02	0	0	0.02	0.02	0	0.04	CSMD3		TCONS_00004548	0	0	0	0.14	0.22	0	1.64	0	0.79	0	0
TCONS_00004503	10.8	9.95	12.34	10.33	13.61	10.33	11.76	13.84	7.5	4.84	6.22	5.28	Ints1		TCONS_00055258	0	0.0233333		TCONS_00044505	0	0.0333333		XM_005887895.2	4.81	3.28	5.65	3.47	5.27	6.25	14.29	11.9	22.8	22.32	31.57	23.69	MAPRE1		TCONS_00004549	0	2.03	0.73	0.02	1.19	1.44	0	2.37	0	0	0
TCONS_00004504	0	1.12	0	0	0	0	0	0.57	0	0	0.55	0.95	Ints1		TCONS_00057196	0	0.0233333		TCONS_00047265	0	0.0333333		XM_005887896.2	0.32	0.06	0.54	0.34	0.07	0.59	0.24	0.07	0.1	0.06	0.32	0	DNMT3B		TCONS_00004550	0.97	0	0.13	0.34	2.22	3.12	0	0.44	1.62	1.53	1.75
TCONS_00004506	0.51	0.64	1.17	0.6	0.33	0.55	0	0	0	0	0	0	TMEM184A		TCONS_00061861	0	0.0233333		TCONS_00047713	0	0.0333333		XM_005887897.2	0.57	0	0.24	0	0	0.35	0	0	0	0	0	0	NOL4L		TCONS_00004551	0	1.29	1.6	0.85	2.74	0	2.4	0.07	1.28	3.05	1.27
TCONS_00004508	1.22	0.42	0	0	0.56	0	0	0	0	0	0	0	TMEM184A		TCONS_00071800	0	0.0233333		TCONS_00047768	0	0.0333333		XM_005887898.2	0.44	0.84	0	1.07	1.27	0.9	3.67	1.97	3.37	4.5	3.51	5.03	KIF3B		TCONS_00004552	0	0	0.1	1.03	0	0	0.55	0.38	0	1.19	0
TCONS_00004516	0.28	0.43	0.46	0.27	0.33	0.28	0.41	0.47	0.22	0.31	0.35	0.34	MAD1L1		TCONS_00072719	0	0.0233333		TCONS_00048906	0	0.0333333		XM_005887899.2	4.23	3.18	4.68	2.17	4.84	4.77	8.15	9.96	6.99	6.88	6.57	7.89	POFUT1		TCONS_00004553	0	0	0	0	0.38	0	0	0	0	0	0.49
TCONS_00004518	0	0	0	0	0	0	0	1.63	0	0	0	0	MAD1L1		TCONS_00076868	0	0.0233333		TCONS_00055961	0	0.0333333		XM_005887900.2	0	0	0.18	0.44	0	0	0.47	0.55	0.16	0.19	0.07	0.1	POFUT1		TCONS_00004554	0	0	0	0	0	0	0	0	0	0.54	0
TCONS_00004519	1.71	1.36	0.38	0.74	2.25	1.65	2.08	0	1.34	1.19	0.79	0.56	MAD1L1		TCONS_00076981	0	0.0233333		TCONS_00057013	0	0.0333333		XM_005887901.2	4.81	3.81	2.88	3.81	3.75	2.66	3.88	3.29	3.64	3.19	4.76	3.73	PLAGL2		TCONS_00004555	1.75	0	0.77	0	0	0	0	0	0	1.561	0.56
TCONS_00004520	0.23	0.25	0.3	0.65	0.24	0	0.17	0.31	0.36	0.33	0.16	0.81	MAD1L1		TCONS_00078003	0	0.0233333		TCONS_00060396	0	0.0333333		XM_005887903.2	4.23	2.15	3.01	2.8	4.42	1.85	6.02	5.17	3.22	3.82	4.81	3.59	TM9SF4		TCONS_00004556	0.3	0	0.01	0	0	0.04	1.59	2.09	1.42	0.53	0.79
TCONS_00004521	1.23	1.66	1.77	1.14	2.18	1.36	2.9	3	0.4	1.25	1.47	1.92	MAD1L1		TCONS_00080602	0	0.0233333		TCONS_00061323	0	0.0333333		XM_005887904.2	1.04	0.67	0.94	1	2.73	3.37	3.45	2.05	2.67	4.91	2.5	3.42	HCK		TCONS_00004558	0	0	0.05	0	0	0	0	0	0.36	0	0.16
TCONS_00004522	0.53	0.75	0.31	0.56	0.33	0.54	0.38	0.24	0.33	0.27	0.12	0.31	FTSJ2		TCONS_00083028	0	0.0233333		TCONS_00068716	0	0.0333333		XM_005887905.2	0	0.01	0	0	0	0	0	0	0	0.17	0	0	HCK		TCONS_00004566	0.43	0	0	0.39	0	0.91	7.98	7.08	7.62	1.36	4.87
TCONS_00004524	1.54	1.21	1.11	1.13	3.09	1.69	6.47	4.45	2.77	2.33	3.67	2.88	SNX8		TCONS_00083435	0	0.0233333		TCONS_00077573	0	0.0333333		XM_005887906.2	10.53	5.69	7	4.73	7.17	5.01	8.79	7.89	13.24	13.81	13.59	9.41	PDRG1		TCONS_00004567	0.17	0.59	0.36	0	1.24	0.43	7.33	4.87	1.47	7.85	1.97
TCONS_00004531	0	0	0	0	0	0	0	2.17	0	2.71	0	0	TTYH3		TCONS_00086906	0	0.0233333		TCONS_00077759	0	0.0333333		XM_005887907.1	0.11	0.29	0.27	0.22	0.14	0.22	0.2	0.16	0.24	0.21	0.15	0.87	TTLL9		TCONS_00004568	0	0.25	0	0.78	0.23	0.14	2.01	4.4	3.23	3.25	1.48
TCONS_00004532	4.07	2.14	0.59	0.89	0	1.69	5.12	0.24	2.79	2.76	3.51	3.69	TTYH3		TCONS_00088821	0	0.0233333		TCONS_00080188	0	0.0333333		XM_005887908.2	10.55	6.4	11.69	6.78	6.19	7.04	5	3.44	3.74	3.9	2.42	2.59	DUSP15		TCONS_00004576	0	0	0	1.12	1.96	0	0.86	0.75	0	0.81	0.44
TCONS_00004533	0.25	0.85	1.13	3.44	2.65	1.26	3.23	0	1.64	0	3.06	3.59	TTYH3		TCONS_00091308	0	0.0233333		TCONS_00086347	0	0.0333333		XM_005887909.2	0	0	0	0.76	0.01	0	0.72	1.69	1.07	0.6	0.73	2.58	FOXS1		TCONS_00004585	0	0	0.01	0	0	0	0.03	0	0	0	1.28
TCONS_00004534	0	0	1.73	1.21	4.91	3.63	1.1	3.92	0	0	2.62	1.97	TTYH3		TCONS_00094380	0	0.0233333		TCONS_00094249	0	0.0333333		XM_005887910.2	271.36	112.29	86.93	119.23	156.93	48.74	0.16	0	0	0	0	0	MYLK2		TCONS_00004586	1.34	0.89	0.43	0.87	1.74	1.02	2.32	1.55	0.72	0.82	0
TCONS_00004538	1	1.26	1.6	2.63	2.4	2.41	3.13	3.13	5.43	5.52	3.08	3.47	Iqce		TCONS_00094389	0	0.0233333		TCONS_00094258	0	0.0333333		XM_005887911.2	2.03	1.73	1.36	1.26	1.25	1.55	2.09	1.63	2.47	3.56	2.15	2.08	TPX2		TCONS_00004588	0	0	0.22	0	0	0	0.35	0	0	0	0
TCONS_00004539	1.34	0.62	0	0.77	0.68	0.53	0.84	0.69	1.43	1.21	1.3	2.42	Iqce		TCONS_00099826	0	0.0233333		TCONS_00097606	0	0.0333333		XM_005887912.1	0	0	0.38	0.32	0.47	0	0.22	0.51	0.49	0.5	0.27	0.64	TPX2		TCONS_00004590	1.65	1.92	2.15	1.67	1.52	3.11	3.62	3.62	1.65	1.47	2.91
TCONS_00004541	1.09	1.41	1.53	0	1.07	1.67	0.82	1.45	0.34	1.73	1.75	0.57	Iqce		TCONS_00110420	0	0.0233333		TCONS_00099509	0	0.0333333		XM_005887913.2	4.98	3.61	1.09	3.6	3.95	3.17	7.71	8.11	5.77	10.03	6.08	6.64	BCL2L1		TCONS_00004591	0	0	0	0	0	0	0	0.21	0.45	0	0
TCONS_00004547	1.03	1.73	0.49	2.41	0.22	1.23	0.03	3.02	3.05	1.3	1.2	2.11	GNA12		TCONS_00113693	0	0.0233333		TCONS_00112844	0	0.0333333		XM_005887914.2	30.77	23.19	27.62	34.03	36.71	25.58	27.82	28.6	27.35	28.48	50.98	33.54	BCL2L1		TCONS_00004592	1.22	2.69	3.6	6.38	3.88	4.95	4.3	3.69	7.53	6.67	4.37
TCONS_00004548	0	0	0	0.14	0.22	0	1.64	0	0.79	0	0	0	Gna12		TCONS_00114325	0	0.0233333		TCONS_00114966	0	0.0333333		XM_005887915.2	0.02	0.02	0.01	0.09	0.11	0.04	0.32	0.02	0.06	0.03	0.44	0.1	BCL2L1		TCONS_00004593	0.18	0.07	0	0	0	0.06	0.26	0	0.09	0.12	0
TCONS_00004549	0	2.03	0.73	0.02	1.19	1.44	0	2.37	0	0	0	1.02	Gna12		TCONS_00114964	0	0.0233333		TCONS_00115450	0	0.0333333		XM_005887916.2	0	1.98	0.37	1.73	3.01	3.66	1.45	2.42	1.13	0	0	1.66	LOC102278005		TCONS_00004594	1.45	0.54	1.24	1.46	2.89	0	0	1.77	0.62	0	0.25
TCONS_00004550	0.97	0	0.13	0.34	2.22	3.12	0	0.44	0	1.53	1.75	2.64	GNA12		TCONS_00116942	0	0.0233333		TCONS_00115830	0	0.0333333		XM_005887917.2	13.17	11.59	17.39	16.88	21.19	15.59	72.86	37.22	7.16	9.61	134.65	38.83	ID1		TCONS_00004595	2.13	4.5	1.38	1.44	2.46	3.51	3.23	4.88	2.97	5.57	4.03
TCONS_00004551	0	1.29	1.6	0.85	2.74	0	2.4	0.07	1.28	3.05	1.27	0.82	Gna12		TCONS_00118656	0	0.0233333		TCONS_00121622	0	0.0333333		XM_005887918.2	1.93	3.9	2.66	2.72	2.03	4.87	1.06	2.21	0.95	0.6	0.4	0.44	HM13		TCONS_00004596	0.51	0	0	0	0	0	0.11	0	0.12	0	0
TCONS_00004552	0	0	0.1	1.03	0	0	0.55	0.38	0	1.19	0	0	GNA12		TCONS_00120130	0	0.0233333		TCONS_00122370	0	0.0333333		XM_005887919.2	14.42	17.01	13.24	16.98	29.81	26.66	53.87	73.5	47.85	46.57	30.19	31.75	HM13		TCONS_00004616	7.98	7.7	6.86	6.01	7.94	7.47	3.25	5.17	3.48	3.44	2.44
TCONS_00004553	0	0	0	0	0.38	0	0	0	0	0	0.49	0	GNA12		TCONS_00122508	0	0.0233333		TCONS_00128209	0	0.0333333		XM_005887920.2	4.99	3.27	6.32	5.12	6.67	6.4	9.68	5.04	3.03	4.05	7.77	4.72	REM1		TCONS_00004628	0	0.15	0	0	0	0	0	0.48	0	0	0
TCONS_00004554	0	0	0	0	0	0	0	0	0	0.54	0	1.58	Gna12		TCONS_00122927	0	0.0233333		XM_005886843.2	0	0.0333333		XM_005887924.2	2.89	2.93	3.07	3.78	4.9	3.8	10.2	9.46	4.52	4.97	11.25	8.43	ZCCHC3		TCONS_00004630	5.32	3.18	3.68	5.29	4.55	6.06	4.16	3.45	5.79	6.64	1.75
TCONS_00004555	1.75	0	0.77	0	0	0	0	0	0	1.561	0.56	0	GNA12		TCONS_00127164	0	0.0233333		XM_005886995.1	0	0.0333333		XM_005887926.1	6.11	8.77	5.8	4.59	9.94	6	7.44	6.9	5.99	3.97	3.53	5.62	RBCK1		TCONS_00004635	0.39	0.09	0.16	0.53	0.16	0.07	1.19	0.24	0.48	0.8	1.24
TCONS_00004556	0.3	0	0.01	0	0	0.04	1.59	2.09	1.42	0.53	0.79	1.02	Gna12		TCONS_00129691	0	0.0233333		XM_005889043.1	0	0.0333333		XM_005887927.2	0.14	0.26	0	0	0.06	0.27	0.09	0	0	0.18	0	0	RBCK1		TCONS_00004639	0	0.04	0	0	0	0.14	0	0	0	0	0.05
TCONS_00004558	0	0	0.05	0	0	0	0	0	0.36	0	0.16	0	GNA12		XM_005887033.1	0	0.0233333		XM_005889046.1	0	0.0333333		XM_005887928.2	29.12	16.85	26.71	17.44	20.51	23.9	34.99	34.97	33.96	36.23	36.64	30.86	CSNK2A1		TCONS_00004640	0.09	0.08	0	0.05	0.1	0.06	0.16	0.02	0.03	0.17	0.35
TCONS_00004566	0.43	0	0	0.39	0	0.91	7.98	7.08	7.62	1.36	4.87	3.06	CARD11		XM_005887408.1	0	0.0233333		XM_005889368.2	0	0.0333333		XM_005887929.1	0	0	0	0	0	0	0.6	1.19	0.07	0	0	0	SLC52A3		TCONS_00004641	0.2	0.26	0.2	0	0.36	0.3	0.35	0.05	0.5	0.31	0.63
TCONS_00004567	0.17	0.59	0.36	0	1.24	0.43	7.33	4.87	1.47	7.85	1.97	3.64	CARD11		XM_005887885.2	0	0.0233333		XM_005889583.2	0	0.0333333		XM_005887930.2	0.18	0	0.39	0.4	0.66	0.71	0.34	0.18	0.19	0.38	0.32	0	FAM110A		TCONS_00004642	0	0	0	0	0	0	0.11	0.5	0.31	0.06	0
TCONS_00004568	0	0.25	0	0.78	0.23	0.14	2.01	4.4	3.23	3.25	1.48	1.66	CARD11		XM_005887934.2	0	0.0233333		XM_005890154.2	0	0.0333333		XM_005887931.1	9.97	7.2	4.73	3.98	8.2	3.45	9.95	4.41	1.87	1.68	5.88	5.89	ANGPT4		TCONS_00004646	0.08	0.13	0.19	0.14	0.02	0.17	0.06	0	0	0.04	0
TCONS_00004576	0	0	0	1.12	1.96	0	0.86	0.75	0	0.81	0.44	0	RADIL		XM_005890674.1	0	0.0233333		XM_005891342.1	0	0.0333333		XM_005887932.2	34.73	40.71	36.23	39.75	43.91	35.17	33.81	32.87	28.31	32.14	26.65	30.88	PSMF1		TCONS_00004647	0.41	0.1	0	0	0.13	0.23	1.44	0.78	0.78	0.66	1.33
TCONS_00004585	0	0	0.01	0	0	0	0.03	0	0	0	1.28	0	TNRC18		XM_005890895.2	0	0.0233333		XM_005892264.1	0	0.0333333		XM_005887934.2	0	0	0	0	0.04	0.03	0	0	0.4	0.08	0.12	0.2	RAD21L1		TCONS_00004648	0.13	0.27	0.09	0.36	0.38	0.25	0.54	0.42	0.54	0.58	1.18
TCONS_00004586	1.34	0.89	0.43	0.87	1.74	1.02	2.32	1.55	0.72	0.82	0	1.9	TNRC18		XM_005891973.1	0	0.0233333		XM_005893276.1	0	0.0333333		XM_005887935.1	0	0	0	0	0	0.16	0.06	0	0.03	0	0	0	BPIFB4		TCONS_00004656	1.41	1.13	3.21	0.9	1.81	3.51	0.35	0.12	0.09	0.18	0.58
TCONS_00004588	0	0	0.22	0	0	0	0.35	0	0	0	0	0	TNRC18		XM_005892273.2	0	0.0233333		XM_005894131.2	0	0.0333333		XM_005887938.1	17.19	11.82	9.37	12.06	12.6	11.2	19.89	15.59	15.9	18.07	16.16	16.34	COMMD7		TCONS_00004657	0	0	0.03	0	0	0	0	0	0	0	0
TCONS_00004590	1.65	1.92	2.15	1.67	1.52	3.11	3.62	3.62	1.65	1.47	2.91	4.82	TNRC18		XM_005892729.1	0	0.0233333		XM_005894455.2	0	0.0333333		XM_005887939.2	4.28	3.78	3.79	3.59	7.14	5.71	5.79	5.23	4.77	5.71	7.3	5.82	ASXL1		TCONS_00004659	1.02	1.52	1.51	1.07	1.04	2.13	0.1	0	0.24	0	0
TCONS_00004591	0	0	0	0	0	0	0	0.21	0.45	0	0	0	TNRC18		XM_005892959.1	0	0.0233333		XM_005894968.2	0	0.0333333		XM_005887940.1	0	0	0	0	0	0	0	0	0.02	0	0.05	0.03	XKR7		TCONS_00004704	0.88	0.32	0.75	0.64	0.39	1.38	0.14	0	0.04	0.21	0.02
TCONS_00004592	1.22	2.69	3.6	6.38	3.88	4.95	4.3	3.69	7.53	6.67	4.37	3.29	TNRC18		XM_005893672.2	0	0.0233333		XM_005896553.1	0	0.0333333		XM_005887941.2	0	0	0	0	0	0	0.08	0	0	0	0	0	LOC102285579		TCONS_00004705	0.65	0.73	0.1	0.44	0.65	0.35	0.13	0.03	0.11	0.09	0.49
TCONS_00004593	0.18	0.07	0	0	0	0.06	0.26	0	0.09	0.12	0	0.36	TNRC18		XM_005894070.1	0	0.0233333		XM_005897431.2	0	0.0333333		XM_005887950.2	0	0.11	0.18	0.14	0.65	0	0	0	0	0	0	0	TRIB3		TCONS_00004707	0.77	1.82	1.23	0.24	0.18	0.98	0.02	0	0.01	0.01	0.03
TCONS_00004594	1.45	0.54	1.24	1.46	2.89	0	0	1.77	0.62	0	0.25	0.3	TNRC18		XM_005894353.2	0	0.0233333		XM_005897732.2	0	0.0333333		XM_005887951.2	13.59	9.64	11.31	13.64	14.43	15.12	45.24	68.52	74.32	70.45	74.2	55.67	TBC1D20		TCONS_00004708	1.68	2.04	1.12	0.69	1.21	2.41	0.19	0.06	0.07	0.17	0.44
TCONS_00004595	2.13	4.5	1.38	1.44	2.46	3.51	3.23	4.88	2.97	5.57	4.03	4.49	TNRC18		XM_005894746.1	0	0.0233333		XM_005897733.2	0	0.0333333		XM_005887952.1	8.44	7.39	8.75	5.95	8.78	8.1	12.97	7.7	2.77	2.96	26.77	7.43	TCF15		TCONS_00004709	1.65	0.98	0.98	1.17	1.06	1.97	0.29	0.05	0.21	0.36	0.37
TCONS_00004596	0.51	0	0	0	0	0	0.11	0	0.12	0	0	0	TNRC18		XM_005895295.2	0	0.0233333		XM_005899737.2	0	0.0333333		XM_005887953.1	0.68	0	0.06	0.06	1.36	2.18	0.06	0.66	2.54	2.29	0.58	0.75	SRXN1		TCONS_00004721	0	0	0	0.35	0.06	0	0	0	0.06	0.05	0
TCONS_00004616	7.98	7.7	6.86	6.01	7.94	7.47	3.25	5.17	3.48	3.44	2.44	3.11	FBXL18		XM_005896235.1	0	0.0233333		XM_005899771.2	0	0.0333333		XM_005887955.1	0	0	0	0	0	0	0	0	0.05	0	0	0	RSPO4		TCONS_00004722	0.19	0.27	0.13	0.11	0.3	0.09	0.07	0.04	0	0.06	0.05
TCONS_00004628	0	0.15	0	0	0	0	0	0.48	0	0	0	0.35	RNF216		XM_005896593.1	0	0.0233333		XM_005900145.1	0	0.0333333		XM_005887957.1	0.7	0.42	0.5	0.78	1.52	1.05	1.29	1.71	1.98	2.63	1.4	1.7	SNPH		TCONS_00004723	0	0	0.15	0	0	0	0	0	0	0	0
TCONS_00004630	5.32	3.18	3.68	5.29	4.55	6.06	4.16	3.45	5.79	6.64	1.75	8.26	RNF216		XM_005897167.2	0	0.0233333		XM_005900481.2	0	0.0333333		XM_005887958.2	0.13	0	0	0	0.04	0.01	0	0.07	0	0	0.1	0	SDCBP2		TCONS_00004727	0	0	0	0	0	0	0	0	0.05	0	0
TCONS_00004635	0.39	0.09	0.16	0.53	0.16	0.07	1.19	0.24	0.48	0.8	1.24	1.68	GPRASP1		XM_005897554.2	0	0.0233333		XM_005900873.1	0	0.0333333		XM_005887959.2	94.01	93.3	93.12	60.97	104.46	104.78	362.85	368.92	230.03	216.96	226.44	241.99	FKBP1A		TCONS_00004728	0.04	0.01	0.06	0.03	0.06	0.01	0.01	0	0.01	0.02	0
TCONS_00004639	0	0.04	0	0	0	0.14	0	0	0	0	0.05	0.3	GPRASP1		XM_005897723.2	0	0.0233333		XM_005902294.2	0	0.0333333		XM_005887961.2	6.41	11.06	8.92	5.9	8.52	9.73	4	8.83	11.77	13.51	9.02	9.89	NSFL1C		TCONS_00004753	0.09	0.08	0.09	0.44	0.09	0.23	0.27	0.4	0.62	0.52	1.12
TCONS_00004640	0.09	0.08	0	0.05	0.1	0.06	0.16	0.02	0.03	0.17	0.35	0.46	GPRASP1		XM_005897901.2	0	0.0233333		XM_005902962.1	0	0.0333333		XM_005887962.2	18.39	16.11	20.95	13.66	14.29	15.35	16.63	12.98	10.05	8.28	10.78	8.56	NSFL1C		TCONS_00004754	0	0	0	1.34	1.18	2.29	3.22	2.43	6.35	9.22	7.01
TCONS_00004641	0.2	0.26	0.2	0	0.36	0.3	0.35	0.05	0.5	0.31	0.63	0.29	GPRASP1		XM_005898116.2	0	0.0233333		XM_005903329.2	0	0.0333333		XM_005887965.1	0.03	0	0	0	0.03	0.15	0	0	0	0	0	0	MC3R		TCONS_00004762	0	0	0.82	0	0	0	0	0	0	0.14	0
TCONS_00004642	0	0	0	0	0	0	0.11	0.5	0.31	0.06	0	0	GPRASP1		XM_005898157.1	0	0.0233333		XM_005903404.1	0	0.0333333		XM_005887966.2	0.44	0.47	0.78	0.26	0.68	1.47	0.94	0.75	0.55	0.78	0.45	0.8	AURKA		TCONS_00004771	0	0	0	0	0	0	0	0	0	0	0.3
TCONS_00004646	0.08	0.13	0.19	0.14	0.02	0.17	0.06	0	0	0.04	0	0	ARMCX5		XM_005898653.1	0	0.0233333		XM_005903440.1	0	0.0333333		XM_005887967.1	0	0	0	0	0	0	0	0	0	0	0.08	0	AURKA		TCONS_00004786	0.19	0.08	0.21	0.18	0.11	0.13	0.47	0.53	0.52	0.55	0.44
TCONS_00004647	0.41	0.1	0	0	0.13	0.23	1.44	0.78	0.78	0.66	1.33	1.59	ARMCX5		XM_005898857.2	0	0.0233333		XM_005904091.2	0	0.0333333		XM_005887968.1	2.98	2.05	3.38	0.56	3.42	2.78	8.2	6.53	7.25	6	7.44	8.1	CSTF1		TCONS_00004789	0.07	0.05	0.19	0.11	0	0	0	0.4	0	0	1.04
TCONS_00004648	0.13	0.27	0.09	0.36	0.38	0.25	0.54	0.42	0.54	0.58	1.18	0.78	ARMCX5		XM_005899242.2	0	0.0233333		XM_005905793.2	0	0.0333333		XM_005887969.1	0	0	0	0.11	0	0	0	0	0	0	0	0	GCNT7		TCONS_00004790	0	0	0	0	0.2	0.07	0.54	0	0.55	0.52	0.3
TCONS_00004656	1.41	1.13	3.21	0.9	1.81	3.51	0.35	0.12	0.09	0.18	0.58	0	Kcnq5		XM_005899716.2	0	0.0233333		XM_005905956.2	0	0.0333333		XM_005887970.1	3	3.73	4.1	3.34	3.14	6.25	8.99	8.47	9.56	7.61	5.63	5.02	RTFDC1		TCONS_00004793	0.17	0.17	0.19	0.23	0.52	0.52	1.87	0.72	1.11	0.75	3.73
TCONS_00004657	0	0	0.03	0	0	0	0	0	0	0	0	0	Kcnq5		XM_005900971.2	0	0.0233333		XM_005906109.1	0	0.0333333		XM_005887971.2	0	0	0.28	0.05	0	0	0	0.11	0	0.06	0.35	0	LOC102269593		TCONS_00004804	0.18	0.12	0.6	0.66	0.22	0.61	0.54	0.62	0.37	0.36	0.66
TCONS_00004659	1.02	1.52	1.51	1.07	1.04	2.13	0.1	0	0.24	0	0	0	Kcnq5		XM_005901447.2	0	0.0233333		XM_005906538.1	0	0.0333333		XM_005887973.2	0.27	1.16	0.44	0.59	1.51	1.13	0.91	0.69	0.3	0.22	0.21	0.42	BMP7		TCONS_00004812	0.69	0	0	0.27	0	0.63	0	0.29	0	0	0.33
TCONS_00004704	0.88	0.32	0.75	0.64	0.39	1.38	0.14	0	0.04	0.21	0.02	0.02	Pol		XM_005901568.1	0	0.0233333		XM_005908508.2	0	0.0333333		XM_005887976.2	7.31	5.93	6.06	4.72	7.81	7.68	14.42	11.16	7.69	7.89	7.5	7.76	RAE1		TCONS_00004813	0.49	0.52	0.23	0.45	0.22	0.38	0.37	0.17	0.19	0.18	0.54
TCONS_00004705	0.65	0.73	0.1	0.44	0.65	0.35	0.13	0.03	0.11	0.09	0.49	0.2	Pol		XM_005902036.1	0	0.0233333		XM_005908642.2	0	0.0333333		XM_005887977.1	80.2	47	50.71	45.57	79.69	80.73	22.16	41.4	90.23	87.27	29.03	24.58	RBM38		TCONS_00004814	0	0	0.27	0	0	0	0	0	0.25	0	0.23
TCONS_00004707	0.77	1.82	1.23	0.24	0.18	0.98	0.02	0	0.01	0.01	0.03	0.04	-		XM_005903200.1	0	0.0233333		XM_005909135.2	0	0.0333333		XM_005887978.2	0	0	0	0	0	0	0.01	0	0	0	0	0	CTCFL		TCONS_00004815	1.37	0.92	0.25	1.23	0.94	0.35	1.11	0.7	0.38	0.58	0.55
TCONS_00004708	1.68	2.04	1.12	0.69	1.21	2.41	0.19	0.06	0.07	0.17	0.44	0.12	-		XM_005903404.1	0	0.0233333		XM_005910894.1	0	0.0333333		XM_005887979.2	0.05	0.03	0.11	0.53	0.11	0.09	51.89	134.09	31.24	35.51	18.3	22.05	PCK1		TCONS_00004829	0	0	0	0	0	0	0	0	0	0	0.56
TCONS_00004709	1.65	0.98	0.98	1.17	1.06	1.97	0.29	0.05	0.21	0.36	0.37	0.28	-		XM_005903442.1	0	0.0233333		XM_014476770.1	0	0.0333333		XM_005887980.2	4.77	2.52	3.5	7.18	7.04	7.07	38.89	54.1	38.84	40.27	38.77	29.91	PMEPA1		TCONS_00004830	0.59	0.47	0.37	0.72	0.74	0.52	1.81	1.92	2.57	2.77	2.06
TCONS_00004721	0	0	0	0.35	0.06	0	0	0	0.06	0.05	0	0	RIMS1		XM_005904482.2	0	0.0233333		XM_014477200.1	0	0.0333333		XM_005887983.1	20.39	13.41	13.07	21.22	22.89	14.51	91.64	53.73	174.35	177.79	134.24	116.59	FAM210B		TCONS_00004832	1.88	1.5	1.5	1.62	3.59	1.8	2.79	3.14	2.13	3.36	1.52
TCONS_00004722	0.19	0.27	0.13	0.11	0.3	0.09	0.07	0.04	0	0.06	0.05	0.17	RIMS1		XM_005904965.1	0	0.0233333		XM_014477482.1	0	0.0333333		XM_005887984.1	0	0.16	0	0	0.41	0.04	0	0	0	0	0.11	0.09	CASS4		TCONS_00004833	0	0.66	1.13	0	0	1.38	2.11	2.44	20.96	13.28	8.32
TCONS_00004723	0	0	0.15	0	0	0	0	0	0	0	0	0	RIMS1		XM_005905112.2	0	0.0233333		XM_014478099.1	0	0.0333333		XM_005887985.2	0.02	0	0	0	0	0	0	0	0.05	0.03	0.02	0	TFAP2C		TCONS_00004834	4.21	3.03	2.01	3.85	4.27	3.56	10.67	10.43	32.06	24.78	10.53
TCONS_00004727	0	0	0	0	0	0	0	0	0.05	0	0	0	Rims1		XM_005905405.1	0	0.0233333		XM_014478338.1	0	0.0333333		XM_005887987.2	0.58	1.01	0.28	0.84	0.94	0.57	2.15	2.18	0.39	0.48	0.37	1.15	ZBP1		TCONS_00004859	2.76	1.38	1.28	1.95	3.12	0.57	1.85	2.46	4.05	4.1	2.07
TCONS_00004728	0.04	0.01	0.06	0.03	0.06	0.01	0.01	0	0.01	0.02	0	0.02	Rims1		XM_005905445.2	0	0.0233333		XM_014479387.1	0	0.0333333		XM_005887989.2	4.59	1.75	1.83	2.67	3.97	3.33	4.52	3.64	3.45	5.82	2.89	0.49	RAB22A		TCONS_00004861	0.67	0.83	0.52	3.18	0.46	2.03	0	0.09	0	0	0.2
TCONS_00004753	0.09	0.08	0.09	0.44	0.09	0.23	0.27	0.4	0.62	0.52	1.12	1	KTN1		XM_005905953.2	0	0.0233333		XM_014479493.1	0	0.0333333		XM_005887990.2	12.36	8.76	13.14	9.8	9.44	11.65	20.16	12.23	20.09	20.24	24.16	19.09	VAPB		TCONS_00004875	0	0	0	0.87	0	0	0	0	0	0	0
TCONS_00004754	0	0	0	1.34	1.18	2.29	3.22	2.43	6.35	9.22	7.01	5.35	KTN1		XM_005906199.2	0	0.0233333		XM_014480142.1	0	0.0333333		XM_005887991.1	0.53	0.31	0.11	0.4	0.39	0.01	0.91	0.46	0.83	1.2	1.07	1.74	ZNF674		TCONS_00004876	0	0	0.15	0	0.25	0	9.83	2.01	6.69	5.3	18.72
TCONS_00004762	0	0	0.82	0	0	0	0	0	0	0.14	0	0	DOCK11		XM_005906619.1	0	0.0233333		XM_014481190.1	0	0.0333333		XM_005887999.2	123.33	158.35	143.87	102.16	125.84	107.22	51.14	68.63	31.21	29.82	21.62	20.35	NDUFB7		TCONS_00004877	0	0	0	0	0	0	0.69	0	2.64	0	0
TCONS_00004771	0	0	0	0	0	0	0	0	0	0	0.3	0	WDR44		XM_005907280.1	0	0.0233333		XM_014481392.1	0	0.0333333		XM_005888000.1	23.31	14.95	12.59	16.89	19.87	15.4	39.26	43.9	21.01	22.86	51.44	19.07	DNAJB1		TCONS_00004878	0.04	0.18	0.44	0	0.56	0.44	2.29	2.65	6.5	12.1	10.24
TCONS_00004786	0.19	0.08	0.21	0.18	0.11	0.13	0.47	0.53	0.52	0.55	0.44	1.54	-		XM_005907541.1	0	0.0233333		XM_014482214.1	0	0.0333333		XM_005888001.1	0	0.67	1.01	2.55	0.38	0	0.91	4.54	0	3.01	0	5.14	GIPC1		TCONS_00004879	0.08	0.05	0.01	0.08	0.16	0.06	0.7	0.27	0.48	0.83	2.62
TCONS_00004789	0.07	0.05	0.19	0.11	0	0	0	0.4	0	0	1.04	1.04	ARL15		XM_005907671.1	0	0.0233333		XM_014482771.1	0	0.0333333		XM_005888002.2	116.65	93.13	116.31	88.7	110.95	89.07	71.54	59.51	61.36	69.28	68.43	71.98	PKN1		TCONS_00004890	0.23	0.93	0	0	1.57	0.23	1.11	0.79	0	0	0.46
TCONS_00004790	0	0	0	0	0.2	0.07	0.54	0	0.55	0.52	0.3	0	ARL15		XM_005908557.2	0	0.0233333		XM_014482876.1	0	0.0333333		XM_005888003.2	4.08	5.17	3.91	5.35	9.16	10.33	4.76	8.09	9.73	12.34	6.44	6.66	ADGRE5		TCONS_00004892	0	0	0	0	0.28	0	0	0	0.27	0	0
TCONS_00004793	0.17	0.17	0.19	0.23	0.52	0.52	1.87	0.72	1.11	0.75	3.73	2.42	ARL15		XM_005909260.1	0	0.0233333		XM_014483603.1	0	0.0333333		XM_005888004.2	13.17	10.39	14.01	21.27	24.14	24.77	15.85	14.63	16.18	20.77	17.91	19.45	ADGRE5		TCONS_00004893	1.77	0.99	0.45	2.46	0	1.69	0.66	2.12	1.68	4.63	3.19
TCONS_00004804	0.18	0.12	0.6	0.66	0.22	0.61	0.54	0.62	0.37	0.36	0.66	1.2	CSPG4		XM_005911320.1	0	0.0233333		TCONS_00008448	0	0.0366667		XM_005888005.2	1.41	0	0	0	0	0	0	0	0	0	0	0	ADGRL1		TCONS_00004894	0	0	0	0	0	0	2.05	0	3.31	0	3.31
TCONS_00004812	0.69	0	0	0.27	0	0.63	0	0.29	0	0	0.33	0.95	CSPG4		XM_005911820.2	0	0.0233333		TCONS_00013004	0	0.0366667		XM_005888006.2	0.1	1.6	1.39	0.44	1.39	0.94	0.2	0.64	0.29	0.27	0.28	0.42	ADGRL1		TCONS_00004904	2.28	2.49	0	1.58	0.61	2.21	0.15	3.26	7.36	9.49	2.45
TCONS_00004813	0.49	0.52	0.23	0.45	0.22	0.38	0.37	0.17	0.19	0.18	0.54	0.63	CSPG4		XM_014477198.1	0	0.0233333		TCONS_00014454	0	0.0366667		XM_005888007.2	1.25	1.76	1.78	2.16	1.49	1.12	2.43	3.74	3.28	4.47	1.54	1.23	ASF1B		TCONS_00004909	0.39	0.11	0	0.11	0	0	0	0	0.23	0	0
TCONS_00004814	0	0	0.27	0	0	0	0	0	0.25	0	0.23	0	CSPG4		XM_014477553.1	0	0.0233333		TCONS_00019083	0	0.0366667		XM_005888008.2	38.4	30.41	34.37	28.93	28.99	22.58	26.64	33.41	17.13	23.08	10.97	10.34	PRKACA		TCONS_00004910	0.72	0.13	0.71	0	0.97	0.28	0.5	1.64	0.41	1.07	1.45
TCONS_00004815	1.37	0.92	0.25	1.23	0.94	0.35	1.11	0.7	0.38	0.58	0.55	0	CSPG4		XM_014478306.1	0	0.0233333		TCONS_00021049	0	0.0366667		XM_005888009.1	0	0	0	0.04	0	0.08	0	0.07	0	0	0.02	0.17	PALM3		TCONS_00004917	0	0	0	0	0	0	0	0.12	0.17	0	0.02
TCONS_00004829	0	0	0	0	0	0	0	0	0	0	0.56	0.16	SLC38A9		XM_014478308.1	0	0.0233333		TCONS_00022253	0	0.0366667		XM_005888011.2	13.82	10.69	16.72	17.41	21.14	17.79	11.07	11.16	11.58	12.52	9.46	10.64	CC2D1A		TCONS_00004922	0	0.01	0.17	0.04	0.04	0.1	0.86	0.31	1.19	0.96	1.46
TCONS_00004830	0.59	0.47	0.37	0.72	0.74	0.52	1.81	1.92	2.57	2.77	2.06	3.22	SLC38A9		XM_014480302.1	0	0.0233333		TCONS_00022791	0	0.0366667		XM_005888013.2	0.48	0.32	1.19	1.19	1.77	2.82	1.16	1.22	1.14	1.42	1.79	1.84	ZSWIM4		TCONS_00004927	2.24	2.52	2.91	3.24	2.85	3.81	4.56	3.63	5.4	5.19	7.13
TCONS_00004832	1.88	1.5	1.5	1.62	3.59	1.8	2.79	3.14	2.13	3.36	1.52	2.73	SLC38A9		XM_014480306.1	0	0.0233333		TCONS_00030000	0	0.0366667		XM_005888014.2	8.74	8.17	10	6.42	7.73	10.69	13.91	7.31	5.95	7.66	6.26	8.5	CCDC130		TCONS_00004934	0.31	0.24	0	0	0.19	0	0.14	0.08	0.17	0.1	0.06
TCONS_00004833	0	0.66	1.13	0	0	1.38	2.11	2.44	20.96	13.28	8.32	8.4	IL6ST		XM_014481403.1	0	0.0233333		TCONS_00030129	0	0.0366667		XM_005888015.2	7.37	5.62	6.6	6.87	10.54	10.66	10.09	8.63	4.84	6.21	6.88	5.91	MRI1		TCONS_00004945	0.13	0.17	0.07	0.26	0.15	0.35	0.81	0.46	0.52	0.51	1.3
TCONS_00004834	4.21	3.03	2.01	3.85	4.27	3.56	10.67	10.43	32.06	24.78	10.53	23.48	IL6ST		XM_014481463.1	0	0.0233333		TCONS_00032384	0	0.0366667		XM_005888017.2	0	0	0	0	0	0.12	0	0	0.13	1.03	0.08	0.3	ADGRE3		TCONS_00004949	0.73	0.11	0.16	0.25	0.26	0.14	0.79	0.31	0.52	1	0.75
TCONS_00004859	2.76	1.38	1.28	1.95	3.12	0.57	1.85	2.46	4.05	4.1	2.07	4.91	Slc7a2		XM_014482085.1	0	0.0233333		TCONS_00033060	0	0.0366667		XM_005888020.2	0.21	0	0.27	0.67	0.43	0.13	0.75	0.36	0.65	0.53	0.07	0.93	PTGER1		TCONS_00004950	2.02	1.54	2.51	1.74	2.11	1.35	2.55	2.42	3.96	3.27	3.78
TCONS_00004861	0.67	0.83	0.52	3.18	0.46	2.03	0	0.09	0	0	0.2	0	SLC7A2		XM_014482378.1	0	0.0233333		TCONS_00033196	0	0.0366667		XM_005888022.2	35.49	37.47	31.87	30.67	30.31	30.66	15.18	20.66	14.48	16.71	13.32	14.05	SAMD1		TCONS_00005023	0	0	0.18	0	0	0	0.47	0	0.32	0.09	0.15
TCONS_00004875	0	0	0	0.87	0	0	0	0	0	0	0	0	Zdhhc2		XM_014482771.1	0	0.0233333		TCONS_00035336	0	0.0366667		XM_005888023.2	0	0	0	0	0	0	0.03	0.12	0	0.03	0.03	0	LOC102287370		TCONS_00005029	0.29	0.38	0.31	0.38	0.37	0.43	0.93	0.82	1.07	0.97	1.3
TCONS_00004876	0	0	0.15	0	0.25	0	9.83	2.01	6.69	5.3	18.72	9.39	Zdhhc2		XM_014483201.1	0	0.0233333		TCONS_00039443	0	0.0366667		XM_005888025.2	9.84	10.2	12.36	11.97	28.51	18.93	19.67	28.14	19.14	17.27	18.66	19.39	IL27RA		TCONS_00005037	0.57	0.07	0	0.57	0.24	1.03	1.64	0.49	7.75	15.62	3.38
TCONS_00004877	0	0	0	0	0	0	0.69	0	2.64	0	0	2.21	Zdhhc2		TCONS_00000555	0	0.0266667		TCONS_00040515	0	0.0366667		XM_005888031.2	0	0.21	0.63	1.88	2.28	1.37	3.7	1.62	4.84	4.46	6.1	3.66	OBFC1		TCONS_00005042	0.16	0.02	0.13	0	0.03	0	0.48	0.38	0.25	0.22	0.43
TCONS_00004878	0.04	0.18	0.44	0	0.56	0.44	2.29	2.65	6.5	12.1	10.24	3.03	Zdhhc2		TCONS_00001084	0	0.0266667		TCONS_00040830	0	0.0366667		XM_005888033.2	4.62	4.34	2.61	1.88	2.21	1.46	3.62	2.85	0.7	1	1.83	1.87	SH3PXD2A		TCONS_00005043	0	0.05	0.03	0.14	0.08	0.09	0.08	0	0	0	0
TCONS_00004879	0.08	0.05	0.01	0.08	0.16	0.06	0.7	0.27	0.48	0.83	2.62	1.34	Zdhhc2		TCONS_00011357	0	0.0266667		TCONS_00041005	0	0.0366667		XM_005888034.2	0.3	0.87	0	0.57	0	0.14	0.22	0	0.4	0	0	0.11	NEURL1		TCONS_00005047	1.18	0	0.48	1.18	0.81	1.51	1.1	1.13	1.61	3.68	1.52
TCONS_00004890	0.23	0.93	0	0	1.57	0.23	1.11	0.79	0	0	0.46	1.42	MICU3		TCONS_00013890	0	0.0266667		TCONS_00047759	0	0.0366667		XM_005888035.1	0	0	0	0	0	0	0	0	0	0.03	0	0	CALHM3		TCONS_00005048	0.32	0.89	0.09	0.94	1.83	1.51	1.16	0.55	0.75	1.15	1.53
TCONS_00004892	0	0	0	0	0.28	0	0	0	0.27	0	0	0.11	MICU3		TCONS_00014227	0	0.0266667		TCONS_00048259	0	0.0366667		XM_005888037.2	7.31	5.19	5.53	6.6	12.05	8.69	10.95	9.61	6.33	6.84	7.27	7.12	CALHM2		TCONS_00005068	17.72	10.22	9.38	10.89	13.92	8.37	12.08	10.56	8.77	9.09	6.02
TCONS_00004893	1.77	0.99	0.45	2.46	0	1.69	0.66	2.12	1.68	4.63	3.19	5.38	MICU3		TCONS_00016162	0	0.0266667		TCONS_00051411	0	0.0366667		XM_005888038.2	4.88	5.33	1.9	5.27	5.1	7.85	4.33	5.33	2.51	4.83	5.14	5.44	PDCD11		TCONS_00005083	0	0	0.12	0.14	0.02	0.09	0.11	0.07	0.51	0.59	0.23
TCONS_00004894	0	0	0	0	0	0	2.05	0	3.31	0	3.31	0.02	MICU3		TCONS_00017377	0	0.0266667		TCONS_00059619	0	0.0366667		XM_005888039.1	178.01	154.84	123.21	126.94	128.89	134.97	86.12	68.29	86.57	82.58	59.78	53.87	USMG5		TCONS_00005084	0.24	0.24	0.3	0.9	0.54	0.72	2.01	1.91	4.51	4.27	2.12
TCONS_00004904	2.28	2.49	0	1.58	0.61	2.21	0.15	3.26	7.36	9.49	2.45	7.06	ALDH7A1		TCONS_00018969	0	0.0266667		TCONS_00063260	0	0.0366667		XM_005888040.2	0.89	0.37	0.02	0.54	0.33	0.59	1.17	0.45	0.95	0.78	1.82	1.17	USMG5		TCONS_00005099	0	0.49	0.85	0.89	0	0.24	0.52	0	0.16	0.26	0
TCONS_00004909	0.39	0.11	0	0.11	0	0	0	0	0.23	0	0	0.08	-		TCONS_00019416	0	0.0266667		TCONS_00065919	0	0.0366667		XM_005888041.2	0.4	0.22	0.28	0.34	0.61	0.68	0	0	0	0.89	0.44	1.01	PCGF6		TCONS_00005100	0.63	0	0	0	0.19	0	0	0	0	0	0
TCONS_00004910	0.72	0.13	0.71	0	0.97	0.28	0.5	1.64	0.41	1.07	1.45	0.4	-		TCONS_00021568	0	0.0266667		TCONS_00069349	0	0.0366667		XM_005888042.1	2.13	1.77	2.31	2.83	3.01	3.28	7.03	7.86	7.99	9.7	8.93	6.03	NT5C2		TCONS_00005101	0	0.27	0	0	0	0	0	0	0	0	0
TCONS_00004917	0	0	0	0	0	0	0	0.12	0.17	0	0.02	0	MAP9		TCONS_00024121	0	0.0266667		TCONS_00073658	0	0.0366667		XM_005888043.2	0.18	0	0.49	0	0	0	1.38	0.3	0.08	0.28	0.84	0.26	NT5C2		TCONS_00005102	0	0.06	0	0.82	0.28	0.13	0	0.17	0.08	0	0.04
TCONS_00004922	0	0.01	0.17	0.04	0.04	0.1	0.86	0.31	1.19	0.96	1.46	3.87	TLL1		TCONS_00026197	0	0.0266667		TCONS_00076073	0	0.0366667		XM_005888044.1	0.83	0.71	0.45	0.7	0.53	0.67	2.08	1.38	0.88	1.23	1.49	0.8	CNNM2		TCONS_00005107	32.46	24.25	25.72	26.49	41.3	37.63	49.6	57.13	52.17	56.6	78.15
TCONS_00004927	2.24	2.52	2.91	3.24	2.85	3.81	4.56	3.63	5.4	5.19	7.13	7.12	RPF1		TCONS_00029243	0	0.0266667		TCONS_00080125	0	0.0366667		XM_005888045.2	1.01	0.54	0.64	1.03	0.87	0.5	4.83	4.91	9.18	9.39	6.92	4.97	AS3MT		TCONS_00005109	0	0	0	0	0	0	0	0	0	0	1.34
TCONS_00004934	0.31	0.24	0	0	0.19	0	0.14	0.08	0.17	0.1	0.06	0.04	SAMD13		TCONS_00030296	0	0.0266667		TCONS_00086720	0	0.0366667		XM_005888046.2	0.07	0.03	0	0.1	0.18	0	0.08	0.23	0.05	0.02	0	0.03	LOC102270241		TCONS_00005117	0	2.31	1.26	1.07	1.24	0	0.62	0.69	1.64	1.83	0
TCONS_00004945	0.13	0.17	0.07	0.26	0.15	0.35	0.81	0.46	0.52	0.51	1.3	1.17	-		TCONS_00034296	0	0.0266667		TCONS_00089100	0	0.0366667		XM_005888047.2	0	0	0	0	0.11	0.11	0	0.03	0	0	0	0	LOC102270532		TCONS_00005118	6.53	7.96	3.26	6.71	5.28	8.05	10.36	14.17	5.22	6.55	5.38
TCONS_00004949	0.73	0.11	0.16	0.25	0.26	0.14	0.79	0.31	0.52	1	0.75	0.75	DOCK4		TCONS_00036889	0	0.0266667		TCONS_00089214	0	0.0366667		XM_005888048.2	0	0.32	0	0	0.49	0.21	4.42	1.75	0.98	0	0	0.33	SFXN2		TCONS_00005119	8.9	10.3	17.42	7.06	14.89	6.38	9.29	18.62	11.5	8.34	7.59
TCONS_00004950	2.02	1.54	2.51	1.74	2.11	1.35	2.55	2.42	3.96	3.27	3.78	6.57	DOCK4		TCONS_00039441	0	0.0266667		TCONS_00089950	0	0.0366667		XM_005888049.1	2.86	1.2	3.14	1.21	2.04	1.12	8.74	5.48	6.1	7.36	8.25	7.73	ARL3		TCONS_00005122	10.68	8.53	9.09	1.99	3.89	4.45	8.98	5.34	5.18	8.46	5.22
TCONS_00005023	0	0	0.18	0	0	0	0.47	0	0.32	0.09	0.15	0.34	C7orf60		TCONS_00040437	0	0.0266667		TCONS_00095702	0	0.0366667		XM_005888050.2	2.55	3.41	3.45	3.42	3.05	2.84	2.89	3.54	3.03	2.46	1.89	2.36	SUFU		TCONS_00005127	0.21	0.28	0.31	0.86	0.18	0.89	0.67	1.45	0.3	0.51	0.85
TCONS_00005029	0.29	0.38	0.31	0.38	0.37	0.43	0.93	0.82	1.07	0.97	1.3	1.58	-		TCONS_00044123	0	0.0266667		TCONS_00096265	0	0.0366667		XM_005888051.1	73.47	42.89	53.06	49.52	65.57	59.36	57.58	71.42	59.09	61.57	46.83	47.65	ACTR1A		TCONS_00005129	0	0	0	0	0	0	0	0	11.08	0	2.94
TCONS_00005037	0.57	0.07	0	0.57	0.24	1.03	1.64	0.49	7.75	15.62	3.38	5.62	MSR1		TCONS_00046458	0	0.0266667		TCONS_00096702	0	0.0366667		XM_005888053.2	0	0	0	0	0.14	0	0	0	0	0	0.35	0.23	ACTR1A		TCONS_00005131	4.45	2.43	0.75	0.9	1.75	0	64.53	50.73	49.77	60.86	22.9
TCONS_00005042	0.16	0.02	0.13	0	0.03	0	0.48	0.38	0.25	0.22	0.43	0.36	USP18		TCONS_00046699	0	0.0266667		TCONS_00096927	0	0.0366667		XM_005888054.2	0	0	0	0	0	0.39	0	0	0	0	0	0	TMEM180		TCONS_00005132	0	0	0	0	0.94	0	0	0	0	0	0
TCONS_00005043	0	0.05	0.03	0.14	0.08	0.09	0.08	0	0	0	0	0	USP18		TCONS_00046780	0	0.0266667		TCONS_00097121	0	0.0366667		XM_005888056.1	0.3	0.12	0.36	0.3	0.12	0	0.44	0.14	0.65	0.82	0.25	0	PSD		TCONS_00005133	0.14	0.43	0.62	0	0	0.69	0	0.31	0.27	0.34	0.13
TCONS_00005047	1.18	0	0.48	1.18	0.81	1.51	1.1	1.13	1.61	3.68	1.52	1.98	CYTH4		TCONS_00054769	0	0.0266667		TCONS_00108910	0	0.0366667		XM_005888058.2	0.07	0.18	0	0	0.12	0.33	0.21	0.15	0	0	0.09	0.53	PSD		TCONS_00005134	0	0.88	0.39	0.49	0.48	0.51	2.42	1.65	0.69	1.06	1.52
TCONS_00005048	0.32	0.89	0.09	0.94	1.83	1.51	1.16	0.55	0.75	1.15	1.53	0.75	CYTH4		TCONS_00056895	0	0.0266667		TCONS_00116942	0	0.0366667		XM_005888059.2	0.55	0.19	1.5	0.92	1.06	0.68	1.51	1.36	1.92	1.64	0.9	0.42	FBXL15		TCONS_00005142	0	0	0.05	0	0	0.1	0	0.47	0.25	0	0
TCONS_00005068	17.72	10.22	9.38	10.89	13.92	8.37	12.08	10.56	8.77	9.09	6.02	6.47	MPST		TCONS_00061570	0	0.0266667		TCONS_00121573	0	0.0366667		XM_005888060.1	59.85	38.24	30.81	26.01	37.78	27.24	22.45	21.99	22.13	16.64	12.66	10.57	CUEDC2		TCONS_00005145	0	0.21	0	0	0	0	0	0	0	0	0
TCONS_00005083	0	0	0.12	0.14	0.02	0.09	0.11	0.07	0.51	0.59	0.23	0.12	APOL3		TCONS_00062141	0	0.0266667		TCONS_00127217	0	0.0366667		XM_005888061.2	22.02	39.19	42.17	26.87	27.18	29.58	25.41	26.18	17.5	29.09	17.3	21.29	CUEDC2		TCONS_00005146	0.1	0	0	0	0	0	0	0	0	0	0.75
TCONS_00005084	0.24	0.24	0.3	0.9	0.54	0.72	2.01	1.91	4.51	4.27	2.12	0.58	APOL3		TCONS_00062442	0	0.0266667		XM_005887624.1	0	0.0366667		XM_005888062.2	1.41	1.36	4.53	1.54	2.89	4.39	2.94	2.38	1.54	0.89	1.41	2.21	NFKB2		TCONS_00005147	0	0.13	0.32	0.33	0.81	0.59	0.48	0.34	0.43	0.55	0.7
TCONS_00005099	0	0.49	0.85	0.89	0	0.24	0.52	0	0.16	0.26	0	0.14	MOGAT1		TCONS_00064583	0	0.0266667		XM_005891793.2	0	0.0366667		XM_005888063.1	5.58	5.98	5.47	4.19	3.34	6	5.26	8.07	4.71	3.83	3.46	4.35	GBF1		TCONS_00005149	0	0.03	0	0.12	0	0	0.57	0.03	0.01	0	0.52
TCONS_00005100	0.63	0	0	0	0.19	0	0	0	0	0	0	0	MOGAT1		TCONS_00068404	0	0.0266667		XM_005893482.2	0	0.0366667		XM_005888064.1	7	6.67	5.29	5.82	5.29	7.82	4.58	4.45	4.73	5.12	2.99	3.22	GBF1		TCONS_00005161	0	0	0	0	0	0	0	0.16	0.01	0.03	0
TCONS_00005101	0	0.27	0	0	0	0	0	0	0	0	0	0	MOGAT1		TCONS_00069794	0	0.0266667		XM_005894065.1	0	0.0366667		XM_005888065.1	21.77	16.59	20.12	16.73	19.85	21.35	13.5	12	7.98	10.78	12.76	12.56	GBF1		TCONS_00005165	0	0.13	0	0	0.25	0	0	0	0	0	0
TCONS_00005102	0	0.06	0	0.82	0.28	0.13	0	0.17	0.08	0	0.04	0.49	MOGAT1		TCONS_00071002	0	0.0266667		XM_005894884.2	0	0.0366667		XM_005888066.1	0	0	0	0	0	0.03	0.59	0.19	0	0	0	0.04	ELOVL3		TCONS_00005173	0	0	0.02	0.02	0	0.03	1.06	0.33	0.14	0.17	0.51
TCONS_00005107	32.46	24.25	25.72	26.49	41.3	37.63	49.6	57.13	52.17	56.6	78.15	62.23	XBP1		TCONS_00071234	0	0.0266667		XM_005895186.2	0	0.0366667		XM_005888067.2	4.22	3.67	4.43	4.47	4.91	5.7	5.28	3.58	3.04	3.48	6.64	5.36	NOLC1		TCONS_00005231	0.01	0.01	0	0.02	0.01	0.01	1.01	0.37	0.17	0.18	0.86
TCONS_00005109	0	0	0	0	0	0	0	0	0	0	1.34	0	XBP1		TCONS_00072753	0	0.0266667		XM_005895770.1	0	0.0366667		XM_005888068.2	0	0.19	0	0	0	0	0	0	0	0	0	0	NOLC1		TCONS_00005234	0.01	0	0	0.04	0.04	0	1.26	0.47	0.23	0.2	1.13
TCONS_00005117	0	2.31	1.26	1.07	1.24	0	0.62	0.69	1.64	1.83	0	0.63	AP1B1		TCONS_00074156	0	0.0266667		XM_005896884.2	0	0.0366667		XM_005888070.1	2.78	1.9	1.33	1.65	4.35	2.96	2.81	2.04	2.15	3.14	4.36	5.41	PPRC1		TCONS_00005245	0.02	0	0.03	0.02	0.06	0	1.71	1.09	2.6	2.57	2.78
TCONS_00005118	6.53	7.96	3.26	6.71	5.28	8.05	10.36	14.17	5.22	6.55	5.38	2.65	AP1B1		TCONS_00077000	0	0.0266667		XM_005897226.2	0	0.0366667		XM_005888071.1	0	0.29	0.98	0	0	0	0.76	0	0	0	0	0	LDB1		TCONS_00005266	0.16	0.54	0.91	0.23	0.8	0.34	1.4	0.45	0.44	0.67	1.02
TCONS_00005119	8.9	10.3	17.42	7.06	14.89	6.38	9.29	18.62	11.5	8.34	7.59	8.52	AP1B1		TCONS_00079948	0	0.0266667		XM_005898507.2	0	0.0366667		XM_005888072.2	4.27	2.66	0.02	3.34	3.89	3.81	9.89	5.1	5.93	8.42	7.65	7.16	LDB1		TCONS_00005267	6.38	9.57	13.12	7.83	10.56	8.29	35.49	10.89	4.84	10.72	8
TCONS_00005122	10.68	8.53	9.09	1.99	3.89	4.45	8.98	5.34	5.18	8.46	5.22	5.17	AP1B1		TCONS_00082914	0	0.0266667		XM_005898755.1	0	0.0366667		XM_005888074.2	2.2	2.4	2.44	2.17	4.09	3.09	4.57	5.07	2.82	3.71	1.77	2.99	HPS6		TCONS_00005271	2.55	1.88	2.6	2.11	2.47	3.35	5.01	2.52	3.49	4.29	4.12
TCONS_00005127	0.21	0.28	0.31	0.86	0.18	0.89	0.67	1.45	0.3	0.51	0.85	1.67	Nipsnap1		TCONS_00084807	0	0.0266667		XM_005899668.1	0	0.0366667		XM_005888075.1	5.68	4.29	4.9	3.03	3.52	2.99	7.04	5.48	6.27	6.72	8.1	8.07	LOC102277356		TCONS_00005272	1.9	0	1.94	0.1	2.11	0	0	0	0.66	0	0
TCONS_00005129	0	0	0	0	0	0	0	0	11.08	0	2.94	0	Nipsnap1		TCONS_00088082	0	0.0266667		XM_005899806.1	0	0.0366667		XM_005888077.2	0	0	0	0.04	0.05	0	0	0	0	0	0	0	KCNIP2		TCONS_00005282	0.39	0.26	0.88	0.45	0.76	0.65	1.69	0.56	1.67	1.37	1.78
TCONS_00005131	4.45	2.43	0.75	0.9	1.75	0	64.53	50.73	49.77	60.86	22.9	28.28	Nipsnap1		TCONS_00089264	0	0.0266667		XM_005900103.2	0	0.0366667		XM_005888078.2	0	0	0.14	0.21	0.52	0.44	0.18	0	0	0	0	0	KCNIP2		TCONS_00005286	0.42	0.08	0	0	0.1	0	0	0	0.2	0.04	0.15
TCONS_00005132	0	0	0	0	0.94	0	0	0	0	0	0	0	Nipsnap1		TCONS_00092382	0	0.0266667		XM_005900179.2	0	0.0366667		XM_005888079.2	0.02	0	0.6	0.21	0.48	0.6	0	0	0	0	0	0	KCNIP2		TCONS_00005287	0.32	0.33	0.46	0.69	0.31	0.49	1.14	0.28	0.18	0.97	0.22
TCONS_00005133	0.14	0.43	0.62	0	0	0.69	0	0.31	0.27	0.34	0.13	0	Nipsnap1		TCONS_00093332	0	0.0266667		XM_005901046.2	0	0.0366667		XM_005888082.2	0	0.64	0.09	2.4	1.58	0.36	0.77	0.18	0.34	0.26	0	0	KCNIP2		TCONS_00005288	0	0	0.08	0	0	0	0.09	0.27	0	0.25	0
TCONS_00005134	0	0.88	0.39	0.49	0.48	0.51	2.42	1.65	0.69	1.06	1.52	1.66	Nipsnap1		TCONS_00096265	0	0.0266667		XM_005903450.1	0	0.0366667		XM_005888083.2	0.61	0	0	0	0	0	0	0.27	0	0	0	0	KCNIP2		TCONS_00005293	2	3.94	4.44	4.4	7.81	1.48	0.65	0.33	0.61	0.63	0.59
TCONS_00005142	0	0	0.05	0	0	0.1	0	0.47	0.25	0	0	0	ASCC2		TCONS_00097961	0	0.0266667		XM_005905978.2	0	0.0366667		XM_005888084.2	0	0	0	0	0	0.17	0	0	0.06	0	0.13	0.12	KCNIP2		TCONS_00005294	49.07	34.84	28.13	34.58	21.54	40.41	17.91	11.06	19.52	13.86	17.75
TCONS_00005145	0	0.21	0	0	0	0	0	0	0	0	0	0.12	LIF		TCONS_00099825	0	0.0266667		XM_005906389.2	0	0.0366667		XM_005888085.2	10.83	8.61	8.85	10.21	11.84	8.12	22.43	21.35	19.45	19.78	42.92	27.65	MGEA5		TCONS_00005295	0.59	0.21	0.11	0.48	0.29	0.51	0.66	0.28	0.42	0.37	0.37
TCONS_00005146	0.1	0	0	0	0	0	0	0	0	0	0.75	0	LIF		TCONS_00100070	0	0.0266667		XM_005908339.2	0	0.0366667		XM_005888086.2	0.25	0	0	0.29	0	0.08	0.2	0	0	0	0.15	0	MGEA5		TCONS_00005297	0.11	0	0	0	0.11	0	0.41	0.12	0.36	0.7	0.46
TCONS_00005147	0	0.13	0.32	0.33	0.81	0.59	0.48	0.34	0.43	0.55	0.7	0.3	LIF		TCONS_00101297	0	0.0266667		XM_014479971.1	0	0.0366667		XM_005888087.1	0	2.8	1.88	0.61	2.57	2.87	1.41	1.53	0	1.01	0.34	0.31	NPM3		TCONS_00005298	0	0	0	0	0	0	0	0	0	0.17	0
TCONS_00005149	0	0.03	0	0.12	0	0	0.57	0.03	0.01	0	0.52	0	LIF		TCONS_00102660	0	0.0266667		XM_014480021.1	0	0.0366667		XM_005888088.2	3.19	5.27	3.09	2.67	4.14	5.7	3.77	5.9	3.47	4.36	2.76	3.85	DPCD		TCONS_00005303	0	0.36	0.39	0.18	0.16	0.4	0.9	1.18	0.29	0.47	0.92
TCONS_00005161	0	0	0	0	0	0	0	0.16	0.01	0.03	0	0	Sec14l3		TCONS_00104457	0	0.0266667		XM_014480370.1	0	0.0366667		XM_005888089.2	3.88	3.68	4.18	2.69	3.78	3.25	3.6	3.78	2.1	2.37	2.01	2.09	POLL		TCONS_00005325	0	0	1.33	0	0	0	1.92	0	16.31	6.36	4.43
TCONS_00005165	0	0.13	0	0	0.25	0	0	0	0	0	0	0	SEC14L4		TCONS_00106705	0	0.0266667		XM_014480883.1	0	0.0366667		XM_005888091.2	2.16	2.68	3.87	2.43	4.04	2.46	3.27	2.29	3.19	3.43	3.18	4.19	BTRC		TCONS_00005326	5.33	3.03	6.08	7.34	5.51	7.23	93.4	50.54	93.93	100.54	58.4
TCONS_00005173	0	0	0.02	0.02	0	0.03	1.06	0.33	0.14	0.17	0.51	0.19	-		TCONS_00112832	0	0.0266667		XM_014481576.1	0	0.0366667		XM_005888092.2	0.5	0.52	0.19	1.59	0.63	0.41	1.44	2.4	2.17	1.22	1.42	0.37	BTRC		TCONS_00005342	3.11	3.23	1.96	1.48	1.52	1.14	1.91	1.83	1.58	1.76	1.77
TCONS_00005231	0.01	0.01	0	0.02	0.01	0.01	1.01	0.37	0.17	0.18	0.86	0.33	-		TCONS_00114411	0	0.0266667		TCONS_00001408	0	0.04		XM_005888093.1	0	0	0	0	0	0	0.43	0.5	0	0.15	0.42	0	BTRC		TCONS_00005343	2.79	0.98	1.42	0.99	2.34	2.59	2.11	1.3	1.1	0.88	2.67
TCONS_00005234	0.01	0	0	0.04	0.04	0	1.26	0.47	0.23	0.2	1.13	0.38	-		TCONS_00116118	0	0.0266667		TCONS_00004439	0	0.04		XM_005888094.2	3.66	3.24	1.6	2.06	2.68	2.29	0	0	0	0	0	0	LBX1		TCONS_00005355	0.86	0.37	0.31	0.31	0.56	0.38	2.59	1.48	3.71	3.15	6.58
TCONS_00005245	0.02	0	0.03	0.02	0.06	0	1.71	1.09	2.6	2.57	2.78	2.18	-		TCONS_00116650	0	0.0266667		TCONS_00005145	0	0.04		XM_005888095.2	7.21	6.32	6.17	6.76	12.44	13.71	16.63	27.6	15.35	19.01	8.95	11.4	SFXN3		TCONS_00005361	0	1.75	0	0	0	2.66	0.18	2.15	0	6.75	16.98
TCONS_00005266	0.16	0.54	0.91	0.23	0.8	0.34	1.4	0.45	0.44	0.67	1.02	1.86	Aplp2		TCONS_00117193	0	0.0266667		TCONS_00006660	0	0.04		XM_005888098.2	2.56	5.11	6.23	9.41	6.49	4.5	15.32	12.72	12.37	11.76	5.68	11.21	LZTS2		TCONS_00005362	0	0	0.76	0	0	0	0	0	3.97	4.49	0
TCONS_00005267	6.38	9.57	13.12	7.83	10.56	8.29	35.49	10.89	4.84	10.72	8	40.05	Aplp2		TCONS_00123544	0	0.0266667		TCONS_00012070	0	0.04		XM_005888099.1	8	4.57	5.41	6.2	5.96	6.19	5.75	5.76	3.84	4.35	3.84	4.38	LOC102282967		TCONS_00005363	1.83	0	0	0	0	0	0	0	0	0	0
TCONS_00005271	2.55	1.88	2.6	2.11	2.47	3.35	5.01	2.52	3.49	4.29	4.12	3.52	ZNF740		TCONS_00123846	0	0.0266667		TCONS_00015094	0	0.04		XM_005888101.2	2.52	2.32	1.37	2.36	2.27	2.46	4.61	5.68	7.96	5.85	9.83	15.83	SLF2		TCONS_00005365	5.09	1	3.86	5.84	8.08	2.17	17.74	17.71	21.56	13.61	8.67
TCONS_00005272	1.9	0	1.94	0.1	2.11	0	0	0	0.66	0	0	1.64	ZNF740		TCONS_00124373	0	0.0266667		TCONS_00021894	0	0.04		XM_005888102.1	1.71	1.32	2.05	2.1	1.17	1.98	1.95	1.13	5.28	5.62	5.61	2.44	SLF2		TCONS_00005369	0	0	0.15	0.89	0.6	0.21	0.07	0.28	1.69	2.03	1.49
TCONS_00005282	0.39	0.26	0.88	0.45	0.76	0.65	1.69	0.56	1.67	1.37	1.78	3.35	SPON1		TCONS_00127067	0	0.0266667		TCONS_00023733	0	0.04		XM_005888104.1	0	0	0	0	0	0	0	0	0	0	0.07	0	PAX2		TCONS_00005370	0.89	0.7	0.51	0.06	0.41	0.31	1.63	1	0.99	0.96	1.36
TCONS_00005286	0.42	0.08	0	0	0.1	0	0	0	0.2	0.04	0.15	0	CDCA7		TCONS_00129594	0	0.0266667		TCONS_00027688	0	0.04		XM_005888105.1	0	0	0	0	0	0	0	0	0	0.36	0	0	PAX2		TCONS_00005377	1.35	0.91	0.86	1.35	1.42	1.72	2.16	2.05	5.47	5.42	2.94
TCONS_00005287	0.32	0.33	0.46	0.69	0.31	0.49	1.14	0.28	0.18	0.97	0.22	0.26	CDCA7		XM_005886795.1	0	0.0266667		TCONS_00035818	0	0.04		XM_005888108.2	98.97	84.24	100.79	95.33	99.32	91.75	35.52	35.76	29.42	30.07	22.93	24.86	HIF1AN		TCONS_00005378	6.17	4.24	5.57	5.1	5.22	5.81	9.41	8.1	16.56	16.13	13.32
TCONS_00005288	0	0	0.08	0	0	0	0.09	0.27	0	0.25	0	0.24	CDCA7		XM_005887372.2	0	0.0266667		TCONS_00043509	0	0.04		XM_005888109.2	13.78	8.23	5.79	3.66	14.16	2.61	16.1	9.79	4.34	4.1	9.44	8.22	NDUFB8		TCONS_00005386	0	0	0	0	0	0	0	0.07	0.09	0.04	0
TCONS_00005293	2	3.94	4.44	4.4	7.81	1.48	0.65	0.33	0.61	0.63	0.59	2.85	Zak		XM_005887474.2	0	0.0266667		TCONS_00047944	0	0.04		XM_005888110.2	199.63	231.98	148.19	108.26	170.7	116.87	148.77	137.08	100.32	95.04	64.7	64.09	NDUFB8		TCONS_00005400	0	0	0	0.01	0	0	0	0	0	0	0.05
TCONS_00005294	49.07	34.84	28.13	34.58	21.54	40.41	17.91	11.06	19.52	13.86	17.75	12.97	Zak		XM_005887484.1	0	0.0266667		TCONS_00055197	0	0.04		XM_005888113.2	2.98	2.01	1.7	1.94	0.92	0.78	0	1.7	0.67	0.82	0.66	0.53	SEC31B		TCONS_00005401	0	0	0	0	0	0	0.18	0.43	0	0.14	0
TCONS_00005295	0.59	0.21	0.11	0.48	0.29	0.51	0.66	0.28	0.42	0.37	0.37	1.04	Zak		XM_005889163.1	0	0.0266667		TCONS_00055950	0	0.04		XM_005888114.1	0.73	0.34	0.97	0.88	1.14	0.66	1.55	0.84	1.4	1.9	1.65	2.37	TAF5		TCONS_00005402	0	0	0	0	0	0	0	0	0.11	0	0
TCONS_00005297	0.11	0	0	0	0.11	0	0.41	0.12	0.36	0.7	0.46	1.81	Zak		XM_005889224.1	0	0.0266667		TCONS_00059751	0	0.04		XM_005888118.2	4.48	1.43	8.57	7.97	3.51	10.47	0	0	0	0	0	0	PITX3		TCONS_00005411	0.24	0.62	0.24	0.7	0.81	0.6	1.3	1.58	2.23	2.92	1.67
TCONS_00005298	0	0	0	0	0	0	0	0	0	0.17	0	0	Zak		XM_005889236.2	0	0.0266667		TCONS_00072751	0	0.04		XM_005888120.2	12.08	9.31	8.56	6.98	8.99	5.69	7.76	5.67	6.23	6.87	8.02	5.2	FBXW4		TCONS_00005412	21.48	14.02	13.67	17.19	15.67	15.36	0.33	0.2	0.28	0.24	0.23
TCONS_00005303	0	0.36	0.39	0.18	0.16	0.4	0.9	1.18	0.29	0.47	0.92	0.71	RAPGEF4		XM_005889304.2	0	0.0266667		TCONS_00073714	0	0.04		XM_005888121.1	0	0	0	0	0.43	0.05	0	0	0	0	0	0.08	TLX1		TCONS_00005414	17.01	13.74	14.96	17.34	14.68	18.45	12.84	9.46	19.14	17.55	19.69
TCONS_00005325	0	0	1.33	0	0	0	1.92	0	16.31	6.36	4.43	1.93	ITGA6		XM_005889370.2	0	0.0266667		TCONS_00085749	0	0.04		XM_005888122.2	0.47	0.41	0.1	0	0.54	0.69	0.77	6.18	0.55	0.71	0.22	0.34	KAZALD1		TCONS_00005415	7.09	4.87	4.31	4.37	4.87	7.48	5.73	3.97	10.77	10.3	8.84
TCONS_00005326	5.33	3.03	6.08	7.34	5.51	7.23	93.4	50.54	93.93	100.54	58.4	91.58	ITGA6		XM_005889385.2	0	0.0266667		TCONS_00086345	0	0.04		XM_005888124.2	1.28	0.91	1.38	1.52	1.72	1.6	22.24	14.68	28.99	25.78	22.94	18.66	DPYD		TCONS_00005417	1.17	1.06	0.67	1.52	1.12	0.94	0.38	0.51	0.42	0.51	0.58
TCONS_00005342	3.11	3.23	1.96	1.48	1.52	1.14	1.91	1.83	1.58	1.76	1.77	1.25	METAP1D		XM_005889427.2	0	0.0266667		TCONS_00092966	0	0.04		XM_005888125.1	0.39	0.12	0	0.69	0.95	0	7.81	6.09	6.69	6.6	2.66	1.47	B3GALNT1		TCONS_00005431	0.05	0.41	0	0.21	0.08	0	0	1.1	0.75	0.53	2.95
TCONS_00005343	2.79	0.98	1.42	0.99	2.34	2.59	2.11	1.3	1.1	0.88	2.67	1.79	METAP1D		XM_005889562.1	0	0.0266667		TCONS_00095730	0	0.04		XM_005888126.1	3.85	4.42	3.66	2.78	3.61	4.4	8.42	7.53	12.09	11.9	12.83	14.56	NMD3		TCONS_00005432	0.46	0.19	0.09	0.41	0.47	0	1.26	0.76	1.67	1.78	1.24
TCONS_00005355	0.86	0.37	0.31	0.31	0.56	0.38	2.59	1.48	3.71	3.15	6.58	5.84	DYNC1I2		XM_005889565.2	0	0.0266667		TCONS_00106173	0	0.04		XM_005888127.1	0.11	0.02	0.17	0.57	0.03	0.11	0.11	0.06	0.02	0.02	0.39	0.08	SPTSSB		TCONS_00005433	0	0	0.43	0.11	0	0.04	0	0	0.44	0.01	0
TCONS_00005361	0	1.75	0	0	0	2.66	0.18	2.15	0	6.75	16.98	14.1	CYBRD1		XM_005890293.2	0	0.0266667		TCONS_00109400	0	0.04		XM_005888128.1	0	0	0	0	0	0	0	0	0	0	0.03	0	OTOL1		TCONS_00005434	0.98	0.67	0.39	0.7	0.72	0.99	2.51	0.94	1.85	2.18	2.78
TCONS_00005362	0	0	0.76	0	0	0	0	0	3.97	4.49	0	0.01	CYBRD1		XM_005891100.2	0	0.0266667		XM_005886900.1	0	0.04		XM_005888129.1	28.62	13.77	28.73	31.7	45.25	25.41	10.82	11.3	22.99	22.11	13.26	21.47	LOC102269693		TCONS_00005438	10.21	6.64	13.82	8.7	8.06	18.37	0	0	0	0	0
TCONS_00005363	1.83	0	0	0	0	0	0	0	0	0	0	0	CYBRD1		XM_005891547.1	0	0.0266667		XM_005887250.2	0	0.04		XM_005888131.1	0.28	0	0.18	0	0.35	0.18	0.25	0.62	0.72	1.23	0.59	0.86	LOC102270534		TCONS_00005442	0	0	0.02	0	0.11	0.18	0.2	0.03	0.28	0.44	0.28
TCONS_00005365	5.09	1	3.86	5.84	8.08	2.17	17.74	17.71	21.56	13.61	8.67	18.47	CYBRD1		XM_005892320.2	0	0.0266667		XM_005887988.1	0	0.04		XM_005888133.2	0	0.05	0	0	0	0	0	0	0	0	0	0	GRIP1		TCONS_00005446	0	0.07	0	0	0	0.24	0.27	0	0	0	0
TCONS_00005369	0	0	0.15	0.89	0.6	0.21	0.07	0.28	1.69	2.03	1.49	1.86	DCAF17		XM_005893547.2	0	0.0266667		XM_005889294.2	0	0.04		XM_005888134.2	0.05	0	0	0	0	0.17	0	0	0	0	0	0	GRIP1		TCONS_00005447	0.24	0.07	0.09	0.29	0.1	0	1.38	1.21	3.05	3.4	4.37
TCONS_00005370	0.89	0.7	0.51	0.06	0.41	0.31	1.63	1	0.99	0.96	1.36	1.12	DCAF17		XM_005893735.2	0	0.0266667		XM_005889835.2	0	0.04		XM_005888135.2	1.9	1.77	1.59	2.07	2.46	2.32	9.17	7.96	15.52	11.38	18.58	14.58	CAND1		TCONS_00005451	0	0	0	0	0.14	0	0.55	1.07	5.04	4.01	3.94
TCONS_00005377	1.35	0.91	0.86	1.35	1.42	1.72	2.16	2.05	5.47	5.42	2.94	3.74	GORASP2		XM_005894634.2	0	0.0266667		XM_005889939.1	0	0.04		XM_005888136.2	0	0.05	0.49	0	0.15	0.08	0	0.54	0.44	0.11	0.14	1.46	CAND1		TCONS_00005452	0.09	0.02	0.03	0.14	0.24	0.24	1.2	2.02	5.03	4.4	1.33
TCONS_00005378	6.17	4.24	5.57	5.1	5.22	5.81	9.41	8.1	16.56	16.13	13.32	14.02	GORASP2		XM_005894675.2	0	0.0266667		XM_005890185.1	0	0.04		XM_005888137.2	5.98	9.11	10.74	10.19	9.47	7.58	19.23	15.98	9.71	9.67	9.46	10.97	LOC102272228		TCONS_00005455	0	0.29	0	0.2	0.42	0	0	0	0.39	0	0.08
TCONS_00005386	0	0	0	0	0	0	0	0.07	0.09	0.04	0	0.06	Sp5		XM_005895135.1	0	0.0266667		XM_005892076.1	0	0.04		XM_005888138.2	0.48	0.19	0.17	0.06	0.22	0.31	1.4	0.76	0.99	1.13	1.87	2.12	LOC102272507		TCONS_00005457	0.41	0.2	0.16	0.49	0.46	0.31	1.04	0.13	2.81	1.61	0.61
TCONS_00005400	0	0	0	0.01	0	0	0	0	0	0	0.05	0.19	MYO3B		XM_005895216.2	0	0.0266667		XM_005892235.2	0	0.04		XM_005888139.2	12.31	9.95	10.76	9.9	10.3	11.04	14.45	14.29	26.91	24.72	29.34	28.07	PTP4A1		TCONS_00005459	0.24	0.17	0.07	0.19	0.17	0.07	0.31	0	0.18	0.07	0.07
TCONS_00005401	0	0	0	0	0	0	0.18	0.43	0	0.14	0	0	MYO3B		XM_005895595.1	0	0.0266667		XM_005892757.2	0	0.04		XM_005888140.2	0	0	0	0	0	0	0.58	0	0	0	0.22	0.29	PTP4A1		TCONS_00005462	0.07	0.11	0	0	0.65	0	0	0.12	0.43	0.32	0
TCONS_00005402	0	0	0	0	0	0	0	0	0.11	0	0	0	MYO3B		XM_005895841.1	0	0.0266667		XM_005892768.1	0	0.04		XM_005888141.2	0	0	0	0	0	0	0	0.73	0	0.31	0	0.25	PTP4A1		TCONS_00005463	0.71	0.24	0.75	0.66	0	0.63	0.72	0.68	0.12	0.3	0.92
TCONS_00005411	0.24	0.62	0.24	0.7	0.81	0.6	1.3	1.58	2.23	2.92	1.67	2.53	UBR3		XM_005896511.2	0	0.0266667		XM_005892838.2	0	0.04		XM_005888146.2	0.03	0.07	0.23	0.06	0.62	0.24	0.04	0	0.29	0.25	0.16	0.13	INHBA		TCONS_00005471	0	0	0.28	0	0.05	0	0	0	0	0	0
TCONS_00005412	21.48	14.02	13.67	17.19	15.67	15.36	0.33	0.2	0.28	0.24	0.23	0.47	UBR3		XM_005896823.1	0	0.0266667		XM_005893215.1	0	0.04		XM_005888147.1	0.24	0.34	0.08	0.56	0	0	1.15	0.81	2.11	2.52	1.92	2.29	SUGCT		TCONS_00005473	1.38	1.76	1.83	1.89	1.92	2.29	3.32	4.74	2.61	3.41	3.17
TCONS_00005414	17.01	13.74	14.96	17.34	14.68	18.45	12.84	9.46	19.14	17.55	19.69	20.2	UBR3		XM_005897222.1	0	0.0266667		XM_005893777.1	0	0.04		XM_005888148.1	3.22	3.46	4.26	1.84	3.91	3.14	4.89	3.75	5.35	6.16	6.96	7.65	MPLKIP		TCONS_00005490	1.84	1.18	1.67	0.92	1.24	1.8	0.47	0.59	0.59	0.32	0.22
TCONS_00005415	7.09	4.87	4.31	4.37	4.87	7.48	5.73	3.97	10.77	10.3	8.84	10.21	SSB		XM_005897380.2	0	0.0266667		XM_005894686.1	0	0.04		XM_005888149.2	4.89	2	4.07	2.72	2.95	3.6	6.33	7.65	12.97	13.07	15.22	13.79	RALA		TCONS_00005491	1.1	1.18	0.35	0.5	0.96	0.11	0	0.36	0.05	0	0
TCONS_00005417	1.17	1.06	0.67	1.52	1.12	0.94	0.38	0.51	0.42	0.51	0.58	0.59	KLHL23		XM_005897500.1	0	0.0266667		XM_005896309.1	0	0.04		XM_005888150.1	4.52	3.91	3.83	2.83	3.13	2.61	5.77	2.74	5.55	6.16	6.4	7.8	YAE1D1		TCONS_00005494	0.74	0.66	0.48	0.87	1.01	0.72	1.5	1.4	0.57	0.7	1.13
TCONS_00005431	0.05	0.41	0	0.21	0.08	0	0	1.1	0.75	0.53	2.95	3.55	PPIG		XM_005899299.2	0	0.0266667		XM_005896359.2	0	0.04		XM_005888153.2	0	0	0	0	0	0	0	0	0.01	0	0	0	POU6F2		TCONS_00005498	27.36	15.69	24.25	16.72	27.59	23.62	45.38	27.65	28.61	31.58	30.04
TCONS_00005432	0.46	0.19	0.09	0.41	0.47	0	1.26	0.76	1.67	1.78	1.24	1.02	PPIG		XM_005900194.2	0	0.0266667		XM_005896667.2	0	0.04		XM_005888154.2	3.43	2.8	1.91	1.92	3.82	2.93	12.02	10.68	12.4	12.08	14.62	10.69	VPS41		TCONS_00005500	1.61	1.36	2.11	0.66	2.53	0.97	0.85	0.36	0.2	0.21	0.4
TCONS_00005433	0	0	0.43	0.11	0	0.04	0	0	0.44	0.01	0	0	PPIG		XM_005900467.1	0	0.0266667		XM_005897447.2	0	0.04		XM_005888155.2	0.56	0.57	0	1.02	0.82	0	8.07	4.36	1.96	3.54	3.84	0.85	AMPH		TCONS_00005501	8.94	5.96	5.44	2.44	6.86	3.67	2.1	2.41	0.67	0.58	1.36
TCONS_00005434	0.98	0.67	0.39	0.7	0.72	0.99	2.51	0.94	1.85	2.18	2.78	2.51	PPIG		XM_005900792.2	0	0.0266667		XM_005897880.1	0	0.04		XM_005888156.1	0	0.02	0.13	0.05	0.08	0.14	0.13	0.48	0.21	0.16	0.77	0.21	TNFSF18		TCONS_00005505	0	0	0	0.49	0	0	0	0.21	0	0	0
TCONS_00005438	10.21	6.64	13.82	8.7	8.06	18.37	0	0	0	0	0	0.27	KLHL41		XM_005902272.2	0	0.0266667		XM_005898255.2	0	0.04		XM_005888157.1	0.87	0	0	0	0.16	0	0	0	0	0	0	0	TNFSF4		TCONS_00005508	0.01	0.04	0.01	0.05	0.07	0.05	0.19	0.02	0.52	0.39	0.21
TCONS_00005442	0	0	0.02	0	0.11	0.18	0.2	0.03	0.28	0.44	0.28	0.72	DHRS9		XM_005902649.2	0	0.0266667		XM_005901398.2	0	0.04		XM_005888159.1	0	0	0	0	0.06	0	0	0	0.36	0.35	0	0	SPDL1		TCONS_00005509	0	0	0	0	0.28	0	0	0	0	0.17	0.38
TCONS_00005446	0	0.07	0	0	0	0.24	0.27	0	0	0	0	0	NOSTRIN		XM_005902744.1	0	0.0266667		XM_005902718.2	0	0.04		XM_005888160.1	0.05	0	0	0	0.08	0	0.05	0.05	0	0.1	0	0.35	SPDL1		TCONS_00005512	0	0	0.75	0	0.29	0.57	0.32	0.25	0.93	0.08	0
TCONS_00005447	0.24	0.07	0.09	0.29	0.1	0	1.38	1.21	3.05	3.4	4.37	5.19	NOSTRIN		XM_005902824.2	0	0.0266667		XM_005903531.2	0	0.04		XM_005888161.1	1.61	1.54	1.82	5.24	4.55	5.4	9.16	0.34	5.46	9.86	7.92	0.78	DOCK2		TCONS_00005514	1.2	0.16	0.19	0.42	0.72	0.45	1.58	0.47	2.25	3.34	0.89
TCONS_00005451	0	0	0	0	0.14	0	0.55	1.07	5.04	4.01	3.94	3.99	CERS6		XM_005902982.2	0	0.0266667		XM_005903795.1	0	0.04		XM_005888162.2	4.73	2.72	2.73	6.79	9.3	7.72	11.15	5.18	21	17.99	8.42	25.65	SLIT3		TCONS_00005524	0	0.43	0	0	0	0	0	0	0	0	0
TCONS_00005452	0.09	0.02	0.03	0.14	0.24	0.24	1.2	2.02	5.03	4.4	1.33	2.57	CERS6		XM_005904114.1	0	0.0266667		XM_005907153.2	0	0.04		XM_005888164.2	3.71	2.45	5.97	1.02	4.98	3.83	6.03	5.18	6.91	6.36	5.79	10.39	ACACA		TCONS_00005525	0	0	0	0.16	0	0	0	0	0	0	0
TCONS_00005455	0	0.29	0	0.2	0.42	0	0	0	0.39	0	0.08	0.07	CHRNA3		XM_005904118.1	0	0.0266667		XM_005907550.1	0	0.04		XM_005888165.2	0.59	2.95	0	19.74	5.6	3.97	165.96	559.88	210.43	126.55	35.17	97.13	ACACA		TCONS_00005529	2.96	2.53	0.79	1.82	1.69	0.71	1.46	2.37	1.92	1.59	2.27
TCONS_00005457	0.41	0.2	0.16	0.49	0.46	0.31	1.04	0.13	2.81	1.61	0.61	2.2	CHRNA3		XM_005904222.1	0	0.0266667		XM_005907600.1	0	0.04		XM_005888166.2	0	0	0	0.15	0	0	0.47	0.28	0.37	0.22	0.12	0.44	ACACA		TCONS_00005530	0	5.33	6.62	4.45	5.69	5.42	11.59	8.56	5.51	6.46	5.73
TCONS_00005459	0.24	0.17	0.07	0.19	0.17	0.07	0.31	0	0.18	0.07	0.07	0.25	CHRNB4		XM_005906154.1	0	0.0266667		XM_005909572.1	0	0.04		XM_005888167.1	0	1.35	0	1.03	0	0.46	1.84	1.38	1.79	0.03	1.57	0	DUSP14		TCONS_00005531	0.86	0.36	1.11	0.39	1.2	1.75	2.45	4.79	0.35	0.76	3.6
TCONS_00005462	0.07	0.11	0	0	0.65	0	0	0.12	0.43	0.32	0	0.67	CCNB3		XM_005906783.1	0	0.0266667		XM_005911511.1	0	0.04		XM_005888168.2	1.45	1.64	2.24	1.82	2.47	2.04	10.19	8.64	12.38	12.65	9.02	8.54	SYNRG		TCONS_00005537	0.46	0.51	0.13	0.89	0.94	1.14	0.76	0.85	0.59	1.23	2.06
TCONS_00005463	0.71	0.24	0.75	0.66	0	0.63	0.72	0.68	0.12	0.3	0.92	0	CCNB3		XM_005907075.2	0	0.0266667		XM_014476744.1	0	0.04		XM_005888169.2	1.59	1.64	1.09	2	1.77	1.08	3.28	2.04	4.37	3.69	5.06	4.57	DDX52		TCONS_00005538	0	0	0.9	0	0	0	0	0	0	0	0
TCONS_00005471	0	0	0.28	0	0.05	0	0	0	0	0	0	0	CLCN5		XM_005907761.1	0	0.0266667		XM_014477320.1	0	0.04		XM_005888171.2	0	0	0	0	0	0	0.04	0	0	0	0	0.02	HNF1B		TCONS_00005539	0.76	0.15	0	1.05	0.68	0.52	0.59	0.32	0.61	0.43	1.32
TCONS_00005473	1.38	1.76	1.83	1.89	1.92	2.29	3.32	4.74	2.61	3.41	3.17	1.86	CLCN5		XM_005909317.2	0	0.0266667		XM_014477324.1	0	0.04		XM_005888172.2	12.17	8.4	13.28	17.7	20.01	15.6	15.2	12.93	15.45	17.37	14.21	15.95	HEATR6		TCONS_00005541	0	0	0.41	0.31	2.07	1	1.3	0	0	1.65	1
TCONS_00005490	1.84	1.18	1.67	0.92	1.24	1.8	0.47	0.59	0.59	0.32	0.22	0.53	PPP1R3F		XM_005910064.1	0	0.0266667		XM_014477467.1	0	0.04		XM_005888173.2	4.37	10.08	6.65	6.21	8.6	8.2	7.85	8.41	9.9	11.16	9.16	8.76	AATF		TCONS_00005564	0.76	0.88	0.29	1.75	1.45	1.08	0.21	1.29	0.71	0.53	1.57
TCONS_00005491	1.1	1.18	0.35	0.5	0.96	0.11	0	0.36	0.05	0	0	0.09	PPP1R3F		XM_005911336.1	0	0.0266667		XM_014477517.1	0	0.04		XM_005888174.2	0.86	0.56	0.72	1.42	1.74	0.81	4.65	3.05	6.12	6.34	2.05	3.7	RHOU		TCONS_00005565	0.29	0.56	2.3	0	1.75	0.98	0.49	0.79	0.9	1.43	1.06
TCONS_00005494	0.74	0.66	0.48	0.87	1.01	0.72	1.5	1.4	0.57	0.7	1.13	1.14	-		XM_005911442.1	0	0.0266667		XM_014477658.1	0	0.04		XM_005888175.2	0	0	0	0.09	0	0	0	0	0	0	0	0	CPNE4		TCONS_00005602	0.23	0.05	0.08	0	0.05	0	0.07	0.1	0	0.06	0.2
TCONS_00005498	27.36	15.69	24.25	16.72	27.59	23.62	45.38	27.65	28.61	31.58	30.04	24.5	PLP2		XM_014477239.1	0	0.0266667		XM_014479091.1	0	0.04		XM_005888176.2	13.1	12.07	13.67	10.52	13.33	9.28	46.57	30.28	27.11	27.86	31.41	28.79	MRPL3		TCONS_00005603	0	0	0	0.1	0	0.2	0	0	0.15	0	0
TCONS_00005500	1.61	1.36	2.11	0.66	2.53	0.97	0.85	0.36	0.2	0.21	0.4	0.28	MAGIX		XM_014477350.1	0	0.0266667		XM_014480203.1	0	0.04		XM_005888177.2	0.96	2.52	2.77	1.05	1.19	2.26	5.01	5.31	2.75	2.36	2.24	2.91	LOC102264435		TCONS_00005606	5.38	5.62	4.36	4.98	5.57	4.71	7.97	4.53	3.1	4.63	8.05
TCONS_00005501	8.94	5.96	5.44	2.44	6.86	3.67	2.1	2.41	0.67	0.58	1.36	1.72	MAGIX		XM_014477935.1	0	0.0266667		XM_014480448.1	0	0.04		XM_005888179.2	187.42	80.6	165.18	281.95	226.67	169.18	347.03	50.51	416.2	565.04	734.26	464.62	PDK4		TCONS_00005618	0.24	0.44	0.42	0	0.61	0.34	0.6	0.97	0.62	0.86	0.64
TCONS_00005505	0	0	0	0.49	0	0	0	0.21	0	0	0	0	CCDC120		XM_014478079.1	0	0.0266667		XM_014480483.1	0	0.04		XM_005888181.1	3.21	0.75	8.28	4.06	7.24	3.8	0.34	0.16	0.07	0	0	0	ASB4		TCONS_00005621	0.41	0.15	0	0.2	0.26	0	0	0	0.06	0	0.08
TCONS_00005508	0.01	0.04	0.01	0.05	0.07	0.05	0.19	0.02	0.52	0.39	0.21	0.47	CCDC120		XM_014478181.1	0	0.0266667		XM_014482137.1	0	0.04		XM_005888185.2	12.23	10.98	13.04	9.56	11.3	8.56	29.38	28.44	36.78	33.76	14.29	27.6	PIGS		TCONS_00005624	2.7	1.6	0.78	2.43	3.59	2.56	2.72	2.9	6.41	4.7	3.58
TCONS_00005509	0	0	0	0	0.28	0	0	0	0	0.17	0.38	0	CCDC120		XM_014478198.1	0	0.0266667		XM_014482725.1	0	0.04		XM_005888186.2	2.61	2.07	1.76	2.92	4.23	3.88	3.01	7.99	5.5	7.49	2.29	3.06	ALDOC		TCONS_00005625	0	0	0	0	0	0	0	0	0	0.83	0
TCONS_00005512	0	0	0.75	0	0.29	0.57	0.32	0.25	0.93	0.08	0	0.38	CCDC120		XM_014479243.1	0	0.0266667		XM_014483639.1	0	0.04		XM_005888187.2	0	0	0	0	0.09	0	0	0	0.33	0.24	0	0	SPAG5		TCONS_00005626	1.53	0.52	1.44	2.28	0.34	0	0.83	0.78	0.88	1.66	1.87
TCONS_00005514	1.2	0.16	0.19	0.42	0.72	0.45	1.58	0.47	2.25	3.34	0.89	1.67	CCDC120		XM_014479281.1	0	0.0266667		XM_014483641.1	0	0.04		XM_005888188.1	7.58	5.93	5.2	4.9	5.72	9.42	16.99	20.51	12.96	15.44	12.69	13.48	KIAA0100		TCONS_00005652	1.46	0.89	0.43	0.83	1.19	1.14	2.69	2.19	1.84	2.05	2.91
TCONS_00005524	0	0.43	0	0	0	0	0	0	0	0	0	0	PQBP1		XM_014479792.1	0	0.0266667		TCONS_00000817	0	0.0433333		XM_005888189.2	15.91	10.48	11.39	10.94	17.22	13.49	19.31	12.34	13.92	12.44	15.03	14.93	SDF2		TCONS_00005655	0	0	0.81	1.34	0	0.95	0.81	0.99	0	0.86	6.7
TCONS_00005525	0	0	0	0.16	0	0	0	0	0	0	0	0	PQBP1		XM_014480268.1	0	0.0266667		TCONS_00003075	0	0.0433333		XM_005888190.2	0	0	0.03	0	0	0	0	0	0	0	0	1.41	SUPT6H		TCONS_00005656	0.3	0	0	0	0.13	0	0.62	0.13	0.5	0.36	0
TCONS_00005529	2.96	2.53	0.79	1.82	1.69	0.71	1.46	2.37	1.92	1.59	2.27	1.2	HDAC6		XM_014480681.1	0	0.0266667		TCONS_00017525	0	0.0433333		XM_005888191.2	7.87	5.25	5.22	8.96	6.81	10.19	13.59	14.04	13.41	14.48	19.09	15.39	SUPT6H		TCONS_00005657	2.75	1.77	2.88	3.51	4.21	4.55	6.41	7.21	11.28	9.6	24.73
TCONS_00005530	0	5.33	6.62	4.45	5.69	5.42	11.59	8.56	5.51	6.46	5.73	6.02	HDAC6		XM_014481704.1	0	0.0266667		TCONS_00025514	0	0.0433333		XM_005888192.1	0.3	0.25	0	0.79	0.11	0	0.92	0.11	1	0.7	0.88	0.22	PROCA1		TCONS_00005658	0	0	0	0	0	0	0.33	0	0	0	0.65
TCONS_00005531	0.86	0.36	1.11	0.39	1.2	1.75	2.45	4.79	0.35	0.76	3.6	3.26	HDAC6		XM_014482759.1	0	0.0266667		TCONS_00027569	0	0.0433333		XM_005888193.2	2.23	4.86	3.75	3.44	6.87	0	2.72	2.24	1.79	7.53	1.64	10.5	RAB34		TCONS_00005666	0	0.26	0	0	0.26	0	0.12	0	0.98	0.2	0.6
TCONS_00005537	0.46	0.51	0.13	0.89	0.94	1.14	0.76	0.85	0.59	1.23	2.06	1.72	WAS		XM_014483308.1	0	0.0266667		TCONS_00031163	0	0.0433333		XM_005888194.2	1.19	0.53	1.18	0.66	1.88	1.22	2.39	2.66	1.89	2.44	1.68	2.2	TLCD1		TCONS_00005669	0.42	0.62	0.5	0.49	0.88	0.14	5.14	4.99	10.2	10.62	12.39
TCONS_00005538	0	0	0.9	0	0	0	0	0	0	0	0	0	WAS		XM_014483419.1	0	0.0266667		TCONS_00038377	0	0.0433333		XM_005888195.1	0	0.23	0	0.53	0.24	0.18	0	0.75	0	0	0.56	0.43	NEK8		TCONS_00005671	1.14	0	0.4	1.11	1.62	1.24	8.83	2.75	5.94	6.57	10.12
TCONS_00005539	0.76	0.15	0	1.05	0.68	0.52	0.59	0.32	0.61	0.43	1.32	1.29	WAS		TCONS_00001062	0	0.03		TCONS_00040312	0	0.0433333		XM_005888196.1	4.36	2.07	4.07	6.67	5.05	4.37	5.19	4.79	2.96	2.62	1.87	1.75	TRAF4		TCONS_00005673	1.12	0.41	0.31	0.6	0.74	0	0.63	0	1.15	0.67	1.09
TCONS_00005541	0	0	0.41	0.31	2.07	1	1.3	0	0	1.65	1	0.15	WAS		TCONS_00001086	0	0.03		TCONS_00060046	0	0.0433333		XM_005888197.2	6.27	5.54	5.87	5.54	5.84	7.1	8.55	6.86	4.02	4.28	6.4	6.53	FAM222B		TCONS_00005675	0	0	0	0.37	0	0	0	0	0	0	0
TCONS_00005564	0.76	0.88	0.29	1.75	1.45	1.08	0.21	1.29	0.71	0.53	1.57	1.1	TRM7		TCONS_00001088	0	0.03		TCONS_00064611	0	0.0433333		XM_005888198.2	14.9	15.81	20.22	12.06	15.13	12.97	15.32	14.33	10.5	10.52	9.1	9.72	ERAL1		TCONS_00005681	0	0	0	0	0	0.02	0.94	1.09	0.86	1.2	0.94
TCONS_00005565	0.29	0.56	2.3	0	1.75	0.98	0.49	0.79	0.9	1.43	1.06	0.32	TRM7		TCONS_00004262	0	0.03		TCONS_00068154	0	0.0433333		XM_005888199.1	136.67	122.71	129.62	118.64	138.85	130.54	143.12	114.54	130.6	137.39	93.77	122.78	FLOT2		TCONS_00005682	0.02	0	0	0.01	0	0	1.37	2.4	8.13	5.72	2.34
TCONS_00005602	0.23	0.05	0.08	0	0.05	0	0.07	0.1	0	0.06	0.2	0.35	HDAC2		TCONS_00010928	0	0.03		TCONS_00070252	0	0.0433333		XM_005888200.2	8.48	7.24	7.64	11.15	10.87	11.64	11.51	8.82	9.69	10.82	12.3	13.66	PHF12		TCONS_00005687	0.17	0.06	0.11	0.08	0.15	0.18	0.98	1.14	1.26	1.39	2.45
TCONS_00005603	0	0	0	0.1	0	0.2	0	0	0.15	0	0	0	HDAC2		TCONS_00011148	0	0.03		TCONS_00070460	0	0.0433333		XM_005888201.2	0	0	0	0.01	0	0	0.04	0.42	0.73	0.66	0.03	0.41	PIPOX		TCONS_00005714	3.29	1.52	0.85	2.26	3.69	1.49	3.2	0.8	1.44	1.3	1.25
TCONS_00005606	5.38	5.62	4.36	4.98	5.57	4.71	7.97	4.53	3.1	4.63	8.05	7.74	HDAC2		TCONS_00015979	0	0.03		TCONS_00074157	0	0.0433333		XM_005888202.2	22.99	29.21	41.88	27.29	25.58	65.45	17.49	21.63	21.41	21.14	14.27	14.02	MYO18A		TCONS_00005718	10.12	3.5	3.93	5.68	8.7	4.64	6.54	1.26	2.59	2.54	1.67
TCONS_00005618	0.24	0.44	0.42	0	0.61	0.34	0.6	0.97	0.62	0.86	0.64	0.71	MAGEL2		TCONS_00017623	0	0.03		TCONS_00074246	0	0.0433333		XM_005888203.2	0	0	0	0	0	0	0	0.09	0.86	0.34	0	0.06	CRYBA1		TCONS_00005727	0.18	0.12	0.07	0.15	0.22	0.19	0.73	0.36	0.56	0.78	1.02
TCONS_00005621	0.41	0.15	0	0.2	0.26	0	0	0	0.06	0	0.08	0.14	TTC23L		TCONS_00020583	0	0.03		TCONS_00076154	0	0.0433333		XM_005888204.1	3.88	2.41	2.37	3.19	1.57	2.87	5.07	0.62	9.67	10.93	0	4.91	TAOK1		TCONS_00005729	0.18	0.12	0.07	0.12	0.14	0.08	0.62	0.26	0.34	0.22	0.36
TCONS_00005624	2.7	1.6	0.78	2.43	3.59	2.56	2.72	2.9	6.41	4.7	3.58	5.26	RAI14		TCONS_00021567	0	0.03		TCONS_00088500	0	0.0433333		XM_005888205.1	0	0	0	0.44	3.35	0.46	0.47	4.73	2.52	4.15	9.15	2.04	TAOK1		TCONS_00005733	1.37	1.74	2.03	0.1	0.22	1.05	0	0	0	0.01	0
TCONS_00005625	0	0	0	0	0	0	0	0	0	0.83	0	0	RAI14		TCONS_00022791	0	0.03		TCONS_00093603	0	0.0433333		XM_005888206.2	152.05	154.21	178.06	174.41	192.53	179.05	0.66	0.55	0.83	0.8	1.22	0.35	CORO6		TCONS_00005740	0	1.08	0	0.26	0.31	0	1.35	0.58	0.38	0.3	0.55
TCONS_00005626	1.53	0.52	1.44	2.28	0.34	0	0.83	0.78	0.88	1.66	1.87	0.8	RAI14		TCONS_00024078	0	0.03		TCONS_00098848	0	0.0433333		XM_005888207.2	61.44	51.36	55.69	61.36	72.32	78.24	0.81	1.23	0.37	0.44	0	1.08	CORO6		TCONS_00005741	0.51	0	0.3	0.36	0.01	0.68	0.1	0	0	0	0
TCONS_00005652	1.46	0.89	0.43	0.83	1.19	1.14	2.69	2.19	1.84	2.05	2.91	4.2	-		TCONS_00026179	0	0.03		TCONS_00103311	0	0.0433333		XM_005888208.2	0.15	0.6	0.39	0.37	0.31	0.28	0.83	0.12	1.06	1.12	1.32	0.96	NSRP1		TCONS_00005765	0.09	0.05	0.23	0.18	0.05	0.08	0.05	0	0.16	0.09	0.07
TCONS_00005655	0	0	0.81	1.34	0	0.95	0.81	0.99	0	0.86	6.7	2.25	PTPRB		TCONS_00029996	0	0.03		TCONS_00128444	0	0.0433333		XM_005888209.1	0.25	0	0.48	0	0.11	0.24	0.51	0.24	0.4	0.64	0.56	1.54	SLC6A4		TCONS_00005766	0.2	0.19	0.09	0.36	0.33	0.14	0.07	0.03	0.12	0.12	0.12
TCONS_00005656	0.3	0	0	0	0.13	0	0.62	0.13	0.5	0.36	0	0.73	PTPRB		TCONS_00030408	0	0.03		XM_005895086.2	0	0.0433333		XM_005888210.1	0	0	0	0	0.09	0.86	0.14	0	0.35	0	0	0.65	BLMH		TCONS_00005767	0	0	0.09	0	0	0.01	0	0.04	0	0	0
TCONS_00005657	2.75	1.77	2.88	3.51	4.21	4.55	6.41	7.21	11.28	9.6	24.73	27.02	PTPRB		TCONS_00037871	0	0.03		XM_005895231.2	0	0.0433333		XM_005888212.2	0	0	0	0	0	0	0	0	0.17	0.07	0	0	TMIGD1		TCONS_00005945	0.6	0.77	0.36	0.8	0.8	0.8	2.25	1.45	1.78	1.7	3.93
TCONS_00005658	0	0	0	0	0	0	0.33	0	0	0	0.65	0.32	PTPRB		TCONS_00039511	0	0.03		XM_005896157.2	0	0.0433333		XM_005888213.2	7.53	5.39	8.31	7.62	8.64	6.51	30.91	30.78	46.51	42.21	39.71	46.55	CPD		TCONS_00005949	0.22	0.2	0.08	0.24	0.25	0.16	0.79	0.46	0.67	0.67	1.47
TCONS_00005666	0	0.26	0	0	0.26	0	0.12	0	0.98	0.2	0.6	0	PTPRR		TCONS_00044837	0	0.03		XM_005896220.2	0	0.0433333		XM_005888214.2	0	0	0	0	0	0	0	0	0	0.15	0.19	0.26	GOSR1		TCONS_00005963	18.41	26.96	32.31	20.86	24.46	18.15	28.13	30.18	13.39	11.49	18.51
TCONS_00005669	0.42	0.62	0.5	0.49	0.88	0.14	5.14	4.99	10.2	10.62	12.39	13.63	CPNE8		TCONS_00045625	0	0.03		XM_005897369.1	0	0.0433333		XM_005888215.2	1.64	1.49	2.68	2.31	1.74	2.32	13.62	9.32	27.5	24.21	22.98	32.93	GOSR1		TCONS_00005965	0.13	0.06	0.04	0.3	0.17	0.45	0.52	0.11	0.19	0.6	0.84
TCONS_00005671	1.14	0	0.4	1.11	1.62	1.24	8.83	2.75	5.94	6.57	10.12	8.68	CPNE8		TCONS_00050453	0	0.03		XM_005898471.1	0	0.0433333		XM_005888216.2	1.12	1.33	0.45	0.92	0.84	1.09	5.17	6.25	12.83	15.16	11.12	11.19	GOSR1		TCONS_00005967	0	0	0	0	0	0	0	0	0	0	0.04
TCONS_00005673	1.12	0.41	0.31	0.6	0.74	0	0.63	0	1.15	0.67	1.09	0.74	KIF21A		TCONS_00051690	0	0.03		XM_005898624.2	0	0.0433333		XM_005888217.2	3.01	0.16	1.32	16.29	36.3	8.83	509.37	837.67	799.25	821.97	497.78	589.94	TUSC5		TCONS_00005968	1.14	3.81	3.12	2.2	1.43	2.13	3.8	6.35	2.32	3.28	1.99
TCONS_00005675	0	0	0	0.37	0	0	0	0	0	0	0	0	KIF21A		TCONS_00052819	0	0.03		XM_005902197.1	0	0.0433333		XM_005888218.2	7.16	11.56	5.76	10.79	11.21	15.49	15.83	15.84	10.49	10.98	12.34	22.51	ABR		TCONS_00005971	2.07	1.94	1.98	3.11	3.77	2.92	6.32	5.2	6.2	6.55	7.1
TCONS_00005681	0	0	0	0	0	0.02	0.94	1.09	0.86	1.2	0.94	0.66	ABCD2		TCONS_00054216	0	0.03		XM_005902370.2	0	0.0433333		XM_005888219.2	0	0	0	0	0	0.15	0.22	0	0.05	0.16	0.08	0	ABR		TCONS_00005972	0.13	0.19	0.1	0.12	0.19	0.27	0.93	0.4	0.64	0.57	1.17
TCONS_00005682	0.02	0	0	0.01	0	0	1.37	2.4	8.13	5.72	2.34	1.88	ABCD2		TCONS_00054220	0	0.03		XM_005906080.1	0	0.0433333		XM_005888220.2	14.08	7.05	14.61	23.47	20.65	17.37	19.61	21.84	25.32	31.22	17.09	11.25	ABR		TCONS_00005979	1.09	1.38	0.4	1.14	0.69	0.62	0.6	0.4	0.37	0.41	0.91
TCONS_00005687	0.17	0.06	0.11	0.08	0.15	0.18	0.98	1.14	1.26	1.39	2.45	2.13	SLC2A13		TCONS_00054580	0	0.03		XM_005906654.1	0	0.0433333		XM_005888221.2	2.2	2.03	1.62	2.18	2.25	3.15	1.39	2.13	0.72	0.88	0.65	1.03	ABR		TCONS_00005980	0	1.34	0	0	0	0	0	0	0	0	0
TCONS_00005714	3.29	1.52	0.85	2.26	3.69	1.49	3.2	0.8	1.44	1.3	1.25	2.1	VNN1		TCONS_00061829	0	0.03		XM_005907388.1	0	0.0433333		XM_005888222.2	10.85	8.18	8.52	5.82	7.57	6.38	7.93	8.88	5.04	5.37	3.86	4.5	TIMM22		TCONS_00005981	1.89	2.91	0.65	1.92	1.38	1.18	1.22	0.47	0.78	0.46	1.77
TCONS_00005718	10.12	3.5	3.93	5.68	8.7	4.64	6.54	1.26	2.59	2.54	1.67	2.58	VNN3		TCONS_00068445	0	0.03		XM_005907733.1	0	0.0433333		XM_005888223.2	2.52	2.21	2.25	1.56	2.56	1.68	7.33	7.84	8.5	8.69	8.54	7.13	GLOD4		TCONS_00005993	30.86	20.28	47.9	34.77	48.15	32.43	97.32	71.83	67.98	65.49	130.42
TCONS_00005727	0.18	0.12	0.07	0.15	0.22	0.19	0.73	0.36	0.56	0.78	1.02	1.38	SLC18B1		TCONS_00069536	0	0.03		XM_005908594.2	0	0.0433333		XM_005888224.1	0	0	0	0	0	0	0.13	0	0.05	0	0	0.08	LOC102277067		TCONS_00005996	0.09	0.06	0.05	0.08	0.17	0.12	0.23	0.12	0.13	0.25	0.33
TCONS_00005729	0.18	0.12	0.07	0.12	0.14	0.08	0.62	0.26	0.34	0.22	0.36	0.51	Slc18b1		TCONS_00074705	0	0.03		XM_005908898.1	0	0.0433333		XM_005888225.1	0	0	0	0.06	0	0	0	0	0	0	0.14	0	LOC102277067		TCONS_00005997	2.47	0.21	0.71	0.89	0.92	0.81	2.84	0.69	2.07	1.46	1.22
TCONS_00005733	1.37	1.74	2.03	0.1	0.22	1.05	0	0	0	0.01	0	0.03	-		TCONS_00075952	0	0.03		XM_005908993.1	0	0.0433333		XM_005888226.2	7.28	6.92	4.27	4.79	4.18	4.48	3.09	2.81	2.41	2.21	2.71	0.4	GEMIN4		TCONS_00005998	0	0	1	0	0.82	0	0.17	0	0	0	0
TCONS_00005740	0	1.08	0	0.26	0.31	0	1.35	0.58	0.38	0.3	0.55	0.37	SLC2A12		TCONS_00076691	0	0.03		XM_005909956.2	0	0.0433333		XM_005888227.2	2.66	1.96	3.03	3.01	2.57	4.12	5.9	6.94	9.22	8.75	9.15	7.81	VPS53		TCONS_00005999	0	0	0	0	0.56	0	0	0	0	0	0
TCONS_00005741	0.51	0	0.3	0.36	0.01	0.68	0.1	0	0	0	0	0	SLC2A12		TCONS_00084080	0	0.03		XM_005910621.1	0	0.0433333		XM_005888228.1	1.34	1.31	0.68	1.28	1.92	0.94	2.43	1.05	1.14	3.39	2.71	0.68	VPS53		TCONS_00006002	10.34	9.75	9	15.93	14.54	15.93	47.81	31.25	44.68	42.72	57.3
TCONS_00005765	0.09	0.05	0.23	0.18	0.05	0.08	0.05	0	0.16	0.09	0.07	0.3	DLG2		TCONS_00085469	0	0.03		XM_014478104.1	0	0.0433333		XM_005888229.1	3.68	0.77	4.18	2.54	3.97	3.47	6.23	5.63	4.22	4.1	8.06	7.31	RPH3AL		TCONS_00006004	0.46	0.36	0.29	0.64	0.52	0.6	1.94	1.14	1.65	1.37	3.67
TCONS_00005766	0.2	0.19	0.09	0.36	0.33	0.14	0.07	0.03	0.12	0.12	0.12	0.18	Dlg2		TCONS_00086119	0	0.03		XM_014478210.1	0	0.0433333		XM_005888230.1	18.76	10.92	23.68	17.47	19.08	24.12	97.91	73.88	103.76	106.85	102.11	88.06	YWHAE		TCONS_00006010	0	0	0	0	0	0	0	1.74	1.74	2.45	1.36
TCONS_00005767	0	0	0.09	0	0	0.01	0	0.04	0	0	0	0	Dlg2		TCONS_00088503	0	0.03		XM_014478854.1	0	0.0433333		XM_005888231.2	5.1	4.22	4.21	3.71	9.15	4.79	30.15	29.62	38.6	35.8	46.23	35.78	CRK		TCONS_00006011	0.59	0	0.44	0.91	0.65	1.17	1.53	0.26	0.49	0	2.67
TCONS_00005945	0.6	0.77	0.36	0.8	0.8	0.8	2.25	1.45	1.78	1.7	3.93	3.54	SETMAR		TCONS_00094832	0	0.03		XM_014479305.1	0	0.0433333		XM_005888233.2	25.6	16.28	16.46	19.13	19.72	21.79	47.76	62.42	42.76	44.93	35.22	45.02	MYO1C		TCONS_00006013	0	0.73	0	0	0	0	0	0	0	0	0
TCONS_00005949	0.22	0.2	0.08	0.24	0.25	0.16	0.79	0.46	0.67	0.67	1.47	1.58	-		TCONS_00098325	0	0.03		XM_014479552.1	0	0.0433333		XM_005888234.2	21.96	13.71	19.49	13.75	20.39	21.61	17.98	25.63	31.41	30.6	15.85	23.16	INPP5K		TCONS_00006016	2.2	1.56	1.86	2.61	1.66	2.1	5.14	3.19	3.42	4.44	6.06
TCONS_00005963	18.41	26.96	32.31	20.86	24.46	18.15	28.13	30.18	13.39	11.49	18.51	19.19	ICAM2		TCONS_00098938	0	0.03		XM_014480533.1	0	0.0433333		XM_005888235.2	0	0	0.06	0	0	0.13	0.42	0	0.62	1.24	0.16	0.21	INPP5K		TCONS_00006017	0.2	0.54	0.1	0.26	1.03	0.1	0.28	0.49	0.32	0.25	0.21
TCONS_00005965	0.13	0.06	0.04	0.3	0.17	0.45	0.52	0.11	0.19	0.6	0.84	0.59	ICAM2		TCONS_00104638	0	0.03		XM_014481417.1	0	0.0433333		XM_005888236.2	15.1	10.77	11.09	14.33	15.7	10.88	11.74	18.76	20.51	23.73	18.62	17.72	PITPNA		TCONS_00006020	1.17	2.96	0	2.31	2.05	2.48	4.85	4.02	3.17	2.98	3.28
TCONS_00005967	0	0	0	0	0	0	0	0	0	0	0.04	0.05	ICAM2		TCONS_00105010	0	0.03		XM_014481495.1	0	0.0433333		XM_005888239.1	34.58	13.29	14.52	10.3	55.61	40.76	6.65	8.37	7.33	10.09	4.01	5.67	SLC43A2		TCONS_00006022	0	0.41	0	0	0	0	0	0	0	0	0
TCONS_00005968	1.14	3.81	3.12	2.2	1.43	2.13	3.8	6.35	2.32	3.28	1.99	4.3	ICAM2		TCONS_00105070	0	0.03		XM_014481882.1	0	0.0433333		XM_005888240.1	80.86	74.24	68.41	79	74.53	81.28	143.07	145.45	112.94	124.5	95.05	97.08	PRPF8		TCONS_00006023	0	0	0	0.05	0	0	0	0	0	0	0
TCONS_00005971	2.07	1.94	1.98	3.11	3.77	2.92	6.32	5.2	6.2	6.55	7.1	5.19	Ern1		TCONS_00108417	0	0.03		XM_014481969.1	0	0.0433333		XM_005888241.1	7.4	4.68	8.77	9.92	16.36	11.44	12.13	11.35	14.27	13.48	8.17	13.65	PRPF8		TCONS_00006024	0.8	0.05	0.76	0.69	0.82	0.99	3.59	3.91	5.57	5.25	8.1
TCONS_00005972	0.13	0.19	0.1	0.12	0.19	0.27	0.93	0.4	0.64	0.57	1.17	0.77	Ern1		TCONS_00109773	0	0.03		XM_014482104.1	0	0.0433333		XM_005888242.1	0	0.11	0	0	0.18	0.17	0.06	0.23	0.34	0.7	0.27	0	TLCD2		TCONS_00006025	0	0	0.01	0.04	0.07	0	0.07	0.04	0.06	0.04	0.02
TCONS_00005979	1.09	1.38	0.4	1.14	0.69	0.62	0.6	0.4	0.37	0.41	0.91	0.57	TEX2		TCONS_00110273	0	0.03		TCONS_00003208	0	0.0466667		XM_005888243.1	7.1	6.07	5.88	6.83	10.37	9.76	10	10.4	7.63	8.85	9.05	10.19	WDR81		TCONS_00006029	0.41	0.26	0.05	0.16	0.2	0.12	0.33	0.21	0.13	0.22	0.17
TCONS_00005980	0	1.34	0	0	0	0	0	0	0	0	0	0	TEX2		TCONS_00110735	0	0.03		TCONS_00004762	0	0.0466667		XM_005888245.2	0	0	0	0.12	0.23	0	0.05	0.36	0.09	0.12	0	0	SERPINF2		TCONS_00006031	0.11	0.04	0	0.27	0	0.01	0.24	0	0.07	0.2	0.28
TCONS_00005981	1.89	2.91	0.65	1.92	1.38	1.18	1.22	0.47	0.78	0.46	1.77	0.96	TEX2		TCONS_00115441	0	0.03		TCONS_00006786	0	0.0466667		XM_005888246.1	0	0.15	0	0	0	0	0	0	0	0	0	0.01	SERPINF2		TCONS_00006036	0	0	1.59	0.23	2.96	1.53	0.43	2.59	1.85	0.92	0.56
TCONS_00005993	30.86	20.28	47.9	34.77	48.15	32.43	97.32	71.83	67.98	65.49	130.42	182.49	PECAM1		TCONS_00118126	0	0.03		TCONS_00011905	0	0.0466667		XM_005888247.2	22.58	29.47	29.73	36.38	61.35	49.34	104.79	188.81	63.45	77.68	44.13	52.36	SERPINF1		TCONS_00006037	12.36	7.73	7.45	13.18	23.38	21.61	29.19	68.98	44.03	41.32	17.89
TCONS_00005996	0.09	0.06	0.05	0.08	0.17	0.12	0.23	0.12	0.13	0.25	0.33	0.29	POLG2		TCONS_00120544	0	0.03		TCONS_00015232	0	0.0466667		XM_005888248.1	0	0	0.84	0.64	0.41	2.18	1.11	1.29	2.14	0.29	1.65	2.08	SMYD4		TCONS_00006047	0	0	2.68	0	0	0	0	0	0	0	0
TCONS_00005997	2.47	0.21	0.71	0.89	0.92	0.81	2.84	0.69	2.07	1.46	1.22	2.53	POLG2		TCONS_00123421	0	0.03		TCONS_00016159	0	0.0466667		XM_005888249.2	17.45	13.35	16.39	14.83	15.98	17.79	27.82	29.7	29.96	33.77	20.16	23.96	RPA1		TCONS_00006051	0	0	0.03	0	0	0.09	0.12	0.25	0	0.27	0.1
TCONS_00005998	0	0	1	0	0.82	0	0.17	0	0	0	0	2.6	POLG2		TCONS_00129650	0	0.03		TCONS_00028021	0	0.0466667		XM_005888250.2	2.98	2.6	2.08	2.31	2.96	2.45	4.16	4.77	2.16	2.19	2.29	2.18	DPH1		TCONS_00006052	0.01	0	0	0	0	0	0	0	0.23	0	0
TCONS_00005999	0	0	0	0	0.56	0	0	0	0	0	0	0	POLG2		XM_005887173.1	0	0.03		TCONS_00038731	0	0.0466667		XM_005888251.1	3.93	2.97	3.01	0.94	2.69	3.84	4.57	4.73	3.43	3.71	3.91	3.85	OVCA2		TCONS_00006053	0.16	0.22	0	0.12	0.13	0.28	0.55	0.81	0.69	1.33	0.32
TCONS_00006002	10.34	9.75	9	15.93	14.54	15.93	47.81	31.25	44.68	42.72	57.3	59.08	DDX5		XM_005887419.2	0	0.03		TCONS_00046703	0	0.0466667		XM_005888253.2	0.68	0.13	0.35	0.42	0.42	0.67	2.41	1.58	1.09	1.12	3.66	2.27	LOC102284644		TCONS_00006062	0	0	0	0	0	0.01	0	0.01	0.03	0.03	0
TCONS_00006004	0.46	0.36	0.29	0.64	0.52	0.6	1.94	1.14	1.65	1.37	3.67	2.83	SMURF2		XM_005888077.2	0	0.03		TCONS_00051458	0	0.0466667		XM_005888258.2	1.82	0.77	0.77	1.64	3.07	1.61	41.75	37.87	26.18	25.74	20.79	16.8	ABHD15		TCONS_00006079	1.35	1.61	0.83	2.89	1.86	1.45	3.32	2.1	3.42	3.53	2.68
TCONS_00006010	0	0	0	0	0	0	0	1.74	1.74	2.45	1.36	1.72	BPTF		XM_005888175.2	0	0.03		TCONS_00054218	0	0.0466667		XM_005888259.1	4.77	4.77	4.24	4.42	6.62	5.21	12.19	14.86	9.14	9.06	8.07	9.11	TP53I13		TCONS_00006081	0	0	0	0.41	0	0	0	0	0.07	0	0
TCONS_00006011	0.59	0	0.44	0.91	0.65	1.17	1.53	0.26	0.49	0	2.67	2.2	BPTF		XM_005888187.2	0	0.03		TCONS_00057820	0	0.0466667		XM_005888261.1	3.32	2.46	3.3	2.83	4.89	3.77	1.46	1.79	1.81	3.4	3	2.94	ANKRD13B		TCONS_00006082	0.01	0.19	0.11	0	0.15	0.18	0	0	0	0	0
TCONS_00006013	0	0.73	0	0	0	0	0	0	0	0	0	0	BPTF		XM_005889156.1	0	0.03		TCONS_00065982	0	0.0466667		XM_005888262.2	23.93	23.42	31.64	38.12	42.87	43.44	18.19	21.64	21.11	23.21	20.68	21.65	SSH2		TCONS_00006084	0.54	0.42	0	0	0.01	0.37	0	0	0	0.15	0
TCONS_00006016	2.2	1.56	1.86	2.61	1.66	2.1	5.14	3.19	3.42	4.44	6.06	6.17	BPTF		XM_005890169.2	0	0.03		TCONS_00067172	0	0.0466667		XM_005888265.1	4.23	2.99	5.04	4.67	5.11	2.94	6.65	4.55	2.71	3.32	4.14	3.32	RNMTL1		TCONS_00006085	0	7.92	7.95	7.22	9.87	5.32	6.25	8.16	8.05	1.4	9.4
TCONS_00006017	0.2	0.54	0.1	0.26	1.03	0.1	0.28	0.49	0.32	0.25	0.21	0.15	BPTF		XM_005890257.2	0	0.03		TCONS_00068869	0	0.0466667		XM_005888266.1	0	0	0	0	1.23	0	0	0	1.08	0	0	0.57	FAM57A		TCONS_00006094	0.09	0	0	0.15	0	0.35	0.31	0.3	0.42	0.35	0.38
TCONS_00006020	1.17	2.96	0	2.31	2.05	2.48	4.85	4.02	3.17	2.98	3.28	1.93	NOL11		XM_005890357.2	0	0.03		TCONS_00072535	0	0.0466667		XM_005888267.2	3.79	4.55	5.9	5.59	9.79	6.12	14.31	9.93	16.02	19.18	32.65	19.33	FAM101B		TCONS_00006098	19.53	24.25	19.81	18.91	20.58	17.21	24	27.83	32.34	27.41	21.86
TCONS_00006022	0	0.41	0	0	0	0	0	0	0	0	0	0	PITPNC1		XM_005890843.1	0	0.03		TCONS_00081167	0	0.0466667		XM_005888269.1	2.21	0.55	1.74	0.99	1.81	1.31	6.58	3.06	2.24	2.34	2.48	5.69	DOC2B		TCONS_00006104	0	0	0	0.03	0	0	0	0	0	0	0
TCONS_00006023	0	0	0	0.05	0	0	0	0	0	0	0	0	PITPNC1		XM_005891237.2	0	0.03		TCONS_00082691	0	0.0466667		XM_005888270.2	9.51	6.03	6.72	7	14.37	12.92	18.34	11.69	14.68	14.8	21.03	22.6	SCARF1		TCONS_00006105	0	0.13	0	0.12	0	0.1	0.19	0.04	0	0.04	0.02
TCONS_00006024	0.8	0.05	0.76	0.69	0.82	0.99	3.59	3.91	5.57	5.25	8.1	8.23	PITPNC1		XM_005892511.2	0	0.03		TCONS_00083647	0	0.0466667		XM_005888271.2	14.06	8.14	9.84	4.08	8.58	3.84	6.24	1.12	0.64	0.73	1.99	0.52	RILP		TCONS_00006109	0	0	0	0	0	0	4.57	0	3.95	0	0
TCONS_00006025	0	0	0.01	0.04	0.07	0	0.07	0.04	0.06	0.04	0.02	0.18	PITPNC1		XM_005892838.2	0	0.03		TCONS_00084145	0	0.0466667		XM_005888272.1	0	0	0.15	0	0	0	0	0	0	0	0	0	RTN4RL1		TCONS_00006110	1.32	2.41	6.63	2.41	5.38	4.83	4.69	5.37	6.27	5.16	3.99
TCONS_00006029	0.41	0.26	0.05	0.16	0.2	0.12	0.33	0.21	0.13	0.22	0.17	0.31	ZNF79		XM_005894357.1	0	0.03		TCONS_00087475	0	0.0466667		XM_005888273.1	0.57	1.47	0.86	1.62	1.83	3.32	1	2.53	1.74	1.69	2.24	0.48	HIC1		TCONS_00006111	1.86	3.27	5.3	2.75	2.6	3.77	3.65	1.89	2.82	2.03	3.21
TCONS_00006031	0.11	0.04	0	0.27	0	0.01	0.24	0	0.07	0.2	0.28	0.31	ZNF79		XM_005894427.2	0	0.03		TCONS_00090155	0	0.0466667		XM_005888274.2	2.74	1.9	1.24	1.52	1.17	1.9	5.63	3.02	4.34	6.44	6.77	6.48	NBN		TCONS_00006127	0	0	0	0	0	0	0.1	0.03	0.03	0	0.06
TCONS_00006036	0	0	1.59	0.23	2.96	1.53	0.43	2.59	1.85	0.92	0.56	0.63	METRNL		XM_005894613.2	0	0.03		TCONS_00094788	0	0.0466667		XM_005888275.1	3.44	2.9	2.88	3.23	3.17	2.7	4.24	2.72	10.42	10.24	9.28	6.41	OSGIN2		TCONS_00006130	0.58	0.31	0.19	0.47	0.5	0.49	0.75	0.52	0.55	0.62	1.93
TCONS_00006037	12.36	7.73	7.45	13.18	23.38	21.61	29.19	68.98	44.03	41.32	17.89	22.63	METRNL		XM_005895225.1	0	0.03		TCONS_00100053	0	0.0466667		XM_005888276.2	1.48	0.73	0.99	0.7	1.78	1.91	5.5	4.79	10.88	12.55	11.6	10.32	RIPK2		TCONS_00006135	0.32	0.11	0	0.6	0	0	0	0	0	0	1.84
TCONS_00006047	0	0	2.68	0	0	0	0	0	0	0	0	0	Fn3krp		XM_005895302.2	0	0.03		TCONS_00101457	0	0.0466667		XM_005888277.1	1.84	1.75	2.55	1.49	4.09	1.93	2.45	9.71	3.02	3.58	0.99	4.24	MMP16		TCONS_00006136	0	0	0.19	0	1.38	1.08	0.32	0.9	0.54	1.41	0.65
TCONS_00006051	0	0	0.03	0	0	0.09	0.12	0.25	0	0.27	0.1	0	ZNF214		XM_005895470.2	0	0.03		TCONS_00102620	0	0.0466667		XM_005888279.2	2.98	2.65	2.69	3.9	4.27	3.82	14.19	14.67	20.8	20.29	20.83	20.64	CPNE3		TCONS_00006158	12.21	9.34	7.64	12.02	14.52	6.73	7.17	5.53	11.06	10.54	14.4
TCONS_00006052	0.01	0	0	0	0	0	0	0	0.23	0	0	0	ZNF214		XM_005896022.2	0	0.03		TCONS_00118930	0	0.0466667		XM_005888280.2	2.44	1.84	2.35	1.95	2.23	3.33	12.81	8.68	7.15	7.01	4.01	9.77	RMDN1		TCONS_00006177	0	0	2.54	0.49	0	0	2.94	0	0	4.78	9.7
TCONS_00006053	0.16	0.22	0	0.12	0.13	0.28	0.55	0.81	0.69	1.33	0.32	1.13	ZNF214		XM_005897196.2	0	0.03		TCONS_00121609	0	0.0466667		XM_005888281.1	6.44	15.48	4.75	15.76	10.42	12.85	0	0.32	5.45	8.42	1.6	4.2	WWP1		TCONS_00006178	4.8	3.52	0.93	3.32	5.67	2.91	21.97	17.53	64.88	54.77	28.57
TCONS_00006062	0	0	0	0	0	0.01	0	0.01	0.03	0.03	0	0.02	OVCH2		XM_005897649.2	0	0.03		XM_005887057.2	0	0.0466667		XM_005888282.1	0.02	0.1	0	0.02	0.11	0.32	0.12	0.06	0	0.21	0.07	0.33	ATP6V0D2		TCONS_00006188	0	0	0.04	0	0	0	0.06	0	0	0	0
TCONS_00006079	1.35	1.61	0.83	2.89	1.86	1.45	3.32	2.1	3.42	3.53	2.68	2.86	ALG1		XM_005897860.1	0	0.03		XM_005887762.1	0	0.0466667		XM_005888284.2	32.76	32.97	28.58	15.53	26.83	23.03	23.23	22.82	18.18	18.93	19.11	16.78	SNRPC		TCONS_00006189	0.1	0	0.06	0.07	0	0	0	0	0	0.59	0
TCONS_00006081	0	0	0	0.41	0	0	0	0	0.07	0	0	0	SEC14L5		XM_005897958.2	0	0.03		XM_005887995.1	0	0.0466667		XM_005888285.2	6.65	3.02	4.48	2.55	4.91	4	2.98	3.28	2.31	2.81	1.78	2.56	UHRF1BP1		TCONS_00006190	0.06	0	0.04	0.04	0	0.11	0.66	0	0	0	0
TCONS_00006082	0.01	0.19	0.11	0	0.15	0.18	0	0	0	0	0	0	SEC14L5		XM_005898607.1	0	0.03		XM_005888225.1	0	0.0466667		XM_005888286.2	8.54	3.94	5.04	4.66	4.3	5.93	7.98	4.81	8.62	9.5	9.47	9.9	TAF11		TCONS_00006192	0	0.08	0	0	0.17	0	1.35	0.68	0.78	0.34	1.36
TCONS_00006084	0.54	0.42	0	0	0.01	0.37	0	0	0	0.15	0	0	SEC14L5		XM_005898608.2	0	0.03		XM_005889295.2	0	0.0466667		XM_005888287.1	1.28	0.42	0.44	0.42	1.24	0.72	1.16	0.54	1.12	0.62	1.18	0.48	ANKS1A		TCONS_00006194	0.08	0.11	0.17	0	0.05	0.23	1.49	0.08	0.15	0	0
TCONS_00006085	0	7.92	7.95	7.22	9.87	5.32	6.25	8.16	8.05	1.4	9.4	9.92	UBN1		XM_005899570.1	0	0.03		XM_005890223.1	0	0.0466667		XM_005888288.1	0.51	0.41	0.56	0.28	0.47	0.46	3.87	1.6	3.91	3.69	5.69	6.37	TRIQK		TCONS_00006259	0.33	1.19	0.54	0.88	0.8	0.53	1.33	1.57	0.95	1.74	2.59
TCONS_00006094	0.09	0	0	0.15	0	0.35	0.31	0.3	0.42	0.35	0.38	0	-		XM_005901475.2	0	0.03		XM_005890740.2	0	0.0466667		XM_005888290.1	0	0.25	0.23	0.23	0	0	0.89	0.39	0.23	0.09	0.26	0.77	SLC26A7		TCONS_00006261	0.43	0.2	0.22	0.37	0.3	0.26	0.7	0.46	0.9	0.98	1.59
TCONS_00006098	19.53	24.25	19.81	18.91	20.58	17.21	24	27.83	32.34	27.41	21.86	24.17	MGRN1		XM_005903143.2	0	0.03		XM_005890812.2	0	0.0466667		XM_005888291.1	1.56	0.15	0.44	0.63	0.65	0.18	0.65	0.31	0.53	0.52	0.66	1.12	LRRC69		TCONS_00006262	0.37	0.25	0.11	0.27	0.33	0.25	0.66	0.62	0.8	0.48	1.02
TCONS_00006104	0	0	0	0.03	0	0	0	0	0	0	0	0	QRICH2		XM_005903844.1	0	0.03		XM_005891211.2	0	0.0466667		XM_005888292.2	7.45	5.53	3.1	5.12	6.39	4.77	7.95	5.49	9.71	10.21	13.25	10.14	OTUD6B		TCONS_00006264	0.04	0.16	0.05	0	0	0	0.07	0.1	0.05	0.09	0.07
TCONS_00006105	0	0.13	0	0.12	0	0.1	0.19	0.04	0	0.04	0.02	0	QRICH2		XM_005904233.1	0	0.03		XM_005894581.1	0	0.0466667		XM_005888293.2	0	0	0	0	0	0	0.02	0	0.22	0	0.11	0.37	LOC102276124		TCONS_00006269	1.73	1.69	1.4	1.85	2.09	1.43	3.28	3.82	1.41	2.81	3.93
TCONS_00006109	0	0	0	0	0	0	4.57	0	3.95	0	0	15.47	Hmox2		XM_005905114.1	0	0.03		XM_005895196.1	0	0.0466667		XM_005888294.2	0	0	0	0	0	0	0.04	0	0.16	0	0.08	0.1	CALB1		TCONS_00006270	0	0	0	0	0	0.02	0	0	0	0	0
TCONS_00006110	1.32	2.41	6.63	2.41	5.38	4.83	4.69	5.37	6.27	5.16	3.99	3.61	Hmox2		XM_005905238.2	0	0.03		XM_005895523.1	0	0.0466667		XM_005888295.2	6.22	5.97	7.52	6.26	6.19	4.29	53.1	58.57	46.51	36.98	18.78	24.39	DECR1		TCONS_00006271	1.19	1.1	1.27	0.9	0.61	1.62	2.79	0.79	2.85	1.5	0.97
TCONS_00006111	1.86	3.27	5.3	2.75	2.6	3.77	3.65	1.89	2.82	2.03	3.21	1.07	Hmox2		XM_005905958.1	0	0.03		XM_005896362.2	0	0.0466667		XM_005888297.2	1.11	1.04	0.76	1.06	1.11	0.79	1.61	1.41	2.18	1.71	2.64	2.22	TMEM64		TCONS_00006275	4.75	2.23	5.49	3.45	2.19	1.36	6.86	6.01	14.65	14.42	11.84
TCONS_00006127	0	0	0	0	0	0	0.1	0.03	0.03	0	0.06	0.14	TMEM2		XM_005906589.2	0	0.03		XM_005897016.1	0	0.0466667		XM_005888298.1	31.95	60.53	80.44	33.24	45.76	97.31	0.06	0.03	0	0.05	0.23	0.07	MYF6		TCONS_00006276	0.34	0.3	0.1	0.24	0.22	0.37	0.68	0.49	0.53	0.58	1.66
TCONS_00006130	0.58	0.31	0.19	0.47	0.5	0.49	0.75	0.52	0.55	0.62	1.93	1.55	TMEM2		XM_005906835.2	0	0.03		XM_005897967.1	0	0.0466667		XM_005888299.1	0.34	0.82	1.65	0.46	0.79	1.14	0	0	0	0	0	0	MYF5		TCONS_00006277	0.88	1.23	0.95	1.57	1.43	1.25	3.45	2.85	2.64	2.9	7.04
TCONS_00006135	0.32	0.11	0	0.6	0	0	0	0	0	0	1.84	0.27	ABHD17B		XM_005907308.1	0	0.03		XM_005897993.1	0	0.0466667		XM_005888300.1	0.01	0.04	0	0.15	0.14	0.08	6.5	6.03	7.09	5.61	3.11	5.16	LIN7A		TCONS_00006278	0.45	0.06	0.14	0	0.39	0.2	1.04	0.51	0.49	0.29	1.15
TCONS_00006136	0	0	0.19	0	1.38	1.08	0.32	0.9	0.54	1.41	0.65	0.73	ABHD17B		XM_005907600.1	0	0.03		XM_005898014.2	0	0.0466667		XM_005888301.2	0	0.01	0.01	0	0	0	0.06	0.03	0.02	0.01	0.01	0.17	PTPRQ		TCONS_00006289	0	0	0	0	0.16	0	0	0	0.11	0	0.19
TCONS_00006158	12.21	9.34	7.64	12.02	14.52	6.73	7.17	5.53	11.06	10.54	14.4	16.39	ZFAND5		XM_005907940.2	0	0.03		XM_005899561.1	0	0.0466667		XM_005888302.1	23.88	14.33	15.63	19.81	26.43	22.76	39.94	31.09	35.75	37.37	47.46	40.13	MED13L		TCONS_00006290	1.3	0.46	1.24	0	0.43	0	7.6	6.22	2.83	6.54	6.2
TCONS_00006177	0	0	2.54	0.49	0	0	2.94	0	0	4.78	9.7	10.33	ALDH1A1		XM_005908550.1	0	0.03		XM_005902074.1	0	0.0466667		XM_005888303.2	22.23	17.56	12.12	10.19	15.11	14.44	18.05	11.38	10.79	9.85	11.43	8.96	LOC102279787		TCONS_00006291	0	0.24	0	0.66	0	1.16	0.12	1.02	4.95	1.37	8.02
TCONS_00006178	4.8	3.52	0.93	3.32	5.67	2.91	21.97	17.53	64.88	54.77	28.57	80.74	ALDH1A1		XM_005909081.2	0	0.03		XM_005903932.2	0	0.0466667		XM_005888304.1	0	0	0.03	0	0	0	0	0.05	0	0	0	0.04	RNFT2		TCONS_00006292	0.06	0.08	0.07	0.06	0.06	0.06	0.39	0.2	0.4	0.36	0.92
TCONS_00006188	0	0	0.04	0	0	0	0.06	0	0	0	0	0	TRPM6		XM_005909389.1	0	0.03		XM_005904397.2	0	0.0466667		XM_005888305.1	0	2.06	3.38	0.96	3.36	1.23	0	0.07	0.04	0.05	0.19	0.18	NOS1		TCONS_00006294	0	0	0	0.42	0.58	0	0.69	1	1.01	0.93	2.57
TCONS_00006189	0.1	0	0.06	0.07	0	0	0	0	0	0.59	0	0	TRPM6		XM_005909692.1	0	0.03		XM_005907327.2	0	0.0466667		XM_005888306.1	0	0.03	0	0	0	0	0.05	0	0	0	0	0	KSR2		TCONS_00006305	1.05	0.12	0.69	0	1.26	0.8	1.14	2.12	2.1	1.43	1.42
TCONS_00006190	0.06	0	0.04	0.04	0	0.11	0.66	0	0	0	0	0.35	TRPM6		XM_005909881.2	0	0.03		XM_005907474.2	0	0.0466667		XM_005888307.2	3.77	3.2	2.91	3.1	3.18	3.52	13.92	9.92	10.36	12.51	8.9	8.33	RFC5		TCONS_00006309	0.47	0.38	0.28	0.35	0.34	0.47	0.53	0.55	1.38	1.15	1.2
TCONS_00006192	0	0.08	0	0	0.17	0	1.35	0.68	0.78	0.34	1.36	1.58	TRPM6		XM_005910026.2	0	0.03		XM_005910634.1	0	0.0466667		XM_005888308.2	0	0	0	0	0	0.02	0.08	0	0	0	0	0	RFC5		TCONS_00006332	0.08	0	0.05	0.02	0.07	0	0.36	0.05	0.28	0.13	0.13
TCONS_00006194	0.08	0.11	0.17	0	0.05	0.23	1.49	0.08	0.15	0	0	0.59	TRPM6		XM_005911601.1	0	0.03		XM_014476856.1	0	0.0466667		XM_005888309.2	15.63	19.38	8.25	11.6	11.92	13.57	6.31	12.89	9.35	26.28	27.08	7.8	WSB2		TCONS_00006333	0	0	0	0	0	0	0.36	0	0	0	0
TCONS_00006259	0.33	1.19	0.54	0.88	0.8	0.53	1.33	1.57	0.95	1.74	2.59	1.8	DCUN1D5		XM_014477686.1	0	0.03		XM_014477872.1	0	0.0466667		XM_005888310.2	0	0	0	0	0	0.64	0	0	0	0	0	0	WSB2		TCONS_00006335	0.06	0.02	0	0	0.21	0	3.67	1.2	0.09	0.12	2.15
TCONS_00006261	0.43	0.2	0.22	0.37	0.3	0.26	0.7	0.46	0.9	0.98	1.59	1.32	DCUN1D5		XM_014477908.1	0	0.03		XM_014477996.1	0	0.0466667		XM_005888311.2	0.46	1.5	1.27	0.48	2.05	0.99	3.11	2.12	1.18	1.9	3.04	3.2	VSIG10		TCONS_00006345	0	0	0	0	0	0	0	0	0	0	0.17
TCONS_00006262	0.37	0.25	0.11	0.27	0.33	0.25	0.66	0.62	0.8	0.48	1.02	1.27	DCUN1D5		XM_014478524.1	0	0.03		XM_014479687.1	0	0.0466667		XM_005888312.1	1.37	0.77	0.39	0.75	1.87	1.58	7.96	3.09	5.37	7.57	6.84	8.11	TAOK3		TCONS_00006348	0.73	0.84	0	0	1.02	1.14	2.81	1.8	6.89	7.05	6.6
TCONS_00006264	0.04	0.16	0.05	0	0	0	0.07	0.1	0.05	0.09	0.07	0.06	DCUN1D5		XM_014478863.1	0	0.03		XM_014480025.1	0	0.0466667		XM_005888313.1	3.02	3.22	1.48	3.89	4.44	3.57	7.49	5.33	13.2	12.73	12.23	10.96	SUDS3		TCONS_00006349	0	0.07	0.94	1.12	0	0	1	0.77	0.81	0.41	0.44
TCONS_00006269	1.73	1.69	1.4	1.85	2.09	1.43	3.28	3.82	1.41	2.81	3.93	3.31	DROSHA		XM_014478880.1	0	0.03		XM_014480304.1	0	0.0466667		XM_005888315.1	1.27	0.03	0.24	1.44	2.98	2.41	0	0	0	0.16	0.08	0.23	TESC		TCONS_00006350	0.24	0	0	0	0	0.11	0	0	0	0	0
TCONS_00006270	0	0	0	0	0	0.02	0	0	0	0	0	0	DROSHA		XM_014479962.1	0	0.03		XM_014480908.1	0	0.0466667		XM_005888316.2	0	0	0	0	0.27	0	0	0.1	0	0	0	0	LOC102284277		TCONS_00006353	0.22	0.37	0.34	0.05	0	0.24	0	0	0	0.1	0
TCONS_00006271	1.19	1.1	1.27	0.9	0.61	1.62	2.79	0.79	2.85	1.5	0.97	2.09	DROSHA		XM_014480223.1	0	0.03		XM_014481785.1	0	0.0466667		XM_005888317.2	2.23	1.96	1.6	1.91	3.01	3.96	3.22	2.54	2.54	2.48	2.01	1.61	FZR1		TCONS_00006354	0	0	0	0.18	0.07	0	0.38	0.19	0.17	0	0.14
TCONS_00006275	4.75	2.23	5.49	3.45	2.19	1.36	6.86	6.01	14.65	14.42	11.84	4.65	Golph3		XM_014480336.1	0	0.03		XM_014482252.1	0	0.0466667		XM_005888318.2	10.5	6.57	9.82	6.25	9.64	8.15	11.16	10.58	12.92	13.52	11.09	11.38	FZR1		TCONS_00006355	0	0	0.11	0	0.39	0	0	0	0	0.14	0.16
TCONS_00006276	0.34	0.3	0.1	0.24	0.22	0.37	0.68	0.49	0.53	0.58	1.66	1.15	Golph3		XM_014480779.1	0	0.03		XM_014483405.1	0	0.0466667		XM_005888320.2	7	5.43	5.61	2.23	6.02	6.09	3.79	5.05	2.59	2.74	3.49	3.17	DOHH		TCONS_00006363	5.67	5.69	4.65	6.51	6.65	7.69	9.34	8.91	7.58	8.3	9.73
TCONS_00006277	0.88	1.23	0.95	1.57	1.43	1.25	3.45	2.85	2.64	2.9	7.04	4.86	Golph3		XM_014480824.1	0	0.03		XM_014483501.1	0	0.0466667		XM_005888321.1	0.46	0.52	0	0.91	0	0	0.69	0.43	0.98	1.12	0.58	0.24	LOC102285479		TCONS_00006369	0	0.22	0	0	0	0	0	0	0.19	0.13	0
TCONS_00006278	0.45	0.06	0.14	0	0.39	0.2	1.04	0.51	0.49	0.29	1.15	1.11	Golph3		XM_014481234.1	0	0.03		XM_014483652.1	0	0.0466667		XM_005888322.2	0.03	0	0	0.21	0.16	0.31	0.36	0.16	0.34	0.21	0.52	0.47	LOC102285771		TCONS_00006370	1.13	0.28	1.75	0.97	1.28	0.25	2.06	4.63	2.87	3.05	3.49
TCONS_00006289	0	0	0	0	0.16	0	0	0	0.11	0	0.19	0	MTMR12		XM_014481314.1	0	0.03		TCONS_00002766	0	0.05		XM_005888323.2	5.04	3.8	3.13	6.02	3.5	6.95	2.47	3.56	4.46	3.06	1.41	2.11	NFIC		TCONS_00006371	0.22	0.09	0.24	0.08	0.21	0.1	0.96	0.45	0.51	0.39	0.92
TCONS_00006290	1.3	0.46	1.24	0	0.43	0	7.6	6.22	2.83	6.54	6.2	6.71	MTMR12		XM_014482744.1	0	0.03		TCONS_00006084	0	0.05		XM_005888325.1	0	0.05	0.2	0	0.16	0.07	0.11	0.08	0.02	0.08	0	0.18	CELF5		TCONS_00006372	0	0	0	0	0	1.46	0	0.2	1.02	0.03	0
TCONS_00006291	0	0.24	0	0.66	0	1.16	0.12	1.02	4.95	1.37	8.02	3.18	MTMR12		TCONS_00000750	0	0.0333333		TCONS_00016560	0	0.05		XM_005888326.1	6.66	3.22	8.41	4.22	5.97	5.75	7.14	9.52	5.07	4.79	3.79	3.59	NCLN		TCONS_00006380	0	0	0	0	0	0	0	0	0	0	0.62
TCONS_00006292	0.06	0.08	0.07	0.06	0.06	0.06	0.39	0.2	0.4	0.36	0.92	0.43	MTMR12		TCONS_00003516	0	0.0333333		TCONS_00017210	0	0.05		XM_005888327.2	0.48	0.13	0	0.48	0	0.62	0.63	0.18	0.16	0.26	0	0	S1PR4		TCONS_00006381	0	0	0	0.29	0.56	0	0.25	0.12	0.11	0.38	0.37
TCONS_00006294	0	0	0	0.42	0.58	0	0.69	1	1.01	0.93	2.57	1.46	MTMR12		TCONS_00004440	0	0.0333333		TCONS_00023181	0	0.05		XM_005888329.2	22.1	17.76	23.78	19.91	19.77	19.54	33.59	30.47	28.84	32.97	35.21	31.93	GNA11		TCONS_00006382	2.67	2.2	2.94	2.4	2.8	3.37	8.57	7.83	7.99	8.76	5.91
TCONS_00006305	1.05	0.12	0.69	0	1.26	0.8	1.14	2.12	2.1	1.43	1.42	2.44	ZFR		TCONS_00009044	0	0.0333333		TCONS_00028713	0	0.05		XM_005888330.2	3.19	1.26	1.92	2.15	2.44	2.4	1.32	1.88	0.52	1.03	0.96	1.96	TLE2		TCONS_00006384	8.37	0	0	6.84	7.42	8.25	10.61	9.77	11.27	10.12	8.74
TCONS_00006309	0.47	0.38	0.28	0.35	0.34	0.47	0.53	0.55	1.38	1.15	1.2	1.04	PDE12		TCONS_00011861	0	0.0333333		TCONS_00029712	0	0.05		XM_005888331.2	2.23	2.6	2.69	3.69	4.23	1.53	2.89	1.99	1.33	1.21	2.65	1.37	TLE2		TCONS_00006385	0	7.16	5.57	0	0	0	0	0	0	0	0
TCONS_00006332	0.08	0	0.05	0.02	0.07	0	0.36	0.05	0.28	0.13	0.13	0	CACNA2D3		TCONS_00013319	0	0.0333333		TCONS_00037688	0	0.05		XM_005888333.1	0.03	0.08	0.25	0	0	0	1.58	0.23	0.71	1.13	0.83	0	LOC102264531		TCONS_00006388	0	0	0	0	0	0	1.01	0	0	0.61	0.39
TCONS_00006333	0	0	0	0	0	0	0.36	0	0	0	0	0.34	CACNA2D3		TCONS_00015092	0	0.0333333		TCONS_00045957	0	0.05		XM_005888334.1	1.22	0.7	1	0.33	0.77	0.75	0.64	0.73	0.42	0.81	0.58	1.11	ZNF554		TCONS_00006389	16.55	11.86	15.04	14.98	19.17	19.42	24.55	22.33	15.71	16.42	12.36
TCONS_00006335	0.06	0.02	0	0	0.21	0	3.67	1.2	0.09	0.12	2.15	1.27	Cacna2d3		TCONS_00015286	0	0.0333333		TCONS_00052355	0	0.05		XM_005888335.1	0.98	0.4	0.76	0.66	1.02	0.64	2.82	1.97	2.29	3.05	3.19	3.71	LOC102265089		TCONS_00006390	0.54	0.44	0.48	1.11	1.24	1.53	1.78	0.78	2.09	3.54	1
TCONS_00006345	0	0	0	0	0	0	0	0	0	0	0.17	0	MAPRE1		TCONS_00015518	0	0.0333333		TCONS_00055172	0	0.05		XM_005888336.2	18.6	20.69	22.61	16.56	19.44	13.25	32.01	24.84	4.96	4.37	8.42	4.63	THOP1		TCONS_00006396	0.84	1.07	1.11	1.08	1.43	1.36	3.02	1.68	1.32	1.64	4
TCONS_00006348	0.73	0.84	0	0	1.02	1.14	2.81	1.8	6.89	7.05	6.6	5.01	MAPRE1		TCONS_00015526	0	0.0333333		TCONS_00055185	0	0.05		XM_005888337.1	0	0	0.4	0.15	0	0	0	0.27	0.26	0	0	0	SGTA		TCONS_00006402	0	0	1.8	0	4.28	0	0	0	0.06	0.03	0
TCONS_00006349	0	0.07	0.94	1.12	0	0	1	0.77	0.81	0.41	0.44	1.07	MAPRE1		TCONS_00019286	0	0.0333333		TCONS_00058748	0	0.05		XM_005888338.2	0.35	1.74	0.46	0.39	0.79	0	0	1.55	0.72	0.64	0.02	0	SLC39A3		TCONS_00006403	27.1	8.42	3.05	6.88	8.53	0	0.02	0.38	0	0.33	0
TCONS_00006350	0.24	0	0	0	0	0.11	0	0	0	0	0	0.17	MAPRE1		TCONS_00019725	0	0.0333333		TCONS_00070074	0	0.05		XM_005888339.2	5.77	2.27	4.99	2.39	3.19	5.15	4.33	5.54	2.2	2.31	3.5	2.09	SLC39A3		TCONS_00006404	0	0	0	0	0	0	0	0	0	0	0.24
TCONS_00006353	0.22	0.37	0.34	0.05	0	0.24	0	0	0	0.1	0	0.6	DNMT3B		TCONS_00019865	0	0.0333333		TCONS_00074571	0	0.05		XM_005888340.2	0.33	0.08	0.73	0.15	0.18	0.31	0.06	0.19	0	0.01	0.06	0	DIRAS1		TCONS_00006405	18.02	13.71	13.47	11.03	15.39	7.92	0	0	0	0.1	0
TCONS_00006354	0	0	0	0.18	0.07	0	0.38	0.19	0.17	0	0.14	0	DNMT3B		TCONS_00019908	0	0.0333333		TCONS_00077486	0	0.05		XM_005888341.2	6.7	7.78	6.87	5.51	7.59	8.05	7.71	12.33	9.48	10.49	5.66	7.77	GNG7		TCONS_00006406	0.7	1.72	0.82	0.12	0.52	1.15	0	0	0.27	0.09	0
TCONS_00006355	0	0	0.11	0	0.39	0	0	0	0	0.14	0.16	0	DNMT3B		TCONS_00022819	0	0.0333333		TCONS_00086095	0	0.05		XM_005888342.2	9.73	8.36	6.59	8.94	11.35	13.4	6.31	9.43	9.68	10.25	9.9	10.6	GADD45B		TCONS_00006413	0.58	0.66	0.48	0.49	0.53	0.45	1.04	1	1.9	1.63	0.95
TCONS_00006363	5.67	5.69	4.65	6.51	6.65	7.69	9.34	8.91	7.58	8.3	9.73	10.73	Asx		TCONS_00023950	0	0.0333333		TCONS_00089064	0	0.05		XM_005888343.2	17.89	3.57	12.75	7.07	9.42	9.18	4.91	8.87	3.3	4.78	0	1.98	TIMM13		TCONS_00006440	0.2	0	0.06	0.12	0.16	0.04	0.26	0.4	0.04	0.15	0.04
TCONS_00006369	0	0.22	0	0	0	0	0	0	0.19	0.13	0	0.19	KIF3B		TCONS_00024405	0	0.0333333		TCONS_00089336	0	0.05		XM_005888344.2	0.83	0.53	0.72	1.45	1.02	1.17	1.85	0.4	0.89	1.14	1.27	1.75	SPPL2B		TCONS_00006449	3.39	1.49	2.68	2.82	1.74	2.31	3.83	2.94	5.12	3.92	3.22
TCONS_00006370	1.13	0.28	1.75	0.97	1.28	0.25	2.06	4.63	2.87	3.05	3.49	2.1	KIF3B		TCONS_00027331	0	0.0333333		TCONS_00092136	0	0.05		XM_005888345.2	2.96	2.74	2.09	1.85	3.3	1.89	3.77	3.7	2.34	1.74	2.94	1.04	PLEKHJ1		TCONS_00006450	0.34	1.32	1.02	0.39	0.68	0.71	0.94	1.19	1.6	2.53	1.9
TCONS_00006371	0.22	0.09	0.24	0.08	0.21	0.1	0.96	0.45	0.51	0.39	0.92	0.88	KIF3B		TCONS_00030008	0	0.0333333		TCONS_00116758	0	0.05		XM_005888346.2	9.06	6.73	8.43	7.08	10.05	9.83	9.92	8.62	4.43	4.76	6.4	5.78	SF3A2		TCONS_00006460	1.7	0.48	2.57	1.14	7.34	13.78	1.79	2.73	22.23	18.92	4.95
TCONS_00006372	0	0	0	0	0	1.46	0	0.2	1.02	0.03	0	0	KIF3B		TCONS_00031736	0	0.0333333		TCONS_00120535	0	0.05		XM_005888347.1	194.24	194.02	164.22	104.42	120.33	117.48	0.94	2.14	0.16	0.13	1.37	0.54	JSRP1		TCONS_00006465	1.66	1.01	0.85	1.44	1.74	1.06	1.78	0.76	1.45	1.32	1.41
TCONS_00006380	0	0	0	0	0	0	0	0	0	0	0.62	0	Pofut1		TCONS_00031836	0	0.0333333		TCONS_00126590	0	0.05		XM_005888348.2	22.68	15.24	15.8	19.44	25.38	23.43	26.76	21.27	23.08	24.58	15.08	22.76	AP3D1		TCONS_00006472	0.01	0.01	0	0.08	0.07	0.03	0.27	0.18	0.21	0.16	0.25
TCONS_00006381	0	0	0	0.29	0.56	0	0.25	0.12	0.11	0.38	0.37	0.16	POFUT1		TCONS_00032962	0	0.0333333		XM_005890117.2	0	0.05		XM_005888349.1	0.21	0	0.17	0	0	0.07	0.41	0.69	1.25	1.3	0.6	0.46	IZUMO4		TCONS_00006480	0.63	1.05	0.24	0.86	0.83	0	2	1.09	0.54	1.19	2.66
TCONS_00006382	2.67	2.2	2.94	2.4	2.8	3.37	8.57	7.83	7.99	8.76	5.91	8.33	POFUT1		TCONS_00036885	0	0.0333333		XM_005891600.2	0	0.05		XM_005888350.2	3.44	4.06	4.89	5.49	6.54	7.1	11.2	10.04	7.92	7.76	10.37	10.32	MOB3A		TCONS_00006490	0	0	0	0	0	0	0.53	0.04	0	0.44	0
TCONS_00006384	8.37	0	0	6.84	7.42	8.25	10.61	9.77	11.27	10.12	8.74	8.89	TM9SF4		TCONS_00037680	0	0.0333333		XM_005892644.1	0	0.05		XM_005888351.1	150.23	108.57	183.51	162.57	159.71	250.22	56.11	85.15	50.54	52.01	54.23	46.33	MKNK2		TCONS_00006491	0.09	0.1	0.1	0.17	0.23	0.39	0	0.18	0.68	0.99	0.64
TCONS_00006385	0	7.16	5.57	0	0	0	0	0	0	0	0	0	TM9SF4		TCONS_00038539	0	0.0333333		XM_005893599.2	0	0.05		XM_005888352.2	6.4	2.45	6.39	6.41	5.37	11.56	1.28	3.09	0.8	1.68	2.83	0.8	MKNK2		TCONS_00006498	0	0	0	0	0	0	0.48	0.23	0.33	0.26	0.02
TCONS_00006388	0	0	0	0	0	0	1.01	0	0	0.61	0.39	0	TM9SF4		TCONS_00042815	0	0.0333333		XM_005897553.1	0	0.05		XM_005888353.2	3.97	1.03	1.78	1.88	3.12	2.75	3.13	4.16	5.45	6.37	7.13	5.07	LOC102269967		TCONS_00006499	0	0	0	0	0	0	0.18	0.18	0.1	0.06	0
TCONS_00006389	16.55	11.86	15.04	14.98	19.17	19.42	24.55	22.33	15.71	16.42	12.36	16.07	TM9SF4		TCONS_00046377	0	0.0333333		XM_005899781.1	0	0.05		XM_005888358.1	1.01	1.24	3.26	1.31	3.51	2.34	7.88	4.8	5.82	8.71	9.71	6.39	43716		TCONS_00006505	0.5	0.38	0.11	0.93	1.28	0.72	0.54	0	0.57	0.1	0
TCONS_00006390	0.54	0.44	0.48	1.11	1.24	1.53	1.78	0.78	2.09	3.54	1	1.67	HCK		TCONS_00049323	0	0.0333333		XM_005900819.2	0	0.05		XM_005888359.1	0	0.58	0.32	1.56	2.97	0.33	2.76	1.22	0.94	1.83	2.23	0.46	LOC102271309		TCONS_00006506	0	0	0.27	0	0	0.78	0.52	0.52	0.11	0.22	0.66
TCONS_00006396	0.84	1.07	1.11	1.08	1.43	1.36	3.02	1.68	1.32	1.64	4	4.17	CCM2L		TCONS_00052073	0	0.0333333		XM_005902014.1	0	0.05		XM_005888360.2	1.27	0.24	0.28	0.67	1	1	1.54	0.89	2.36	2.7	2.55	3.48	KIF3A		TCONS_00006516	0	0.48	0	0	0	0.21	0.33	0.12	0	0	0.08
TCONS_00006402	0	0	1.8	0	4.28	0	0	0	0.06	0.03	0	0.29	MYLK2		TCONS_00052195	0	0.0333333		XM_005902984.1	0	0.05		XM_005888361.1	1.35	0.51	0.67	1.22	0.3	0.33	1.01	1.28	0.93	1.04	1.24	0.77	KIF3A		TCONS_00006518	0.11	1.03	0.42	0.12	0.56	0.53	1.55	2.03	0.84	0.6	0.34
TCONS_00006403	27.1	8.42	3.05	6.88	8.53	0	0.02	0.38	0	0.33	0	0.27	MYLK2		TCONS_00055223	0	0.0333333		XM_005903819.2	0	0.05		XM_005888362.1	0	0	0	0	0	0	0	0	0	0	0.08	0	IL4		TCONS_00006522	0.57	0.58	0.23	1.02	0.69	0.51	3.11	3.32	1.26	1.39	3.2
TCONS_00006404	0	0	0	0	0	0	0	0	0	0	0.24	0	MYLK2		TCONS_00068567	0	0.0333333		XM_005906663.1	0	0.05		XM_005888363.2	0	0	0	0	0	0	0.03	0.08	0.03	0.05	0	0.08	IL13		TCONS_00006538	0.14	0.18	0.18	0.12	0.28	0.11	0.63	0.39	0.33	0.31	0.78
TCONS_00006405	18.02	13.71	13.47	11.03	15.39	7.92	0	0	0	0.1	0	0	MYLK2		TCONS_00076306	0	0.0333333		XM_005907212.2	0	0.05		XM_005888364.2	1.05	1.27	0.87	1.37	0.93	1.83	2.59	1.17	3.04	4.12	2.59	3.53	RAD50		TCONS_00006558	0.07	0.1	0	0	0.02	0.14	0.23	0.22	0.13	0.15	0.55
TCONS_00006406	0.7	1.72	0.82	0.12	0.52	1.15	0	0	0.27	0.09	0	0	MYLK2		TCONS_00077251	0	0.0333333		XM_005907378.1	0	0.05		XM_005888366.2	21.92	18.1	13	14.83	12.41	17.95	56.38	26.39	10.29	13.1	25.41	22.49	IRF1		TCONS_00006559	0	0	0.12	0	0	0.12	0.03	0.08	0.08	0.08	0.17
TCONS_00006413	0.58	0.66	0.48	0.49	0.53	0.45	1.04	1	1.9	1.63	0.95	1.32	TPX2		TCONS_00084358	0	0.0333333		XM_005907735.1	0	0.05		XM_005888367.2	4.26	1.96	2.35	2.16	3.2	3.48	1.05	1.31	1.16	0.9	1.81	1.78	SLC22A5		TCONS_00006561	0.5	0.33	0.58	0.31	0.25	0.27	1.25	0.42	0.79	0.79	1.15
TCONS_00006440	0.2	0	0.06	0.12	0.16	0.04	0.26	0.4	0.04	0.15	0.04	0.04	C20orf96		TCONS_00089955	0	0.0333333		XM_005909134.2	0	0.05		XM_005888368.2	0	0.04	0.14	0.21	0.14	0.18	0.48	0.42	0.27	0.63	0.91	0.62	SLC22A4		TCONS_00006574	0.27	0.37	0.26	0.06	0.22	0.29	0.13	0.17	0.43	0.26	0.25
TCONS_00006449	3.39	1.49	2.68	2.82	1.74	2.31	3.83	2.94	5.12	3.92	3.22	4.06	CSNK2A1		TCONS_00092407	0	0.0333333		XM_014476385.1	0	0.05		XM_005888370.1	7.6	10.46	5.96	10.62	11.28	9.1	1.21	6.31	19.51	16.99	6.19	5.28	P4HA2		TCONS_00006575	0.17	0.13	0.06	0.04	0.08	0	0.46	0.22	0.23	0.21	0.93
TCONS_00006450	0.34	1.32	1.02	0.39	0.68	0.71	0.94	1.19	1.6	2.53	1.9	1.88	CSNK2A1		TCONS_00096598	0	0.0333333		XM_014476723.1	0	0.05		XM_005888371.1	11.96	0	9.82	7.82	10.12	11.33	7.33	0	9.27	8.64	5.59	13.29	P4HA2		TCONS_00006610	0	0.12	0	0.11	0.05	0	0	0	0.06	0.1	0
TCONS_00006460	1.7	0.48	2.57	1.14	7.34	13.78	1.79	2.73	22.23	18.92	4.95	5.31	SRXN1		TCONS_00098800	0	0.0333333		XM_014476925.1	0	0.05		XM_005888372.1	0.86	0.3	0.52	0.75	0.66	1.4	0.19	0.63	0.75	0.73	0.25	0.89	P4HA2		TCONS_00006622	1.53	1.76	3.39	0.55	5.82	6.1	6.87	6.03	5.37	3.45	5.55
TCONS_00006465	1.66	1.01	0.85	1.44	1.74	1.06	1.78	0.76	1.45	1.32	1.41	1.88	ANGPT4		TCONS_00098863	0	0.0333333		XM_014478998.1	0	0.05		XM_005888373.2	3.89	6.21	6.09	4.93	10.2	9.15	3.52	7.77	5.62	7.55	4.02	5.53	PDLIM4		TCONS_00006623	4.34	2.66	2.34	2.86	2.94	2.08	7.73	7.16	6.81	7.02	8.04
TCONS_00006472	0.01	0.01	0	0.08	0.07	0.03	0.27	0.18	0.21	0.16	0.25	0.28	SDCBP2		TCONS_00103441	0	0.0333333		XM_014479314.1	0	0.05		XM_005888374.2	0	0	0	0	0	0	0	0	0.06	0	0.08	0	LOC102275182		TCONS_00006636	2.37	0.94	0.99	1.56	0.15	0.02	0.78	0.61	1.94	0.78	0.62
TCONS_00006480	0.63	1.05	0.24	0.86	0.83	0	2	1.09	0.54	1.19	2.66	1.35	FKBP1A		TCONS_00103456	0	0.0333333		XM_014479617.1	0	0.05		XM_005888375.2	0.12	0.16	0	0	0.47	0	0.1	0	0	0.04	0.11	0	CSF2		TCONS_00006637	0	0	0.29	0	0.6	0.64	1.33	1.36	0.41	0.6	0.59
TCONS_00006490	0	0	0	0	0	0	0.53	0.04	0	0.44	0	0.54	SIRPB2		TCONS_00104201	0	0.0333333		XM_014480590.1	0	0.05		XM_005888378.2	4.27	4.51	4.16	5.02	4.65	4.32	1.37	0.78	1.63	2.38	1.27	2.09	FNIP1		TCONS_00006644	0.12	0	0	0	0	0.45	0	0	0	0	0
TCONS_00006491	0.09	0.1	0.1	0.17	0.23	0.39	0	0.18	0.68	0.99	0.64	0.24	SIRPB2		TCONS_00105571	0	0.0333333		XM_014481133.1	0	0.05		XM_005888379.2	1.97	1.27	1.52	2.11	1.72	1.4	9.17	5.72	9.25	9.91	15.03	13.07	FNIP1		TCONS_00006645	0	1.3	0.56	0.42	0.82	0.15	0.74	0	0	1.21	0.91
TCONS_00006498	0	0	0	0	0	0	0.48	0.23	0.33	0.26	0.02	0	GCNT7		TCONS_00108137	0	0.0333333		XM_014482595.1	0	0.05		XM_005888380.2	2.29	2.22	2.03	2.82	3.08	2.53	7.9	5.71	6.72	8.04	11.38	9.34	RAPGEF6		TCONS_00006647	45.38	32.71	29.72	32.17	35.93	30.66	51.74	42.67	26.06	21.4	20
TCONS_00006499	0	0	0	0	0	0	0.18	0.18	0.1	0.06	0	0.14	GCNT7		TCONS_00108447	0	0.0333333		XM_014482651.1	0	0.05		XM_005888381.2	3.35	2.36	4.25	2.02	4.01	4.84	10.7	8.16	11.4	12.85	16.74	15.83	CDC42SE2		TCONS_00006652	0	0	0	0	0	0	0.18	0	0.11	0.06	0
TCONS_00006505	0.5	0.38	0.11	0.93	1.28	0.72	0.54	0	0.57	0.1	0	0.63	Bmp7		TCONS_00110261	0	0.0333333		XM_014483390.1	0	0.05		XM_005888384.2	0.42	0.04	0.56	0.59	0.98	0.32	1.5	0.34	1.68	2.34	1.68	1.01	LOC102278753		TCONS_00006657	0	0.22	0.67	0.16	0	0.09	0.08	0	0	0	0
TCONS_00006506	0	0	0.27	0	0	0.78	0.52	0.52	0.11	0.22	0.66	0.2	BMP7		TCONS_00111731	0	0.0333333		XM_014483552.1	0	0.05		XM_005888385.2	7.61	5.84	6.33	4.79	4.96	7.08	5.56	5	3.24	3.35	4.73	3.46	LMNB2		TCONS_00006658	0.07	0	0	0.32	0.27	0.13	0.07	0.07	0.33	0.27	0.04
TCONS_00006516	0	0.48	0	0	0	0.21	0.33	0.12	0	0	0.08	0.29	ZBP1		TCONS_00114902	0	0.0333333		TCONS_00017452	0	0.0533333		XM_005888386.1	0	0.04	0	0.02	0.03	0	0	0	0	0	0	0	TMPRSS9		TCONS_00006659	0.07	0	0	0.07	0.15	0	0.11	0	0.05	0.04	0
TCONS_00006518	0.11	1.03	0.42	0.12	0.56	0.53	1.55	2.03	0.84	0.6	0.34	0.2	ZBP1		TCONS_00117579	0	0.0333333		TCONS_00017781	0	0.0533333		XM_005888387.2	3.42	1.36	2.82	1.35	4.99	3.92	4.58	1.98	2.17	2.22	1.82	1.64	LSM7		TCONS_00006670	1.42	1.03	1.28	1.1	0.92	2.09	4.21	3.57	3.43	5.16	2.01
TCONS_00006522	0.57	0.58	0.23	1.02	0.69	0.51	3.11	3.32	1.26	1.39	3.2	2.1	PMEPA1		TCONS_00120246	0	0.0333333		TCONS_00021054	0	0.0533333		XM_005888388.2	0	0	0	0	0.1	0	0	0	0	0	0	0	LINGO3		TCONS_00006673	11.33	12.33	8.76	11.86	10.06	9.97	31	33.86	27.32	28.93	41.96
TCONS_00006538	0.14	0.18	0.18	0.12	0.28	0.11	0.63	0.39	0.33	0.31	0.78	0.53	PPP4R1		TCONS_00120401	0	0.0333333		TCONS_00024477	0	0.0533333		XM_005888389.1	0	0	0.02	0	0.07	0	0.03	0	0	0	0	0	LOC102280171		TCONS_00006674	2.68	0	1.28	0.86	1.65	0.79	1.15	0	2.16	0.93	0.6
TCONS_00006558	0.07	0.1	0	0	0.02	0.14	0.23	0.22	0.13	0.15	0.55	0.5	ZNF674		TCONS_00120688	0	0.0333333		TCONS_00029927	0	0.0533333		XM_005888391.2	0	0	0	0	0.12	0.02	0.01	0.15	0	0	0	0.24	AMH		TCONS_00006681	0	0	0	0	0	0	0	0	0	0	0.38
TCONS_00006559	0	0	0.12	0	0	0.12	0.03	0.08	0.08	0.08	0.17	0	ZNF674		TCONS_00120919	0	0.0333333		TCONS_00031472	0	0.0533333		XM_005888393.1	2.17	0.56	1.77	1.6	1.96	2.61	4.02	4.15	3.48	4.17	4.15	3.86	LOC102282878		TCONS_00006682	0	0	0	0	0.04	0	0	0	0	0.08	0.19
TCONS_00006561	0.5	0.33	0.58	0.31	0.25	0.27	1.25	0.42	0.79	0.79	1.15	0.96	KRBOX4		TCONS_00121510	0	0.0333333		TCONS_00035748	0	0.0533333		XM_005888394.2	58.79	58.18	44.58	66.6	55.76	48.69	18.09	16.82	18.06	17.76	29.48	32.58	SYNM		TCONS_00006683	0	0	0	0	0	0	0.52	0.37	0.56	0	0
TCONS_00006574	0.27	0.37	0.26	0.06	0.22	0.29	0.13	0.17	0.43	0.26	0.25	0.83	PRDM5		TCONS_00123379	0	0.0333333		TCONS_00046404	0	0.0533333		XM_005888395.1	46.59	46.93	40.49	31.65	42.95	40.29	24.66	22.46	21.04	22.25	13.13	15.76	LRRC28		TCONS_00006688	0.48	0.37	0.47	0.62	1.11	0.73	2.86	1.8	2.09	2.42	2.83
TCONS_00006575	0.17	0.13	0.06	0.04	0.08	0	0.46	0.22	0.23	0.21	0.93	0.47	PRDM5		TCONS_00124363	0	0.0333333		TCONS_00051646	0	0.0533333		XM_005888396.2	10.56	8.71	7.51	10.52	10.6	11.81	4.86	8.24	16	14.9	15.17	7.45	MEF2A		TCONS_00006690	1.78	0	1.71	0.78	0.99	0.19	0.23	0	0	0	0
TCONS_00006610	0	0.12	0	0.11	0.05	0	0	0	0.06	0.1	0	0	ADGRE3		TCONS_00129752	0	0.0333333		TCONS_00059906	0	0.0533333		XM_005888397.1	3.97	3.13	2.91	3.24	3.04	4.6	6.9	4.09	4.5	4.79	9.63	5.79	MEF2A		TCONS_00006691	1.34	2.2	0.75	0.86	1.28	0.47	1.86	0.86	0.61	0	1.16
TCONS_00006622	1.53	1.76	3.39	0.55	5.82	6.1	6.87	6.03	5.37	3.45	5.55	1.66	GIPC1		XM_005888388.2	0	0.0333333		TCONS_00060389	0	0.0533333		XM_005888399.2	0.6	0	0	0.45	0	0.5	0	0.31	0.13	0	0.3	1.59	MEF2A		TCONS_00006695	0	0	0	0.49	0	0.95	0.86	0	0.8	0.36	0
TCONS_00006623	4.34	2.66	2.34	2.86	2.94	2.08	7.73	7.16	6.81	7.02	8.04	8.36	GIPC1		XM_005890786.1	0	0.0333333		TCONS_00060526	0	0.0533333		XM_005888400.1	0.87	0.8	0.53	0.55	1.15	0.79	4.91	6.12	4.44	4.45	3.19	3.02	LYSMD4		TCONS_00006705	0	0	0	0.04	0	0.09	0	0.03	0	0	0
TCONS_00006636	2.37	0.94	0.99	1.56	0.15	0.02	0.78	0.61	1.94	0.78	0.62	2.38	LPHN1		XM_005891735.1	0	0.0333333		TCONS_00076685	0	0.0533333		XM_005888401.1	1.33	0.69	0.54	0	0.19	0.91	0.71	0.68	0.08	0.06	0	0	TTC23		TCONS_00006707	2.52	1.58	3.27	3.37	1.9	6.54	0	0	0	0	0
TCONS_00006637	0	0	0.29	0	0.6	0.64	1.33	1.36	0.41	0.6	0.59	1.13	LPHN1		XM_005891797.2	0	0.0333333		TCONS_00081677	0	0.0533333		XM_005888406.2	32.24	23.4	23.86	17.37	15.88	23.55	19.81	18.22	14.8	16.49	22.57	21.37	LOC102287375		TCONS_00006710	13.07	12.07	12.73	14.49	18.91	14.66	17.37	16.64	15.08	15.19	12.66
TCONS_00006644	0.12	0	0	0	0	0.45	0	0	0	0	0	0	LPHN1		XM_005892133.2	0	0.0333333		TCONS_00083181	0	0.0533333		XM_005888410.2	2.26	2.41	1.93	1.14	2.18	1.95	4.17	3.31	3.76	3.9	5.33	4.77	LOC102265557		TCONS_00006712	0.51	0	1.82	0	0	0	0	0	0	0	0.5
TCONS_00006645	0	1.3	0.56	0.42	0.82	0.15	0.74	0	0	1.21	0.91	0.55	LPHN1		XM_005892231.2	0	0.0333333		TCONS_00085100	0	0.0533333		XM_005888411.2	1.3	0.88	1.77	0.98	2.64	1.99	5.68	7.05	6.59	8.11	6.86	13.32	LOC102265841		TCONS_00006714	1.93	0.95	0.59	0.72	0.98	0.88	2.34	1.8	0.44	0.23	0.79
TCONS_00006647	45.38	32.71	29.72	32.17	35.93	30.66	51.74	42.67	26.06	21.4	20	19.93	PRKACA		XM_005892616.1	0	0.0333333		TCONS_00086971	0	0.0533333		XM_005888412.2	21.01	12.67	10.13	9.88	13.85	11.1	21.61	19.23	35.04	35.14	39.13	37.37	GLRX3		TCONS_00006719	3.01	2.59	4.23	3.44	4.06	3.13	5.37	5.07	5	5	6.74
TCONS_00006652	0	0	0	0	0	0	0.18	0	0.11	0.06	0	0	PALM3		XM_005892643.1	0	0.0333333		TCONS_00087403	0	0.0533333		XM_005888414.2	14.11	8.32	10	10.9	10.56	7.1	7.33	6.24	5.04	5.73	10.07	8.16	SLC12A2		TCONS_00006726	0	0.08	0	0.82	0.43	0.38	0	0	0	0	0.04
TCONS_00006657	0	0.22	0.67	0.16	0	0.09	0.08	0	0	0	0	0.04	Podnl1		XM_005893220.1	0	0.0333333		TCONS_00088105	0	0.0533333		XM_005888416.2	0	0.04	0	0	0	0	0	0.15	0	0	0	0	LOC102267737		TCONS_00006738	0	0.2	0	0.29	0.26	0.57	0	0	0	0	0
TCONS_00006658	0.07	0	0	0.32	0.27	0.13	0.07	0.07	0.33	0.27	0.04	0.08	Podnl1		XM_005893272.2	0	0.0333333		TCONS_00088359	0	0.0533333		XM_005888417.1	4.54	3.12	5.25	3.95	4.71	3.38	13.98	10.68	11.58	11.87	9.77	8.85	CCBL2		TCONS_00006745	0.84	1.29	1.48	0	0	0	1.26	0.82	1.37	0.56	0
TCONS_00006659	0.07	0	0	0.07	0.15	0	0.11	0	0.05	0.04	0	0	Podnl1		XM_005894185.1	0	0.0333333		TCONS_00089485	0	0.0533333		XM_005888418.1	1.28	1.46	4.75	2.16	2.21	2.32	6.6	4.6	5.27	10.15	12.27	6.22	GTF2B		TCONS_00006746	2.12	0	0	0.43	0	0	0	0.22	0	0	0
TCONS_00006670	1.42	1.03	1.28	1.1	0.92	2.09	4.21	3.57	3.43	5.16	2.01	2.16	OBFC1		XM_005894341.2	0	0.0333333		TCONS_00097605	0	0.0533333		XM_005888419.2	3.46	1.93	1.25	3.2	3.12	2.46	7.51	6.73	12.69	12.16	15.51	13.84	PKN2		TCONS_00006764	0	0	0.45	0	0.49	0	0.17	0	0	0	0.1
TCONS_00006673	11.33	12.33	8.76	11.86	10.06	9.97	31	33.86	27.32	28.93	41.96	33.23	SH3PXD2A		XM_005894816.1	0	0.0333333		TCONS_00099897	0	0.0533333		XM_005888420.1	11.78	7.89	12.82	12.21	12.2	13.19	52.84	54.74	206.46	168.08	44.08	123.17	LMO4		TCONS_00006768	20.07	17.25	39.3	55.75	12.55	32.89	2.62	2.36	11.12	14.42	0.3
TCONS_00006674	2.68	0	1.28	0.86	1.65	0.79	1.15	0	2.16	0.93	0.6	0	SH3PXD2A		XM_005895007.1	0	0.0333333		TCONS_00102346	0	0.0533333		XM_005888421.1	0	0	0.15	0	0	0	5.21	5.32	23.32	13.85	1.55	18.4	LMO4		TCONS_00006773	0.13	0	0	0	0	0	0	0.17	0.19	0	0
TCONS_00006681	0	0	0	0	0	0	0	0	0	0	0.38	0	PCGF6		XM_005896396.2	0	0.0333333		TCONS_00105299	0	0.0533333		XM_005888422.1	0.21	0.82	1.03	0.58	0.08	0.87	1.77	1.98	3.07	3.17	1.92	1.94	HS2ST1		TCONS_00006775	2.9	1.51	2.34	1.53	1.85	1.69	1.99	1.5	1.55	1.29	0.97
TCONS_00006682	0	0	0	0	0.04	0	0	0	0	0.08	0.19	0	PCGF6		XM_005896917.2	0	0.0333333		TCONS_00114974	0	0.0533333		XM_005888423.2	8.05	4.56	6.61	6.18	9.09	6.89	18.24	16.37	15.16	16.16	17.96	25.11	LOC102269598		TCONS_00006777	0.37	0.71	0.22	0.43	0.93	0.72	1.93	0.57	1.25	1.35	0.87
TCONS_00006683	0	0	0	0	0	0	0.52	0.37	0.56	0	0	0	PCGF6		XM_005897359.2	0	0.0333333		TCONS_00116299	0	0.0533333		XM_005888425.2	0	0	0	0	0	0	0	0	0.08	0	0	0	SH3GLB1		TCONS_00006782	1.2	1.83	1.35	1.67	1.06	1.55	28.84	16.63	15.22	17.19	12.42
TCONS_00006688	0.48	0.37	0.47	0.62	1.11	0.73	2.86	1.8	2.09	2.42	2.83	3.33	NT5C2		XM_005897406.2	0	0.0333333		TCONS_00117126	0	0.0533333		XM_005888426.2	7.61	7.18	8.05	7.13	8.41	10.11	17.5	15.05	30.06	28.62	32.65	30.93	SH3GLB1		TCONS_00006783	0	0	0	0	0	0	0.37	0	0	0	0
TCONS_00006690	1.78	0	1.71	0.78	0.99	0.19	0.23	0	0	0	0	0	NT5C2		XM_005900630.2	0	0.0333333		TCONS_00117570	0	0.0533333		XM_005888427.2	0.11	0	0	0.36	0	0	0.42	0.3	0.29	0.34	0.34	1.53	SH3GLB1		TCONS_00006784	0.76	0	0	0.28	0.23	0	0	0	0	0	0
TCONS_00006691	1.34	2.2	0.75	0.86	1.28	0.47	1.86	0.86	0.61	0	1.16	0.8	NT5C2		XM_005900660.1	0	0.0333333		TCONS_00120688	0	0.0533333		XM_005888428.1	0	0	0	0	0	0	0	0	0.01	0	0	0	LOC102270735		TCONS_00006785	0	0	0.04	0	0	0	0.15	0.44	0.39	0.42	0.63
TCONS_00006695	0	0	0	0.49	0	0.95	0.86	0	0.8	0.36	0	0.35	ARL3		XM_005901048.2	0	0.0333333		TCONS_00122278	0	0.0533333		XM_005888429.1	0	0	0	0	0.05	0	0.01	0	0.08	0.06	0.04	0.05	LOC102271020		TCONS_00006786	0	0	0	0	0	0	0	0	0	0.14	0
TCONS_00006705	0	0	0	0.04	0	0.09	0	0.03	0	0	0	0.16	PSD		XM_005901359.2	0	0.0333333		TCONS_00122811	0	0.0533333		XM_005888430.1	1.59	1.93	0.79	1.75	2.21	1.82	4.87	2.99	3.56	3.72	6.18	6.22	LOC102271020		TCONS_00006787	4.7	1.73	2.5	2.43	4.79	3.16	53.29	28.02	28.1	27.23	31.18
TCONS_00006707	2.52	1.58	3.27	3.37	1.9	6.54	0	0	0	0	0	0	Pitx3		XM_005902346.1	0	0.0333333		TCONS_00122824	0	0.0533333		XM_005888433.1	0	0	0	0	0	0	0	0	0	0	0.03	0.02	CLCA2		TCONS_00006788	0	0	0	0	0	0	0.54	0	0.74	0.3	0.29
TCONS_00006710	13.07	12.07	12.73	14.49	18.91	14.66	17.37	16.64	15.08	15.19	12.66	13.16	Ldb1		XM_005903168.2	0	0.0333333		XM_005887048.2	0	0.0533333		XM_005888436.2	0.93	0.41	0	0.88	0.72	1.22	1.14	0.48	1.04	1.6	1.96	1.34	ZNHIT6		TCONS_00006789	0	0.28	0	0	0	0	0	0	0	0	0
TCONS_00006712	0.51	0	1.82	0	0	0	0	0	0	0	0.5	1.77	Ldb1		XM_005903619.1	0	0.0333333		XM_005887482.2	0	0.0533333		XM_005888437.2	0	0	0	0	0	0	0	0.18	0	0	0	0	ZNHIT6		TCONS_00006791	0	0	0	0.65	0	0	0	0	1.77	2.13	3.74
TCONS_00006714	1.93	0.95	0.59	0.72	0.98	0.88	2.34	1.8	0.44	0.23	0.79	1.56	Ldb1		XM_005903689.1	0	0.0333333		XM_005889749.1	0	0.0533333		XM_005888438.1	13.8	44.36	36.83	41.52	52.82	24.18	79.9	22.94	50.09	71.36	423.27	74.73	CYR61		TCONS_00006803	2.12	1.4	0.5	1.54	1.68	1.4	0.56	0.23	0.49	0.29	0.88
TCONS_00006719	3.01	2.59	4.23	3.44	4.06	3.13	5.37	5.07	5	5	6.74	5.6	C10orf76		XM_005904271.1	0	0.0333333		XM_005889938.2	0	0.0533333		XM_005888439.1	0.56	0.39	0.2	0.43	1.02	0.22	36.03	18.99	1.2	0.95	22.42	5.63	DDAH1		TCONS_00006804	0	0	1.26	0	0	0	0	0	0	0	0
TCONS_00006726	0	0.08	0	0.82	0.43	0.38	0	0	0	0	0.04	0	KCNIP2		XM_005904375.2	0	0.0333333		XM_005891501.2	0	0.0533333		XM_005888440.2	0.04	0	0.45	0	0	0	0	0	0	0	3.53	1.93	DDAH1		TCONS_00006805	4.8	2.37	5.67	7.98	9.27	5.48	2.47	3.33	8.3	7.32	4.11
TCONS_00006738	0	0.2	0	0.29	0.26	0.57	0	0	0	0	0	0	Kcnip2		XM_005905006.1	0	0.0333333		XM_005892018.2	0	0.0533333		XM_005888441.2	0	0	0	0	0	0	0.72	0	0	0	0	0	DDAH1		TCONS_00006810	5.48	4.7	5.84	1.69	5.07	2.55	4.57	4.76	1.81	1.6	4.55
TCONS_00006745	0.84	1.29	1.48	0	0	0	1.26	0.82	1.37	0.56	0	0.51	NPM3		XM_005905465.1	0	0.0333333		XM_005893617.2	0	0.0533333		XM_005888442.2	1.17	1.52	2.63	1.54	1.78	2.38	7.12	4.61	8.62	8.1	14.97	11.61	BCL10		TCONS_00006833	0.05	0	0.07	0.15	0	0	0.21	0.15	0.25	0.17	0
TCONS_00006746	2.12	0	0	0.43	0	0	0	0.22	0	0	0	0.4	NPM3		XM_005905519.2	0	0.0333333		XM_005896113.2	0	0.0533333		XM_005888443.2	1.31	0.75	0.84	0.48	0.8	0.68	0.78	0.36	0.04	0.24	0.75	0.15	LOC102274912		TCONS_00006837	1.62	1.25	0	1.92	3.93	1.17	10.17	11.57	4.93	8.01	13.54
TCONS_00006764	0	0	0.45	0	0.49	0	0.17	0	0	0	0.1	0	PTPN13		XM_005906400.1	0	0.0333333		XM_005896685.1	0	0.0533333		XM_005888444.2	0.13	0	0.01	0.14	0	0	1.01	0.75	3.09	2.26	1.19	2.2	SYDE2		TCONS_00006838	1.94	0	3.31	0.49	0	2.73	5.43	1	11.39	12.04	6.59
TCONS_00006768	20.07	17.25	39.3	55.75	12.55	32.89	2.62	2.36	11.12	14.42	0.3	3.69	NDUFB8		XM_005908456.2	0	0.0333333		XM_005897471.1	0	0.0533333		XM_005888446.1	0	0	0	0	0	0	0.02	0	0	0.34	0	0.18	MCOLN3		TCONS_00006855	0.15	0.18	0	0.27	0.13	0.25	0.05	0.07	0.02	0.06	0.06
TCONS_00006773	0.13	0	0	0	0	0	0	0.17	0.19	0	0	0	SEC31B		XM_005908671.2	0	0.0333333		XM_005897497.1	0	0.0533333		XM_005888447.2	0	0	0	0	0.04	0	0	0	0.02	0	0.07	0	MCOLN3		TCONS_00006856	0.29	0.13	0.09	0.35	0.22	0.28	0.27	0.29	0.61	0	0.39
TCONS_00006775	2.9	1.51	2.34	1.53	1.85	1.69	1.99	1.5	1.55	1.29	0.97	0.97	SEC31B		XM_005910382.2	0	0.0333333		XM_005899403.2	0	0.0533333		XM_005888448.2	0	0	0.34	0.18	0	0.17	0.56	0	0.01	0.12	0.22	0	LOC102276796		TCONS_00006857	0.63	0.56	0.23	0.41	0.58	0.38	1.63	0.92	1	1.47	3.2
TCONS_00006777	0.37	0.71	0.22	0.43	0.93	0.72	1.93	0.57	1.25	1.35	0.87	1.35	SEC31B		XM_005911046.2	0	0.0333333		XM_005901537.2	0	0.0533333		XM_005888449.2	2.48	2.11	1.4	2.13	1.54	3.28	14.39	5.75	7.75	7.15	3.93	14.15	LOC102277645		TCONS_00006862	0.52	0.57	0.54	0.88	1.37	1.21	3.15	2.73	2.44	1.65	3.37
TCONS_00006782	1.2	1.83	1.35	1.67	1.06	1.55	28.84	16.63	15.22	17.19	12.42	10.13	DPYD		XM_005911209.2	0	0.0333333		XM_005905964.2	0	0.0533333		XM_005888450.2	1.02	1.33	1.78	0.79	1.67	1.76	2.12	1.37	2.44	2.06	2.4	5.98	EPHA4		TCONS_00006889	4	3.72	4.35	4.63	3.66	5.2	12.07	7.75	16.69	16.88	15.12
TCONS_00006783	0	0	0	0	0	0	0.37	0	0	0	0	0	DPYD		XM_005911757.1	0	0.0333333		XM_005906049.2	0	0.0533333		XM_005888453.2	7.7	4.38	5.79	3.07	5.73	3.64	5.31	3.51	4.02	4.02	3.28	3.29	JADE1		TCONS_00006896	0.28	0.04	0	0	0.07	0	0	0	0.08	0	0.09
TCONS_00006784	0.76	0	0	0.28	0.23	0	0	0	0	0	0	0.33	DPYD		XM_014476688.1	0	0.0333333		XM_005908322.2	0	0.0533333		XM_005888454.2	0.16	0.08	0.24	0.07	0	0.13	0	0.75	0	0	0.55	0	LOC102281762		TCONS_00006897	0.01	0	0.67	0.27	0.37	0.96	0	0	0	0.31	0
TCONS_00006785	0	0	0.04	0	0	0	0.15	0.44	0.39	0.42	0.63	0	DPYD		XM_014478955.1	0	0.0333333		XM_005908804.1	0	0.0533333		XM_005888456.2	0.09	0	0	0	0	0.06	0	0	0.29	0	0	0	SCLT1		TCONS_00006899	0	0	0	0	0.14	0.29	0.68	0	0	0	0.86
TCONS_00006786	0	0	0	0	0	0	0	0	0	0.14	0	0	DPYD		XM_014479879.1	0	0.0333333		XM_005908969.1	0	0.0533333		XM_005888458.2	2.11	0.47	2.26	3.03	0.83	3.28	0	0	0	0	0	0	PHF8		TCONS_00006900	0	0.31	0	0.25	0.67	0.08	1.46	0.09	0.31	0.98	1.14
TCONS_00006787	4.7	1.73	2.5	2.43	4.79	3.16	53.29	28.02	28.1	27.23	31.18	28.01	DPYD		XM_014480498.1	0	0.0333333		XM_005910846.1	0	0.0533333		XM_005888459.1	0.77	0.6	0	0	0	0	0	0.45	0	0.63	0.3	0.47	PHF8		TCONS_00006901	0.12	0.37	0	0.34	0.36	0.25	0.81	0.07	0.06	0	0.33
TCONS_00006788	0	0	0	0	0	0	0.54	0	0.74	0.3	0.29	0.64	DPYD		XM_014481022.1	0	0.0333333		XM_014476765.1	0	0.0533333		XM_005888460.2	1.27	1.48	1.48	0.33	3.2	0.63	5.17	2.96	3.01	4	4.79	4.34	PHF8		TCONS_00006904	1.21	0.77	0.38	2.67	1.8	2.25	4.6	1.2	1.02	1.04	4.54
TCONS_00006789	0	0.28	0	0	0	0	0	0	0	0	0	0	DPYD		XM_014481387.1	0	0.0333333		XM_014478427.1	0	0.0533333		XM_005888461.1	14.86	12.12	9.91	12.08	15.08	12.92	24.68	20.89	20.79	22.81	24.62	22.49	HUWE1		TCONS_00006942	0.86	0.41	0.42	0.7	0.37	0.72	1.15	0.5	0.87	1.17	0.64
TCONS_00006791	0	0	0	0.65	0	0	0	0	1.77	2.13	3.74	0.81	DPYD		XM_014482173.1	0	0.0333333		XM_014478905.1	0	0.0533333		XM_005888462.2	41.94	37.31	31.13	33.35	38.67	31.86	142.01	90.15	55.53	50.23	41.92	41.33	HSD17B10		TCONS_00006948	1.99	0.56	2.8	1.42	3.1	2.04	0.86	1.94	1.45	2.54	1.35
TCONS_00006803	2.12	1.4	0.5	1.54	1.68	1.4	0.56	0.23	0.49	0.29	0.88	1.01	PPM1L		TCONS_00002335	0	0.0366667		XM_014480606.1	0	0.0533333		XM_005888463.2	0	0	0	0	0	0	0	0	0.08	0	0	0	HSD17B10		TCONS_00006954	0.96	0	0	0	0	0	0	0	0	0.9	0
TCONS_00006804	0	0	1.26	0	0	0	0	0	0	0	0	0	PPM1L		TCONS_00007824	0	0.0366667		XM_014480654.1	0	0.0533333		XM_005888464.2	0.22	0	0	0	0	0	0.3	0.39	0.48	0.13	0.18	0	RIBC1		TCONS_00006962	0	0.2	0.19	0	0.08	0.08	0	0	0	0.04	0
TCONS_00006805	4.8	2.37	5.67	7.98	9.27	5.48	2.47	3.33	8.3	7.32	4.11	6.9	PPM1L		TCONS_00011947	0	0.0366667		XM_014481275.1	0	0.0533333		XM_005888465.2	5.94	5.79	5.14	5.81	5.79	7.02	18.24	10.67	9.61	13.14	18.83	21.39	SMC1A		TCONS_00006979	2.01	0.85	5.35	6.23	6.81	3.2	11.14	3.44	13.66	16.21	31.26
TCONS_00006810	5.48	4.7	5.84	1.69	5.07	2.55	4.57	4.76	1.81	1.6	4.55	0.62	NMD3		TCONS_00014042	0	0.0366667		XM_014482481.1	0	0.0533333		XM_005888466.1	0	1.83	1.16	0.81	0.28	0	1.34	0.4	1.19	0	1.19	1.23	IQSEC2		TCONS_00006981	0	0	0	0	0	0	0.82	0	14.46	0	1.58
TCONS_00006833	0.05	0	0.07	0.15	0	0	0.21	0.15	0.25	0.17	0	0.07	HELB		TCONS_00014669	0	0.0366667		XM_014482574.1	0	0.0533333		XM_005888467.1	20.53	15.54	17.38	18.6	20.37	18.26	28.73	27.66	19.4	20.06	27.31	24.01	KDM5C		TCONS_00006988	3.31	3.16	6.46	3.69	6.48	5.2	9.48	6.51	6.7	6.74	10.72
TCONS_00006837	1.62	1.25	0	1.92	3.93	1.17	10.17	11.57	4.93	8.01	13.54	15.75	CAND1		TCONS_00021829	0	0.0366667		TCONS_00005298	0	0.0566667		XM_005888468.2	0	0	0	0	0	0	0	0	1.24	0	0	0	KDM5C		TCONS_00006997	0	0	0	0	0	0	0.71	1.1	0.52	0.83	0
TCONS_00006838	1.94	0	3.31	0.49	0	2.73	5.43	1	11.39	12.04	6.59	4.12	CAND1		TCONS_00021917	0	0.0366667		TCONS_00006345	0	0.0566667		XM_005888469.2	2.16	1.22	1.24	0.55	2.27	2.31	2.35	2.44	1.03	1.79	2.36	1.74	KDM5C		TCONS_00006998	0	0	0	0.21	0.16	0.1	0.1	0	0.32	0	0
TCONS_00006855	0.15	0.18	0	0.27	0.13	0.25	0.05	0.07	0.02	0.06	0.06	0.25	PHF3		TCONS_00022651	0	0.0366667		TCONS_00006350	0	0.0566667		XM_005888470.2	0	0	0.42	0	0.36	0.17	0.18	0.27	0.29	0.37	0.5	0.39	GPR173		TCONS_00007000	0.22	0.04	0	0.04	0.55	0.38	1.06	1.78	0	0.88	1.02
TCONS_00006856	0.29	0.13	0.09	0.35	0.22	0.28	0.27	0.29	0.61	0	0.39	0	TIGD1		TCONS_00023709	0	0.0366667		TCONS_00009098	0	0.0566667		XM_005888471.2	3.43	3.46	3.41	2.9	4.46	3.49	12.05	8.77	6.83	7.56	10.31	7.79	FAM120C		TCONS_00007001	0.24	0.27	0.47	0.05	0	0.13	0.94	0.64	1.11	0.07	0.01
TCONS_00006857	0.63	0.56	0.23	0.41	0.58	0.38	1.63	0.92	1	1.47	3.2	3.18	TIGD1		TCONS_00024097	0	0.0366667		TCONS_00035916	0	0.0566667		XM_005888472.1	0	0	0	0.1	0.09	0	0	0	0	0.05	0	0	LOC102287097		TCONS_00007002	0.86	1.12	1.32	0.58	0.3	1.26	0.75	1.62	0.8	0.98	0.74
TCONS_00006862	0.52	0.57	0.54	0.88	1.37	1.21	3.15	2.73	2.44	1.65	3.37	4.3	GLI3		TCONS_00027333	0	0.0366667		TCONS_00036378	0	0.0566667		XM_005888475.2	2.08	1.42	2.3	2.16	1.43	1.32	6.13	5.85	5.05	5.59	10.4	7.38	TSPYL2		TCONS_00007012	6.1	3.85	4.04	5.95	6.31	7.33	13.29	13.69	28.48	25.94	28.14
TCONS_00006889	4	3.72	4.35	4.63	3.66	5.2	12.07	7.75	16.69	16.88	15.12	14.66	VPS41		TCONS_00027674	0	0.0366667		TCONS_00037036	0	0.0566667		XM_005888476.1	0	0	0	0	0	0	0	0	0.11	0.31	0	0	LRRTM4		TCONS_00007029	1.28	0.13	1.67	1.19	2	1.41	0.57	0.57	1.67	0.89	0.09
TCONS_00006896	0.28	0.04	0	0	0.07	0	0	0	0.08	0	0.09	0.52	Amph		TCONS_00029952	0	0.0366667		TCONS_00040910	0	0.0566667		XM_005888477.2	0	0	0	0	0	0	0	0	0.14	0.04	0	0	LRRTM4		TCONS_00007034	0.09	0	0.07	0	0.01	0	0	0.08	0.04	0.01	0.11
TCONS_00006897	0.01	0	0.67	0.27	0.37	0.96	0	0	0	0.31	0	0	AMPH		TCONS_00030814	0	0.0366667		TCONS_00054972	0	0.0566667		XM_005888480.2	1.48	1.05	0.47	0.9	1.17	1.4	2.22	2.28	4	4.25	9.53	7.21	ZNF800		TCONS_00007038	0.27	0.13	0.18	0.33	0.28	0.4	0.92	0.61	1.06	0.86	1.61
TCONS_00006899	0	0	0	0	0.14	0.29	0.68	0	0	0	0.86	0	Tcrg-V1		TCONS_00031968	0	0.0366667		TCONS_00061334	0	0.0566667		XM_005888481.2	0.8	0.79	0.74	0.75	1.08	0.89	2.72	2.03	3.26	3.59	5.81	4.8	ZNF800		TCONS_00007039	0.18	0.16	0	0.16	0.06	0	0.24	0.1	0.22	0.42	0.23
TCONS_00006900	0	0.31	0	0.25	0.67	0.08	1.46	0.09	0.31	0.98	1.14	0.12	-		TCONS_00035736	0	0.0366667		TCONS_00062756	0	0.0566667		XM_005888482.1	0.12	0.04	0.12	0.17	0.21	0.17	0.07	0.01	0.09	0	0.02	0.07	GRM8		TCONS_00007041	4.52	2.74	4.73	3.88	5.56	4.2	21.57	15.73	12.34	14.88	14.99
TCONS_00006901	0.12	0.37	0	0.34	0.36	0.25	0.81	0.07	0.06	0	0.33	0.57	-		TCONS_00039990	0	0.0366667		TCONS_00080380	0	0.0566667		XM_005888483.1	0	0	0	0	0	0	0	0	0	0.07	0	0	GRM8		TCONS_00007073	12.17	9.91	10.65	17.92	15.23	24.14	20.82	22.38	19.5	20.11	14.26
TCONS_00006904	1.21	0.77	0.38	2.67	1.8	2.25	4.6	1.2	1.02	1.04	4.54	1.89	TRGC1		TCONS_00040830	0	0.0366667		TCONS_00086103	0	0.0566667		XM_005888484.2	2.33	2.75	3.31	0.95	1.07	2.6	1.98	1.85	2.82	3.07	1.9	3	TMEM126B		TCONS_00007081	1.99	0.72	1.39	1.36	1.3	2.21	0.53	0.9	0.71	0.79	1.12
TCONS_00006942	0.86	0.41	0.42	0.7	0.37	0.72	1.15	0.5	0.87	1.17	0.64	1.63	Tada2a		TCONS_00046606	0	0.0366667		TCONS_00086350	0	0.0566667		XM_005888485.2	7.35	5.67	8.03	7.94	3.69	6.14	2.81	2.66	2.74	2.71	1.34	2.07	TMEM126A		TCONS_00007082	0.6	0.38	0.38	0.8	0.36	0.59	0.58	0.34	0.39	0.5	0.83
TCONS_00006948	1.99	0.56	2.8	1.42	3.1	2.04	0.86	1.94	1.45	2.54	1.35	2.26	DUSP14		TCONS_00048309	0	0.0366667		TCONS_00089683	0	0.0566667		XM_005888486.1	0.66	1.22	0.66	0.52	0.52	0.32	0.81	2.26	0.64	0.36	0.3	0.45	CCDC89		TCONS_00007085	1.81	1.56	3.04	2.05	1.96	2.39	1.37	1	0.85	0.77	1.31
TCONS_00006954	0.96	0	0	0	0	0	0	0	0	0.9	0	0	DUSP14		TCONS_00049328	0	0.0366667		TCONS_00111114	0	0.0566667		XM_005888487.2	0	0	0	0	0.76	0	0	0	0.59	1.01	1.49	2.33	SYTL2		TCONS_00007087	0.28	0.17	0.17	0.39	0.26	0.45	0.32	0.27	0.17	0.2	0.51
TCONS_00006962	0	0.2	0.19	0	0.08	0.08	0	0	0	0.04	0	0	CPNE4		TCONS_00054162	0	0.0366667		TCONS_00117038	0	0.0566667		XM_005888491.2	0	0	0	0.1	0.09	0	0.15	0.21	0.18	0.28	0.54	0.49	SYTL2		TCONS_00007088	0.35	0.26	0.01	0.86	0.5	0.45	0.62	0.14	0.38	0.37	0.48
TCONS_00006979	2.01	0.85	5.35	6.23	6.81	3.2	11.14	3.44	13.66	16.21	31.26	15.12	Pdk4		TCONS_00057193	0	0.0366667		TCONS_00127372	0	0.0566667		XM_005888493.2	0	0	0	0	0.05	0.14	0.14	0.03	0.16	0	0.22	0	SYTL2		TCONS_00007099	7.94	5.09	2.58	4.02	4.02	5.4	9.05	9.06	12.19	9.69	5.51
TCONS_00006981	0	0	0	0	0	0	0.82	0	14.46	0	1.58	11.95	Pdk4		TCONS_00058450	0	0.0366667		TCONS_00129155	0	0.0566667		XM_005888496.2	0.3	0	0	0	0	0.22	0.06	0	0	0	0	0	SIPA1L1		TCONS_00007100	0.46	0	0	0	0.59	0	0.1	0.34	0	0	0
TCONS_00006988	3.31	3.16	6.46	3.69	6.48	5.2	9.48	6.51	6.7	6.74	10.72	10.16	SUPT6H		TCONS_00058748	0	0.0366667		XM_005887905.2	0	0.0566667		XM_005888497.2	0	0	0.68	0.21	0.49	0	1.47	1.06	1.08	0.96	0.69	1.91	SIPA1L1		TCONS_00007101	0.32	0.72	1.26	0	0	0.86	1.07	1.74	0.72	1.19	0
TCONS_00006997	0	0	0	0	0	0	0.71	1.1	0.52	0.83	0	0.47	NEK8		TCONS_00060726	0	0.0366667		XM_005890616.1	0	0.0566667		XM_005888498.2	0.49	0	0.16	0.88	0	0.3	0.36	0.65	1.48	2.53	1.67	0	SIPA1L1		TCONS_00007105	0.29	0.22	0.04	0.3	0.25	0.26	0.35	0.48	1.55	1.38	0.93
TCONS_00006998	0	0	0	0.21	0.16	0.1	0.1	0	0.32	0	0	0	Nek8		TCONS_00066624	0	0.0366667		XM_005891179.1	0	0.0566667		XM_005888499.2	0	0	0.08	0	0.18	0.34	0	0	0	0.49	1.03	0	SIPA1L1		TCONS_00007114	2.37	1.81	3.52	2.99	3.98	2.99	7.1	6.28	15.15	12.23	27.12
TCONS_00007000	0.22	0.04	0	0.04	0.55	0.38	1.06	1.78	0	0.88	1.02	0.85	Nek8		TCONS_00070475	0	0.0366667		XM_005892429.1	0	0.0566667		XM_005888500.2	7.12	3.83	4.91	5.6	8	6.5	14.15	13	11.62	11.3	17.35	15.04	PCNX		TCONS_00007119	0.13	0.14	0.26	0.24	0.22	0.25	1.01	0.74	0.24	0.46	1.22
TCONS_00007001	0.24	0.27	0.47	0.05	0	0.13	0.94	0.64	1.11	0.07	0.01	0	Nek8		TCONS_00074155	0	0.0366667		XM_005893311.1	0	0.0566667		XM_005888501.1	0.1	0	0	0.11	0.25	0.17	0	0	0	0	0	0	MAP3K9		TCONS_00007122	0	2.31	0	0	0	0	0	0	0	0	0
TCONS_00007002	0.86	1.12	1.32	0.58	0.3	1.26	0.75	1.62	0.8	0.98	0.74	0.62	TRAF4		TCONS_00076529	0	0.0366667		XM_005894014.1	0	0.0566667		XM_005888502.1	0.3	0.5	0.67	0.37	0.26	0.58	0.77	0.47	0.9	0.9	0.73	0.9	MAP3K9		TCONS_00007136	0.05	0	0	0	0.07	0.14	0	0.04	0	0	0.05
TCONS_00007012	6.1	3.85	4.04	5.95	6.31	7.33	13.29	13.69	28.48	25.94	28.14	28.66	TAOK1		TCONS_00077237	0	0.0366667		XM_005894685.2	0	0.0566667		XM_005888503.2	0	0	0	0	0	0	0	0.11	0.1	0	0	0.57	MED6		TCONS_00007137	0	0	0.23	0	0.02	0	0	0	0	0	0
TCONS_00007029	1.28	0.13	1.67	1.19	2	1.41	0.57	0.57	1.67	0.89	0.09	1.22	ANKRD13B		TCONS_00084147	0	0.0366667		XM_005895572.2	0	0.0566667		XM_005888504.1	6.26	2.59	5.93	3.69	5.09	4.86	10.93	6.32	12.14	12.39	14.65	12.07	MED6		TCONS_00007144	5.01	3.53	2.65	2.02	3.17	1.12	0.93	0.86	0.48	0.52	0.17
TCONS_00007034	0.09	0	0.07	0	0.01	0	0	0.08	0.04	0.01	0.11	0	EFCAB5		TCONS_00085221	0	0.0366667		XM_005896565.1	0	0.0566667		XM_005888510.2	0	0	0	0	0	0	0	0	0.02	0	0	0	VSTM2A		TCONS_00007149	0.42	2.6	0.61	0.3	2.51	1.54	2.68	1.88	0.74	0.07	1.33
TCONS_00007038	0.27	0.13	0.18	0.33	0.28	0.4	0.92	0.61	1.06	0.86	1.61	1.72	NSRP1		TCONS_00085715	0	0.0366667		XM_005897347.2	0	0.0566667		XM_005888511.2	8.85	6.93	16.67	4.24	16.54	8.46	34.36	8.85	6.13	5.59	36.76	24.37	EGFL7		TCONS_00007150	0.78	0.42	0.27	0.52	1.14	1.19	0.85	0.65	1.56	0.71	2.61
TCONS_00007039	0.18	0.16	0	0.16	0.06	0	0.24	0.1	0.22	0.42	0.23	0.51	NSRP1		TCONS_00087684	0	0.0366667		XM_005899036.2	0	0.0566667		XM_005888512.1	1.77	1.36	0.78	1.15	1.2	1.65	1.52	1.15	0.85	1.28	1.52	2.2	INPP5E		TCONS_00007152	0	0.48	0.5	0.71	0.43	0	1.02	0.49	1.43	0.96	1.04
TCONS_00007041	4.52	2.74	4.73	3.88	5.56	4.2	21.57	15.73	12.34	14.88	14.99	18.13	CPD		TCONS_00092854	0	0.0366667		XM_005899510.1	0	0.0566667		XM_005888513.2	0	0	0	0	0	0	0	0.07	0	0	0	0	GPSM1		TCONS_00007184	0	0.47	0	0.28	0	0	0	0	0	0.03	0
TCONS_00007073	12.17	9.91	10.65	17.92	15.23	24.14	20.82	22.38	19.5	20.11	14.26	20.57	ABR		TCONS_00097687	0	0.0366667		XM_005906212.2	0	0.0566667		XM_005888515.2	0	0	0	6.03	0	0.75	0	0	0	0	0	0	LOC102276798		TCONS_00007187	0	0.36	0.04	0.04	0	0	0	0	0	0	0.04
TCONS_00007081	1.99	0.72	1.39	1.36	1.3	2.21	0.53	0.9	0.71	0.79	1.12	1.55	NXN		TCONS_00098103	0	0.0366667		XM_005906373.2	0	0.0566667		XM_005888519.2	0.81	0.69	2.15	0	1.04	0	2.9	1.41	0.68	0	0.86	0.95	NOTCH1		TCONS_00007188	0	0.61	0.04	0.51	0.01	0.02	0	0	0	0	0.06
TCONS_00007082	0.6	0.38	0.38	0.8	0.36	0.59	0.58	0.34	0.39	0.5	0.83	1.1	NXN		TCONS_00099951	0	0.0366667		XM_005907439.1	0	0.0566667		XM_005888520.2	14.03	8.36	8.46	9.73	14.65	10.8	14.59	19.83	13.16	13.09	14.16	12.92	SEC16A		TCONS_00007204	0.46	0.54	0.2	0.43	0.4	0.35	0.77	0.57	1.44	1.47	1.48
TCONS_00007085	1.81	1.56	3.04	2.05	1.96	2.39	1.37	1	0.85	0.77	1.31	1.63	NXN		TCONS_00100330	0	0.0366667		XM_005910613.2	0	0.0566667		XM_005888525.2	4	8.77	6.09	3.42	3.48	5.51	3.07	5.19	3.18	2.68	1.7	3.03	DNLZ		TCONS_00007206	7.46	3.27	4.52	5.08	4.98	5.71	5.5	3.17	8.87	9.21	6.2
TCONS_00007087	0.28	0.17	0.17	0.39	0.26	0.45	0.32	0.27	0.17	0.2	0.51	0.62	-		TCONS_00101475	0	0.0366667		XM_014478624.1	0	0.0566667		XM_005888529.1	74.31	66.77	61.61	50.41	70.26	61.9	25.17	22.52	20.27	20.74	16.52	14.57	UBAC1		TCONS_00007208	0	0.66	0	0.04	0	0	0	0	0	0	0
TCONS_00007088	0.35	0.26	0.01	0.86	0.5	0.45	0.62	0.14	0.38	0.37	0.48	0.6	NXN		TCONS_00103806	0	0.0366667		XM_014479206.1	0	0.0566667		XM_005888531.2	0	0	0.35	0.26	0	0	0.19	0.07	0.02	0	0.07	0.06	KCNT1		TCONS_00007209	1.26	3.51	2.64	4.64	0.96	2.56	3.27	5.45	5.55	6.57	0.6
TCONS_00007099	7.94	5.09	2.58	4.02	4.02	5.4	9.05	9.06	12.19	9.69	5.51	6.8	Glod4		TCONS_00106892	0	0.0366667		XM_014480127.1	0	0.0566667		XM_005888537.1	3.7	2.98	3.66	3.78	2.56	1.79	3.77	7.16	7.99	6.38	4.45	9.03	RPS6KC1		TCONS_00007210	2.71	0.77	2.43	0.84	4.5	2.46	6.84	2.4	0.17	1.3	10.59
TCONS_00007100	0.46	0	0	0	0.59	0	0.1	0.34	0	0	0	0	GEMIN4		TCONS_00106969	0	0.0366667		XM_014480538.1	0	0.0566667		XM_005888538.2	0	0	0.22	0	0.91	0	0	0	0.32	0	0.99	0	RPS6KC1		TCONS_00007211	0	0	0	0.43	0	0	0	0	0	0	0
TCONS_00007101	0.32	0.72	1.26	0	0	0.86	1.07	1.74	0.72	1.19	0	2.89	GEMIN4		TCONS_00110157	0	0.0366667		XM_014480994.1	0	0.0566667		XM_005888539.2	0.31	0	0	0	0	0	0	0	0	0	0	0	RPS6KC1		TCONS_00007242	2.68	3.78	1.58	5.45	4.58	2.79	6.69	5.97	6.05	7.67	6.48
TCONS_00007105	0.29	0.22	0.04	0.3	0.25	0.26	0.35	0.48	1.55	1.38	0.93	1.35	Pol		TCONS_00114740	0	0.0366667		XM_014481353.1	0	0.0566667		XM_005888540.2	0	0.37	0.62	0	0	0	0.16	0	0.85	0.46	1.17	0	RPS6KC1		TCONS_00007286	1.79	1.31	1.41	1.44	1.53	1.58	5.32	3.9	1.28	2.86	6.72
TCONS_00007114	2.37	1.81	3.52	2.99	3.98	2.99	7.1	6.28	15.15	12.23	27.12	13.58	Fam101b		TCONS_00117402	0	0.0366667		XM_014482446.1	0	0.0566667		XM_005888541.2	4.05	2.62	3.06	3.02	3.5	4.13	10.48	7.57	10.06	10.38	12.73	13.1	ANGEL2		TCONS_00007290	0	0.06	0	0	0	0	0	0.35	2.46	1.14	1.58
TCONS_00007119	0.13	0.14	0.26	0.24	0.22	0.25	1.01	0.74	0.24	0.46	1.22	0.8	-		TCONS_00119715	0	0.0366667		TCONS_00001827	0	0.06		XM_005888542.2	0.3	0.1	0.17	0.43	1.13	0.26	0.43	0.5	0.42	0.31	0.5	0.61	ANGEL2		TCONS_00007297	0.14	0.17	0.29	0.18	0.13	0.08	1.41	1	2.26	1.96	2.76
TCONS_00007122	0	2.31	0	0	0	0	0	0	0	0	0	0	RPH3AL		TCONS_00120311	0	0.0366667		TCONS_00024079	0	0.06		XM_005888543.2	0.72	1.83	2.63	1.38	1.94	2.41	3.1	1.1	0.58	1.26	1.65	1.5	VASH2		TCONS_00007298	0	0.07	0.07	0.06	0.04	0.05	0.41	0.16	0.44	0.19	0.01
TCONS_00007136	0.05	0	0	0	0.07	0.14	0	0.04	0	0	0.05	0.14	SERPINF2		TCONS_00122159	0	0.0366667		TCONS_00025952	0	0.06		XM_005888544.2	0	0.27	0	1.24	1.15	0	2.28	0	0	0	0.79	0	VASH2		TCONS_00007299	0.07	0	0	0	0	0	0.41	0	0.11	0.07	0.33
TCONS_00007137	0	0	0.23	0	0.02	0	0	0	0	0	0	0	SERPINF2		TCONS_00128086	0	0.0366667		TCONS_00027509	0	0.06		XM_005888545.2	0	0	0	0	0	0	0	0	0	0.08	0.12	0	VASH2		TCONS_00007302	0.51	0.19	0.36	0.52	0.42	0.65	0.35	0.3	0.75	0.78	1.62
TCONS_00007144	5.01	3.53	2.65	2.02	3.17	1.12	0.93	0.86	0.48	0.52	0.17	0.33	DPH1		XM_005886900.1	0	0.0366667		TCONS_00031019	0	0.06		XM_005888546.1	0.69	0.57	0.32	0.88	0.75	0.56	0.65	0.58	1.83	1.1	1.97	1.11	FLVCR1		TCONS_00007312	2.76	1.51	1.79	0.99	1.67	1.04	0.54	0.17	0.05	0.16	0.19
TCONS_00007149	0.42	2.6	0.61	0.3	2.51	1.54	2.68	1.88	0.74	0.07	1.33	2.22	HIC1		XM_005887163.2	0	0.0366667		TCONS_00039159	0	0.06		XM_005888550.2	0	0	0	0	0.55	0	0	0	0	0	0	0	TATDN3		TCONS_00007315	0.31	0.52	0.45	0.75	0	0.19	3.15	2.64	0.99	0.5	0.55
TCONS_00007150	0.78	0.42	0.27	0.52	1.14	1.19	0.85	0.65	1.56	0.71	2.61	2.25	NBN		XM_005887358.1	0	0.0366667		TCONS_00060661	0	0.06		XM_005888551.1	0.86	1.13	0.95	0.77	1.39	1.19	2.79	2.11	3.41	3.72	3.73	3.68	NSL1		TCONS_00007316	0.17	0	0.3	0	0.65	0.28	0.55	0.47	0.22	0.28	0.99
TCONS_00007152	0	0.48	0.5	0.71	0.43	0	1.02	0.49	1.43	0.96	1.04	0.55	NBN		XM_005887410.2	0	0.0366667		TCONS_00062266	0	0.06		XM_005888552.2	0	0.06	0.05	0	0	0.32	0.07	0.16	0.1	0.02	0.43	0.85	FAM71A		TCONS_00007317	1.03	1.59	2.15	0.44	1.73	0.24	1.27	0.03	0.37	0.73	0.24
TCONS_00007184	0	0.47	0	0.28	0	0	0	0	0	0.03	0	0	SLC7A13		XM_005887548.2	0	0.0366667		TCONS_00065486	0	0.06		XM_005888553.1	2.96	13.38	20.32	21.25	23.65	26.52	14.68	1.22	8.29	9.97	50.83	8.19	ATF3		TCONS_00007318	0	0.18	0	0.21	0.07	0.44	0.07	0.08	0.05	0.5	0
TCONS_00007187	0	0.36	0.04	0.04	0	0	0	0	0	0	0.04	0	-		XM_005887730.1	0	0.0366667		TCONS_00068139	0	0.06		XM_005888554.1	2.08	1.16	2.45	1.86	2.15	1.72	8.83	4.82	7.66	7.75	11.81	10.28	TMEM206		TCONS_00007319	0.07	0.26	0	0	0	0	0.27	0.09	0	0	0
TCONS_00007188	0	0.61	0.04	0.51	0.01	0.02	0	0	0	0	0.06	0.02	-		XM_005887801.1	0	0.0366667		TCONS_00072860	0	0.06		XM_005888556.2	16.79	10.67	10.36	15.66	15.24	13.73	116.64	115.44	262.17	258.52	203.8	182.62	PPP2R5A		TCONS_00007322	8.05	5.06	8.53	6.55	9.61	8.41	13.93	11.93	4.08	6.65	10.7
TCONS_00007204	0.46	0.54	0.2	0.43	0.4	0.35	0.77	0.57	1.44	1.47	1.48	1.98	-		XM_005887969.1	0	0.0366667		TCONS_00075709	0	0.06		XM_005888557.2	0	0	0.14	0	0.06	0	0.15	0.15	0.27	0.41	0.7	0.2	DTL		TCONS_00007331	2.94	2.29	2.02	2.17	3.32	3.14	6.11	5.63	7.92	8.97	8.44
TCONS_00007206	7.46	3.27	4.52	5.08	4.98	5.71	5.5	3.17	8.87	9.21	6.2	6.67	UHRF1BP1		XM_005889543.1	0	0.0366667		TCONS_00084177	0	0.06		XM_005888558.2	3.22	1.92	1.75	2.84	3.42	3.04	8.92	10.32	9.2	8.79	8.8	8.22	INTS7		TCONS_00007369	1.15	1.06	1.12	0.92	1.72	1.96	2.17	2.07	2.4	2.33	1.93
TCONS_00007208	0	0.66	0	0.04	0	0	0	0	0	0	0	0	ANKS1A		XM_005890292.2	0	0.0366667		TCONS_00086700	0	0.06		XM_005888561.2	0.67	0.09	0	0	0.43	0.78	0.39	0.14	0.21	0	0	0.21	INTS7		TCONS_00007372	0	0	0	0.16	0.21	0	0	0	0	0	0
TCONS_00007209	1.26	3.51	2.64	4.64	0.96	2.56	3.27	5.45	5.55	6.57	0.6	3.24	ANKS1A		XM_005893186.2	0	0.0366667		TCONS_00088665	0	0.06		XM_005888562.1	4.1	2.68	3.15	3.73	5.26	4.43	10.21	8.26	10.74	11.52	16.07	11.39	LPGAT1		TCONS_00007373	0.83	0.37	0	0	0	0.76	0.76	0.64	0.44	0.79	0
TCONS_00007210	2.71	0.77	2.43	0.84	4.5	2.46	6.84	2.4	0.17	1.3	10.59	6.28	ANKS1A		XM_005893616.2	0	0.0366667		TCONS_00093364	0	0.06		XM_005888563.2	0	0	0.14	0.08	0.07	0.06	0.05	0.19	0.02	0.18	0.18	0.05	NEK2		TCONS_00007375	5.13	9.43	8.38	5.89	5.53	6.12	3.85	5.6	6.01	3.83	2.58
TCONS_00007211	0	0	0	0.43	0	0	0	0	0	0	0	0	ANKS1A		XM_005894861.2	0	0.0366667		TCONS_00099902	0	0.06		XM_005888564.2	0.91	0.63	0.61	0.95	0.79	0.8	0.51	0.19	0.27	0.17	0.25	0.12	TRAF5		TCONS_00007376	0.55	0.22	0.63	1.5	0.66	0	0	0	0	0	0.78
TCONS_00007242	2.68	3.78	1.58	5.45	4.58	2.79	6.69	5.97	6.05	7.67	6.48	7.72	ANKS1A		XM_005895485.1	0	0.0366667		TCONS_00107284	0	0.06		XM_005888565.2	3.11	2.22	3.14	3.13	3.57	2.98	3.93	3	3.35	3.26	6.22	5.24	RCOR3		TCONS_00007378	0.87	0.43	0.17	0.68	0.44	0.29	0.39	0.31	0.37	0.4	0.42
TCONS_00007286	1.79	1.31	1.41	1.44	1.53	1.58	5.32	3.9	1.28	2.86	6.72	6.97	RUNX1T1		XM_005895533.2	0	0.0366667		TCONS_00109910	0	0.06		XM_005888566.1	0	0	0	0	0	0	1.1	0.44	0	0	0.63	0	KCNH1		TCONS_00007381	0	0.24	0	0.1	0	0.42	0.14	0	0	0.15	0
TCONS_00007290	0	0.06	0	0	0	0	0	0.35	2.46	1.14	1.58	0.72	RUNX1T1		XM_005895965.2	0	0.0366667		TCONS_00112737	0	0.06		XM_005888567.1	0	0	0.02	0.04	0	0	1.19	0.98	0.15	0.07	0.81	0	KCNH1		TCONS_00007384	36.36	29.19	30.23	31.45	34.18	32.64	71.59	50.71	47.25	63.61	67.99
TCONS_00007297	0.14	0.17	0.29	0.18	0.13	0.08	1.41	1	2.26	1.96	2.76	2.38	TMEM55A		XM_005897102.2	0	0.0366667		TCONS_00112832	0	0.06		XM_005888568.2	0.5	0.17	0	0	0.07	0	0	0.62	0	0	0.13	0.27	SERTAD4		TCONS_00007392	0.64	0.59	0.27	0.13	0.82	0.32	0.58	0.56	0.19	0.3	0.23
TCONS_00007298	0	0.07	0.07	0.06	0.04	0.05	0.41	0.16	0.44	0.19	0.01	0.46	C8orf88		XM_005897482.2	0	0.0366667		TCONS_00114708	0	0.06		XM_005888569.2	0	0	0	0.11	0.48	0.1	0.12	0	0.1	0.1	0	0	BATF3		TCONS_00007393	1.53	1.04	0.86	0.99	0.85	1.52	0.57	1.33	1.29	1.16	0.4
TCONS_00007299	0.07	0	0	0	0	0	0.41	0	0.11	0.07	0.33	0.17	C8orf88		XM_005897553.1	0	0.0366667		TCONS_00128647	0	0.06		XM_005888571.2	0.33	0.06	1.57	0	0	2.14	7.53	3.2	5.97	3.36	13.61	8.33	SLC30A1		TCONS_00007396	0.89	0.21	0.79	0.74	1.2	0.77	0	0.05	0.11	0.2	0.07
TCONS_00007302	0.51	0.19	0.36	0.52	0.42	0.65	0.35	0.3	0.75	0.78	1.62	1	TMEM64		XM_005898046.1	0	0.0366667		XM_005888655.1	0	0.06		XM_005888573.2	0	0.12	0.03	0.06	0.38	0	0.91	1.29	0.42	0	0.48	0.48	HHAT		TCONS_00007400	0.48	0.44	0.39	0.6	0.42	0.2	0.49	0.31	0.34	0.39	0.33
TCONS_00007312	2.76	1.51	1.79	0.99	1.67	1.04	0.54	0.17	0.05	0.16	0.19	0.16	-		XM_005898268.2	0	0.0366667		XM_005893646.2	0	0.06		XM_005888575.1	0	0	0.1	0	0	0	0.27	0	0.1	0	0.42	0	LOC102270910		TCONS_00007416	28.43	30.64	22.89	22.4	29.03	14.99	22.42	15.45	17.39	15.22	21.42
TCONS_00007315	0.31	0.52	0.45	0.75	0	0.19	3.15	2.64	0.99	0.5	0.55	0	RNFT2		XM_005898579.1	0	0.0366667		XM_005900630.2	0	0.06		XM_005888576.1	10.97	7.68	10.12	6.36	7.65	9.04	8.6	4.88	10.33	11.7	15.11	14.99	PLEKHB2		TCONS_00007421	0	1.09	0.25	0.52	0.93	0.38	1.42	0.76	0.53	0.71	0.63
TCONS_00007316	0.17	0	0.3	0	0.65	0.28	0.55	0.47	0.22	0.28	0.99	0.73	RNFT2		XM_005899935.2	0	0.0366667		XM_005901014.1	0	0.06		XM_005888577.2	10.27	8.07	10.83	11.11	10.5	11.95	20.62	21.47	28.31	28.87	26.41	29.3	FAM168B		TCONS_00007423	0	0.07	0	0.08	0	0.17	0	0	0	0	0.02
TCONS_00007317	1.03	1.59	2.15	0.44	1.73	0.24	1.27	0.03	0.37	0.73	0.24	0.47	RNFT2		XM_005901299.1	0	0.0366667		XM_005902659.1	0	0.06		XM_005888579.2	0.35	2.06	1.9	3.11	4.36	1.53	1.99	1.14	1.48	1.99	0.6	0	IMP4		TCONS_00007427	8.16	7.01	16.85	6.12	7.18	40.08	2.6	3.34	2.09	2.82	3.16
TCONS_00007318	0	0.18	0	0.21	0.07	0.44	0.07	0.08	0.05	0.5	0	0.12	RNFT2		XM_005902103.1	0	0.0366667		XM_005904098.1	0	0.06		XM_005888580.2	2.45	2.21	2.88	3.06	4.27	4.17	9.36	7.75	10.49	10.78	7.53	7.96	CCDC115		TCONS_00007428	0.37	0.13	0	0.26	0.06	0.03	0.51	0.2	0.01	0.27	0.31
TCONS_00007319	0.07	0.26	0	0	0	0	0.27	0.09	0	0	0	0.14	RNFT2		XM_005904170.1	0	0.0366667		XM_005906272.2	0	0.06		XM_005888581.1	1.13	1.54	1.19	0.16	1.5	0.59	2.79	1.86	2.64	3.15	2.92	3.15	TUBGCP5		TCONS_00007429	0	0.14	0.21	0.09	0.17	0.09	0.11	0.22	0.17	0.18	0.43
TCONS_00007322	8.05	5.06	8.53	6.55	9.61	8.41	13.93	11.93	4.08	6.65	10.7	15.04	Fbxw8		XM_005905280.2	0	0.0366667		XM_005911048.1	0	0.06		XM_005888583.2	0	0.26	0	0	0	0	0.11	0.11	0	0	0	0	NIPA2		TCONS_00007431	0.18	0.01	0	0	0.09	0.12	0	0	0.08	0	0
TCONS_00007331	2.94	2.29	2.02	2.17	3.32	3.14	6.11	5.63	7.92	8.97	8.44	7.53	SUDS3		XM_005906288.2	0	0.0366667		XM_005911433.2	0	0.06		XM_005888584.2	0	0	0	0	0	0	0.31	0	0.83	0.3	0.16	0.76	NIPA2		TCONS_00007438	18.94	12.1	14.34	17.73	18.23	24.39	20.24	24.04	18.81	21.72	20.65
TCONS_00007369	1.15	1.06	1.12	0.92	1.72	1.96	2.17	2.07	2.4	2.33	1.93	2.41	MFSD12		XM_005906378.1	0	0.0366667		XM_014477717.1	0	0.06		XM_005888586.2	0.51	0.13	0.59	0.42	0.38	0.23	1.45	0.98	3.25	2.72	1.39	1.66	NIPA1		TCONS_00007441	2.51	0.34	0.41	1.05	1.37	1.52	1.76	1.09	0.97	0.92	3.07
TCONS_00007372	0	0	0	0.16	0.21	0	0	0	0	0	0	0	DOHH		XM_005907896.2	0	0.0366667		XM_014477803.1	0	0.06		XM_005888587.2	0	0.7	0	5.09	5.58	5.24	5.03	22.46	12.86	12.65	4.22	12.65	LOC102274989		TCONS_00007449	0.97	0.74	0.37	0.61	0.77	0.82	0.6	0.43	0.29	0.3	0.55
TCONS_00007373	0.83	0.37	0	0	0	0.76	0.76	0.64	0.44	0.79	0	0	DOHH		XM_005908969.1	0	0.0366667		XM_014478040.1	0	0.06		XM_005888591.1	0.03	0.03	0.13	0	0.22	0.05	0	0.18	0.11	0.24	0.02	0.59	OCA2		TCONS_00007453	6.31	4.53	3.78	5.12	6.36	4.23	18.02	10.71	14.59	13.21	13.76
TCONS_00007375	5.13	9.43	8.38	5.89	5.53	6.12	3.85	5.6	6.01	3.83	2.58	2.42	DOHH		XM_005909296.2	0	0.0366667		XM_014479726.1	0	0.06		XM_005888592.2	0.37	0.28	0.24	0.04	1	0.69	0.91	0.5	0.27	0.25	1.12	0.59	PCDH19		TCONS_00007464	0.3	0.12	0.15	0.39	0.3	0.34	0.65	0.49	0.81	0.67	1.17
TCONS_00007376	0.55	0.22	0.63	1.5	0.66	0	0	0	0	0	0.78	0.32	DOHH		XM_005909335.2	0	0.0366667		XM_014480215.1	0	0.06		XM_005888593.2	4.02	3.01	3.48	3.39	3.96	2.56	10.61	6.12	13.07	11.75	15.03	19.01	TSPAN6		TCONS_00007484	1.54	5.1	0.19	2.56	2.83	2.52	6.52	4.67	1.74	1.14	2.6
TCONS_00007378	0.87	0.43	0.17	0.68	0.44	0.29	0.39	0.31	0.37	0.4	0.42	0.42	SMIM24		XM_005910187.2	0	0.0366667		XM_014480500.1	0	0.06		XM_005888594.2	0	0	0	0	0	0	0.63	0	0.47	0	0	0.94	TSPAN6		TCONS_00007498	0	3.25	0	1.63	0	0	0	10	0	0	3.31
TCONS_00007381	0	0.24	0	0.1	0	0.42	0.14	0	0	0.15	0	0	-		XM_005911239.2	0	0.0366667		XM_014481314.1	0	0.06		XM_005888595.2	0	0	0	0.21	0.09	0.38	0.11	0.42	0.09	0.3	1.26	0.14	TSPAN6		TCONS_00007499	0	0	2.1	0	0	7.54	3.59	0.32	0.99	2.21	0
TCONS_00007384	36.36	29.19	30.23	31.45	34.18	32.64	71.59	50.71	47.25	63.61	67.99	59.95	AES		XM_014476382.1	0	0.0366667		XM_014482807.1	0	0.06		XM_005888596.2	2.11	1.3	1.65	2.64	1.68	2.22	6.88	3.81	5.03	3.73	5.59	4.31	SRPX2		TCONS_00007507	0	0.13	0	0.37	0	0.14	0.56	0	0.15	0.63	0.28
TCONS_00007392	0.64	0.59	0.27	0.13	0.82	0.32	0.58	0.56	0.19	0.3	0.23	0.12	SLC39A3		XM_014476888.1	0	0.0366667		XM_014483308.1	0	0.06		XM_005888597.2	1.13	0.08	0.06	0.68	1.09	0.92	2.36	2.29	3.54	3.96	2.43	3.57	GPRASP2		TCONS_00007508	0	0.08	0	0	0.45	0.18	0.25	0.39	0.25	0.6	0.66
TCONS_00007393	1.53	1.04	0.86	0.99	0.85	1.52	0.57	1.33	1.29	1.16	0.4	0.81	SLC39A3		XM_014477400.1	0	0.0366667		XM_014483414.1	0	0.06		XM_005888599.2	0.34	0	0.47	0	0.24	0	0.58	0	0.24	0.21	0.78	0.83	BHLHB9		TCONS_00007509	0	0	0	0	0	0	0	0	0.56	0.13	0
TCONS_00007396	0.89	0.21	0.79	0.74	1.2	0.77	0	0.05	0.11	0.2	0.07	0.21	DIRAS1		XM_014477665.1	0	0.0366667		TCONS_00003885	0	0.0633333		XM_005888600.1	8.94	0	8.82	0	2.63	15.43	0.64	0.38	0	4.07	1.43	5.29	EIF3J		TCONS_00007510	0	0	0	0.07	0	0	0	0	0.25	0	0
TCONS_00007400	0.48	0.44	0.39	0.6	0.42	0.2	0.49	0.31	0.34	0.39	0.33	0.36	GNG7		XM_014477698.1	0	0.0366667		TCONS_00006346	0	0.0633333		XM_005888601.2	2.97	2.42	2.51	2.43	2.79	2.79	6.83	5.69	10.26	10.24	12.82	13.13	CTDSPL2		TCONS_00007514	0	0	0.31	0	0	0	0	0	0	0	0
TCONS_00007416	28.43	30.64	22.89	22.4	29.03	14.99	22.42	15.45	17.39	15.22	21.42	14.78	TIMM13		XM_014479191.1	0	0.0366667		TCONS_00014169	0	0.0633333		XM_005888603.2	7.25	5.84	3.17	6.12	4.05	7.2	4.48	4.46	13.64	11.61	9.13	17.68	CASC4		TCONS_00007515	0.14	0	0	0	0	0	0	0	0	0	0
TCONS_00007421	0	1.09	0.25	0.52	0.93	0.38	1.42	0.76	0.53	0.71	0.63	0.82	LSM7		XM_014479422.1	0	0.0366667		TCONS_00020487	0	0.0633333		XM_005888604.2	3.28	0.76	4.56	2.64	3.18	3.09	13.21	11.65	26.23	25.07	23.29	24.4	CASC4		TCONS_00007516	0	0	0	0	0	0	0.93	2.76	1.04	0.61	0
TCONS_00007423	0	0.07	0	0.08	0	0.17	0	0	0	0	0.02	0	PEAK1		XM_014479654.1	0	0.0366667		TCONS_00022097	0	0.0633333		XM_005888605.2	1.45	3.94	0.97	0.57	1.71	2.45	1.4	2.07	0.99	1.78	2.45	1.97	CALM1		TCONS_00007539	22.94	17.13	14.51	31.06	18.25	17.39	1.04	1.02	0.82	1.11	3.61
TCONS_00007427	8.16	7.01	16.85	6.12	7.18	40.08	2.6	3.34	2.09	2.82	3.16	2.95	DOT1L		XM_014480208.1	0	0.0366667		TCONS_00032022	0	0.0633333		XM_005888606.1	5.95	4.9	5.67	6.61	9.13	7.79	7.17	9.51	4.73	6.19	6.81	7.47	NRDE2		TCONS_00007546	0.74	0.21	0.13	0.11	0	0.19	0.04	0.02	0	0.07	0
TCONS_00007428	0.37	0.13	0	0.26	0.06	0.03	0.51	0.2	0.01	0.27	0.31	0	SF3A2		XM_014480256.1	0	0.0366667		TCONS_00036603	0	0.0633333		XM_005888607.2	1.83	0.71	0.99	1.15	1.68	0.65	2.88	2.54	1.21	2.05	1.4	2.38	TDP1		TCONS_00007547	1.5	1.15	0.75	0.43	0.68	0.16	0.01	0.01	0.04	0.01	0
TCONS_00007429	0	0.14	0.21	0.09	0.17	0.09	0.11	0.22	0.17	0.18	0.43	0.34	SF3A2		XM_014480495.1	0	0.0366667		TCONS_00046462	0	0.0633333		XM_005888608.1	0.58	1.29	0.75	0	1.66	0.07	2.77	0.6	1.27	3.93	0.32	1.81	EFCAB11		TCONS_00007548	0	0	0	0.21	0.17	0.27	1.93	0	1.27	2.08	1.81
TCONS_00007431	0.18	0.01	0	0	0.09	0.12	0	0	0.08	0	0	0	SF3A2		XM_014481063.1	0	0.0366667		TCONS_00054768	0	0.0633333		XM_005888609.1	4.59	1.69	2.14	2.28	0.31	1.59	2.44	1.7	2.33	1.28	3.12	1.83	EFCAB11		TCONS_00007553	0	0	0	0	0	0	10.01	2.34	2.9	5.85	12.83
TCONS_00007438	18.94	12.1	14.34	17.73	18.23	24.39	20.24	24.04	18.81	21.72	20.65	18.32	AP3D1		XM_014482946.1	0	0.0366667		TCONS_00059990	0	0.0633333		XM_005888611.1	3.7	3.64	4.49	3.35	4.01	3.68	8.78	6.9	7.98	7.81	11.56	11.16	SPG11		TCONS_00007562	0.11	0.07	0.04	0.14	0.1	0.08	0.2	0.21	0.15	0.15	0.54
TCONS_00007441	2.51	0.34	0.41	1.05	1.37	1.52	1.76	1.09	0.97	0.92	3.07	0.93	MOB3A		XM_014483292.1	0	0.0366667		TCONS_00061413	0	0.0633333		XM_005888612.2	0	0	0	0	0	0	0	0.33	0.3	0	0.2	0.91	RPS6KA5		TCONS_00007572	1.52	1.19	2.37	1.31	1.81	1.53	10.18	7.91	10.43	10.1	14.51
TCONS_00007449	0.97	0.74	0.37	0.61	0.77	0.82	0.6	0.43	0.29	0.3	0.55	0.49	Mknk2		TCONS_00001392	0	0.04		TCONS_00063269	0	0.0633333		XM_005888614.2	79.52	70.34	85.2	64.46	62.63	68.76	57.57	69.2	54.61	57.2	50.1	45.71	PSMC1		TCONS_00007690	4.84	5.78	9.12	7.55	3.92	8.56	19.4	8.55	9.33	11.14	16.24
TCONS_00007453	6.31	4.53	3.78	5.12	6.36	4.23	18.02	10.71	14.59	13.21	13.76	13.16	43716		TCONS_00009161	0	0.04		TCONS_00066796	0	0.0633333		XM_005888615.2	25.81	27.59	19.75	22.19	21.72	25.7	18.65	22.33	17.25	19.1	13.59	13.15	PUF60		TCONS_00007698	0.89	1.66	1.33	0.18	1.01	0.12	0	0	0	0	0
TCONS_00007464	0.3	0.12	0.15	0.39	0.3	0.34	0.65	0.49	0.81	0.67	1.17	1.43	KIF3A		TCONS_00009930	0	0.04		TCONS_00067060	0	0.0633333		XM_005888616.2	43.86	32.02	38.85	30.87	39.53	29.61	42.28	43.9	19.47	20.96	31.12	27.97	PUF60		TCONS_00007706	1.04	1.13	0.64	0.31	0.21	0.44	0	0	0	0	0
TCONS_00007484	1.54	5.1	0.19	2.56	2.83	2.52	6.52	4.67	1.74	1.14	2.6	4.09	IRF1		TCONS_00010607	0	0.04		TCONS_00072519	0	0.0633333		XM_005888617.2	0.15	0.16	0	0	0.01	0	0	0.47	0.02	0	0.1	0	MAPK15		TCONS_00007708	0.67	0.26	0	0	0.18	0	0	0	0	0	0
TCONS_00007498	0	3.25	0	1.63	0	0	0	10	0	0	3.31	0	P4HA2		TCONS_00011156	0	0.04		TCONS_00074109	0	0.0633333		XM_005888618.2	11.7	9.59	11.26	5.87	7.6	5.77	17.25	11.46	8.57	10.11	8.29	8.67	TSTA3		TCONS_00007709	1.12	1.78	0	1.4	0	0	0	0	0	0	0.06
TCONS_00007499	0	0	2.1	0	0	7.54	3.59	0.32	0.99	2.21	0	3.86	P4HA2		TCONS_00014082	0	0.04		TCONS_00077988	0	0.0633333		XM_005888619.2	3.2	2.92	1.54	1.84	2.69	2.44	3.79	3.16	1.43	1.61	4.13	2.69	EEF1D		TCONS_00007712	0.54	1.07	0.12	1.7	0.85	0.69	0	0	0	0.13	0.21
TCONS_00007507	0	0.13	0	0.37	0	0.14	0.56	0	0.15	0.63	0.28	0.22	ACSL6		TCONS_00014562	0	0.04		TCONS_00080029	0	0.0633333		XM_005888620.1	4.53	7.11	13.26	8.36	7.24	9.92	1.12	1.21	0.71	1.34	0	0.02	EEF1D		TCONS_00007715	0.63	0.13	0.13	0.14	0.21	0	3.64	1.8	0.14	1.04	1.03
TCONS_00007508	0	0.08	0	0	0.45	0.18	0.25	0.39	0.25	0.6	0.66	0.48	ACSL6		TCONS_00014681	0	0.04		TCONS_00082839	0	0.0633333		XM_005888624.1	1.31	1.17	2.15	2.04	2.64	2.87	10.57	10.86	8.82	6.81	5.4	6.62	NAPRT		TCONS_00007716	0	0.83	0	0	0.39	0	0.62	0	0	0	0.76
TCONS_00007509	0	0	0	0	0	0	0	0	0.56	0.13	0	0	ACSL6		TCONS_00019875	0	0.04		TCONS_00085818	0	0.0633333		XM_005888625.1	0	0	0	0	0	0	0.05	0.05	0.05	0.22	0.05	0.07	GSDMD		TCONS_00007717	0	0.1	0.09	0.18	0	0	0.19	0.81	1.21	0.48	0.3
TCONS_00007510	0	0	0	0.07	0	0	0	0	0.25	0	0	0.11	ACSL6		TCONS_00020579	0	0.04		TCONS_00087296	0	0.0633333		XM_005888626.2	0	0	0.05	0	0.01	0.02	0	0	0	0	0	0	LY6H		TCONS_00007719	0	0	0	0.49	0.11	0.77	0.22	0	0.16	0	0
TCONS_00007514	0	0	0.31	0	0	0	0	0	0	0	0	0	ACSL6		TCONS_00024348	0	0.04		TCONS_00087297	0	0.0633333		XM_005888628.2	23.8	0	0	0	0	0	5.54	0	0	0	0	0	LY6E		TCONS_00007723	0	0	0	0	0	0.33	0.43	0.54	0	0	0
TCONS_00007515	0.14	0	0	0	0	0	0	0	0	0	0	0	ACSL6		TCONS_00025692	0	0.04		TCONS_00096950	0	0.0633333		XM_005888630.2	0.26	0.18	0.45	0.68	1.39	1.71	5.39	7.49	8.18	8.3	3.62	5.13	FAM83H		TCONS_00007726	0	0	0.39	0.17	0.07	0.49	0.92	0.1	0.16	0.14	0.77
TCONS_00007516	0	0	0	0	0	0	0.93	2.76	1.04	0.61	0	1.37	ACSL6		TCONS_00029073	0	0.04		TCONS_00098086	0	0.0633333		XM_005888634.2	11.87	8.36	10.27	8.13	11.37	10.05	7.71	9.93	10.22	9.9	6.31	7.92	TIGD5		TCONS_00007728	0	0	0.38	0	0	0.15	0.24	0.13	0	0	0.1
TCONS_00007539	22.94	17.13	14.51	31.06	18.25	17.39	1.04	1.02	0.82	1.11	3.61	2.17	SYNM		TCONS_00029429	0	0.04		TCONS_00118779	0	0.0633333		XM_005888635.1	0	0	0	0	0	0.06	0.09	0.11	0.06	0.02	0.08	0.12	MROH6		TCONS_00007731	6.84	3.27	2.36	3.76	4.71	3.67	10.47	9.29	15.56	10.16	14.73
TCONS_00007546	0.74	0.21	0.13	0.11	0	0.19	0.04	0.02	0	0.07	0	0	-		TCONS_00030888	0	0.04		TCONS_00119438	0	0.0633333		XM_005888636.2	0	0.57	1.28	0.88	0	0.48	0.6	0.5	0	0	0.15	0.17	ZC3H3		TCONS_00007739	3.18	5.63	5.34	4.62	2.95	7.75	18.69	10.22	33.47	33.32	24.99
TCONS_00007547	1.5	1.15	0.75	0.43	0.68	0.16	0.01	0.01	0.04	0.01	0	0.04	-		TCONS_00031871	0	0.04		TCONS_00126625	0	0.0633333		XM_005888644.2	40.49	41.88	49.73	51.06	46.78	44.59	145.47	133.7	140.39	131.43	50.74	61.1	MGST3		TCONS_00007776	0.16	0.14	0.16	0.01	0.09	0	0.29	0.08	0.4	0.48	0.36
TCONS_00007548	0	0	0	0.21	0.17	0.27	1.93	0	1.27	2.08	1.81	5.65	MEF2A		TCONS_00044119	0	0.04		XM_005887489.2	0	0.0633333		XM_005888645.1	0	1.07	1.96	1.18	1.04	4.35	0	4.22	5.06	7	0.35	2.82	MGST3		TCONS_00007779	0.17	0	0.02	0	0	0	0	0	0.29	0.1	0.12
TCONS_00007553	0	0	0	0	0	0	10.01	2.34	2.9	5.85	12.83	11.26	MEF2A		TCONS_00044876	0	0.04		XM_005891694.2	0	0.0633333		XM_005888646.1	16.96	9.3	10.71	7.49	13.99	9.02	28.36	31.41	22.42	25.91	24	18.44	ALDH9A1		TCONS_00007780	0	0.2	0	0.29	0.17	0.25	1.61	1.26	0.86	1.07	2.2
TCONS_00007562	0.11	0.07	0.04	0.14	0.1	0.08	0.2	0.21	0.15	0.15	0.54	0.39	CDKAL1		TCONS_00046462	0	0.04		XM_005894327.2	0	0.0633333		XM_005888647.2	10.85	7.54	13.03	9.26	10.14	9.74	22.29	19.01	36.55	34.34	24.12	30.73	TMCO1		TCONS_00007783	0	0	0	0	0	0.02	0	0.01	0	0	0
TCONS_00007572	1.52	1.19	2.37	1.31	1.81	1.53	10.18	7.91	10.43	10.1	14.51	21.28	-		TCONS_00048604	0	0.04		XM_005894676.1	0	0.0633333		XM_005888648.1	0.59	0.35	0.19	0.03	0.94	0.12	4.14	0.83	0.38	0.35	1.78	2.14	FAM78B		TCONS_00007784	0.13	0.04	0	0.03	0.07	0	0.04	0	0.12	0.07	0.05
TCONS_00007690	4.84	5.78	9.12	7.55	3.92	8.56	19.4	8.55	9.33	11.14	16.24	15.72	GLRX3		TCONS_00051886	0	0.04		XM_005895967.2	0	0.0633333		XM_005888650.2	4.79	3.03	3.43	4.3	4.75	3.13	8.77	6.37	8.87	8.85	14.3	10.38	NHLRC2		TCONS_00007786	0	0	0.53	0.07	0	0	0	0	0.06	0	0
TCONS_00007698	0.89	1.66	1.33	0.18	1.01	0.12	0	0	0	0	0	0	CTXN3		TCONS_00052846	0	0.04		XM_005896056.1	0	0.0633333		XM_005888651.2	0	0	0.19	0	0	0	0	0	0.31	1.77	0	0	DCLRE1A		TCONS_00007817	0	0	0	0	0	0.33	0	0	0	0	0.32
TCONS_00007706	1.04	1.13	0.64	0.31	0.21	0.44	0	0	0	0	0	0.05	CTXN3		TCONS_00056443	0	0.04		XM_005896974.1	0	0.0633333		XM_005888652.1	0	0	0	0.06	0	0	0	0.03	0	0.1	0.04	0	PLEKHS1		TCONS_00007819	0.14	0.12	0	0	0.04	0.19	0.12	0.59	0.98	0.5	1.71
TCONS_00007708	0.67	0.26	0	0	0.18	0	0	0	0	0	0	0	CTXN3		TCONS_00059157	0	0.04		XM_005898381.2	0	0.0633333		XM_005888653.2	0.65	0.73	0.92	1.29	0.83	0.17	4	2.5	4.34	3.8	6.1	3.18	CASP7		TCONS_00007820	0.08	0.13	0.06	0.21	0.06	0	0.88	0	0	0.53	0.16
TCONS_00007709	1.12	1.78	0	1.4	0	0	0	0	0	0	0.06	0	CTXN3		TCONS_00065099	0	0.04		XM_005901113.1	0	0.0633333		XM_005888654.1	0	0.02	0	0	0	0	0	0	0	0	0	0	HABP2		TCONS_00007821	0	0.11	0	0	0	0	0	0	0	0.53	0.77
TCONS_00007712	0.54	1.07	0.12	1.7	0.85	0.69	0	0	0	0.13	0.21	0.17	SLC12A2		TCONS_00072983	0	0.04		XM_005901673.2	0	0.0633333		XM_005888655.1	167.18	157.29	336.27	264.39	162.64	578.78	0	0	0	0	0.18	0	NRAP		TCONS_00007822	0	0.06	0	0.3	0.04	0.15	0.25	0.29	0.18	0.17	0.47
TCONS_00007715	0.63	0.13	0.13	0.14	0.21	0	3.64	1.8	0.14	1.04	1.03	3.12	Gbp4		TCONS_00075198	0	0.04		XM_005903108.2	0	0.0633333		XM_005888659.2	2.22	2.22	2.5	2.44	3.65	3.41	6.99	7.61	6.27	8.28	7.2	8.34	VTI1A		TCONS_00007823	0	0	0.11	0.07	0	0.34	0	0.23	0.63	0.54	0.74
TCONS_00007716	0	0.83	0	0	0.39	0	0.62	0	0	0	0.76	0	Gbp4		TCONS_00077097	0	0.04		XM_005906298.2	0	0.0633333		XM_005888661.2	3.38	2.84	1.48	6.97	7.65	9.63	15.22	16.7	14.13	16.46	11.72	10.67	ACSL5		TCONS_00007824	0	0	0	0	0.11	0	0	0	0	0	0
TCONS_00007717	0	0.1	0.09	0.18	0	0	0.19	0.81	1.21	0.48	0.3	0.57	Gbp4		TCONS_00091204	0	0.04		XM_005907437.1	0	0.0633333		XM_005888662.1	0	0.22	0	0	0	0	0	0	0	0	0	0	ACSL5		TCONS_00007826	0.15	0	0	0	0	0.07	0	0	0.17	0.33	0.79
TCONS_00007719	0	0	0	0.49	0.11	0.77	0.22	0	0.16	0	0	0	Gbp4		TCONS_00091488	0	0.04		XM_005908205.2	0	0.0633333		XM_005888663.2	2.03	1.62	1.52	1.13	1.97	1	6.24	5.94	9.33	7.6	9.27	8.03	ZDHHC6		TCONS_00007829	0.1	0	0.21	0.04	0	0	0.18	0	1.15	0.13	0.22
TCONS_00007723	0	0	0	0	0	0.33	0.43	0.54	0	0	0	0.13	Gbp4		TCONS_00093344	0	0.04		XM_005910912.1	0	0.0633333		XM_005888665.1	0.05	0.05	0.22	0.03	0.09	0.09	0.44	1.1	3.01	1.56	0.05	1.14	GDF10		TCONS_00007830	0.13	0	0	0.09	0.2	0.11	0.26	0.33	0	0	0
TCONS_00007726	0	0	0.39	0.17	0.07	0.49	0.92	0.1	0.16	0.14	0.77	0.28	CCBL2		TCONS_00093775	0	0.04		XM_005911408.2	0	0.0633333		XM_005888667.1	0	0	0	0	0	0	0.16	0.11	0	0	0	0	ZNF488		TCONS_00007831	0.2	0.35	0.24	0.4	0.57	0.17	0.29	0	0.15	1.27	1.16
TCONS_00007728	0	0	0.38	0	0	0.15	0.24	0.13	0	0	0.1	0.28	CCBL2		TCONS_00094845	0	0.04		XM_014476574.1	0	0.0633333		XM_005888670.2	1.75	0.9	1.55	1.1	2.02	0.99	3.41	2.2	3.92	3.68	4.35	6.12	TAF9B		TCONS_00007834	0	0	0	0.77	0.24	0	0	0	0	0	0
TCONS_00007731	6.84	3.27	2.36	3.76	4.71	3.67	10.47	9.29	15.56	10.16	14.73	15.63	GTF2B		TCONS_00095471	0	0.04		XM_014477466.1	0	0.0633333		XM_005888671.2	228.29	369.87	196.01	165.96	162.83	189.97	97.48	120.22	96.22	96.06	60.67	67.09	PGK1		TCONS_00007835	0	0	0.26	0	0	0	0.36	0.06	0.1	0.05	0.82
TCONS_00007739	3.18	5.63	5.34	4.62	2.95	7.75	18.69	10.22	33.47	33.32	24.99	33.49	43723		TCONS_00099004	0	0.04		XM_014479816.1	0	0.0633333		XM_005888672.2	3.84	2.7	3.56	1.69	3.16	3.34	13.61	8.33	10.01	11.9	14.82	13.96	ATP7A		TCONS_00007839	0	0	0	0	0.92	0	2.08	2.07	3.22	0	2.58
TCONS_00007776	0.16	0.14	0.16	0.01	0.09	0	0.29	0.08	0.4	0.48	0.36	0.13	ODF2L		TCONS_00099219	0	0.04		XM_014481047.1	0	0.0633333		XM_005888673.2	0	0	0	0	0.06	0	0	0	0.17	0	0	0	ATP7A		TCONS_00007840	4.26	1.48	1.83	3.02	1.71	2.15	2.49	0.81	2.28	5.78	7.28
TCONS_00007779	0.17	0	0.02	0	0	0	0	0	0.29	0.1	0.12	0.26	ODF2L		TCONS_00102076	0	0.04		XM_014482820.1	0	0.0633333		XM_005888674.2	53.55	39.93	36.84	30.24	30.64	31.66	29.81	20.33	20.59	16.86	15.02	16.59	LOC102277731		TCONS_00007842	2.67	1.75	0.92	2.14	1.4	1.5	4.14	2.44	3.86	4.18	4.56
TCONS_00007780	0	0.2	0	0.29	0.17	0.25	1.61	1.26	0.86	1.07	2.2	2.52	ODF2L		TCONS_00105478	0	0.04		XM_014483668.1	0	0.0633333		XM_005888675.1	3.41	3.05	4.76	2.84	4.1	3.69	13.63	12.51	16.21	15.25	18.67	19.11	MAGT1		TCONS_00007843	0	0	0	0.01	0.21	0	0	0.65	3.32	2.57	0
TCONS_00007783	0	0	0	0	0	0.02	0	0.01	0	0	0	0.07	COL24A1		TCONS_00106998	0	0.04		TCONS_00004064	0	0.0666667		XM_005888676.2	1.27	0.56	0.35	1.4	0.88	1.04	2.85	1.92	5.23	3.54	4.71	4.35	ATRX		TCONS_00007846	0	0	0	0	0.2	0	1.95	0.23	2.83	2.91	1.87
TCONS_00007784	0.13	0.04	0	0.03	0.07	0	0.04	0	0.12	0.07	0.05	0	COL24A1		TCONS_00109024	0	0.04		TCONS_00007110	0	0.0666667		XM_005888677.2	0.27	0.79	0.69	0.74	0.49	0.22	1.76	0	0.97	2.35	0	0.97	ATRX		TCONS_00007847	0	0	0	0	0	0	0	0.57	0	0	0
TCONS_00007786	0	0	0.53	0.07	0	0	0	0	0.06	0	0	0.15	ZNHIT6		TCONS_00109805	0	0.04		TCONS_00009507	0	0.0666667		XM_005888678.1	0	0.13	0.51	0.05	0.52	0.41	0.3	0.87	0.15	0.27	0	0.27	FGF16		TCONS_00007855	2.38	1.74	2.61	1.73	2.61	2.36	7.8	6.26	5.84	5.23	9.08
TCONS_00007817	0	0	0	0	0	0.33	0	0	0	0	0.32	0	DDAH1		TCONS_00111618	0	0.04		TCONS_00019726	0	0.0666667		XM_005888679.2	2.48	0.7	2.28	1.99	2.42	2.22	2.52	3.43	6.16	4.29	5.51	5.09	LOC102279886		TCONS_00007859	0.04	0.11	0.39	0.2	0.44	0.14	0.4	0.19	0.19	0.26	0.55
TCONS_00007819	0.14	0.12	0	0	0.04	0.19	0.12	0.59	0.98	0.5	1.71	1.83	-		TCONS_00115270	0	0.04		TCONS_00029523	0	0.0666667		XM_005888680.1	0	0	0	0	0	0	0.02	0	0.03	0.02	0.01	0	LOC102280173		TCONS_00007860	1.98	1	1.35	1.62	0.67	0.82	0	0	0.43	0.49	0
TCONS_00007820	0.08	0.13	0.06	0.21	0.06	0	0.88	0	0	0.53	0.16	0	-		TCONS_00120732	0	0.04		TCONS_00030983	0	0.0666667		XM_005888681.1	0	0	0	0	0	0.02	0.03	0	0	0	0.03	0	LOC102281020		TCONS_00007861	1.34	1.99	0.89	2.26	1.7	1.42	4.03	3.11	3.3	3.94	4.21
TCONS_00007821	0	0.11	0	0	0	0	0	0	0	0.53	0.77	0.37	-		TCONS_00126625	0	0.04		TCONS_00035735	0	0.0666667		XM_005888683.1	0.02	0	0	0	0	0	0	0	0	0	0	0	TDO2		TCONS_00007862	0	0	0.7	0.8	0	2.4	1.93	0.93	1.53	0.45	0.72
TCONS_00007822	0	0.06	0	0.3	0.04	0.15	0.25	0.29	0.18	0.17	0.47	0.73	-		TCONS_00127538	0	0.04		TCONS_00037808	0	0.0666667		XM_005888684.2	0.81	0.71	0.71	0.97	0.61	0.88	4.91	3.58	1.84	2.78	3.85	4.22	CTSO		TCONS_00007863	1.8	1	0.74	0.03	2.58	0	0	0.27	0	0.43	1.46
TCONS_00007823	0	0	0.11	0.07	0	0.34	0	0.23	0.63	0.54	0.74	0.15	-		TCONS_00128757	0	0.04		TCONS_00044119	0	0.0666667		XM_005888686.2	0	0	0	0	0	0	0	0.05	0	0	0	0	PLA2G12B		TCONS_00007869	7.75	5.44	9.55	12.21	10.61	13.85	12.88	14.98	14.69	14.51	14.57
TCONS_00007824	0	0	0	0	0.11	0	0	0	0	0	0	0.62	-		XM_005887634.1	0	0.04		TCONS_00047229	0	0.0666667		XM_005888687.2	0	0	0.24	0	0.47	0	0	0.09	0	0	0	0	OIT3		TCONS_00007872	3.8	4.72	4.11	4.77	5.06	4.71	11.59	8.61	6.86	6.51	13.74
TCONS_00007826	0.15	0	0	0	0	0.07	0	0	0.17	0.33	0.79	0.13	SYDE2		XM_005887742.2	0	0.04		TCONS_00053779	0	0.0666667		XM_005888688.1	0	1.55	0	0.51	0.46	0.49	0	0	0	0	0	0	MICU1		TCONS_00007873	1.3	0	1.4	1.36	0	0	0.61	0.97	1.28	0.99	0.71
TCONS_00007829	0.1	0	0.21	0.04	0	0	0.18	0	1.15	0.13	0.22	0.38	SYDE2		XM_005888009.1	0	0.04		TCONS_00058968	0	0.0666667		XM_005888689.2	37.81	26.33	27.31	27.8	32.44	22.57	34.29	26.69	28.08	24.02	22.79	25.52	MICU1		TCONS_00007879	4.02	0.39	2.59	2.82	2.91	2.39	10.96	5.86	7.06	3.04	10.18
TCONS_00007830	0.13	0	0	0.09	0.2	0.11	0.26	0.33	0	0	0	0	SYDE2		XM_005888017.2	0	0.04		TCONS_00072106	0	0.0666667		XM_005888690.2	18.53	12.52	14.28	12.62	15.54	13.24	16.55	13.6	14.25	17.77	13.1	14.32	DNAJB12		TCONS_00007892	2.24	0.81	1.67	2.2	2.97	3.6	3.86	4.05	3.27	4.87	2.16
TCONS_00007831	0.2	0.35	0.24	0.4	0.57	0.17	0.29	0	0.15	1.27	1.16	0.38	SYDE2		XM_005888958.1	0	0.04		TCONS_00083701	0	0.0666667		XM_005888691.2	0.88	0.72	0.78	2.85	0	4.95	4.07	1.55	3.95	1.46	4.08	2.28	DNAJB12		TCONS_00007895	0	0.18	0.06	1.04	0.66	0.21	0.67	0.83	0.49	0.85	0.64
TCONS_00007834	0	0	0	0.77	0.24	0	0	0	0	0	0	0	Mcoln2		XM_005889046.1	0	0.04		TCONS_00084288	0	0.0666667		XM_005888692.2	65.72	84.37	148.11	178.27	100.63	71.82	62.89	102.87	96.58	122.31	208.5	68.07	DDIT4		TCONS_00007899	0	0.82	0	0.25	0	0	0	0.17	0.14	0.34	0
TCONS_00007835	0	0	0.26	0	0	0	0.36	0.06	0.1	0.05	0.82	0.16	MCOLN2		XM_005889497.2	0	0.04		TCONS_00117556	0	0.0666667		XM_005888693.2	20.71	13.23	9.9	9.62	11.43	8	14.95	14.17	21.68	22.21	17.03	13.23	ANAPC16		TCONS_00007939	1.85	1.91	1.75	2.69	2.15	2.47	3.9	2.83	5.94	6.36	3.26
TCONS_00007839	0	0	0	0	0.92	0	2.08	2.07	3.22	0	2.58	1.65	JADE1		XM_005889998.1	0	0.04		XM_005887800.1	0	0.0666667		XM_005888694.2	7.67	3.03	4.75	4.96	3.77	4.22	7.83	7.17	6.69	5.35	5.06	8.53	ANAPC16		TCONS_00007960	0	0.32	0	0	0	0	0.5	0	1.16	0.91	0.55
TCONS_00007840	4.26	1.48	1.83	3.02	1.71	2.15	2.49	0.81	2.28	5.78	7.28	4.5	JADE1		XM_005891519.1	0	0.04		XM_005887984.1	0	0.0666667		XM_005888696.2	1.87	1.19	2.35	3.79	3.15	4.26	7.51	2.65	2.29	3.22	4.4	4.45	SPOCK2		TCONS_00007961	0.76	0	0	0	0.27	0	0	0.43	0	0.3	0.16
TCONS_00007842	2.67	1.75	0.92	2.14	1.4	1.5	4.14	2.44	3.86	4.18	4.56	5.52	JADE1		XM_005891661.1	0	0.04		XM_005888545.2	0	0.0666667		XM_005888697.2	0.39	0.68	0.24	0	1.52	1.13	0	1.76	0	0.08	0	0	CHST3		TCONS_00007964	10.13	11.61	6.33	2.93	5.13	8.12	2.16	0	5.37	5.9	3.42
TCONS_00007843	0	0	0	0.01	0.21	0	0	0.65	3.32	2.57	0	2.55	JADE1		XM_005892190.2	0	0.04		XM_005893513.1	0	0.0666667		XM_005888698.2	330.82	201.05	216.22	185.47	228.66	142.61	55.72	101.34	85.14	82.83	59.43	60.68	PSAP		TCONS_00007969	0.73	0.6	0.88	0.77	0.72	0.85	1.18	0.56	1.77	1.57	0.97
TCONS_00007846	0	0	0	0	0.2	0	1.95	0.23	2.83	2.91	1.87	2.72	C4orf33		XM_005892487.1	0	0.04		XM_005893613.1	0	0.0666667		XM_005888699.2	76.44	68.57	60.79	101.35	146.41	172.2	273.17	304.18	299.45	402.72	200.2	276.6	PSAP		TCONS_00008006	3.5	1.55	4.26	8.37	4.5	4.63	52.77	132.26	59.83	51.59	19.28
TCONS_00007847	0	0	0	0	0	0	0	0.57	0	0	0	0	C4orf33		XM_005892505.2	0	0.04		XM_005896726.1	0	0.0666667		XM_005888700.2	40.89	42.38	54.55	50.92	64.13	58.42	66.58	76.3	58.1	62.25	77.11	82.42	LOC102288048		TCONS_00008007	35.08	19.5	21.05	60.44	40.88	37.69	514.65	1497.32	569.17	493.89	231.25
TCONS_00007855	2.38	1.74	2.61	1.73	2.61	2.36	7.8	6.26	5.84	5.23	9.08	7.02	FAM120C		XM_005892666.2	0	0.04		XM_005897065.2	0	0.0666667		XM_005888702.2	0	0.48	0	0.6	0.18	1.26	0.43	0	0	0	0	0.26	MCU		TCONS_00008008	2.5	0	14.58	0	11.43	0	23.15	19.15	2.08	0	7.15
TCONS_00007859	0.04	0.11	0.39	0.2	0.44	0.14	0.4	0.19	0.19	0.26	0.55	0.7	PHF8		XM_005892739.1	0	0.04		XM_005898535.1	0	0.0666667		XM_005888703.2	0	0	0	0	0	0	0	0.31	0.31	0	0.08	0	CDH23		TCONS_00008009	0.95	1.35	0.4	1.07	2.16	0.79	10.55	4.86	2.48	2.17	7.47
TCONS_00007860	1.98	1	1.35	1.62	0.67	0.82	0	0	0.43	0.49	0	0.27	PHF8		XM_005893623.2	0	0.04		XM_005899734.1	0	0.0666667		XM_005888704.1	0	1.04	1.21	0.27	0.38	0.97	1.28	1.56	1.34	0.94	1.22	1.53	FANCL		TCONS_00008013	0	0	0	0	0	0	0	0	0	1.64	0
TCONS_00007861	1.34	1.99	0.89	2.26	1.7	1.42	4.03	3.11	3.3	3.94	4.21	4.01	PHF8		XM_005893967.1	0	0.04		XM_005901927.1	0	0.0666667		XM_005888705.1	1.04	0	0.04	0	0.26	0	0	0	0	0	0	0	FANCL		TCONS_00008018	11.58	9.01	4.26	8.94	14.48	12.73	13.87	18.85	6.12	5.03	32.42
TCONS_00007862	0	0	0.7	0.8	0	2.4	1.93	0.93	1.53	0.45	0.72	2.03	PHF8		XM_005894052.2	0	0.04		XM_005905041.1	0	0.0666667		XM_005888706.2	0.75	0	0.88	0.84	0.1	2.09	2.55	2.2	2.9	2.96	4.78	1.64	VRK2		TCONS_00008019	0	5.04	9.9	7.92	4.51	6.44	11.1	1.83	9.18	12.12	22.4
TCONS_00007863	1.8	1	0.74	0.03	2.58	0	0	0.27	0	0.43	1.46	0	PHF8		XM_005894215.2	0	0.04		XM_005909504.2	0	0.0666667		XM_005888707.1	1.1	0.67	0.98	1.67	2.33	1.1	4.01	3.73	4.47	5.51	4.65	5.48	VRK2		TCONS_00008021	3.13	2.34	1.85	2.64	3.79	3.51	3.64	4.1	2.7	2.95	3.66
TCONS_00007869	7.75	5.44	9.55	12.21	10.61	13.85	12.88	14.98	14.69	14.51	14.57	15.72	HUWE1		XM_005894709.2	0	0.04		XM_005910560.1	0	0.0666667		XM_005888708.2	1.89	1.63	1.56	0.59	0.69	2.74	4.73	3.24	5.38	5.23	5.75	4.48	SYAP1		TCONS_00008025	1.25	0.82	0.7	0.88	1.17	0.93	1.41	1.2	1.26	1.11	1.47
TCONS_00007872	3.8	4.72	4.11	4.77	5.06	4.71	11.59	8.61	6.86	6.51	13.74	13.4	HUWE1		XM_005894890.2	0	0.04		XM_005911095.2	0	0.0666667		XM_005888709.2	0	0	0	0.07	0.43	0	70.35	36.27	53.24	44.17	17.11	27.09	S100G		TCONS_00008027	8.27	5.24	6.7	6.44	8.13	10.67	10.46	8.47	13.17	13.16	12.71
TCONS_00007873	1.3	0	1.4	1.36	0	0	0.61	0.97	1.28	0.99	0.71	0	HUWE1		XM_005895834.1	0	0.04		XM_005911186.2	0	0.0666667		XM_005888710.2	2.68	1.63	1.67	2.53	2.99	2.04	14.45	8.51	6.91	7.61	9.91	6.76	CTPS2		TCONS_00008028	1.89	1	1.12	0.98	2.59	2.52	3.06	1.45	2.19	1.21	1.73
TCONS_00007879	4.02	0.39	2.59	2.82	2.91	2.39	10.96	5.86	7.06	3.04	10.18	7.26	SMC1A		XM_005896668.1	0	0.04		XM_005911351.2	0	0.0666667		XM_005888711.1	0	0	0	0	0	0.06	0	0.06	0	0.08	0	0.06	GRPR		TCONS_00008029	0.88	1.36	1.35	1.9	0.52	0.57	1.04	1.51	0.97	2	1.39
TCONS_00007892	2.24	0.81	1.67	2.2	2.97	3.6	3.86	4.05	3.27	4.87	2.16	3.55	Iqsec2		XM_005896713.2	0	0.04		XM_005911559.2	0	0.0666667		XM_005888714.1	0	0.01	0	0	0	0	0	0	0	0	0	0	RNF17		TCONS_00008031	0.37	0.58	0.17	0.4	0.99	1.24	0.98	1.94	0.68	2.1	0.51
TCONS_00007895	0	0.18	0.06	1.04	0.66	0.21	0.67	0.83	0.49	0.85	0.64	0.89	Iqsec2		XM_005898020.2	0	0.04		XM_014477823.1	0	0.0666667		XM_005888715.2	5.32	0.18	0.99	2.83	5.65	2.41	11.34	7.43	8.43	8.52	14.41	11.57	ZMYM2		TCONS_00008033	0	0.1	0.23	0.07	0	0.18	0.19	1.22	0.93	0.89	0.53
TCONS_00007899	0	0.82	0	0.25	0	0	0	0.17	0.14	0.34	0	0	KDM5C		XM_005898381.2	0	0.04		XM_014477989.1	0	0.0666667		XM_005888716.2	0	0	0	0	0.04	0	0	0.05	0	0	0	0	GJB2		TCONS_00008036	0	0	0	0.02	0.03	0	0	0	0.16	0.15	0.05
TCONS_00007939	1.85	1.91	1.75	2.69	2.15	2.47	3.9	2.83	5.94	6.36	3.26	4.73	ZNF800		XM_005898716.2	0	0.04		XM_014478144.1	0	0.0666667		XM_005888718.2	11.63	8.38	8.84	9.27	12.21	9	13.08	16.02	16.01	19.4	13.19	14.46	CRYL1		TCONS_00008037	0.04	0	0	0.06	0	0	0.33	0.17	0.13	0.4	0.18
TCONS_00007960	0	0.32	0	0	0	0	0.5	0	1.16	0.91	0.55	0.42	TMEM126B		XM_005898945.2	0	0.04		XM_014479072.1	0	0.0666667		XM_005888719.1	0.97	0.36	0.57	0.07	0.16	0.33	1.36	1.53	3.6	3.59	2.81	3.42	IFT88		TCONS_00008038	0.09	0	0	0	0	0	0.19	0.39	0.17	0.09	0.27
TCONS_00007961	0.76	0	0	0	0.27	0	0	0.43	0	0.3	0.16	0	TMEM126B		XM_005899553.2	0	0.04		XM_014480679.1	0	0.0666667		XM_005888720.2	3.5	2.93	3.5	4.42	3.99	3.49	3.86	3.68	2.43	2.51	4.06	3.89	N6AMT2		TCONS_00008041	0	0	0	0	0	0.13	0	0	0	0	0
TCONS_00007964	10.13	11.61	6.33	2.93	5.13	8.12	2.16	0	5.37	5.9	3.42	4.77	TMEM126A		XM_005900058.2	0	0.04		XM_014480976.1	0	0.0666667		XM_005888721.2	8.62	11.75	14.06	19.37	15.26	9.25	7.97	6.56	6.19	7.85	8.46	7.69	XPO4		TCONS_00008044	0	0	0.2	0.26	0.04	0.03	0	0	0	0	0
TCONS_00007969	0.73	0.6	0.88	0.77	0.72	0.85	1.18	0.56	1.77	1.57	0.97	0.81	MAP3K9		XM_005902133.2	0	0.04		XM_014481399.1	0	0.0666667		XM_005888722.1	0.83	0.14	0.59	0.31	0.41	0.14	0	0.16	0.14	0.15	0	0	LOC102272337		TCONS_00008045	0.17	0.19	0	0	0.44	0.06	3.09	5.26	0.89	0.77	4.13
TCONS_00008006	3.5	1.55	4.26	8.37	4.5	4.63	52.77	132.26	59.83	51.59	19.28	33.2	AGPAT2		XM_005903599.1	0	0.04		XM_014481933.1	0	0.0666667		XM_005888723.1	15.35	13.82	11.46	12.46	11.8	12.13	17.2	19.75	36.15	36.95	27.25	27.43	SAP18		TCONS_00008046	0	0.21	0.01	0.32	0.11	0.06	1.17	2.07	0.49	0.54	0.84
TCONS_00008007	35.08	19.5	21.05	60.44	40.88	37.69	514.65	1497.32	569.17	493.89	231.25	288.18	AGPAT2		XM_005903764.1	0	0.04		XM_014482093.1	0	0.0666667		XM_005888724.1	0	0.05	0.09	0.06	0	0.1	0.05	0.32	0	0.5	0.39	0.63	SKA3		TCONS_00008047	0	0	0	0	0	0	0.33	2.45	0.64	0	0
TCONS_00008008	2.5	0	14.58	0	11.43	0	23.15	19.15	2.08	0	7.15	0	AGPAT2		XM_005904397.2	0	0.04		XM_014482366.1	0	0.0666667		XM_005888725.1	0	0.52	0.4	0.14	0.58	0.55	2.27	0.58	0.86	1.71	2.59	1.89	ZDHHC20		TCONS_00008049	1.09	2.79	0	1.42	0	0.88	4.12	2.56	7.15	6.91	4.75
TCONS_00008009	0.95	1.35	0.4	1.07	2.16	0.79	10.55	4.86	2.48	2.17	7.47	2.64	AGPAT2		XM_005904434.1	0	0.04		XM_014483012.1	0	0.0666667		XM_005888726.1	2.88	1.34	2.69	1.93	3.37	1.31	3.55	5.96	4.27	3.39	0.49	0.96	ZDHHC20		TCONS_00008050	3.92	0.39	4.03	2.73	6.35	3.33	12.39	10.54	9.83	10.63	15.14
TCONS_00008013	0	0	0	0	0	0	0	0	0	1.64	0	0	AGPAT2		XM_005904792.1	0	0.04		XM_014483201.1	0	0.0666667		XM_005888727.2	0.53	0.4	0.29	0.37	0.69	0.39	0.14	0.14	0.11	0.31	0.24	0.4	FGF9		TCONS_00008051	0	0	0	0	0	0	0	0	0	0	1.71
TCONS_00008018	11.58	9.01	4.26	8.94	14.48	12.73	13.87	18.85	6.12	5.03	32.42	34.22	Notch1		XM_005907391.1	0	0.04		TCONS_00004039	0	0.07		XM_005888728.1	31.69	37.52	31.96	27.16	19.5	14.35	0.05	0.14	0	0.07	0	0.25	SGCG		TCONS_00008063	0.45	0.59	0.2	0.4	0.79	0.46	0.71	0.45	0.23	0.3	1.25
TCONS_00008019	0	5.04	9.9	7.92	4.51	6.44	11.1	1.83	9.18	12.12	22.4	9.22	Notch1		XM_005908588.2	0	0.04		TCONS_00043183	0	0.07		XM_005888729.2	3.82	2.51	2.06	2.78	3.39	2.83	2.03	2.35	2.59	2.92	3.87	4.14	SACS		TCONS_00008067	2.99	2.65	2.63	2.7	4.26	4.02	1.47	3.07	7.26	5	3.49
TCONS_00008021	3.13	2.34	1.85	2.64	3.79	3.51	3.64	4.1	2.7	2.95	3.66	3.03	SEC16A		XM_005908744.1	0	0.04		TCONS_00054796	0	0.07		XM_005888730.2	0	0	0	0.12	0.01	0.04	0.81	1.25	0.51	0.46	0.16	0.11	ATP12A		TCONS_00008070	2.64	2.54	1.92	4.42	4.79	3.74	2.52	3.39	5.13	4.24	4.63
TCONS_00008025	1.25	0.82	0.7	0.88	1.17	0.93	1.41	1.2	1.26	1.11	1.47	1.15	INPP5E		XM_005909490.1	0	0.04		TCONS_00055822	0	0.07		XM_005888731.2	0	0.07	0	0.13	0	0	0.67	0.21	0.5	0.79	0.09	0	CENPJ		TCONS_00008073	0.75	0.85	0.64	0.6	0.97	0.61	0.03	0.07	0.06	0.05	0.17
TCONS_00008027	8.27	5.24	6.7	6.44	8.13	10.67	10.46	8.47	13.17	13.16	12.71	12.4	SDCCAG3		XM_005909717.2	0	0.04		TCONS_00056106	0	0.07		XM_005888733.2	1.01	1.01	0.52	1.09	1.31	0.95	2.41	1.75	2.76	3.3	3.35	2.63	MPHOSPH8		TCONS_00008077	9.91	5.06	7.37	7.49	9.41	11.17	4.2	5.05	6.35	6.5	4.99
[truncated: 43,859 more rows]
[truncated: 2 more columns]

## Sheet: Identified lncRNAs
Identified lncRNAs in 12 samples														Identified lncRNAs in LD muscle tissues				Identified lncRNAs in AA tissues				Identified known lncRNAs in 12 samples														Identified novel lncRNAs in 12 samples
[truncated: 4,143 more rows]

[truncated: 2 more sheets: Identified circRNAs, Identified miRNAs]
