# Supplementary material for: The whole-transcriptome landscape of muscle and adipose tissues reveals the ceRNA regulation network related to intramuscular fat deposition in yak
Source: BMC Genomics. 2020 May 7;21:347. doi: 10.1186/s12864-020-6757-z (PMC7203869; doi:10.1186/s12864-020-6757-z)
Supplement: Supplementary file 3 — Additional file 3: Table S4. Identified tissue-specific expressed mRNAs, lncRNAs, and circRNAs in our data. [file 12864_2020_6757_MOESM3_ESM.xlsx]

## Sheet: Tissue-specific mRNA
mRNA only expressed in AA tissues		mRNA only expressed in LD muscle tissues
NM_001290534.1		TCONS_00000022
NM_001290534.2		TCONS_00000070
NM_001293770.1		TCONS_00000188
TCONS_00000003		TCONS_00000232
TCONS_00000007		TCONS_00000239
TCONS_00000128		TCONS_00000255
TCONS_00000310		TCONS_00000311
TCONS_00000471		TCONS_00000502
TCONS_00000471		TCONS_00000521
TCONS_00000471		TCONS_00000538
TCONS_00000471		TCONS_00000797
TCONS_00000471		TCONS_00000909
TCONS_00000471		TCONS_00001019
TCONS_00000471		TCONS_00001020
TCONS_00000471		TCONS_00001032
TCONS_00000471		TCONS_00001238
TCONS_00000471		TCONS_00001381
TCONS_00000471		TCONS_00001388
TCONS_00000471		TCONS_00001392
TCONS_00000471		TCONS_00001419
TCONS_00000471		TCONS_00001502
TCONS_00000471		TCONS_00001847
TCONS_00000471		TCONS_00002126
TCONS_00000515		TCONS_00002143
TCONS_00000574		TCONS_00002179
TCONS_00000577		TCONS_00002186
TCONS_00000577		TCONS_00002665
TCONS_00000578		TCONS_00002787
TCONS_00000737		TCONS_00003163
TCONS_00000817		TCONS_00003193
TCONS_00000817		TCONS_00003228
TCONS_00000819		TCONS_00003277
TCONS_00000819		TCONS_00003327
TCONS_00000935		TCONS_00003440
TCONS_00000990		TCONS_00003464
TCONS_00001394		TCONS_00003528
TCONS_00001413		TCONS_00003558
TCONS_00001531		TCONS_00004191
TCONS_00001547		TCONS_00004316
TCONS_00001547		TCONS_00004376
TCONS_00001603		TCONS_00004506
TCONS_00002071		TCONS_00004508
TCONS_00002071		TCONS_00004657
TCONS_00002095		TCONS_00004723
TCONS_00002105		TCONS_00004875
TCONS_00002473		TCONS_00005100
TCONS_00002766		TCONS_00005101
TCONS_00002766		TCONS_00005132
TCONS_00003076		TCONS_00005165
TCONS_00003188		TCONS_00005363
TCONS_00003370		TCONS_00005471
TCONS_00003437		TCONS_00005524
TCONS_00003442		TCONS_00005525
TCONS_00003522		TCONS_00005538
TCONS_00003580		TCONS_00005675
TCONS_00003580		TCONS_00005980
TCONS_00003885		TCONS_00005999
TCONS_00003885		TCONS_00006013
TCONS_00003894		TCONS_00006022
TCONS_00003961		TCONS_00006023
TCONS_00004000		TCONS_00006047
TCONS_00004039		TCONS_00006082
TCONS_00004039		TCONS_00006104
TCONS_00004043		TCONS_00006270
TCONS_00004044		TCONS_00006385
TCONS_00004261		TCONS_00006644
TCONS_00004373		TCONS_00006707
TCONS_00004410		TCONS_00006738
TCONS_00004437		TCONS_00006789
TCONS_00004554		TCONS_00006804
TCONS_00004638		TCONS_00007122
TCONS_00004638		TCONS_00007137
TCONS_00004727		TCONS_00007208
TCONS_00004729		TCONS_00007211
TCONS_00004729		TCONS_00007372
TCONS_00004771		TCONS_00007514
TCONS_00004771		TCONS_00007515
TCONS_00004829		TCONS_00007698
TCONS_00004917		TCONS_00007708
TCONS_00005109		TCONS_00007834
TCONS_00005161		TCONS_00008044
TCONS_00005298		TCONS_00008115
TCONS_00005298		TCONS_00008283
TCONS_00005386		TCONS_00008550
TCONS_00005402		TCONS_00008636
TCONS_00005625		TCONS_00008698
TCONS_00005658		TCONS_00008842
TCONS_00005967		TCONS_00008844
TCONS_00005967		TCONS_00009047
TCONS_00006127		TCONS_00009058
TCONS_00006333		TCONS_00009077
TCONS_00006345		TCONS_00009129
TCONS_00006345		TCONS_00009143
TCONS_00006346		TCONS_00009156
TCONS_00006346		TCONS_00009192
TCONS_00006380		TCONS_00009362
TCONS_00006404		TCONS_00009377
TCONS_00006404		TCONS_00009506
TCONS_00006499		TCONS_00009571
TCONS_00006652		TCONS_00009643
TCONS_00006660		TCONS_00009698
TCONS_00006660		TCONS_00009772
TCONS_00006681		TCONS_00009987
TCONS_00006682		TCONS_00010023
TCONS_00006783		TCONS_00010117
TCONS_00006786		TCONS_00010139
TCONS_00006786		TCONS_00010218
TCONS_00007110		TCONS_00010413
TCONS_00007110		TCONS_00010522
TCONS_00007509		TCONS_00010524
TCONS_00007517		TCONS_00010560
TCONS_00007847		TCONS_00010913
TCONS_00008013		TCONS_00010985
TCONS_00008051		TCONS_00011028
TCONS_00008200		TCONS_00011092
TCONS_00008355		TCONS_00011177
TCONS_00008450		TCONS_00011284
TCONS_00008824		TCONS_00011490
TCONS_00008843		TCONS_00011586
TCONS_00008908		TCONS_00011595
TCONS_00008978		TCONS_00011597
TCONS_00009041		TCONS_00011684
TCONS_00009060		TCONS_00011751
TCONS_00009060		TCONS_00011894
TCONS_00009314		TCONS_00011906
TCONS_00009888		TCONS_00012389
TCONS_00009921		TCONS_00012390
TCONS_00010019		TCONS_00012898
TCONS_00010020		TCONS_00013035
TCONS_00010032		TCONS_00013061
TCONS_00010111		TCONS_00013118
TCONS_00010153		TCONS_00013184
TCONS_00010153		TCONS_00013319
TCONS_00010464		TCONS_00013831
TCONS_00010475		TCONS_00013866
TCONS_00010527		TCONS_00013877
TCONS_00010527		TCONS_00013972
TCONS_00010537		TCONS_00014042
TCONS_00010910		TCONS_00014079
TCONS_00010910		TCONS_00014227
TCONS_00011029		TCONS_00014229
TCONS_00011143		TCONS_00014320
TCONS_00011210		TCONS_00014443
TCONS_00011305		TCONS_00014452
TCONS_00011356		TCONS_00014561
TCONS_00011526		TCONS_00014562
TCONS_00011713		TCONS_00014681
TCONS_00011713		TCONS_00014699
TCONS_00011750		TCONS_00014871
TCONS_00012070		TCONS_00015166
TCONS_00012070		TCONS_00015175
TCONS_00012376		TCONS_00015527
TCONS_00012376		TCONS_00015626
TCONS_00012377		TCONS_00015857
TCONS_00012528		TCONS_00015986
TCONS_00012571		TCONS_00016021
TCONS_00012597		TCONS_00016150
TCONS_00012700		TCONS_00016162
TCONS_00012902		TCONS_00016431
TCONS_00013012		TCONS_00016674
TCONS_00013055		TCONS_00016840
TCONS_00013055		TCONS_00016841
TCONS_00013098		TCONS_00017224
TCONS_00013194		TCONS_00017261
TCONS_00013408		TCONS_00017332
TCONS_00013597		TCONS_00017449
TCONS_00013675		TCONS_00017451
TCONS_00013675		TCONS_00017487
TCONS_00013677		TCONS_00017493
TCONS_00013694		TCONS_00017570
TCONS_00013694		TCONS_00017572
TCONS_00013698		TCONS_00017574
TCONS_00013749		TCONS_00017726
TCONS_00013870		TCONS_00017740
TCONS_00013900		TCONS_00017742
TCONS_00014046		TCONS_00017786
TCONS_00014137		TCONS_00017794
TCONS_00014169		TCONS_00017906
TCONS_00014169		TCONS_00018053
TCONS_00014411		TCONS_00018088
TCONS_00014453		TCONS_00018089
TCONS_00014453		TCONS_00018090
TCONS_00014472		TCONS_00018254
TCONS_00014474		TCONS_00018295
TCONS_00014475		TCONS_00018388
TCONS_00014479		TCONS_00018391
TCONS_00014598		TCONS_00018474
TCONS_00014598		TCONS_00018665
TCONS_00014637		TCONS_00018815
TCONS_00014676		TCONS_00018929
TCONS_00014863		TCONS_00019151
TCONS_00014888		TCONS_00019155
TCONS_00014889		TCONS_00019157
TCONS_00015171		TCONS_00019191
TCONS_00015193		TCONS_00019342
TCONS_00015201		TCONS_00019400
TCONS_00015201		TCONS_00019413
TCONS_00015234		TCONS_00019492
TCONS_00015236		TCONS_00019541
TCONS_00015251		TCONS_00019672
TCONS_00015615		TCONS_00019682
TCONS_00015621		TCONS_00019720
TCONS_00015715		TCONS_00019728
TCONS_00015751		TCONS_00019731
TCONS_00015753		TCONS_00019811
TCONS_00015755		TCONS_00019875
TCONS_00015866		TCONS_00020010
TCONS_00015869		TCONS_00020172
TCONS_00015921		TCONS_00020482
TCONS_00015923		TCONS_00020547
TCONS_00015923		TCONS_00020561
TCONS_00015984		TCONS_00020809
TCONS_00016560		TCONS_00021050
TCONS_00016560		TCONS_00021081
TCONS_00016562		TCONS_00021109
TCONS_00016603		TCONS_00021117
TCONS_00016738		TCONS_00021144
TCONS_00017069		TCONS_00021210
TCONS_00017166		TCONS_00021243
TCONS_00017167		TCONS_00021250
TCONS_00017231		TCONS_00021253
TCONS_00017354		TCONS_00021254
TCONS_00017407		TCONS_00021275
TCONS_00017408		TCONS_00021454
TCONS_00017546		TCONS_00021711
TCONS_00017546		TCONS_00021763
TCONS_00017551		TCONS_00021916
TCONS_00017571		TCONS_00021932
TCONS_00017631		TCONS_00022140
TCONS_00017632		TCONS_00022142
TCONS_00017733		TCONS_00022177
TCONS_00017735		TCONS_00022246
TCONS_00017741		TCONS_00022271
TCONS_00017755		TCONS_00022535
TCONS_00017792		TCONS_00022562
TCONS_00018048		TCONS_00022628
TCONS_00018048		TCONS_00022740
TCONS_00018164		TCONS_00022779
TCONS_00018202		TCONS_00022793
TCONS_00018378		TCONS_00022931
TCONS_00018446		TCONS_00022933
TCONS_00018802		TCONS_00022936
TCONS_00018909		TCONS_00023161
TCONS_00019024		TCONS_00023510
TCONS_00019099		TCONS_00023581
TCONS_00019126		TCONS_00023582
TCONS_00019126		TCONS_00023623
TCONS_00019357		TCONS_00023760
TCONS_00019357		TCONS_00023761
TCONS_00019432		TCONS_00023901
TCONS_00019466		TCONS_00023973
TCONS_00019466		TCONS_00024032
TCONS_00019508		TCONS_00024078
TCONS_00019562		TCONS_00024121
TCONS_00019689		TCONS_00024155
TCONS_00019690		TCONS_00024158
TCONS_00019735		TCONS_00024194
TCONS_00019737		TCONS_00024310
TCONS_00019956		TCONS_00024311
TCONS_00019996		TCONS_00024313
TCONS_00019996		TCONS_00024394
TCONS_00020487		TCONS_00024399
TCONS_00020487		TCONS_00024425
TCONS_00020495		TCONS_00024621
TCONS_00020755		TCONS_00024841
TCONS_00020937		TCONS_00025096
TCONS_00021025		TCONS_00025108
TCONS_00021049		TCONS_00025364
TCONS_00021049		TCONS_00025521
TCONS_00021089		TCONS_00025555
TCONS_00021201		TCONS_00025569
TCONS_00021212		TCONS_00025716
TCONS_00021212		TCONS_00025726
TCONS_00021367		TCONS_00025916
TCONS_00021873		TCONS_00026162
TCONS_00021910		TCONS_00026600
TCONS_00021918		TCONS_00026802
TCONS_00021920		TCONS_00026834
TCONS_00021929		TCONS_00026910
TCONS_00021929		TCONS_00026917
TCONS_00021930		TCONS_00026929
TCONS_00022065		TCONS_00026993
TCONS_00022097		TCONS_00026995
TCONS_00022097		TCONS_00027009
TCONS_00022103		TCONS_00027185
TCONS_00022103		TCONS_00027186
TCONS_00022215		TCONS_00027194
TCONS_00022216		TCONS_00027203
TCONS_00022279		TCONS_00027220
TCONS_00022536		TCONS_00027374
TCONS_00022567		TCONS_00027516
TCONS_00022569		TCONS_00027546
TCONS_00022569		TCONS_00027564
TCONS_00022582		TCONS_00027819
TCONS_00022658		TCONS_00027939
TCONS_00022693		TCONS_00027995
TCONS_00022708		TCONS_00028001
TCONS_00022878		TCONS_00028233
TCONS_00022928		TCONS_00028326
TCONS_00023162		TCONS_00028355
TCONS_00023565		TCONS_00028430
TCONS_00023584		TCONS_00028579
TCONS_00023591		TCONS_00028591
TCONS_00023746		TCONS_00028849
TCONS_00023755		TCONS_00029066
TCONS_00023820		TCONS_00029169
TCONS_00023904		TCONS_00029170
TCONS_00023904		TCONS_00029243
TCONS_00023910		TCONS_00029245
TCONS_00023915		TCONS_00029250
TCONS_00023958		TCONS_00029270
TCONS_00023986		TCONS_00029374
TCONS_00023986		TCONS_00029424
TCONS_00023987		TCONS_00029501
TCONS_00024064		TCONS_00029509
TCONS_00024079		TCONS_00029659
TCONS_00024079		TCONS_00029834
TCONS_00024169		TCONS_00030009
TCONS_00024212		TCONS_00030011
TCONS_00024220		TCONS_00030012
TCONS_00024220		TCONS_00030105
TCONS_00024308		TCONS_00030118
TCONS_00024342		TCONS_00030244
TCONS_00024342		TCONS_00030253
TCONS_00024397		TCONS_00030352
TCONS_00024477		TCONS_00030387
TCONS_00024477		TCONS_00030530
TCONS_00024754		TCONS_00030599
TCONS_00024954		TCONS_00030640
TCONS_00024966		TCONS_00030811
TCONS_00025032		TCONS_00030814
TCONS_00025154		TCONS_00030888
TCONS_00025208		TCONS_00031123
TCONS_00025285		TCONS_00031130
TCONS_00025285		TCONS_00031168
TCONS_00025319		TCONS_00031272
TCONS_00025420		TCONS_00031294
TCONS_00025474		TCONS_00031331
TCONS_00025474		TCONS_00031341
TCONS_00025549		TCONS_00031382
TCONS_00025579		TCONS_00031409
TCONS_00025746		TCONS_00031460
TCONS_00025952		TCONS_00031493
TCONS_00025952		TCONS_00031510
TCONS_00025955		TCONS_00031605
TCONS_00025966		TCONS_00031626
TCONS_00026279		TCONS_00031679
TCONS_00026430		TCONS_00031680
TCONS_00026569		TCONS_00031735
TCONS_00026593		TCONS_00032019
TCONS_00026593		TCONS_00032046
TCONS_00026601		TCONS_00032211
TCONS_00026804		TCONS_00032256
TCONS_00026960		TCONS_00032274
TCONS_00026961		TCONS_00032354
TCONS_00027002		TCONS_00032597
TCONS_00027154		TCONS_00032850
TCONS_00027359		TCONS_00033052
TCONS_00027359		TCONS_00033057
TCONS_00027373		TCONS_00033107
TCONS_00027685		TCONS_00033208
TCONS_00027688		TCONS_00033217
TCONS_00027688		TCONS_00033245
TCONS_00027839		TCONS_00033285
TCONS_00027856		TCONS_00033512
TCONS_00027978		TCONS_00033569
TCONS_00028003		TCONS_00033590
TCONS_00028020		TCONS_00033638
TCONS_00028020		TCONS_00033697
TCONS_00028139		TCONS_00033698
TCONS_00028139		TCONS_00033699
TCONS_00028159		TCONS_00034028
TCONS_00028262		TCONS_00034043
TCONS_00028294		TCONS_00034214
TCONS_00028294		TCONS_00034394
TCONS_00028323		TCONS_00034413
TCONS_00028349		TCONS_00034636
TCONS_00028492		TCONS_00034767
TCONS_00028508		TCONS_00034799
TCONS_00028908		TCONS_00034928
TCONS_00029166		TCONS_00035004
TCONS_00029166		TCONS_00035242
TCONS_00029175		TCONS_00035331
TCONS_00029242		TCONS_00035415
TCONS_00029246		TCONS_00035601
TCONS_00029246		TCONS_00035639
TCONS_00029379		TCONS_00035704
TCONS_00029427		TCONS_00035706
TCONS_00029519		TCONS_00035762
TCONS_00029640		TCONS_00036177
TCONS_00029661		TCONS_00036349
TCONS_00029852		TCONS_00036667
TCONS_00029868		TCONS_00036668
TCONS_00029868		TCONS_00036692
TCONS_00030072		TCONS_00036796
TCONS_00030185		TCONS_00036821
TCONS_00030185		TCONS_00037008
TCONS_00030187		TCONS_00037049
TCONS_00030350		TCONS_00037142
TCONS_00030392		TCONS_00037609
TCONS_00030399		TCONS_00037672
TCONS_00030399		TCONS_00037940
TCONS_00030589		TCONS_00037944
TCONS_00030589		TCONS_00037990
TCONS_00030733		TCONS_00038026
TCONS_00030734		TCONS_00038121
TCONS_00030959		TCONS_00038214
TCONS_00031019		TCONS_00038330
TCONS_00031019		TCONS_00038331
TCONS_00031162		TCONS_00039020
TCONS_00031293		TCONS_00039030
TCONS_00031400		TCONS_00039144
TCONS_00031401		TCONS_00039371
TCONS_00031405		TCONS_00039432
TCONS_00031406		TCONS_00039441
TCONS_00031406		TCONS_00039479
TCONS_00031415		TCONS_00039709
TCONS_00031441		TCONS_00039723
TCONS_00031479		TCONS_00039757
TCONS_00031494		TCONS_00039773
TCONS_00031522		TCONS_00039774
TCONS_00031650		TCONS_00039793
TCONS_00031738		TCONS_00039836
TCONS_00031804		TCONS_00039857
TCONS_00031883		TCONS_00039859
TCONS_00032017		TCONS_00039918
TCONS_00032018		TCONS_00039990
TCONS_00032099		TCONS_00040004
TCONS_00032147		TCONS_00040147
TCONS_00032182		TCONS_00040161
TCONS_00032490		TCONS_00040171
TCONS_00032490		TCONS_00040172
TCONS_00032704		TCONS_00040264
TCONS_00032704		TCONS_00040420
TCONS_00032822		TCONS_00040516
TCONS_00032846		TCONS_00040517
TCONS_00032957		TCONS_00040602
TCONS_00033113		TCONS_00040613
TCONS_00033210		TCONS_00040623
TCONS_00033355		TCONS_00040673
TCONS_00033518		TCONS_00040686
TCONS_00033518		TCONS_00040709
TCONS_00033625		TCONS_00040864
TCONS_00033642		TCONS_00041002
TCONS_00034030		TCONS_00041003
TCONS_00034041		TCONS_00041042
TCONS_00034057		TCONS_00041412
TCONS_00034099		TCONS_00041428
TCONS_00034099		TCONS_00041648
TCONS_00034190		TCONS_00041667
TCONS_00034190		TCONS_00041878
TCONS_00034309		TCONS_00041970
TCONS_00034309		TCONS_00042132
TCONS_00034399		TCONS_00042191
TCONS_00034471		TCONS_00042274
TCONS_00034576		TCONS_00042556
TCONS_00034584		TCONS_00042601
TCONS_00034601		TCONS_00042815
TCONS_00034733		TCONS_00042832
TCONS_00034795		TCONS_00042842
TCONS_00034965		TCONS_00042902
TCONS_00035028		TCONS_00042948
TCONS_00035048		TCONS_00042949
TCONS_00035336		TCONS_00042951
TCONS_00035336		TCONS_00042954
TCONS_00035366		TCONS_00042955
TCONS_00035528		TCONS_00042967
TCONS_00035566		TCONS_00042975
TCONS_00035709		TCONS_00043219
TCONS_00035735		TCONS_00043312
TCONS_00035735		TCONS_00043519
TCONS_00035818		TCONS_00043520
TCONS_00035818		TCONS_00043548
TCONS_00036079		TCONS_00043967
TCONS_00036160		TCONS_00044139
TCONS_00036161		TCONS_00044254
TCONS_00036695		TCONS_00044256
TCONS_00036848		TCONS_00044288
TCONS_00036848		TCONS_00044372
TCONS_00036939		TCONS_00044509
TCONS_00037027		TCONS_00044569
TCONS_00037036		TCONS_00044671
TCONS_00037036		TCONS_00044710
TCONS_00037184		TCONS_00044847
TCONS_00037688		TCONS_00044848
TCONS_00037688		TCONS_00044889
TCONS_00037808		TCONS_00044911
TCONS_00037808		TCONS_00045022
TCONS_00037929		TCONS_00045086
TCONS_00037929		TCONS_00045115
TCONS_00037934		TCONS_00045144
TCONS_00037934		TCONS_00045397
TCONS_00037934		TCONS_00045434
TCONS_00037934		TCONS_00045625
TCONS_00037934		TCONS_00045629
TCONS_00037934		TCONS_00045630
TCONS_00037934		TCONS_00046079
TCONS_00037934		TCONS_00046231
TCONS_00037934		TCONS_00046406
TCONS_00037934		TCONS_00046594
TCONS_00037934		TCONS_00046654
TCONS_00037934		TCONS_00046701
TCONS_00037934		TCONS_00046809
TCONS_00037934		TCONS_00046833
TCONS_00037934		TCONS_00046999
TCONS_00037934		TCONS_00047003
TCONS_00037935		TCONS_00047415
TCONS_00037996		TCONS_00047545
TCONS_00038154		TCONS_00047574
TCONS_00038337		TCONS_00047613
TCONS_00038392		TCONS_00047621
TCONS_00038431		TCONS_00047774
TCONS_00038740		TCONS_00047945
TCONS_00038797		TCONS_00048051
TCONS_00039291		TCONS_00048077
TCONS_00039370		TCONS_00048080
TCONS_00039435		TCONS_00048167
TCONS_00039439		TCONS_00048309
TCONS_00039440		TCONS_00048552
TCONS_00039469		TCONS_00048604
TCONS_00039704		TCONS_00048744
TCONS_00039730		TCONS_00048829
TCONS_00039794		TCONS_00048830
TCONS_00039799		TCONS_00048831
TCONS_00039829		TCONS_00048902
TCONS_00039873		TCONS_00048904
TCONS_00039873		TCONS_00048993
TCONS_00039921		TCONS_00049220
TCONS_00040138		TCONS_00049328
TCONS_00040176		TCONS_00049362
TCONS_00040392		TCONS_00049397
TCONS_00040439		TCONS_00049483
TCONS_00040447		TCONS_00049502
TCONS_00040674		TCONS_00049504
TCONS_00040688		TCONS_00049574
TCONS_00040708		TCONS_00049600
TCONS_00040768		TCONS_00049603
TCONS_00040847		TCONS_00049677
TCONS_00040848		TCONS_00049721
TCONS_00040870		TCONS_00049956
TCONS_00040883		TCONS_00050177
TCONS_00040910		TCONS_00050289
TCONS_00040910		TCONS_00050445
TCONS_00040994		TCONS_00050572
TCONS_00041134		TCONS_00050618
TCONS_00041378		TCONS_00050663
TCONS_00041552		TCONS_00050666
TCONS_00041665		TCONS_00050957
TCONS_00041685		TCONS_00050959
TCONS_00041734		TCONS_00051121
TCONS_00041736		TCONS_00051231
TCONS_00041742		TCONS_00051394
TCONS_00041854		TCONS_00051490
TCONS_00042064		TCONS_00051616
TCONS_00042377		TCONS_00051687
TCONS_00042488		TCONS_00051725
TCONS_00042512		TCONS_00051986
TCONS_00042515		TCONS_00052043
TCONS_00042543		TCONS_00052049
TCONS_00042550		TCONS_00052073
TCONS_00042559		TCONS_00052102
TCONS_00042559		TCONS_00052133
TCONS_00042592		TCONS_00052331
TCONS_00042685		TCONS_00052394
TCONS_00042818		TCONS_00052554
TCONS_00042852		TCONS_00052639
TCONS_00042956		TCONS_00052819
TCONS_00042960		TCONS_00052846
TCONS_00042965		TCONS_00052883
TCONS_00042965		TCONS_00052934
TCONS_00042966		TCONS_00053031
TCONS_00043049		TCONS_00053127
TCONS_00043049		TCONS_00053317
TCONS_00043050		TCONS_00053374
TCONS_00043313		TCONS_00053379
TCONS_00043378		TCONS_00053591
TCONS_00043462		TCONS_00053593
TCONS_00043468		TCONS_00053693
TCONS_00043468		TCONS_00053734
TCONS_00043473		TCONS_00053777
TCONS_00043485		TCONS_00053983
TCONS_00043487		TCONS_00054095
TCONS_00043513		TCONS_00054102
TCONS_00043555		TCONS_00054162
TCONS_00043565		TCONS_00054254
TCONS_00043565		TCONS_00054394
TCONS_00043680		TCONS_00054511
TCONS_00044120		TCONS_00054594
TCONS_00044121		TCONS_00054764
TCONS_00044124		TCONS_00054765
TCONS_00044270		TCONS_00054766
TCONS_00044271		TCONS_00054769
TCONS_00044277		TCONS_00054797
TCONS_00044337		TCONS_00054804
TCONS_00044498		TCONS_00054812
TCONS_00044499		TCONS_00054872
TCONS_00044628		TCONS_00054907
TCONS_00044628		TCONS_00054935
TCONS_00044688		TCONS_00054940
TCONS_00044816		TCONS_00055007
TCONS_00044908		TCONS_00055166
TCONS_00045042		TCONS_00055432
TCONS_00045239		TCONS_00055819
TCONS_00045242		TCONS_00056003
TCONS_00045473		TCONS_00056078
TCONS_00045694		TCONS_00056116
TCONS_00045695		TCONS_00056196
TCONS_00045763		TCONS_00056245
TCONS_00045764		TCONS_00056280
TCONS_00045829		TCONS_00056281
TCONS_00045881		TCONS_00056282
TCONS_00045891		TCONS_00056332
TCONS_00045933		TCONS_00056443
TCONS_00046002		TCONS_00056590
TCONS_00046042		TCONS_00056630
TCONS_00046141		TCONS_00056634
TCONS_00046141		TCONS_00056859
TCONS_00046189		TCONS_00056902
TCONS_00046189		TCONS_00057032
TCONS_00046266		TCONS_00057193
TCONS_00046339		TCONS_00057388
TCONS_00046339		TCONS_00057647
TCONS_00046419		TCONS_00057667
TCONS_00046419		TCONS_00057668
TCONS_00046700		TCONS_00057669
TCONS_00046760		TCONS_00057785
TCONS_00046768		TCONS_00057789
TCONS_00046861		TCONS_00057791
TCONS_00046861		TCONS_00057862
TCONS_00046984		TCONS_00058113
TCONS_00047349		TCONS_00058153
TCONS_00047634		TCONS_00058255
TCONS_00047684		TCONS_00058406
TCONS_00048089		TCONS_00058478
TCONS_00048561		TCONS_00058482
TCONS_00048561		TCONS_00058503
TCONS_00048616		TCONS_00058647
TCONS_00048616		TCONS_00058746
TCONS_00048617		TCONS_00058802
TCONS_00048617		TCONS_00058827
TCONS_00048625		TCONS_00058925
TCONS_00048625		TCONS_00058960
TCONS_00048626		TCONS_00058991
TCONS_00048628		TCONS_00059060
TCONS_00048629		TCONS_00059091
TCONS_00048631		TCONS_00059092
TCONS_00048794		TCONS_00059093
TCONS_00048903		TCONS_00059157
TCONS_00049003		TCONS_00059272
TCONS_00049012		TCONS_00059319
TCONS_00049012		TCONS_00059449
TCONS_00049018		TCONS_00059611
TCONS_00049128		TCONS_00059622
TCONS_00049129		TCONS_00059642
TCONS_00049129		TCONS_00059763
TCONS_00049219		TCONS_00059765
TCONS_00049440		TCONS_00059823
TCONS_00049485		TCONS_00059829
TCONS_00049620		TCONS_00060191
TCONS_00049732		TCONS_00060194
TCONS_00049813		TCONS_00060387
TCONS_00050107		TCONS_00060392
TCONS_00050108		TCONS_00060482
TCONS_00050127		TCONS_00060726
TCONS_00050130		TCONS_00061053
TCONS_00050245		TCONS_00061119
TCONS_00050264		TCONS_00061201
TCONS_00050276		TCONS_00061316
TCONS_00050436		TCONS_00061518
TCONS_00050443		TCONS_00061568
TCONS_00050644		TCONS_00061720
TCONS_00050644		TCONS_00061747
TCONS_00050815		TCONS_00061824
TCONS_00050838		TCONS_00061928
TCONS_00050853		TCONS_00062159
TCONS_00050853		TCONS_00062322
TCONS_00050863		TCONS_00062442
TCONS_00051132		TCONS_00062471
TCONS_00051342		TCONS_00062524
TCONS_00051342		TCONS_00062683
TCONS_00051343		TCONS_00062685
TCONS_00051359		TCONS_00062688
TCONS_00051458		TCONS_00062846
TCONS_00051458		TCONS_00063086
TCONS_00051525		TCONS_00063158
TCONS_00051619		TCONS_00063392
TCONS_00051645		TCONS_00063710
TCONS_00051646		TCONS_00063872
TCONS_00051646		TCONS_00063911
TCONS_00051686		TCONS_00063965
TCONS_00051853		TCONS_00064250
TCONS_00052010		TCONS_00064265
TCONS_00052058		TCONS_00064745
TCONS_00052103		TCONS_00064760
TCONS_00052110		TCONS_00064865
TCONS_00052194		TCONS_00064909
TCONS_00052283		TCONS_00065068
TCONS_00052355		TCONS_00065548
TCONS_00052355		TCONS_00065577
TCONS_00052452		TCONS_00066018
TCONS_00052588		TCONS_00066188
TCONS_00052689		TCONS_00066624
TCONS_00052703		TCONS_00066672
TCONS_00052736		TCONS_00066927
TCONS_00052818		TCONS_00066956
TCONS_00052847		TCONS_00067168
TCONS_00053275		TCONS_00067226
TCONS_00053320		TCONS_00067329
TCONS_00053373		TCONS_00067450
TCONS_00053484		TCONS_00067457
TCONS_00053717		TCONS_00067517
TCONS_00053717		TCONS_00067592
TCONS_00053735		TCONS_00067642
TCONS_00053779		TCONS_00067868
TCONS_00053779		TCONS_00067903
TCONS_00053780		TCONS_00067932
TCONS_00053783		TCONS_00068305
TCONS_00053784		TCONS_00068420
TCONS_00053941		TCONS_00068492
TCONS_00053960		TCONS_00068643
TCONS_00054239		TCONS_00068644
TCONS_00054250		TCONS_00068755
TCONS_00054505		TCONS_00068961
TCONS_00054527		TCONS_00068962
TCONS_00054541		TCONS_00068970
TCONS_00054595		TCONS_00068982
TCONS_00054640		TCONS_00068984
TCONS_00054641		TCONS_00069048
TCONS_00054641		TCONS_00069202
TCONS_00054642		TCONS_00069221
TCONS_00054679		TCONS_00069348
TCONS_00054695		TCONS_00069351
TCONS_00054770		TCONS_00069418
TCONS_00054796		TCONS_00069444
TCONS_00054796		TCONS_00069499
TCONS_00054798		TCONS_00069536
TCONS_00054835		TCONS_00069537
TCONS_00054835		TCONS_00069573
TCONS_00054854		TCONS_00069766
TCONS_00054871		TCONS_00069768
TCONS_00054884		TCONS_00069794
TCONS_00054968		TCONS_00069806
TCONS_00054972		TCONS_00069878
TCONS_00054972		TCONS_00069933
TCONS_00055006		TCONS_00070067
TCONS_00055185		TCONS_00070188
TCONS_00055185		TCONS_00070251
TCONS_00055200		TCONS_00070341
TCONS_00055210		TCONS_00070466
TCONS_00055222		TCONS_00070868
TCONS_00055274		TCONS_00070954
TCONS_00055315		TCONS_00071022
TCONS_00055315		TCONS_00071046
TCONS_00055413		TCONS_00071103
TCONS_00055434		TCONS_00071107
TCONS_00055458		TCONS_00071108
TCONS_00055791		TCONS_00071204
TCONS_00055822		TCONS_00071328
TCONS_00055822		TCONS_00071817
TCONS_00055823		TCONS_00071826
TCONS_00055841		TCONS_00071971
TCONS_00055960		TCONS_00072116
TCONS_00055960		TCONS_00072137
TCONS_00055961		TCONS_00072358
TCONS_00055961		TCONS_00072387
TCONS_00056006		TCONS_00072396
TCONS_00056019		TCONS_00072444
TCONS_00056019		TCONS_00072472
TCONS_00056132		TCONS_00072511
TCONS_00056133		TCONS_00072518
TCONS_00056294		TCONS_00072753
TCONS_00056323		TCONS_00072805
TCONS_00056327		TCONS_00072882
TCONS_00056410		TCONS_00072976
TCONS_00056691		TCONS_00073089
TCONS_00056727		TCONS_00073140
TCONS_00056729		TCONS_00073163
TCONS_00056897		TCONS_00073166
TCONS_00056898		TCONS_00073170
TCONS_00056899		TCONS_00073308
TCONS_00056909		TCONS_00073319
TCONS_00056997		TCONS_00073437
TCONS_00056997		TCONS_00073485
TCONS_00057018		TCONS_00073540
TCONS_00057045		TCONS_00073925
TCONS_00057045		TCONS_00074176
TCONS_00057127		TCONS_00074253
TCONS_00057311		TCONS_00074430
TCONS_00057613		TCONS_00074578
TCONS_00057625		TCONS_00074581
TCONS_00057737		TCONS_00074677
TCONS_00057759		TCONS_00074749
TCONS_00057822		TCONS_00075050
TCONS_00058012		TCONS_00075079
TCONS_00058127		TCONS_00075198
TCONS_00058141		TCONS_00075263
TCONS_00058160		TCONS_00075537
TCONS_00058338		TCONS_00075538
TCONS_00058404		TCONS_00075560
TCONS_00058445		TCONS_00075564
TCONS_00058446		TCONS_00075669
TCONS_00058513		TCONS_00075711
TCONS_00058697		TCONS_00075745
TCONS_00058706		TCONS_00075892
TCONS_00058745		TCONS_00076054
TCONS_00058747		TCONS_00076210
TCONS_00058990		TCONS_00076382
TCONS_00058990		TCONS_00076737
TCONS_00059075		TCONS_00076740
TCONS_00059099		TCONS_00076935
TCONS_00059131		TCONS_00077007
TCONS_00059131		TCONS_00077213
TCONS_00059138		TCONS_00077251
TCONS_00059155		TCONS_00077374
TCONS_00059211		TCONS_00077557
TCONS_00059400		TCONS_00077558
TCONS_00059448		TCONS_00077831
TCONS_00059521		TCONS_00078006
TCONS_00059567		TCONS_00078209
TCONS_00059567		TCONS_00078294
TCONS_00059577		TCONS_00078428
TCONS_00059596		TCONS_00078478
TCONS_00059701		TCONS_00078480
TCONS_00059906		TCONS_00078531
TCONS_00059906		TCONS_00078790
TCONS_00059986		TCONS_00078828
TCONS_00060034		TCONS_00079096
TCONS_00060247		TCONS_00079146
TCONS_00060389		TCONS_00079193
TCONS_00060389		TCONS_00079298
TCONS_00060442		TCONS_00079459
TCONS_00060442		TCONS_00079463
TCONS_00060515		TCONS_00079680
TCONS_00060572		TCONS_00079849
TCONS_00060661		TCONS_00079857
TCONS_00060661		TCONS_00079874
TCONS_00060668		TCONS_00079876
TCONS_00060753		TCONS_00079927
TCONS_00061125		TCONS_00079928
TCONS_00061303		TCONS_00079946
TCONS_00061310		TCONS_00080122
TCONS_00061323		TCONS_00080131
TCONS_00061323		TCONS_00080173
TCONS_00061334		TCONS_00080174
TCONS_00061334		TCONS_00080366
TCONS_00061551		TCONS_00080488
TCONS_00061677		TCONS_00080520
TCONS_00061741		TCONS_00080544
TCONS_00061741		TCONS_00080685
TCONS_00061741		TCONS_00080722
TCONS_00061741		TCONS_00080769
TCONS_00061741		TCONS_00080770
TCONS_00061741		TCONS_00080771
TCONS_00061741		TCONS_00080772
TCONS_00061741		TCONS_00080774
TCONS_00061741		TCONS_00080811
TCONS_00061741		TCONS_00080838
TCONS_00061741		TCONS_00081036
TCONS_00061741		TCONS_00081169
TCONS_00061741		TCONS_00081170
TCONS_00061741		TCONS_00081300
TCONS_00061830		TCONS_00081305
TCONS_00061878		TCONS_00081319
TCONS_00061959		TCONS_00081429
TCONS_00062142		TCONS_00081604
TCONS_00062249		TCONS_00081800
TCONS_00062250		TCONS_00081859
TCONS_00062252		TCONS_00081975
TCONS_00062252		TCONS_00081992
TCONS_00062253		TCONS_00082161
TCONS_00062266		TCONS_00082224
TCONS_00062266		TCONS_00082280
TCONS_00062671		TCONS_00082281
TCONS_00062686		TCONS_00082329
TCONS_00062825		TCONS_00082581
TCONS_00062891		TCONS_00082587
TCONS_00062964		TCONS_00082694
TCONS_00062965		TCONS_00082928
TCONS_00063170		TCONS_00083062
TCONS_00063444		TCONS_00083067
TCONS_00063489		TCONS_00083116
TCONS_00063771		TCONS_00083137
TCONS_00063958		TCONS_00083442
TCONS_00063958		TCONS_00083515
TCONS_00064010		TCONS_00083658
TCONS_00064124		TCONS_00083734
TCONS_00064216		TCONS_00083940
TCONS_00064241		TCONS_00084151
TCONS_00064268		TCONS_00084204
TCONS_00064269		TCONS_00084277
TCONS_00064342		TCONS_00084278
TCONS_00064392		TCONS_00084342
TCONS_00064612		TCONS_00084451
TCONS_00064756		TCONS_00084580
TCONS_00064774		TCONS_00084843
TCONS_00064947		TCONS_00084860
TCONS_00064981		TCONS_00085045
TCONS_00065057		TCONS_00085101
TCONS_00065100		TCONS_00085103
TCONS_00065571		TCONS_00085221
TCONS_00065769		TCONS_00085236
TCONS_00065920		TCONS_00085247
TCONS_00065920		TCONS_00085356
TCONS_00065928		TCONS_00085738
TCONS_00065938		TCONS_00085814
TCONS_00066198		TCONS_00085945
TCONS_00066593		TCONS_00086141
TCONS_00066761		TCONS_00086346
TCONS_00066767		TCONS_00086463
TCONS_00066769		TCONS_00086483
TCONS_00066852		TCONS_00086527
TCONS_00066852		TCONS_00086599
TCONS_00067018		TCONS_00086774
TCONS_00067069		TCONS_00086901
TCONS_00067504		TCONS_00086902
TCONS_00067762		TCONS_00086906
TCONS_00067938		TCONS_00087180
TCONS_00068134		TCONS_00087292
TCONS_00068135		TCONS_00087295
TCONS_00068137		TCONS_00087306
TCONS_00068148		TCONS_00087321
TCONS_00068154		TCONS_00087483
TCONS_00068154		TCONS_00087740
TCONS_00068601		TCONS_00087807
TCONS_00068670		TCONS_00087837
TCONS_00068711		TCONS_00088239
TCONS_00068731		TCONS_00088249
TCONS_00068765		TCONS_00088395
TCONS_00068867		TCONS_00088402
TCONS_00068869		TCONS_00088447
TCONS_00068869		TCONS_00088498
TCONS_00068953		TCONS_00088502
TCONS_00069054		TCONS_00088537
TCONS_00069140		TCONS_00088788
TCONS_00069143		TCONS_00088896
TCONS_00069237		TCONS_00088900
TCONS_00069237		TCONS_00089261
TCONS_00069437		TCONS_00089264
TCONS_00069468		TCONS_00089273
TCONS_00069598		TCONS_00089338
TCONS_00069625		TCONS_00089378
TCONS_00069730		TCONS_00089404
TCONS_00069730		TCONS_00089509
TCONS_00069736		TCONS_00089510
TCONS_00069764		TCONS_00089627
TCONS_00069775		TCONS_00089705
TCONS_00069834		TCONS_00089729
TCONS_00069834		TCONS_00089777
TCONS_00069884		TCONS_00089957
TCONS_00069909		TCONS_00090191
TCONS_00070016		TCONS_00090357
TCONS_00070074		TCONS_00090406
TCONS_00070074		TCONS_00090443
TCONS_00070105		TCONS_00090469
TCONS_00070231		TCONS_00090574
TCONS_00070250		TCONS_00090616
TCONS_00070252		TCONS_00090707
TCONS_00070252		TCONS_00090756
TCONS_00070460		TCONS_00090804
TCONS_00070460		TCONS_00090805
TCONS_00070646		TCONS_00090845
TCONS_00070724		TCONS_00090995
TCONS_00071096		TCONS_00091199
TCONS_00071110		TCONS_00091200
TCONS_00071207		TCONS_00091206
TCONS_00071375		TCONS_00091321
TCONS_00071918		TCONS_00091322
TCONS_00071920		TCONS_00091417
TCONS_00071959		TCONS_00091489
TCONS_00071959		TCONS_00091711
TCONS_00072075		TCONS_00091757
TCONS_00072076		TCONS_00091891
TCONS_00072078		TCONS_00092046
TCONS_00072080		TCONS_00092049
TCONS_00072199		TCONS_00092134
TCONS_00072279		TCONS_00092135
TCONS_00072367		TCONS_00092138
TCONS_00072388		TCONS_00092160
TCONS_00072388		TCONS_00092191
TCONS_00072519		TCONS_00092243
TCONS_00072519		TCONS_00092244
TCONS_00072785		TCONS_00092524
TCONS_00072785		TCONS_00092854
TCONS_00072985		TCONS_00092858
TCONS_00072989		TCONS_00093160
TCONS_00073004		TCONS_00093162
TCONS_00073058		TCONS_00093176
TCONS_00073223		TCONS_00093254
TCONS_00073320		TCONS_00093500
TCONS_00073417		TCONS_00093510
TCONS_00073442		TCONS_00093513
TCONS_00073536		TCONS_00093964
TCONS_00073625		TCONS_00093998
TCONS_00073626		TCONS_00094037
TCONS_00073627		TCONS_00094040
TCONS_00073707		TCONS_00094070
TCONS_00074113		TCONS_00094100
TCONS_00074130		TCONS_00094257
TCONS_00074132		TCONS_00094389
TCONS_00074153		TCONS_00094523
TCONS_00074157		TCONS_00094543
TCONS_00074157		TCONS_00094679
TCONS_00074159		TCONS_00094745
TCONS_00074202		TCONS_00094839
TCONS_00074442		TCONS_00094879
TCONS_00074575		TCONS_00094902
TCONS_00074645		TCONS_00095243
TCONS_00074743		TCONS_00095262
TCONS_00075046		TCONS_00095383
TCONS_00075197		TCONS_00095588
TCONS_00075200		TCONS_00095591
TCONS_00075202		TCONS_00095614
TCONS_00075212		TCONS_00095616
TCONS_00075256		TCONS_00095750
TCONS_00075313		TCONS_00096045
TCONS_00075510		TCONS_00096049
TCONS_00075641		TCONS_00096056
TCONS_00075690		TCONS_00096120
TCONS_00075747		TCONS_00096250
TCONS_00075750		TCONS_00096309
TCONS_00075750		TCONS_00096527
TCONS_00075796		TCONS_00096583
TCONS_00075797		TCONS_00096615
TCONS_00075966		TCONS_00096650
TCONS_00076073		TCONS_00096656
TCONS_00076073		TCONS_00096670
TCONS_00076268		TCONS_00096686
TCONS_00076329		TCONS_00096725
TCONS_00076346		TCONS_00096924
TCONS_00076346		TCONS_00096955
TCONS_00076619		TCONS_00096975
TCONS_00076758		TCONS_00097182
TCONS_00076796		TCONS_00097354
TCONS_00076852		TCONS_00097405
TCONS_00076979		TCONS_00097410
TCONS_00076996		TCONS_00097800
TCONS_00077183		TCONS_00097805
TCONS_00077254		TCONS_00097917
TCONS_00077254		TCONS_00097959
TCONS_00077271		TCONS_00098057
TCONS_00077423		TCONS_00098058
TCONS_00077426		TCONS_00098099
TCONS_00077487		TCONS_00098100
TCONS_00077487		TCONS_00098103
TCONS_00077553		TCONS_00098284
TCONS_00077777		TCONS_00098351
TCONS_00077777		TCONS_00098715
TCONS_00077829		TCONS_00098898
TCONS_00077939		TCONS_00098900
TCONS_00078208		TCONS_00098975
TCONS_00078298		TCONS_00098976
TCONS_00078299		TCONS_00099290
TCONS_00078527		TCONS_00099293
TCONS_00078527		TCONS_00099296
TCONS_00078529		TCONS_00099331
TCONS_00078547		TCONS_00099538
TCONS_00078789		TCONS_00099579
TCONS_00079158		TCONS_00099708
TCONS_00079440		TCONS_00099737
TCONS_00079628		TCONS_00099757
TCONS_00079698		TCONS_00099826
TCONS_00079785		TCONS_00099866
TCONS_00079785		TCONS_00099929
TCONS_00079882		TCONS_00099982
TCONS_00079882		TCONS_00100044
TCONS_00079883		TCONS_00100050
TCONS_00079950		TCONS_00100180
TCONS_00079950		TCONS_00100216
TCONS_00079951		TCONS_00100228
TCONS_00079963		TCONS_00100309
TCONS_00079967		TCONS_00100399
TCONS_00080029		TCONS_00100406
TCONS_00080029		TCONS_00100630
TCONS_00080134		TCONS_00100633
TCONS_00080215		TCONS_00100882
TCONS_00080368		TCONS_00101105
TCONS_00080384		TCONS_00101255
TCONS_00080753		TCONS_00101308
TCONS_00081019		TCONS_00101374
TCONS_00081109		TCONS_00101542
TCONS_00081167		TCONS_00101809
TCONS_00081167		TCONS_00102077
TCONS_00081424		TCONS_00102135
TCONS_00081520		TCONS_00102183
TCONS_00081524		TCONS_00102335
TCONS_00081558		TCONS_00102622
TCONS_00081945		TCONS_00102665
TCONS_00082032		TCONS_00102866
TCONS_00082037		TCONS_00103047
TCONS_00082040		TCONS_00103129
TCONS_00082040		TCONS_00103194
TCONS_00082066		TCONS_00103282
TCONS_00082091		TCONS_00103693
TCONS_00082182		TCONS_00103904
TCONS_00082571		TCONS_00104149
TCONS_00082607		TCONS_00104155
TCONS_00082730		TCONS_00104220
TCONS_00082926		TCONS_00104221
TCONS_00082930		TCONS_00104404
TCONS_00083034		TCONS_00104638
TCONS_00083034		TCONS_00104735
TCONS_00083059		TCONS_00104967
TCONS_00083164		TCONS_00104971
TCONS_00083181		TCONS_00104972
TCONS_00083181		TCONS_00105016
TCONS_00083189		TCONS_00105021
TCONS_00083242		TCONS_00105070
TCONS_00083422		TCONS_00105081
TCONS_00083514		TCONS_00105090
TCONS_00083647		TCONS_00105153
TCONS_00083647		TCONS_00105270
TCONS_00083724		TCONS_00105283
TCONS_00083868		TCONS_00105391
TCONS_00083891		TCONS_00105433
TCONS_00084153		TCONS_00105614
TCONS_00084177		TCONS_00105674
TCONS_00084177		TCONS_00105826
TCONS_00084205		TCONS_00106172
TCONS_00084280		TCONS_00106349
TCONS_00084281		TCONS_00106613
TCONS_00084283		TCONS_00106624
TCONS_00084288		TCONS_00106675
TCONS_00084288		TCONS_00106729
TCONS_00084289		TCONS_00106958
TCONS_00084337		TCONS_00107304
TCONS_00084338		TCONS_00107389
TCONS_00084544		TCONS_00107441
TCONS_00084565		TCONS_00107496
TCONS_00084735		TCONS_00107618
TCONS_00084852		TCONS_00107689
TCONS_00084883		TCONS_00107750
TCONS_00085100		TCONS_00107897
TCONS_00085100		TCONS_00107998
TCONS_00085104		TCONS_00108068
TCONS_00085108		TCONS_00108240
TCONS_00085117		TCONS_00108241
TCONS_00085117		TCONS_00108286
TCONS_00085130		TCONS_00108290
TCONS_00085149		TCONS_00108301
TCONS_00085362		TCONS_00108347
TCONS_00085415		TCONS_00108354
TCONS_00085416		TCONS_00108417
TCONS_00085550		TCONS_00108598
TCONS_00085664		TCONS_00108615
TCONS_00085693		TCONS_00108702
TCONS_00085693		TCONS_00109048
TCONS_00085759		TCONS_00109088
TCONS_00085818		TCONS_00109289
TCONS_00085818		TCONS_00109327
TCONS_00085820		TCONS_00109328
TCONS_00085881		TCONS_00109390
TCONS_00085911		TCONS_00109391
TCONS_00086093		TCONS_00109392
TCONS_00086100		TCONS_00109394
TCONS_00086102		TCONS_00109803
TCONS_00086347		TCONS_00109804
TCONS_00086347		TCONS_00109891
TCONS_00086350		TCONS_00109942
TCONS_00086350		TCONS_00109969
TCONS_00086450		TCONS_00110189
TCONS_00086450		TCONS_00110198
TCONS_00086702		TCONS_00110202
TCONS_00086720		TCONS_00110248
TCONS_00086720		TCONS_00110345
TCONS_00086910		TCONS_00110346
TCONS_00086971		TCONS_00110540
TCONS_00086971		TCONS_00110572
TCONS_00087223		TCONS_00110573
TCONS_00087259		TCONS_00110574
TCONS_00087296		TCONS_00110642
TCONS_00087296		TCONS_00110827
TCONS_00087376		TCONS_00110861
TCONS_00087377		TCONS_00110927
TCONS_00087381		TCONS_00110995
TCONS_00087403		TCONS_00110998
TCONS_00087403		TCONS_00111060
TCONS_00087475		TCONS_00111066
TCONS_00087475		TCONS_00111135
TCONS_00087653		TCONS_00111194
TCONS_00087863		TCONS_00111288
TCONS_00088369		TCONS_00111488
TCONS_00088466		TCONS_00111559
TCONS_00088652		TCONS_00111578
TCONS_00088982		TCONS_00111658
TCONS_00088984		TCONS_00111716
TCONS_00089015		TCONS_00111718
TCONS_00089077		TCONS_00111733
TCONS_00089084		TCONS_00111735
TCONS_00089100		TCONS_00111827
TCONS_00089100		TCONS_00111828
TCONS_00089153		TCONS_00111829
TCONS_00089214		TCONS_00111830
TCONS_00089214		TCONS_00111835
TCONS_00089288		TCONS_00112071
TCONS_00089336		TCONS_00112235
TCONS_00089336		TCONS_00112325
TCONS_00089342		TCONS_00112383
TCONS_00089473		TCONS_00112488
TCONS_00089473		TCONS_00112544
TCONS_00089686		TCONS_00112611
TCONS_00089917		TCONS_00112621
TCONS_00089917		TCONS_00112714
TCONS_00089950		TCONS_00112740
TCONS_00089950		TCONS_00112742
TCONS_00089954		TCONS_00112962
TCONS_00089954		TCONS_00112963
TCONS_00090387		TCONS_00112966
TCONS_00090453		TCONS_00112967
TCONS_00090505		TCONS_00113045
TCONS_00090506		TCONS_00113048
TCONS_00090543		TCONS_00113432
TCONS_00090617		TCONS_00113470
TCONS_00090652		TCONS_00113584
TCONS_00090801		TCONS_00113615
TCONS_00090806		TCONS_00113616
TCONS_00090924		TCONS_00113750
TCONS_00090993		TCONS_00113963
TCONS_00091196		TCONS_00113968
TCONS_00091198		TCONS_00113969
TCONS_00091198		TCONS_00114317
TCONS_00091257		TCONS_00114325
TCONS_00091290		TCONS_00114419
TCONS_00091373		TCONS_00114526
TCONS_00091403		TCONS_00114615
TCONS_00091603		TCONS_00114649
TCONS_00091603		TCONS_00114930
TCONS_00091712		TCONS_00115279
TCONS_00091810		TCONS_00115422
TCONS_00091974		TCONS_00115484
TCONS_00091975		TCONS_00115590
TCONS_00092137		TCONS_00115669
TCONS_00092457		TCONS_00115835
TCONS_00092457		TCONS_00115970
TCONS_00092502		TCONS_00115977
TCONS_00092691		TCONS_00116066
TCONS_00092697		TCONS_00116129
TCONS_00092836		TCONS_00116197
TCONS_00092839		TCONS_00116237
TCONS_00092886		TCONS_00116252
TCONS_00092923		TCONS_00116253
TCONS_00092923		TCONS_00116329
TCONS_00092925		TCONS_00116804
TCONS_00092966		TCONS_00116807
TCONS_00092966		TCONS_00116813
TCONS_00093041		TCONS_00116836
TCONS_00093180		TCONS_00116965
TCONS_00093181		TCONS_00116967
TCONS_00093296		TCONS_00117036
TCONS_00093364		TCONS_00117379
TCONS_00093364		TCONS_00117382
TCONS_00093433		TCONS_00117383
TCONS_00093638		TCONS_00117402
TCONS_00093685		TCONS_00117404
TCONS_00093742		TCONS_00117543
TCONS_00093772		TCONS_00117575
TCONS_00093840		TCONS_00117579
TCONS_00093985		TCONS_00117770
TCONS_00093985		TCONS_00117780
TCONS_00093989		TCONS_00117803
TCONS_00094006		TCONS_00117837
TCONS_00094024		TCONS_00117916
TCONS_00094024		TCONS_00118018
TCONS_00094087		TCONS_00118126
TCONS_00094121		TCONS_00118243
TCONS_00094130		TCONS_00118382
TCONS_00094130		TCONS_00118441
TCONS_00094169		TCONS_00118482
TCONS_00094222		TCONS_00118540
TCONS_00094249		TCONS_00118566
TCONS_00094249		TCONS_00118890
TCONS_00094319		TCONS_00118909
TCONS_00094423		TCONS_00118998
TCONS_00094475		TCONS_00119241
TCONS_00094544		TCONS_00119399
TCONS_00094617		TCONS_00119612
TCONS_00094660		TCONS_00119708
TCONS_00094712		TCONS_00119886
TCONS_00094788		TCONS_00119968
TCONS_00094788		TCONS_00119976
TCONS_00094831		TCONS_00120029
TCONS_00094838		TCONS_00120054
TCONS_00095318		TCONS_00120130
TCONS_00095319		TCONS_00120222
TCONS_00095468		TCONS_00120242
TCONS_00095576		TCONS_00120251
TCONS_00095691		TCONS_00120334
TCONS_00095729		TCONS_00120335
TCONS_00095732		TCONS_00120337
TCONS_00095891		TCONS_00120516
TCONS_00095991		TCONS_00120544
TCONS_00096243		TCONS_00120554
TCONS_00096264		TCONS_00120734
TCONS_00096266		TCONS_00120816
TCONS_00096702		TCONS_00120956
TCONS_00096702		TCONS_00121077
TCONS_00096723		TCONS_00121092
TCONS_00096925		TCONS_00121101
TCONS_00097001		TCONS_00121406
TCONS_00097001		TCONS_00121428
TCONS_00097298		TCONS_00121517
TCONS_00097330		TCONS_00121674
TCONS_00097332		TCONS_00121762
TCONS_00097453		TCONS_00121970
TCONS_00097454		TCONS_00122226
TCONS_00097605		TCONS_00122229
TCONS_00097605		TCONS_00122246
TCONS_00097958		TCONS_00122294
TCONS_00097958		TCONS_00122633
TCONS_00098056		TCONS_00123040
TCONS_00098086		TCONS_00123320
TCONS_00098086		TCONS_00123328
TCONS_00098268		TCONS_00123390
TCONS_00098272		TCONS_00123546
TCONS_00098283		TCONS_00123580
TCONS_00098320		TCONS_00123705
TCONS_00098320		TCONS_00123707
TCONS_00098327		TCONS_00123721
TCONS_00098327		TCONS_00123938
TCONS_00098345		TCONS_00124041
TCONS_00098382		TCONS_00124058
TCONS_00098382		TCONS_00124061
TCONS_00098455		TCONS_00124352
TCONS_00098488		TCONS_00124513
TCONS_00098505		TCONS_00124558
TCONS_00098505		TCONS_00126447
TCONS_00098561		TCONS_00126449
TCONS_00098649		TCONS_00126460
TCONS_00098650		TCONS_00126508
TCONS_00098651		TCONS_00126534
TCONS_00098661		TCONS_00126622
TCONS_00098721		TCONS_00126932
TCONS_00098726		TCONS_00126986
TCONS_00098726		TCONS_00126995
TCONS_00098784		TCONS_00127039
TCONS_00098844		TCONS_00127155
TCONS_00098922		TCONS_00127156
TCONS_00098939		TCONS_00127219
TCONS_00098940		TCONS_00127235
TCONS_00098951		TCONS_00127299
TCONS_00098952		TCONS_00127936
TCONS_00099008		TCONS_00128069
TCONS_00099107		TCONS_00128070
TCONS_00099112		TCONS_00128078
TCONS_00099112		TCONS_00128081
TCONS_00099171		TCONS_00128082
TCONS_00099502		TCONS_00128084
TCONS_00099502		TCONS_00128085
TCONS_00099503		TCONS_00128548
TCONS_00099566		TCONS_00128657
TCONS_00099594		TCONS_00129409
TCONS_00099677		TCONS_00129479
TCONS_00099745		TCONS_00129480
TCONS_00099894		TCONS_00129620
TCONS_00099902		TCONS_00129646
TCONS_00099902		TCONS_00129650
TCONS_00099905		XM_005886651.1
TCONS_00099930		XM_005886653.2
TCONS_00099948		XM_005886672.2
TCONS_00100013		XM_005886685.2
TCONS_00100339		XM_005886760.2
TCONS_00100503		XM_005886787.1
TCONS_00100680		XM_005886795.1
TCONS_00100721		XM_005886825.1
TCONS_00100761		XM_005886879.2
TCONS_00101128		XM_005886883.2
TCONS_00101413		XM_005886885.2
TCONS_00101455		XM_005886905.1
TCONS_00101457		XM_005887063.1
TCONS_00101457		XM_005887127.1
TCONS_00101533		XM_005887145.2
TCONS_00101545		XM_005887173.1
TCONS_00101661		XM_005887196.2
TCONS_00101693		XM_005887217.1
TCONS_00101694		XM_005887239.2
TCONS_00101709		XM_005887254.1
TCONS_00102098		XM_005887271.2
TCONS_00102152		XM_005887281.2
TCONS_00102175		XM_005887305.2
TCONS_00102327		XM_005887312.1
TCONS_00102329		XM_005887340.2
TCONS_00102346		XM_005887375.1
TCONS_00102346		XM_005887420.1
TCONS_00102379		XM_005887422.1
TCONS_00102417		XM_005887633.1
TCONS_00102645		XM_005887682.2
TCONS_00102668		XM_005887683.2
TCONS_00102668		XM_005887699.1
TCONS_00102669		XM_005887739.2
TCONS_00102712		XM_005887759.2
TCONS_00102712		XM_005887897.2
TCONS_00102777		XM_005887950.2
TCONS_00102806		XM_005887965.1
TCONS_00102806		XM_005887969.1
TCONS_00102833		XM_005888005.2
TCONS_00102914		XM_005888054.2
TCONS_00102943		XM_005888068.2
TCONS_00102954		XM_005888077.2
TCONS_00103325		XM_005888079.2
TCONS_00103402		XM_005888094.2
TCONS_00103402		XM_005888118.2
TCONS_00103557		XM_005888133.2
TCONS_00103637		XM_005888134.2
TCONS_00103637		XM_005888157.1
TCONS_00103684		XM_005888175.2
TCONS_00103685		XM_005888272.1
TCONS_00103801		XM_005888299.1
TCONS_00103801		XM_005888310.2
TCONS_00103844		XM_005888386.1
TCONS_00103913		XM_005888388.2
TCONS_00104202		XM_005888458.2
TCONS_00104240		XM_005888501.1
TCONS_00104268		XM_005888515.2
TCONS_00104331		XM_005888539.2
TCONS_00104401		XM_005888550.2
TCONS_00104409		XM_005888626.2
TCONS_00104409		XM_005888654.1
TCONS_00104590		XM_005888662.1
TCONS_00104958		XM_005888683.1
TCONS_00104968		XM_005888688.1
TCONS_00105233		XM_005888705.1
TCONS_00105234		XM_005888714.1
TCONS_00105279		XM_005888745.2
TCONS_00105298		XM_005888758.1
TCONS_00105299		XM_005888766.1
TCONS_00105299		XM_005888783.1
TCONS_00105438		XM_005888794.1
TCONS_00105438		XM_005888834.1
TCONS_00105569		XM_005888874.2
TCONS_00105842		XM_005888890.1
TCONS_00105842		XM_005888895.2
TCONS_00106080		XM_005888978.2
TCONS_00106115		XM_005888982.2
TCONS_00106115		XM_005889001.2
TCONS_00106170		XM_005889003.1
TCONS_00106193		XM_005889031.2
TCONS_00106194		XM_005889049.2
TCONS_00106445		XM_005889057.1
TCONS_00106639		XM_005889061.2
TCONS_00106658		XM_005889101.2
TCONS_00106712		XM_005889106.2
TCONS_00106720		XM_005889114.1
TCONS_00107162		XM_005889135.2
TCONS_00107208		XM_005889143.2
TCONS_00107299		XM_005889219.2
TCONS_00107415		XM_005889224.1
TCONS_00107415		XM_005889237.2
TCONS_00107422		XM_005889238.2
TCONS_00107498		XM_005889240.1
TCONS_00107705		XM_005889243.2
TCONS_00107753		XM_005889244.2
TCONS_00107759		XM_005889409.1
TCONS_00107850		XM_005889423.1
TCONS_00107850		XM_005889428.2
TCONS_00107975		XM_005889543.1
TCONS_00107975		XM_005889572.1
TCONS_00107996		XM_005889658.2
TCONS_00108017		XM_005889668.2
TCONS_00108069		XM_005889683.2
TCONS_00108249		XM_005889728.2
TCONS_00108359		XM_005889796.1
TCONS_00108361		XM_005889805.1
TCONS_00108445		XM_005889812.2
TCONS_00108681		XM_005889836.1
TCONS_00108694		XM_005889837.2
TCONS_00108753		XM_005889852.1
TCONS_00108758		XM_005889854.2
TCONS_00108910		XM_005889855.2
TCONS_00108910		XM_005889902.2
TCONS_00108912		XM_005889922.2
TCONS_00108914		XM_005889956.1
TCONS_00108990		XM_005889968.2
TCONS_00108994		XM_005889993.2
TCONS_00109131		XM_005890034.2
TCONS_00109133		XM_005890054.1
TCONS_00109133		XM_005890136.2
TCONS_00109259		XM_005890152.1
TCONS_00109261		XM_005890253.2
TCONS_00109301		XM_005890269.1
TCONS_00109307		XM_005890292.2
TCONS_00109307		XM_005890356.2
TCONS_00109400		XM_005890392.2
TCONS_00109400		XM_005890456.2
TCONS_00109531		XM_005890466.2
TCONS_00109818		XM_005890470.2
TCONS_00109907		XM_005890490.2
TCONS_00109909		XM_005890584.1
TCONS_00109910		XM_005890640.2
TCONS_00109910		XM_005890641.2
TCONS_00109912		XM_005890670.1
TCONS_00109970		XM_005890711.1
TCONS_00110123		XM_005890731.1
TCONS_00110182		XM_005890746.2
TCONS_00110199		XM_005890778.1
TCONS_00110200		XM_005890786.1
TCONS_00110205		XM_005890884.1
TCONS_00110246		XM_005890895.2
TCONS_00110313		XM_005890938.2
TCONS_00110352		XM_005890940.2
TCONS_00110829		XM_005890955.1
TCONS_00111013		XM_005890995.2
TCONS_00111118		XM_005891004.1
TCONS_00111192		XM_005891025.2
TCONS_00111321		XM_005891072.2
TCONS_00111367		XM_005891162.2
TCONS_00111367		XM_005891173.2
TCONS_00111460		XM_005891206.1
TCONS_00111490		XM_005891276.2
TCONS_00111674		XM_005891284.2
TCONS_00111720		XM_005891302.2
TCONS_00111732		XM_005891324.2
TCONS_00111831		XM_005891370.1
TCONS_00111956		XM_005891428.1
TCONS_00112027		XM_005891471.1
TCONS_00112083		XM_005891499.2
TCONS_00112083		XM_005891532.2
TCONS_00112236		XM_005891563.2
TCONS_00112397		XM_005891615.1
TCONS_00112398		XM_005891627.2
TCONS_00112681		XM_005891661.1
TCONS_00112752		XM_005891665.1
TCONS_00112753		XM_005891666.1
TCONS_00113253		XM_005891724.1
TCONS_00113330		XM_005891728.2
TCONS_00113389		XM_005891729.2
TCONS_00113445		XM_005891740.2
TCONS_00113487		XM_005891818.2
TCONS_00113550		XM_005891847.2
TCONS_00113692		XM_005891874.2
TCONS_00113836		XM_005891908.2
TCONS_00113971		XM_005891967.2
TCONS_00113977		XM_005892007.1
TCONS_00114002		XM_005892011.1
TCONS_00114421		XM_005892040.2
TCONS_00114438		XM_005892061.1
TCONS_00114440		XM_005892105.2
TCONS_00114497		XM_005892125.2
TCONS_00114555		XM_005892159.1
TCONS_00114569		XM_005892223.1
TCONS_00114570		XM_005892231.2
TCONS_00114570		XM_005892249.2
TCONS_00114641		XM_005892303.1
TCONS_00114644		XM_005892336.2
TCONS_00114648		XM_005892349.1
TCONS_00114708		XM_005892355.1
TCONS_00114708		XM_005892356.1
TCONS_00114709		XM_005892406.1
TCONS_00114722		XM_005892466.1
TCONS_00114741		XM_005892471.1
TCONS_00114812		XM_005892493.1
TCONS_00115046		XM_005892498.2
TCONS_00115153		XM_005892502.1
TCONS_00115204		XM_005892505.2
TCONS_00115265		XM_005892511.2
TCONS_00115265		XM_005892512.2
TCONS_00115308		XM_005892513.2
TCONS_00115355		XM_005892527.1
TCONS_00115546		XM_005892544.1
TCONS_00115960		XM_005892547.1
TCONS_00115979		XM_005892551.2
TCONS_00115986		XM_005892554.2
TCONS_00116006		XM_005892587.2
TCONS_00116014		XM_005892662.2
TCONS_00116041		XM_005892666.2
TCONS_00116121		XM_005892670.1
TCONS_00116369		XM_005892706.2
TCONS_00116369		XM_005892729.1
TCONS_00116440		XM_005892739.1
TCONS_00116875		XM_005892777.2
TCONS_00116977		XM_005892829.2
TCONS_00117033		XM_005892852.1
TCONS_00117034		XM_005892919.2
TCONS_00117080		XM_005892965.1
TCONS_00117091		XM_005892983.1
TCONS_00117091		XM_005893051.2
TCONS_00117155		XM_005893059.2
TCONS_00117557		XM_005893062.2
TCONS_00117571		XM_005893117.2
TCONS_00117862		XM_005893277.1
TCONS_00118348		XM_005893284.2
TCONS_00118473		XM_005893423.1
TCONS_00118575		XM_005893560.2
TCONS_00118737		XM_005893635.1
TCONS_00118779		XM_005893701.1
TCONS_00118779		XM_005893707.2
TCONS_00118783		XM_005893767.2
TCONS_00118972		XM_005893819.2
TCONS_00118997		XM_005893832.1
TCONS_00118997		XM_005893851.2
TCONS_00119164		XM_005893880.2
TCONS_00119164		XM_005893887.1
TCONS_00119426		XM_005893902.2
TCONS_00119609		XM_005893916.2
TCONS_00119609		XM_005893959.2
TCONS_00119634		XM_005893967.1
TCONS_00119634		XM_005894063.2
TCONS_00119651		XM_005894073.2
TCONS_00119661		XM_005894110.2
TCONS_00119661		XM_005894166.1
TCONS_00120048		XM_005894215.2
TCONS_00120403		XM_005894218.2
TCONS_00120535		XM_005894282.2
TCONS_00120535		XM_005894285.2
TCONS_00120647		XM_005894302.1
TCONS_00120650		XM_005894344.2
TCONS_00120722		XM_005894379.1
TCONS_00120805		XM_005894400.2
TCONS_00120805		XM_005894452.1
TCONS_00120819		XM_005894482.2
TCONS_00120819		XM_005894523.2
TCONS_00120931		XM_005894567.1
TCONS_00120949		XM_005894592.2
TCONS_00121063		XM_005894600.1
TCONS_00121065		XM_005894601.1
TCONS_00121250		XM_005894611.2
TCONS_00121385		XM_005894618.2
TCONS_00121407		XM_005894631.1
TCONS_00121609		XM_005894633.2
TCONS_00121609		XM_005894634.2
TCONS_00121622		XM_005894635.1
TCONS_00121622		XM_005894644.1
TCONS_00121979		XM_005894682.2
TCONS_00122297		XM_005894787.2
TCONS_00122297		XM_005894890.2
TCONS_00122432		XM_005894933.2
TCONS_00122548		XM_005894959.2
TCONS_00122761		XM_005895043.1
TCONS_00122811		XM_005895044.1
TCONS_00122811		XM_005895188.1
TCONS_00122824		XM_005895189.1
TCONS_00122824		XM_005895194.1
TCONS_00122857		XM_005895216.2
TCONS_00122877		XM_005895241.1
TCONS_00122959		XM_005895261.2
TCONS_00122959		XM_005895263.2
TCONS_00123050		XM_005895295.2
TCONS_00123050		XM_005895303.2
TCONS_00123261		XM_005895312.2
TCONS_00123402		XM_005895365.2
TCONS_00123422		XM_005895369.2
TCONS_00123550		XM_005895401.1
TCONS_00123655		XM_005895485.1
TCONS_00123788		XM_005895536.2
TCONS_00123788		XM_005895589.2
TCONS_00124015		XM_005895605.1
TCONS_00124057		XM_005895609.1
TCONS_00124098		XM_005895647.2
TCONS_00124441		XM_005895673.1
TCONS_00124447		XM_005895702.1
TCONS_00124488		XM_005895706.1
TCONS_00124493		XM_005895734.2
TCONS_00124697		XM_005895767.1
TCONS_00124910		XM_005895835.1
TCONS_00126010		XM_005895859.2
TCONS_00126509		XM_005895868.1
TCONS_00126532		XM_005895914.1
TCONS_00126929		XM_005895916.2
TCONS_00126996		XM_005895933.2
TCONS_00127029		XM_005895936.1
TCONS_00127029		XM_005895948.2
TCONS_00127035		XM_005895953.1
TCONS_00127220		XM_005896083.1
TCONS_00127287		XM_005896112.2
TCONS_00127348		XM_005896143.2
TCONS_00127372		XM_005896196.2
TCONS_00127372		XM_005896206.2
TCONS_00127524		XM_005896208.2
TCONS_00127580		XM_005896218.2
TCONS_00127820		XM_005896219.1
TCONS_00127847		XM_005896240.2
TCONS_00127982		XM_005896242.2
TCONS_00128016		XM_005896339.2
TCONS_00128293		XM_005896395.1
TCONS_00128422		XM_005896401.2
TCONS_00128425		XM_005896448.1
TCONS_00128581		XM_005896457.2
TCONS_00129016		XM_005896469.2
TCONS_00129043		XM_005896485.2
TCONS_00129058		XM_005896492.2
TCONS_00129080		XM_005896536.2
TCONS_00129115		XM_005896552.1
TCONS_00129155		XM_005896571.2
TCONS_00129155		XM_005896575.1
TCONS_00129543		XM_005896625.1
TCONS_00129582		XM_005896636.2
TCONS_00130228		XM_005896641.1
TCONS_00130228		XM_005896661.1
TCONS_00175286		XM_005896672.2
TCONS_00177064		XM_005896715.2
TCONS_00238616		XM_005896744.1
TCONS_00249727		XM_005896753.1
XM_005886638.2		XM_005896772.1
XM_005886652.1		XM_005896776.2
XM_005886652.2		XM_005896831.1
XM_005886677.2		XM_005896834.1
XM_005886695.2		XM_005896862.1
XM_005886736.1		XM_005896890.2
XM_005886737.1		XM_005896899.1
XM_005886738.1		XM_005896902.1
XM_005886740.1		XM_005896917.2
XM_005886743.1		XM_005896960.1
XM_005886748.1		XM_005896961.1
XM_005886750.1		XM_005896968.1
XM_005886785.2		XM_005896978.1
XM_005886810.2		XM_005896984.1
XM_005886876.1		XM_005897042.2
XM_005886907.1		XM_005897044.2
XM_005886908.2		XM_005897058.2
XM_005886958.1		XM_005897071.1
XM_005887025.2		XM_005897075.1
XM_005887059.2		XM_005897086.1
XM_005887115.1		XM_005897096.1
XM_005887119.1		XM_005897102.2
XM_005887119.2		XM_005897115.1
XM_005887141.1		XM_005897120.1
XM_005887142.2		XM_005897162.2
XM_005887142.3		XM_005897167.2
XM_005887208.2		XM_005897177.2
XM_005887208.3		XM_005897183.2
XM_005887213.2		XM_005897196.2
XM_005887227.2		XM_005897213.2
XM_005887235.1		XM_005897218.2
XM_005887235.2		XM_005897269.2
XM_005887275.1		XM_005897270.2
XM_005887275.2		XM_005897287.2
XM_005887329.1		XM_005897351.2
XM_005887336.1		XM_005897380.2
XM_005887361.1		XM_005897406.2
XM_005887377.2		XM_005897417.1
XM_005887412.2		XM_005897419.1
XM_005887412.3		XM_005897433.1
XM_005887413.2		XM_005897482.2
XM_005887416.1		XM_005897492.2
XM_005887418.1		XM_005897498.1
XM_005887429.2		XM_005897505.2
XM_005887442.2		XM_005897506.1
XM_005887456.2		XM_005897531.1
XM_005887456.3		XM_005897550.2
XM_005887478.1		XM_005897551.1
XM_005887479.1		XM_005897559.2
XM_005887481.2		XM_005897567.2
XM_005887481.3		XM_005897617.1
XM_005887508.1		XM_005897661.1
XM_005887512.2		XM_005897681.2
XM_005887537.1		XM_005897735.2
XM_005887540.2		XM_005897741.1
XM_005887562.1		XM_005897781.2
XM_005887565.2		XM_005897805.2
XM_005887574.1		XM_005897807.2
XM_005887585.2		XM_005897860.1
XM_005887599.2		XM_005897938.1
XM_005887600.2		XM_005897958.2
XM_005887600.3		XM_005897960.2
XM_005887624.1		XM_005897961.2
XM_005887624.2		XM_005898003.2
XM_005887643.2		XM_005898044.2
XM_005887679.1		XM_005898073.1
XM_005887686.2		XM_005898089.2
XM_005887686.3		XM_005898096.2
XM_005887692.2		XM_005898127.1
XM_005887715.1		XM_005898252.1
XM_005887732.1		XM_005898268.2
XM_005887762.1		XM_005898313.1
XM_005887762.2		XM_005898340.2
XM_005887792.1		XM_005898363.2
XM_005887792.2		XM_005898383.1
XM_005887800.1		XM_005898422.1
XM_005887800.2		XM_005898424.1
XM_005887840.1		XM_005898427.1
XM_005887852.1		XM_005898472.2
XM_005887858.1		XM_005898487.2
XM_005887858.2		XM_005898516.2
XM_005887880.2		XM_005898517.2
XM_005887940.1		XM_005898539.1
XM_005887941.2		XM_005898580.2
XM_005887955.1		XM_005898582.2
XM_005887967.1		XM_005898593.1
XM_005887967.2		XM_005898594.1
XM_005887978.2		XM_005898620.2
XM_005887988.1		XM_005898741.2
XM_005887988.2		XM_005898797.1
XM_005887995.1		XM_005898810.1
XM_005887995.2		XM_005898856.1
XM_005888023.2		XM_005898933.2
XM_005888035.1		XM_005898937.2
XM_005888035.2		XM_005898942.2
XM_005888104.1		XM_005898952.2
XM_005888104.2		XM_005898960.1
XM_005888105.1		XM_005898980.2
XM_005888105.2		XM_005898994.2
XM_005888106.1		XM_005899035.2
XM_005888106.2		XM_005899068.1
XM_005888128.1		XM_005899093.2
XM_005888128.2		XM_005899099.2
XM_005888153.2		XM_005899112.2
XM_005888171.2		XM_005899140.1
XM_005888212.2		XM_005899182.2
XM_005888214.2		XM_005899194.2
XM_005888224.1		XM_005899200.2
XM_005888293.2		XM_005899257.2
XM_005888294.2		XM_005899279.2
XM_005888362.1		XM_005899299.2
XM_005888362.2		XM_005899303.2
XM_005888363.2		XM_005899337.1
XM_005888374.2		XM_005899346.1
XM_005888425.2		XM_005899382.1
XM_005888428.1		XM_005899389.1
XM_005888433.1		XM_005899397.1
XM_005888433.2		XM_005899398.1
XM_005888437.2		XM_005899405.2
XM_005888446.1		XM_005899410.1
XM_005888463.2		XM_005899422.2
XM_005888476.1		XM_005899423.1
XM_005888477.2		XM_005899476.2
XM_005888483.1		XM_005899506.2
XM_005888483.2		XM_005899527.2
XM_005888503.2		XM_005899553.2
XM_005888506.2		XM_005899641.1
XM_005888506.3		XM_005899645.2
XM_005888510.2		XM_005899651.2
XM_005888513.2		XM_005899657.1
XM_005888545.2		XM_005899672.1
XM_005888545.3		XM_005899686.2
XM_005888621.2		XM_005899692.2
XM_005888621.3		XM_005899714.1
XM_005888625.1		XM_005899740.1
XM_005888660.1		XM_005899747.1
XM_005888667.1		XM_005899778.1
XM_005888680.1		XM_005899802.2
XM_005888686.2		XM_005899821.2
XM_005888769.1		XM_005899839.2
XM_005888823.2		XM_005899843.1
XM_005888823.3		XM_005899943.2
XM_005888828.2		XM_005899948.1
XM_005888841.2		XM_005899986.1
XM_005888867.1		XM_005900033.2
XM_005888880.2		XM_005900036.2
XM_005888930.1		XM_005900055.1
XM_005888959.1		XM_005900074.2
XM_005888966.2		XM_005900100.1
XM_005888994.1		XM_005900124.2
XM_005889014.2		XM_005900141.2
XM_005889043.1		XM_005900151.2
XM_005889043.2		XM_005900205.2
XM_005889074.2		XM_005900268.2
XM_005889074.3		XM_005900299.2
XM_005889115.2		XM_005900303.1
XM_005889115.3		XM_005900308.2
XM_005889137.1		XM_005900334.2
XM_005889137.2		XM_005900338.1
XM_005889150.1		XM_005900400.1
XM_005889164.2		XM_005900453.1
XM_005889169.2		XM_005900458.2
XM_005889192.2		XM_005900467.1
XM_005889211.2		XM_005900509.2
XM_005889211.3		XM_005900524.2
XM_005889242.2		XM_005900537.2
XM_005889282.2		XM_005900561.1
XM_005889285.2		XM_005900609.2
XM_005889290.1		XM_005900665.1
XM_005889290.2		XM_005900669.2
XM_005889294.2		XM_005900673.2
XM_005889294.3		XM_005900721.2
XM_005889295.2		XM_005900792.2
XM_005889295.3		XM_005900795.2
XM_005889308.1		XM_005900804.2
XM_005889316.1		XM_005900808.1
XM_005889319.1		XM_005900809.2
XM_005889365.2		XM_005900834.1
XM_005889368.2		XM_005900849.2
XM_005889368.3		XM_005900892.2
XM_005889386.1		XM_005900913.2
XM_005889388.2		XM_005900915.1
XM_005889416.1		XM_005900936.2
XM_005889450.2		XM_005900965.2
XM_005889451.2		XM_005900975.1
XM_005889456.2		XM_005901004.1
XM_005889456.3		XM_005901018.1
XM_005889458.2		XM_005901048.2
XM_005889493.1		XM_005901080.1
XM_005889533.1		XM_005901125.1
XM_005889546.1		XM_005901139.2
XM_005889583.2		XM_005901142.1
XM_005889583.3		XM_005901152.2
XM_005889586.2		XM_005901153.2
XM_005889586.3		XM_005901285.2
XM_005889587.1		XM_005901359.2
XM_005889622.2		XM_005901363.2
XM_005889652.2		XM_005901381.2
XM_005889693.2		XM_005901448.1
XM_005889695.2		XM_005901481.2
XM_005889703.2		XM_005901524.2
XM_005889705.2		XM_005901577.2
XM_005889705.3		XM_005901637.2
XM_005889707.1		XM_005901676.2
XM_005889762.1		XM_005901697.2
XM_005889827.2		XM_005901698.2
XM_005889835.2		XM_005901752.1
XM_005889835.3		XM_005901776.2
XM_005889850.1		XM_005901792.1
XM_005889850.2		XM_005901818.1
XM_005889919.2		XM_005901827.2
XM_005889923.1		XM_005901844.2
XM_005889929.2		XM_005901853.2
XM_005889929.3		XM_005901863.1
XM_005889934.1		XM_005901982.2
XM_005889970.2		XM_005901985.2
XM_005889973.1		XM_005902023.2
XM_005889976.2		XM_005902037.2
XM_005889976.3		XM_005902038.2
XM_005890110.2		XM_005902064.2
XM_005890116.1		XM_005902076.2
XM_005890153.1		XM_005902111.2
XM_005890153.2		XM_005902133.2
XM_005890155.1		XM_005902199.1
XM_005890163.1		XM_005902222.2
XM_005890168.1		XM_005902230.2
XM_005890175.2		XM_005902249.2
XM_005890185.1		XM_005902250.2
XM_005890185.2		XM_005902282.2
XM_005890221.1		XM_005902297.2
XM_005890223.1		XM_005902343.2
XM_005890223.2		XM_005902356.1
XM_005890267.2		XM_005902373.1
XM_005890267.3		XM_005902375.2
XM_005890298.2		XM_005902388.1
XM_005890324.1		XM_005902389.1
XM_005890348.2		XM_005902454.2
XM_005890393.2		XM_005902468.1
XM_005890440.2		XM_005902480.1
XM_005890442.1		XM_005902579.1
XM_005890478.1		XM_005902640.2
XM_005890478.2		XM_005902668.1
XM_005890505.1		XM_005902744.1
XM_005890530.2		XM_005902762.2
XM_005890536.2		XM_005902790.2
XM_005890569.1		XM_005902820.1
XM_005890569.2		XM_005902824.2
XM_005890600.2		XM_005902829.2
XM_005890616.1		XM_005902849.2
XM_005890616.2		XM_005902852.1
XM_005890622.2		XM_005902869.1
XM_005890633.2		XM_005902879.2
XM_005890637.1		XM_005902886.2
XM_005890642.2		XM_005902895.1
XM_005890650.1		XM_005902916.1
XM_005890658.2		XM_005902978.1
XM_005890658.3		XM_005902982.2
XM_005890663.2		XM_005902983.2
XM_005890663.3		XM_005902998.2
XM_005890668.2		XM_005903017.2
XM_005890668.3		XM_005903054.1
XM_005890684.1		XM_005903121.1
XM_005890770.2		XM_005903122.2
XM_005890771.2		XM_005903170.1
XM_005890780.2		XM_005903179.2
XM_005890812.2		XM_005903220.2
XM_005890812.3		XM_005903230.2
XM_005890857.2		XM_005903236.1
XM_005890871.1		XM_005903243.2
XM_005890893.2		XM_005903309.2
XM_005890931.1		XM_005903314.2
XM_005890937.1		XM_005903330.2
XM_005890942.2		XM_005903345.2
XM_005891003.2		XM_005903347.1
XM_005891003.3		XM_005903378.2
XM_005891017.1		XM_005903379.2
XM_005891052.2		XM_005903387.2
XM_005891052.3		XM_005903441.1
XM_005891060.2		XM_005903442.1
XM_005891091.2		XM_005903455.1
XM_005891115.1		XM_005903480.2
XM_005891115.2		XM_005903487.2
XM_005891122.1		XM_005903493.1
XM_005891130.1		XM_005903503.2
XM_005891130.2		XM_005903513.2
XM_005891131.1		XM_005903533.2
XM_005891136.1		XM_005903599.1
XM_005891136.2		XM_005903635.1
XM_005891179.1		XM_005903662.1
XM_005891179.2		XM_005903733.1
XM_005891201.1		XM_005903736.2
XM_005891211.2		XM_005903777.1
XM_005891211.3		XM_005903780.2
XM_005891265.2		XM_005903783.1
XM_005891295.2		XM_005903821.1
XM_005891295.3		XM_005903827.1
XM_005891307.1		XM_005903850.1
XM_005891311.1		XM_005903864.2
XM_005891339.2		XM_005903866.1
XM_005891342.1		XM_005903876.1
XM_005891342.2		XM_005903887.2
XM_005891366.2		XM_005903918.2
XM_005891375.1		XM_005903960.1
XM_005891375.2		XM_005903970.2
XM_005891490.1		XM_005903983.2
XM_005891501.2		XM_005904008.1
XM_005891501.3		XM_005904081.2
XM_005891515.1		XM_005904082.1
XM_005891516.1		XM_005904152.1
[truncated: 2,123 more rows]

## Sheet: Tissue-specific  lncRNA
LncRNA only expressed in AA tissues		LncRNA only expressed in LD muscle tissues
TCONS_00095906		LOC106700715
rna2876		TCONS_00036141
TCONS_00084941		TCONS_00049286
TCONS_00117069		TCONS_00053418
TCONS_00029917		TCONS_00046217
TCONS_00104563		TCONS_00089356
TCONS_00000006		LOC106700869
TCONS_00033376		LOC106701547
TCONS_00065504		TCONS_00014218
TCONS_00022435		TCONS_00057230
TCONS_00046623		TCONS_00019536
TCONS_00059434		TCONS_00067264
TCONS_00011621		TCONS_00068520
TCONS_00067356		LOC102282445
TCONS_00006326		TCONS_00024275
TCONS_00035961		TCONS_00007586
TCONS_00107050		TCONS_00026230
TCONS_00036752		TCONS_00045015
TCONS_00053832		TCONS_00062285
TCONS_00069525		TCONS_00101211
TCONS_00089351		TCONS_00106594
TCONS_00091176		TCONS_00113093
TCONS_00001037		TCONS_00083446
TCONS_00000649		LOC102271160
TCONS_00067374		TCONS_00116507
TCONS_00023049		TCONS_00023630
TCONS_00112263		TCONS_00028822
TCONS_00001977		TCONS_00039286
TCONS_00080440		TCONS_00117983
TCONS_00046219		TCONS_00034909
TCONS_00099933		LOC106700813
TCONS_00053417		TCONS_00067452
TCONS_00000840		TCONS_00086780
TCONS_00127645		TCONS_00129768
TCONS_00122491		TCONS_00052707
TCONS_00126631		TCONS_00078139
TCONS_00069028		TCONS_00091940
TCONS_00104377		TCONS_00083448
LOC102286801		TCONS_00008263
TCONS_00111682		TCONS_00050160
TCONS_00014589		TCONS_00092799
TCONS_00121835		TCONS_00096573
TCONS_00046891		TCONS_00027773
TCONS_00092412		TCONS_00037637
TCONS_00018695		TCONS_00040246
TCONS_00092253		LOC106701169
TCONS_00087309		TCONS_00010328
TCONS_00061991		TCONS_00015675
TCONS_00040323		TCONS_00038496
TCONS_00098893		TCONS_00009694
TCONS_00051819		TCONS_00032949
TCONS_00108685		TCONS_00099775
TCONS_00115908		TCONS_00031885
TCONS_00047070		TCONS_00047647
TCONS_00104013		TCONS_00036221
TCONS_00107595		TCONS_00066465
TCONS_00105891		TCONS_00085263
LOC106700676		TCONS_00047424
TCONS_00063410		LOC106700845
TCONS_00101075		TCONS_00102591
TCONS_00053828		TCONS_00058366
TCONS_00008999		TCONS_00044115
TCONS_00047067		TCONS_00096992
TCONS_00020373		TCONS_00028988
TCONS_00029058		TCONS_00056441
TCONS_00023949		TCONS_00089718
TCONS_00098625		TCONS_00101212
TCONS_00099558		TCONS_00100112
TCONS_00095138		TCONS_00106016
TCONS_00114230		TCONS_00092233
TCONS_00034480		TCONS_00126720
TCONS_00105446		TCONS_00095490
TCONS_00022862		TCONS_00092093
TCONS_00079136		TCONS_00055976
TCONS_00054900		TCONS_00030971
TCONS_00046892		TCONS_00069151
TCONS_00020513		TCONS_00083447
TCONS_00021433		TCONS_00019109
TCONS_00023482		TCONS_00032514
TCONS_00089360		LOC106700939
TCONS_00117946		TCONS_00113095
TCONS_00084032		TCONS_00036817
TCONS_00030804		TCONS_00111103
TCONS_00056949		TCONS_00105696
TCONS_00121191		TCONS_00007801
TCONS_00087793		TCONS_00096674
TCONS_00006515		TCONS_00053221
TCONS_00069885		TCONS_00034886
TCONS_00008120		TCONS_00068521
TCONS_00117232		TCONS_00107732
TCONS_00070086		TCONS_00024659
TCONS_00087705		TCONS_00123898
TCONS_00066942		TCONS_00047445
TCONS_00126726		TCONS_00055722
TCONS_00089242		TCONS_00043178
TCONS_00110690		TCONS_00123093
TCONS_00056955		TCONS_00096836
TCONS_00122282		TCONS_00024993
TCONS_00107936		TCONS_00058835
TCONS_00096280		TCONS_00036128
TCONS_00099934		TCONS_00054969
TCONS_00054501		TCONS_00080869
TCONS_00026842		TCONS_00082000
TCONS_00019993		TCONS_00091818
TCONS_00049044		TCONS_00008733
TCONS_00093721		TCONS_00071054
TCONS_00078583		TCONS_00055474
TCONS_00095363		TCONS_00009695
TCONS_00116623		TCONS_00031005
TCONS_00103071		TCONS_00052132
TCONS_00029412		LOC102283977
TCONS_00050533		TCONS_00028658
TCONS_00117231		TCONS_00050223
TCONS_00112242		TCONS_00083726
LOC106700837		TCONS_00129766
TCONS_00099422		TCONS_00103006
TCONS_00107927		TCONS_00024570
TCONS_00095173		TCONS_00058187
TCONS_00051033		TCONS_00086253
rna2877		TCONS_00052967
TCONS_00051824		TCONS_00076371
TCONS_00106529		TCONS_00035399
TCONS_00091861		TCONS_00040573
TCONS_00098367		TCONS_00029295
TCONS_00119324		TCONS_00129629
TCONS_00066537		TCONS_00042873
TCONS_00095107		TCONS_00075554
TCONS_00051421		TCONS_00087547
TCONS_00084230		TCONS_00028823
TCONS_00044672		TCONS_00060935
TCONS_00042462		TCONS_00016479
TCONS_00080434		TCONS_00129625
TCONS_00047648		TCONS_00030923
TCONS_00005241		TCONS_00113277
TCONS_00096726		TCONS_00050655
TCONS_00056018		TCONS_00013132
TCONS_00122258		TCONS_00129630
TCONS_00054463		TCONS_00032857
TCONS_00007475		TCONS_00017920
TCONS_00027967		TCONS_00028110
TCONS_00042991		TCONS_00040551
TCONS_00040774		TCONS_00045178
TCONS_00009120		TCONS_00070797
TCONS_00114823		TCONS_00036122
TCONS_00020435		TCONS_00003388
TCONS_00029327		TCONS_00122924
TCONS_00048574		TCONS_00001690
TCONS_00075117		TCONS_00032858
TCONS_00013851		TCONS_00071610
TCONS_00067071		TCONS_00042123
TCONS_00028737		TCONS_00087894
TCONS_00010806		TCONS_00120757
TCONS_00040512		TCONS_00040269
TCONS_00018841		LOC106701279
TCONS_00031894		TCONS_00128418
TCONS_00056152		TCONS_00030835
TCONS_00089358		TCONS_00061482
TCONS_00110226		TCONS_00112329
TCONS_00087940		TCONS_00119631
TCONS_00051549		TCONS_00107731
TCONS_00089838		TCONS_00120848
TCONS_00100720		TCONS_00047438
TCONS_00094729		TCONS_00095245
TCONS_00019994		TCONS_00070798
TCONS_00122153		TCONS_00090268
TCONS_00066815		TCONS_00089861
TCONS_00120124		TCONS_00025547
TCONS_00057723		TCONS_00031390
TCONS_00047350		TCONS_00044985
TCONS_00018274		TCONS_00117984
TCONS_00042244		TCONS_00040548
TCONS_00076176		TCONS_00067263
LOC106701500		TCONS_00095329
TCONS_00113208		TCONS_00092843
TCONS_00050674		TCONS_00052933
TCONS_00032770		TCONS_00060941
TCONS_00068901		TCONS_00113852
TCONS_00061110		TCONS_00000091
TCONS_00056607		TCONS_00085741
TCONS_00089434		TCONS_00024747
TCONS_00128643		TCONS_00112318
TCONS_00091742		TCONS_00060940
LOC106701375		TCONS_00000944
TCONS_00053658		TCONS_00037023
TCONS_00046358		TCONS_00061400
TCONS_00115704		LOC102282384
TCONS_00091284		TCONS_00040547
TCONS_00036234		TCONS_00040549
TCONS_00100725		TCONS_00104352
TCONS_00068902		TCONS_00089276
TCONS_00066229		TCONS_00126636
TCONS_00044894		TCONS_00046350
TCONS_00037345		TCONS_00061481
TCONS_00108686		TCONS_00110924
TCONS_00014657		TCONS_00056460
TCONS_00042245		TCONS_00102588
TCONS_00078582		TCONS_00008316
TCONS_00065742		TCONS_00040574
TCONS_00018514		TCONS_00048441
TCONS_00008998		TCONS_00013125
TCONS_00006632		TCONS_00066742
TCONS_00068214		TCONS_00055721
TCONS_00050778		TCONS_00092291
TCONS_00032993		TCONS_00010228
TCONS_00090841		TCONS_00012543
TCONS_00099954		TCONS_00077370
TCONS_00009252		TCONS_00011094
TCONS_00069886		TCONS_00108679
LOC106701224		TCONS_00028580
TCONS_00086946		TCONS_00028581
TCONS_00083053		TCONS_00084310
TCONS_00057703		TCONS_00042374
TCONS_00007799		TCONS_00086633
TCONS_00061116		TCONS_00020870
TCONS_00101727		TCONS_00040245
TCONS_00117070		TCONS_00089847
TCONS_00031118		TCONS_00014217
TCONS_00005580		TCONS_00000942
TCONS_00053633		TCONS_00014252
LOC102285772		TCONS_00095244
TCONS_00020889		TCONS_00027734
TCONS_00029873		TCONS_00017929
TCONS_00093104		TCONS_00059041
TCONS_00053660		TCONS_00111297
TCONS_00094193		TCONS_00117458
TCONS_00044701		TCONS_00094899
TCONS_00106490		TCONS_00095328
TCONS_00099416		TCONS_00000652
TCONS_00086254		TCONS_00000074
TCONS_00122154		TCONS_00032048
TCONS_00089350		TCONS_00115458
LOC106701593		TCONS_00042124
TCONS_00049781		TCONS_00009691
TCONS_00085852		TCONS_00036407
LOC106701086		TCONS_00013549
TCONS_00114243		TCONS_00129767
LOC106701104		TCONS_00054291
TCONS_00080439		TCONS_00087872
TCONS_00051556		TCONS_00057297
TCONS_00082263		TCONS_00021132
TCONS_00071466		TCONS_00032859
TCONS_00093380		TCONS_00042382
LOC106701506		TCONS_00066821
TCONS_00066842		TCONS_00061108
TCONS_00021338		TCONS_00105906
LOC106701193		TCONS_00042381
TCONS_00096851		TCONS_00027653
TCONS_00056738		TCONS_00086796
TCONS_00006872		TCONS_00076357
TCONS_00129448		TCONS_00066463
LOC106701229		TCONS_00073579
TCONS_00060878		TCONS_00054006
TCONS_00015277		TCONS_00024052
TCONS_00005250		TCONS_00082806
TCONS_00098641		TCONS_00119084
TCONS_00117430		TCONS_00064991
TCONS_00106161		TCONS_00015854
TCONS_00033094		TCONS_00099797
TCONS_00053208		TCONS_00071812
LOC106701172		TCONS_00098292
LOC106700839		TCONS_00015693
TCONS_00039465		TCONS_00090181
TCONS_00054051		TCONS_00089442
TCONS_00117944		TCONS_00041368
TCONS_00108847		TCONS_00013126
TCONS_00102435		TCONS_00118048
TCONS_00036712		TCONS_00119357
TCONS_00021436		TCONS_00039106
TCONS_00002382		TCONS_00081338
TCONS_00053261		TCONS_00076356
TCONS_00048514		TCONS_00090269
TCONS_00109311		TCONS_00009521
TCONS_00065741		TCONS_00086795
TCONS_00075116		TCONS_00050653
TCONS_00035015		TCONS_00033091
TCONS_00088837		TCONS_00058808
TCONS_00092154		TCONS_00040563
LOC106701642		TCONS_00048871
TCONS_00005634		TCONS_00093695
TCONS_00117100		TCONS_00063687
TCONS_00106441		TCONS_00054292
TCONS_00005581		TCONS_00090285
TCONS_00090344		TCONS_00049734
TCONS_00053421		TCONS_00004337
TCONS_00082023		TCONS_00000941
TCONS_00068234		TCONS_00092301
TCONS_00095364		TCONS_00027658
TCONS_00079418		TCONS_00017340
TCONS_00008740		TCONS_00032045
TCONS_00013566		TCONS_00003385
TCONS_00119812		TCONS_00099631
TCONS_00002080		TCONS_00005735
TCONS_00084105		TCONS_00127198
TCONS_00000352		TCONS_00067266
TCONS_00026675		TCONS_00051123
TCONS_00085277		TCONS_00119379
TCONS_00046273		TCONS_00104349
TCONS_00100835		TCONS_00009076
TCONS_00110229		TCONS_00054722
TCONS_00082028		TCONS_00074803
TCONS_00051560		TCONS_00001773
TCONS_00065959		TCONS_00031391
TCONS_00011675		TCONS_00064335
TCONS_00131127		TCONS_00042339
TCONS_00117935		TCONS_00041436
TCONS_00086567		TCONS_00074802
TCONS_00003309		TCONS_00005755
TCONS_00071463		TCONS_00103137
TCONS_00080557		TCONS_00008315
TCONS_00001910		TCONS_00085745
TCONS_00096069		TCONS_00054297
TCONS_00054502		LOC106700923
LOC106700723		TCONS_00082050
TCONS_00086022		TCONS_00035512
TCONS_00027988		TCONS_00020549
TCONS_00021437		TCONS_00009692
TCONS_00106342		TCONS_00007700
TCONS_00042453		TCONS_00104344
LOC106700814		TCONS_00060942
TCONS_00079231		TCONS_00063736
TCONS_00045711		TCONS_00054999
TCONS_00102011		TCONS_00001637
TCONS_00083552		TCONS_00035950
TCONS_00129053		TCONS_00116508
TCONS_00065004		TCONS_00078593
TCONS_00114244		TCONS_00027737
TCONS_00007804		TCONS_00056911
TCONS_00031889		TCONS_00055830
TCONS_00062888		TCONS_00072070
TCONS_00052860		TCONS_00118896
TCONS_00051495		TCONS_00066464
TCONS_00099165		TCONS_00013283
TCONS_00067375		TCONS_00078935
TCONS_00046255		TCONS_00069341
TCONS_00089352		TCONS_00082919
TCONS_00129538		TCONS_00039731
TCONS_00110225		TCONS_00066547
TCONS_00006324		TCONS_00060916
TCONS_00059510		LOC106700975
TCONS_00019147		TCONS_00032047
TCONS_00044884		TCONS_00038408
TCONS_00103922		TCONS_00081321
LOC106700858		TCONS_00111299
TCONS_00044374		TCONS_00094498
TCONS_00082029		TCONS_00048328
TCONS_00041905		TCONS_00076355
TCONS_00083115		TCONS_00058822
TCONS_00096724		TCONS_00116616
TCONS_00079819		TCONS_00108095
TCONS_00062091		TCONS_00054008
TCONS_00008729		TCONS_00021268
TCONS_00006907		TCONS_00111045
TCONS_00044679		TCONS_00024323
TCONS_00096134		TCONS_00081994
TCONS_00074154		TCONS_00079290
LOC102284514		LOC106701309
TCONS_00107049		TCONS_00027630
LOC106701530		TCONS_00078595
TCONS_00065937		TCONS_00092302
LOC106700935		TCONS_00066466
TCONS_00014731		TCONS_00003387
TCONS_00061958		TCONS_00024569
TCONS_00025447		TCONS_00010419
TCONS_00100797		TCONS_00012548
TCONS_00001602		TCONS_00104351
TCONS_00022302		TCONS_00043229
TCONS_00066025		TCONS_00016480
TCONS_00026012		TCONS_00024322
TCONS_00092254		TCONS_00118895
TCONS_00005599		TCONS_00074801
TCONS_00024385		TCONS_00103575
TCONS_00050775		TCONS_00082796
TCONS_00106489		TCONS_00052130
TCONS_00111431		TCONS_00022828
TCONS_00011768		TCONS_00017928
TCONS_00036029		TCONS_00058830
TCONS_00120632		TCONS_00006757
TCONS_00101527		TCONS_00020173
LOC106700538		TCONS_00111046
TCONS_00096574		TCONS_00096192
TCONS_00117985		TCONS_00068966
TCONS_00024026		TCONS_00068963
TCONS_00032866
TCONS_00109960
TCONS_00113563
TCONS_00051419
TCONS_00025587
TCONS_00066480
TCONS_00081540
TCONS_00114225
LOC106701370
TCONS_00006233
TCONS_00108894
TCONS_00088214
TCONS_00096142
TCONS_00015633
TCONS_00104020
TCONS_00032977
TCONS_00051891
TCONS_00057828
TCONS_00052738
TCONS_00075546
TCONS_00022694
TCONS_00107938
TCONS_00013320
TCONS_00024776
TCONS_00031996
TCONS_00075950
LOC106701472
TCONS_00069826
TCONS_00117988
TCONS_00075947
LOC106701555
TCONS_00056207
TCONS_00031882
LOC106701338
TCONS_00035612
LOC106701395
TCONS_00062349
TCONS_00041696
TCONS_00054064
TCONS_00057882
TCONS_00076862
TCONS_00007634
TCONS_00062485
TCONS_00119553
TCONS_00121924
TCONS_00002989
TCONS_00030838
TCONS_00083047
TCONS_00042053
TCONS_00102012
TCONS_00107593
TCONS_00058220
TCONS_00008568
TCONS_00050776
TCONS_00122541
TCONS_00016482
TCONS_00018277
TCONS_00040862
TCONS_00084818
TCONS_00096555
TCONS_00124715
TCONS_00018315
TCONS_00048968
TCONS_00056950
TCONS_00085164
TCONS_00097365
TCONS_00006377
TCONS_00050475
TCONS_00102010
TCONS_00022849
TCONS_00124170
TCONS_00121598
LOC106700595
LOC106701617
TCONS_00014279
TCONS_00056185
TCONS_00081541
TCONS_00053412
TCONS_00121052
TCONS_00070799
LOC102270976
TCONS_00011018
TCONS_00011496
TCONS_00046630
TCONS_00054735
LOC102267332
LOC106700703
rna14843
TCONS_00018028
TCONS_00123882
TCONS_00047052
TCONS_00061996
TCONS_00005576
TCONS_00052657
TCONS_00083958
TCONS_00035584
TCONS_00026974
TCONS_00003697
TCONS_00063719
TCONS_00080645
TCONS_00056149
TCONS_00077203
TCONS_00098170
TCONS_00099406
TCONS_00128803
LOC106701186
TCONS_00036069
TCONS_00085478
TCONS_00039683
LOC106701207
TCONS_00014180
TCONS_00017056
TCONS_00079818
TCONS_00075983
LOC106701189
TCONS_00006162
TCONS_00016987
TCONS_00084240
TCONS_00124476
LOC106701757
TCONS_00090962
TCONS_00097346
TCONS_00042620
TCONS_00047649
TCONS_00112264
TCONS_00059452
TCONS_00082676
LOC106700794
TCONS_00008360
TCONS_00057875
TCONS_00064990
TCONS_00067076
TCONS_00081380
TCONS_00057881
TCONS_00007802
TCONS_00051816
TCONS_00128856
LOC106700849
TCONS_00036089
TCONS_00009746
TCONS_00053274
TCONS_00033919
LOC102280881
LOC106700541
TCONS_00049285
TCONS_00058870
TCONS_00099415
TCONS_00098640
TCONS_00050531
TCONS_00061138
TCONS_00024813
TCONS_00035012
TCONS_00078584
TCONS_00110447
TCONS_00092728
TCONS_00083994
TCONS_00058399
TCONS_00070385
TCONS_00076774

## Sheet: Tissue-specific circRNA
CircRNA only expressed in LD muscle tissues		CircRNA only expressed in AA tissues
novel_circ_000026		novel_circ_010898
novel_circ_000075		novel_circ_025984
novel_circ_000375		novel_circ_054262
novel_circ_000501		novel_circ_027020
novel_circ_001551		novel_circ_018990
novel_circ_001800		novel_circ_006532
novel_circ_001815		novel_circ_029781
novel_circ_003609		novel_circ_054775
novel_circ_004434		novel_circ_045121
novel_circ_004872		novel_circ_012565
novel_circ_004886		novel_circ_010421
novel_circ_004896		novel_circ_040332
novel_circ_004912		novel_circ_051092
novel_circ_004935		novel_circ_050605
novel_circ_005249		novel_circ_010000
novel_circ_005315		novel_circ_010006
novel_circ_005316		novel_circ_053244
novel_circ_005425		novel_circ_005211
novel_circ_005439		novel_circ_005213
novel_circ_006542		novel_circ_017869
novel_circ_006956		novel_circ_036325
novel_circ_007190		novel_circ_004235
novel_circ_007651		novel_circ_052782
novel_circ_007962		novel_circ_044116
novel_circ_008137		novel_circ_000616
novel_circ_008195		novel_circ_011171
novel_circ_008453		novel_circ_009847
novel_circ_008745		novel_circ_000374
novel_circ_008982		novel_circ_040861
novel_circ_009671		novel_circ_043274
novel_circ_010513		novel_circ_035064
novel_circ_010645		novel_circ_028888
novel_circ_010797		novel_circ_053084
novel_circ_011037		novel_circ_041562
novel_circ_011235		novel_circ_057490
novel_circ_012532		novel_circ_045711
novel_circ_012737		novel_circ_038482
novel_circ_012776		novel_circ_037155
novel_circ_013212		novel_circ_036339
novel_circ_014264		novel_circ_037803
novel_circ_014441		novel_circ_051797
novel_circ_014531		novel_circ_004309
novel_circ_014870		novel_circ_056077
novel_circ_015397		novel_circ_045645
novel_circ_015530		novel_circ_045579
novel_circ_015535		novel_circ_022527
novel_circ_016327		novel_circ_031119
novel_circ_017729		novel_circ_056554
novel_circ_018329		novel_circ_010878
novel_circ_018356		novel_circ_051364
novel_circ_018710		novel_circ_025635
novel_circ_018831		novel_circ_023571
novel_circ_019110		novel_circ_008811
novel_circ_019419		novel_circ_034027
novel_circ_019701		novel_circ_029966
novel_circ_019784		novel_circ_022472
novel_circ_019939		novel_circ_021115
novel_circ_020253		novel_circ_037406
novel_circ_020567		novel_circ_024237
novel_circ_021460		novel_circ_026411
novel_circ_022176		novel_circ_040621
novel_circ_022287		novel_circ_034304
novel_circ_022506		novel_circ_001377
novel_circ_022819		novel_circ_020044
novel_circ_022948		novel_circ_042737
novel_circ_023162		novel_circ_021419
novel_circ_023549		novel_circ_035379
novel_circ_023822		novel_circ_008636
novel_circ_023865		novel_circ_037132
novel_circ_023971		novel_circ_053597
novel_circ_024411		novel_circ_054999
novel_circ_024899		novel_circ_038722
novel_circ_025692		novel_circ_008293
novel_circ_025765		novel_circ_014951
novel_circ_026455		novel_circ_044904
novel_circ_027408		novel_circ_030539
novel_circ_027618		novel_circ_019959
novel_circ_028934		novel_circ_051075
novel_circ_029009		novel_circ_041259
novel_circ_030183		novel_circ_039099
novel_circ_030630		novel_circ_015679
novel_circ_030964		novel_circ_015685
novel_circ_031140		novel_circ_037189
novel_circ_031647		novel_circ_002385
novel_circ_032173		novel_circ_003553
novel_circ_032209		novel_circ_029203
novel_circ_032243		novel_circ_042364
novel_circ_033111		novel_circ_002003
novel_circ_033237		novel_circ_007955
novel_circ_033628		novel_circ_011508
novel_circ_033706		novel_circ_010183
novel_circ_033810		novel_circ_051088
novel_circ_034156		novel_circ_002020
novel_circ_034911		novel_circ_056407
novel_circ_035251		novel_circ_043758
novel_circ_035416		novel_circ_029438
novel_circ_036597		novel_circ_034351
novel_circ_036670		novel_circ_020037
novel_circ_037180		novel_circ_021151
novel_circ_037220		novel_circ_039697
novel_circ_037634		novel_circ_027847
novel_circ_037996		novel_circ_046875
novel_circ_038127		novel_circ_015853
novel_circ_038624		novel_circ_022466
novel_circ_039667		novel_circ_035648
novel_circ_040614		novel_circ_023871
novel_circ_041432		novel_circ_056783
novel_circ_041982		novel_circ_020776
novel_circ_042116		novel_circ_013794
novel_circ_042335		novel_circ_032600
novel_circ_042337		novel_circ_034142
novel_circ_042646		novel_circ_029667
novel_circ_042705		novel_circ_021434
novel_circ_042791		novel_circ_039678
novel_circ_043106		novel_circ_039553
novel_circ_043839		novel_circ_006251
novel_circ_043891		novel_circ_031985
novel_circ_044203		novel_circ_046524
novel_circ_044680		novel_circ_043135
novel_circ_044768		novel_circ_001119
novel_circ_044807		novel_circ_001830
novel_circ_045432		novel_circ_032554
novel_circ_045622		novel_circ_022604
novel_circ_045908		novel_circ_045486
novel_circ_046566		novel_circ_040687
novel_circ_046857		novel_circ_024906
novel_circ_046872		novel_circ_051751
novel_circ_047057		novel_circ_014895
novel_circ_047542		novel_circ_039808
novel_circ_049666		novel_circ_035309
novel_circ_049914		novel_circ_056729
novel_circ_051264		novel_circ_056730
novel_circ_051296		novel_circ_034040
novel_circ_051775		novel_circ_000051
novel_circ_051804		novel_circ_002300
novel_circ_051900		novel_circ_038692
novel_circ_051934		novel_circ_039868
novel_circ_052185		novel_circ_041508
novel_circ_052398		novel_circ_052255
novel_circ_052536		novel_circ_015514
novel_circ_052798		novel_circ_018911
novel_circ_052817		novel_circ_007423
novel_circ_052970		novel_circ_056903
novel_circ_053586		novel_circ_000552
novel_circ_054371		novel_circ_035238
novel_circ_054520		novel_circ_030589
novel_circ_054620		novel_circ_044494
novel_circ_055118		novel_circ_043545
novel_circ_055257		novel_circ_034843
novel_circ_055598		novel_circ_034556
novel_circ_056408		novel_circ_045327
novel_circ_056603		novel_circ_015487
novel_circ_057607		novel_circ_038386
novel_circ_000545		novel_circ_035814
novel_circ_000924		novel_circ_024793
novel_circ_002179		novel_circ_057022
novel_circ_003112		novel_circ_021988
novel_circ_004393		novel_circ_029512
novel_circ_006062		novel_circ_029809
novel_circ_006523		novel_circ_019917
novel_circ_006531		novel_circ_036957
novel_circ_007775		novel_circ_045917
novel_circ_009498		novel_circ_003523
novel_circ_009641		novel_circ_054799
novel_circ_010230		novel_circ_028108
novel_circ_010289		novel_circ_021314
novel_circ_011412		novel_circ_032793
novel_circ_013503		novel_circ_055931
novel_circ_013852		novel_circ_022780
novel_circ_014049		novel_circ_053665
novel_circ_014864		novel_circ_032311
novel_circ_015189		novel_circ_022963
novel_circ_015375		novel_circ_056470
novel_circ_015836		novel_circ_040782
novel_circ_018197		novel_circ_055630
novel_circ_021304		novel_circ_036472
novel_circ_021788		novel_circ_031585
novel_circ_022234		novel_circ_002058
novel_circ_022297		novel_circ_015959
novel_circ_022580		novel_circ_004109
novel_circ_023089		novel_circ_002752
novel_circ_023225		novel_circ_016062
novel_circ_024096		novel_circ_028033
novel_circ_024929		novel_circ_045728
novel_circ_026451		novel_circ_009514
novel_circ_027390		novel_circ_023736
novel_circ_027642		novel_circ_009094
novel_circ_027669		novel_circ_044570
novel_circ_027907		novel_circ_004229
novel_circ_030495		novel_circ_004230
novel_circ_032587		novel_circ_053579
novel_circ_032677		novel_circ_046487
novel_circ_033613		novel_circ_044752
novel_circ_033906		novel_circ_010495
novel_circ_034000		novel_circ_040530
novel_circ_034618		novel_circ_035730
novel_circ_037151		novel_circ_029069
novel_circ_037609		novel_circ_020465
novel_circ_038668		novel_circ_038029
novel_circ_038682		novel_circ_016143
novel_circ_039016		novel_circ_013775
novel_circ_039480		novel_circ_032862
novel_circ_039526		novel_circ_055574
novel_circ_040261		novel_circ_004086
novel_circ_040339		novel_circ_029325
novel_circ_041304		novel_circ_015359
novel_circ_041553		novel_circ_035000
novel_circ_041672		novel_circ_011521
novel_circ_042753		novel_circ_050784
novel_circ_043331		novel_circ_021985
novel_circ_044230		novel_circ_000794
novel_circ_045893		novel_circ_038196
novel_circ_046343		novel_circ_045570
novel_circ_050274		novel_circ_050473
novel_circ_050730		novel_circ_045257
novel_circ_050962		novel_circ_056822
novel_circ_051807		novel_circ_006219
novel_circ_053708		novel_circ_031296
novel_circ_053803		novel_circ_041072
novel_circ_053827		novel_circ_029276
novel_circ_054004		novel_circ_013732
novel_circ_054369		novel_circ_023563
novel_circ_054731		novel_circ_008503
novel_circ_055497		novel_circ_050982
novel_circ_055875		novel_circ_056841
novel_circ_055952		novel_circ_012494
novel_circ_056526		novel_circ_009649
novel_circ_056559		novel_circ_030272
novel_circ_057294		novel_circ_002442
novel_circ_057341		novel_circ_026840
novel_circ_057503		novel_circ_052586
novel_circ_000367		novel_circ_047062
novel_circ_000536		novel_circ_021282
novel_circ_001186		novel_circ_041003
novel_circ_001533		novel_circ_052752
novel_circ_001888		novel_circ_013421
novel_circ_003130		novel_circ_029037
novel_circ_003193		novel_circ_021059
novel_circ_003438		novel_circ_021561
novel_circ_003513		novel_circ_037131
novel_circ_003631		novel_circ_018066
novel_circ_004178		novel_circ_041215
novel_circ_004708		novel_circ_016245
novel_circ_004853		novel_circ_033983
novel_circ_005273		novel_circ_008074
novel_circ_005423		novel_circ_008297
novel_circ_005478		novel_circ_026960
novel_circ_005780		novel_circ_001178
novel_circ_007378		novel_circ_014352
novel_circ_007593		novel_circ_043725
novel_circ_008941		novel_circ_045831
novel_circ_009879		novel_circ_021234
novel_circ_011026		novel_circ_035242
novel_circ_011110		novel_circ_029638
novel_circ_011137		novel_circ_005252
novel_circ_012169		novel_circ_037578
novel_circ_012463		novel_circ_019926
novel_circ_013300		novel_circ_053002
novel_circ_013358		novel_circ_046895
novel_circ_014459		novel_circ_044284
novel_circ_015574		novel_circ_041959
novel_circ_016024		novel_circ_011921
novel_circ_016360		novel_circ_014130
novel_circ_016773		novel_circ_024228
novel_circ_018942		novel_circ_046853
novel_circ_019515		novel_circ_015283
novel_circ_019731		novel_circ_016676
novel_circ_019799		novel_circ_002338
novel_circ_020652		novel_circ_007571
novel_circ_021233		novel_circ_011361
novel_circ_023012		novel_circ_020078
novel_circ_023392		novel_circ_043514
novel_circ_023395		novel_circ_042269
novel_circ_023655		novel_circ_037757
novel_circ_024345		novel_circ_039779
novel_circ_024517		novel_circ_029454
novel_circ_025093		novel_circ_008149
novel_circ_025145		novel_circ_046733
novel_circ_025344		novel_circ_053930
novel_circ_026385		novel_circ_018639
novel_circ_026450		novel_circ_001001
novel_circ_027425		novel_circ_009703
novel_circ_027998		novel_circ_024838
novel_circ_028915		novel_circ_040086
novel_circ_029464		novel_circ_006878
novel_circ_030752		novel_circ_044920
novel_circ_031308		novel_circ_032999
novel_circ_032092		novel_circ_027250
novel_circ_032133		novel_circ_042336
novel_circ_032235		novel_circ_046922
novel_circ_032852		novel_circ_022192
novel_circ_034375		novel_circ_000821
novel_circ_034844		novel_circ_015991
novel_circ_034853		novel_circ_024195
novel_circ_035210		novel_circ_023886
novel_circ_036012		novel_circ_042168
novel_circ_036601		novel_circ_008523
novel_circ_037077		novel_circ_035770
novel_circ_037616		novel_circ_024951
novel_circ_038279		novel_circ_045277
novel_circ_038432		novel_circ_037601
novel_circ_038470		novel_circ_050649
novel_circ_038845		novel_circ_004124
novel_circ_039532		novel_circ_035868
novel_circ_039981		novel_circ_050813
novel_circ_040828		novel_circ_036659
novel_circ_042031		novel_circ_054168
novel_circ_043861		novel_circ_007997
novel_circ_044202		novel_circ_056963
novel_circ_045047		novel_circ_021760
novel_circ_046375		novel_circ_045975
novel_circ_046919		novel_circ_018857
novel_circ_047497		novel_circ_054621
novel_circ_048083		novel_circ_031245
novel_circ_049730		novel_circ_003285
novel_circ_050298		novel_circ_043788
novel_circ_051521		novel_circ_055286
novel_circ_052616		novel_circ_024655
novel_circ_052667		novel_circ_053380
novel_circ_053630		novel_circ_014766
novel_circ_054091		novel_circ_015052
novel_circ_054404		novel_circ_026831
novel_circ_055327		novel_circ_022818
novel_circ_056038		novel_circ_019862
novel_circ_056047		novel_circ_037909
novel_circ_056149		novel_circ_028938
novel_circ_057205		novel_circ_053668
novel_circ_000074		novel_circ_019167
novel_circ_000076		novel_circ_043264
novel_circ_000171		novel_circ_001365
novel_circ_000337		novel_circ_028942
novel_circ_000369		novel_circ_057034
novel_circ_000433		novel_circ_003545
novel_circ_000468		novel_circ_005468
novel_circ_000496		novel_circ_042999
novel_circ_000529		novel_circ_004108
novel_circ_000559		novel_circ_011211
novel_circ_000560		novel_circ_052043
novel_circ_000590		novel_circ_024388
novel_circ_000872		novel_circ_001124
novel_circ_000938		novel_circ_013476
novel_circ_000950		novel_circ_022997
novel_circ_000958		novel_circ_039181
novel_circ_001085		novel_circ_052960
novel_circ_001126		novel_circ_015146
novel_circ_001134		novel_circ_040642
novel_circ_001219		novel_circ_011170
novel_circ_001223		novel_circ_011173
novel_circ_001269		novel_circ_021948
novel_circ_001288		novel_circ_002982
novel_circ_001321		novel_circ_045222
novel_circ_001331		novel_circ_014417
novel_circ_001413		novel_circ_001577
novel_circ_001422		novel_circ_037672
novel_circ_001423		novel_circ_039249
novel_circ_001427		novel_circ_043022
novel_circ_001507		novel_circ_038816
novel_circ_001559		novel_circ_056658
novel_circ_001606		novel_circ_028044
novel_circ_001615		novel_circ_056457
novel_circ_001704		novel_circ_012178
novel_circ_001717		novel_circ_004359
novel_circ_001773		novel_circ_036428
novel_circ_001871		novel_circ_007976
novel_circ_001940		novel_circ_043508
novel_circ_002147		novel_circ_015349
novel_circ_002162		novel_circ_051806
novel_circ_002223		novel_circ_050807
novel_circ_002224		novel_circ_036366
novel_circ_002242		novel_circ_029588
novel_circ_002252		novel_circ_028395
novel_circ_002255		novel_circ_013199
novel_circ_002340		novel_circ_009004
novel_circ_002376		novel_circ_013374
novel_circ_002407		novel_circ_034380
novel_circ_002491		novel_circ_051004
novel_circ_002545		novel_circ_053582
novel_circ_002571		novel_circ_012410
novel_circ_002627		novel_circ_023985
novel_circ_002673		novel_circ_057141
novel_circ_002688		novel_circ_014816
novel_circ_002731		novel_circ_032492
novel_circ_002940		novel_circ_041688
novel_circ_002976		novel_circ_006994
novel_circ_002995		novel_circ_026254
novel_circ_003043		novel_circ_041744
novel_circ_003052		novel_circ_009643
novel_circ_003069		novel_circ_008446
novel_circ_003134		novel_circ_000864
novel_circ_003167		novel_circ_016005
novel_circ_003272		novel_circ_026707
novel_circ_003287		novel_circ_006069
novel_circ_003315		novel_circ_002848
novel_circ_003316		novel_circ_046004
novel_circ_003344		novel_circ_011786
novel_circ_003347		novel_circ_008222
novel_circ_003430		novel_circ_043343
novel_circ_003581		novel_circ_029708
novel_circ_003641		novel_circ_022917
novel_circ_003730		novel_circ_024416
novel_circ_003787		novel_circ_003642
novel_circ_003836		novel_circ_010168
novel_circ_003881		novel_circ_037586
novel_circ_004016		novel_circ_021039
novel_circ_004023		novel_circ_001786
novel_circ_004045		novel_circ_039778
novel_circ_004067		novel_circ_054199
novel_circ_004068		novel_circ_012430
novel_circ_004069		novel_circ_033368
novel_circ_004147		novel_circ_015945
novel_circ_004489		novel_circ_033130
novel_circ_004502		novel_circ_046505
novel_circ_004525		novel_circ_024505
novel_circ_004530		novel_circ_029019
novel_circ_004651		novel_circ_053032
novel_circ_004713		novel_circ_026696
novel_circ_004758		novel_circ_013829
novel_circ_004759		novel_circ_031142
novel_circ_004769		novel_circ_032396
novel_circ_004798		novel_circ_034117
novel_circ_004864		novel_circ_019270
novel_circ_004871		novel_circ_031077
novel_circ_004893		novel_circ_005943
novel_circ_004982		novel_circ_009486
novel_circ_005000		novel_circ_046414
novel_circ_005018		novel_circ_004677
novel_circ_005280		novel_circ_051812
novel_circ_005286		novel_circ_038693
novel_circ_005393		novel_circ_037012
novel_circ_005404		novel_circ_015509
novel_circ_005409		novel_circ_041277
novel_circ_005459		novel_circ_034229
novel_circ_005531		novel_circ_057045
novel_circ_005609		novel_circ_015491
novel_circ_005641		novel_circ_037988
novel_circ_005726		novel_circ_044229
novel_circ_005739		novel_circ_015182
novel_circ_005759		novel_circ_001070
novel_circ_005835		novel_circ_001394
novel_circ_005850		novel_circ_015621
novel_circ_005955		novel_circ_033579
novel_circ_006025		novel_circ_009527
novel_circ_006054		novel_circ_032667
novel_circ_006072		novel_circ_035696
novel_circ_006229		novel_circ_004881
novel_circ_006309		novel_circ_037959
novel_circ_006324		novel_circ_053846
novel_circ_006330		novel_circ_037576
novel_circ_006366		novel_circ_019715
novel_circ_006400		novel_circ_025507
novel_circ_006433		novel_circ_001139
novel_circ_006434		novel_circ_035716
novel_circ_006500		novel_circ_031392
novel_circ_006556		novel_circ_017989
novel_circ_006629		novel_circ_010336
novel_circ_006675		novel_circ_018744
novel_circ_006785		novel_circ_043198
novel_circ_006854		novel_circ_026634
novel_circ_006991		novel_circ_033429
novel_circ_006992		novel_circ_012605
novel_circ_007008		novel_circ_030258
novel_circ_007021		novel_circ_008464
novel_circ_007168		novel_circ_034924
novel_circ_007172		novel_circ_052883
novel_circ_007182		novel_circ_038155
novel_circ_007211		novel_circ_056576
novel_circ_007223		novel_circ_031351
novel_circ_007425		novel_circ_031349
novel_circ_007509		novel_circ_026870
novel_circ_007592		novel_circ_028440
novel_circ_007672		novel_circ_029537
novel_circ_007760		novel_circ_038405
novel_circ_007764		novel_circ_020150
novel_circ_007809		novel_circ_057128
novel_circ_007817		novel_circ_026459
novel_circ_007876		novel_circ_051720
novel_circ_008072		novel_circ_016239
novel_circ_008096		novel_circ_031866
novel_circ_008144		novel_circ_028074
novel_circ_008186		novel_circ_026529
novel_circ_008188		novel_circ_053655
novel_circ_008295		novel_circ_053666
novel_circ_008458		novel_circ_053669
novel_circ_008482		novel_circ_034788
novel_circ_008484		novel_circ_046463
novel_circ_008541		novel_circ_025332
novel_circ_008857		novel_circ_053635
novel_circ_008876		novel_circ_057097
novel_circ_008891		novel_circ_010069
novel_circ_008964		novel_circ_037223
novel_circ_008965		novel_circ_038930
novel_circ_009000		novel_circ_003020
novel_circ_009028		novel_circ_003023
novel_circ_009080		novel_circ_003026
novel_circ_009310		novel_circ_056460
novel_circ_009397		novel_circ_045087
novel_circ_009477		novel_circ_045088
novel_circ_009479		novel_circ_000112
novel_circ_009491		novel_circ_006693
novel_circ_009545		novel_circ_006695
novel_circ_009568		novel_circ_006696
novel_circ_009921		novel_circ_055561
novel_circ_009937		novel_circ_031031
novel_circ_009954		novel_circ_000462
novel_circ_009960		novel_circ_005337
novel_circ_009984		novel_circ_021017
novel_circ_010032		novel_circ_035623
novel_circ_010103		novel_circ_018115
novel_circ_010214		novel_circ_018802
novel_circ_010279		novel_circ_030942
novel_circ_010529		novel_circ_033206
novel_circ_010605		novel_circ_052018
novel_circ_010642		novel_circ_046038
novel_circ_010663		novel_circ_000255
novel_circ_010731		novel_circ_007966
novel_circ_010803		novel_circ_026203
novel_circ_010813		novel_circ_041439
novel_circ_010893		novel_circ_022390
novel_circ_010996		novel_circ_002057
novel_circ_011018		novel_circ_057245
novel_circ_011129		novel_circ_057259
novel_circ_011244		novel_circ_057264
novel_circ_011416		novel_circ_004346
novel_circ_011494		novel_circ_001818
novel_circ_011522		novel_circ_053517
novel_circ_011699		novel_circ_031282
novel_circ_011977		novel_circ_052466
novel_circ_012192		novel_circ_020071
novel_circ_012200		novel_circ_014725
novel_circ_012382		novel_circ_014728
novel_circ_012388		novel_circ_030580
novel_circ_012434		novel_circ_011751
novel_circ_012507		novel_circ_011755
novel_circ_012841		novel_circ_033493
novel_circ_012856		novel_circ_001790
novel_circ_012891		novel_circ_032292
novel_circ_012952		novel_circ_053305
novel_circ_013012		novel_circ_055223
novel_circ_013018		novel_circ_055226
novel_circ_013121		novel_circ_039255
novel_circ_013139		novel_circ_041360
novel_circ_013144		novel_circ_042215
novel_circ_013157		novel_circ_007461
novel_circ_013311		novel_circ_024430
novel_circ_013428		novel_circ_034310
novel_circ_013518		novel_circ_020726
novel_circ_013519		novel_circ_040900
novel_circ_013634		novel_circ_010779
novel_circ_013690		novel_circ_040258
novel_circ_013700		novel_circ_019131
novel_circ_013765		novel_circ_026539
novel_circ_013791		novel_circ_004169
novel_circ_013856		novel_circ_004077
novel_circ_014197		novel_circ_035893
novel_circ_014255		novel_circ_016260
novel_circ_014356		novel_circ_040245
novel_circ_014360		novel_circ_031956
novel_circ_014366		novel_circ_041167
novel_circ_014707		novel_circ_014435
novel_circ_014755		novel_circ_038139
novel_circ_015066		novel_circ_009009
novel_circ_015067		novel_circ_009010
novel_circ_015216		novel_circ_041473
novel_circ_015314		novel_circ_053478
novel_circ_015376		novel_circ_053482
novel_circ_015499		novel_circ_016800
novel_circ_015538		novel_circ_016856
novel_circ_015591		novel_circ_016936
novel_circ_015629		novel_circ_017064
novel_circ_016028		novel_circ_036327
novel_circ_016072		novel_circ_009509
novel_circ_016113		novel_circ_009789
novel_circ_016122		novel_circ_052780
novel_circ_016183		novel_circ_032750
novel_circ_016185		novel_circ_022483
novel_circ_016266		novel_circ_012270
novel_circ_016310		novel_circ_015143
novel_circ_016354		novel_circ_015148
novel_circ_016412		novel_circ_054363
novel_circ_016523		novel_circ_037336
novel_circ_016534		novel_circ_017189
novel_circ_016603		novel_circ_024422
novel_circ_016628		novel_circ_000168
novel_circ_016736		novel_circ_019898
novel_circ_016738		novel_circ_014753
novel_circ_016747		novel_circ_023666
novel_circ_016821		novel_circ_000876
novel_circ_016858		novel_circ_025560
novel_circ_016895		novel_circ_025581
novel_circ_016955		novel_circ_014853
novel_circ_016969		novel_circ_014855
novel_circ_016977		novel_circ_038348
novel_circ_016978		novel_circ_001660
novel_circ_016995		novel_circ_032757
novel_circ_017023		novel_circ_002601
novel_circ_017050		novel_circ_024983
novel_circ_017055		novel_circ_010666
novel_circ_017101		novel_circ_046484
novel_circ_017108		novel_circ_009898
novel_circ_017182		novel_circ_051511
novel_circ_017188		novel_circ_051513
novel_circ_017204		novel_circ_043273
novel_circ_017339		novel_circ_026612
novel_circ_017340		novel_circ_026613
novel_circ_017355		novel_circ_026617
novel_circ_017405		novel_circ_035057
novel_circ_017450		novel_circ_023956
novel_circ_017451		novel_circ_044057
novel_circ_017457		novel_circ_032967
novel_circ_017471		novel_circ_028890
novel_circ_017479		novel_circ_020855
novel_circ_017499		novel_circ_033905
novel_circ_017528		novel_circ_021972
novel_circ_017580		novel_circ_006955
novel_circ_017588		novel_circ_029227
novel_circ_017619		novel_circ_014415
novel_circ_017621		novel_circ_009345
novel_circ_017686		novel_circ_041561
novel_circ_017726		novel_circ_041579
novel_circ_017858		novel_circ_006011
novel_circ_017922		novel_circ_010149
novel_circ_017925		novel_circ_015724
novel_circ_017936		novel_circ_057492
novel_circ_018079		novel_circ_028469
novel_circ_018083		novel_circ_002568
novel_circ_018085		novel_circ_007766
novel_circ_018125		novel_circ_013774
novel_circ_018168		novel_circ_045706
novel_circ_018312		novel_circ_023606
novel_circ_018345		novel_circ_022971
novel_circ_018370		novel_circ_026161
novel_circ_018373		novel_circ_045906
novel_circ_018396		novel_circ_037670
novel_circ_018474		novel_circ_031638
novel_circ_018482		novel_circ_002291
novel_circ_018533		novel_circ_040006
novel_circ_018546		novel_circ_032984
novel_circ_018555		novel_circ_035612
novel_circ_018597		novel_circ_010019
novel_circ_018630		novel_circ_041388
novel_circ_018690		novel_circ_026572
novel_circ_018733		novel_circ_033800
novel_circ_018953		novel_circ_032412
novel_circ_019350		novel_circ_020999
novel_circ_019352		novel_circ_008613
novel_circ_019360		novel_circ_043212
novel_circ_019362		novel_circ_005633
novel_circ_019404		novel_circ_016221
novel_circ_019412		novel_circ_043848
novel_circ_019431		novel_circ_046050
novel_circ_019447		novel_circ_005584
novel_circ_019457		novel_circ_000525
novel_circ_019458		novel_circ_036049
novel_circ_019486		novel_circ_036055
novel_circ_019487		novel_circ_013347
novel_circ_019538		novel_circ_017904
novel_circ_019561		novel_circ_001007
novel_circ_019582		novel_circ_001009
novel_circ_019601		novel_circ_027012
novel_circ_019902		novel_circ_006262
novel_circ_019945		novel_circ_006265
novel_circ_020238		novel_circ_053740
novel_circ_020357		novel_circ_019920
novel_circ_020825		novel_circ_007535
novel_circ_020830		novel_circ_007536
novel_circ_020870		novel_circ_007537
novel_circ_020906		novel_circ_015899
novel_circ_021046		novel_circ_029642
novel_circ_021083		novel_circ_033864
novel_circ_021129		novel_circ_012117
novel_circ_021130		novel_circ_012120
novel_circ_021183		novel_circ_013933
novel_circ_021258		novel_circ_011916
novel_circ_021401		novel_circ_033796
novel_circ_021402		novel_circ_027703
novel_circ_021410		novel_circ_027706
novel_circ_021520		novel_circ_027714
novel_circ_021582		novel_circ_025016
novel_circ_021615		novel_circ_031159
novel_circ_021840		novel_circ_002892
novel_circ_021908		novel_circ_044015
novel_circ_021912		novel_circ_044016
novel_circ_021921		novel_circ_014145
novel_circ_021923		novel_circ_035395
novel_circ_021947		novel_circ_035397
novel_circ_021951		novel_circ_007158
novel_circ_021952		novel_circ_007159
novel_circ_022068		novel_circ_021363
novel_circ_022073		novel_circ_017282
novel_circ_022086		novel_circ_044701
novel_circ_022101		novel_circ_009391
novel_circ_022175		novel_circ_022054
novel_circ_022386		novel_circ_022056
novel_circ_022425		novel_circ_022753
novel_circ_022550		novel_circ_033003
novel_circ_022552		novel_circ_034934
novel_circ_022589		novel_circ_003116
novel_circ_022662		novel_circ_018199
novel_circ_022719		novel_circ_008301
novel_circ_022732		novel_circ_013611
novel_circ_022754		novel_circ_026759
novel_circ_022982		novel_circ_002219
novel_circ_023043		novel_circ_018188
novel_circ_023051		novel_circ_021959
novel_circ_023076		novel_circ_046673
novel_circ_023173		novel_circ_021287
novel_circ_023200		novel_circ_026899
novel_circ_023205		novel_circ_052511
novel_circ_023222		novel_circ_013395
novel_circ_023338		novel_circ_051840
novel_circ_023382		novel_circ_006690
novel_circ_023385		novel_circ_010523
novel_circ_023386		novel_circ_029304
novel_circ_023393		novel_circ_029305
novel_circ_023405		novel_circ_009005
novel_circ_023445		novel_circ_013726
novel_circ_023480		novel_circ_008043
novel_circ_023503		novel_circ_036849
novel_circ_023509		novel_circ_012912
novel_circ_023517		novel_circ_013373
novel_circ_023560		novel_circ_011572
novel_circ_023698		novel_circ_017146
novel_circ_023796		novel_circ_000273
novel_circ_023797		novel_circ_000281
novel_circ_023815		novel_circ_027631
novel_circ_023851		novel_circ_001532
novel_circ_024100		novel_circ_024633
novel_circ_024333		novel_circ_056635
novel_circ_024347		novel_circ_010260
novel_circ_024447		novel_circ_008502
novel_circ_024482		novel_circ_028551
novel_circ_024506		novel_circ_022432
novel_circ_024599		novel_circ_040447
novel_circ_024673		novel_circ_012974
novel_circ_024739		novel_circ_050984
novel_circ_024759		novel_circ_025453
novel_circ_024776		novel_circ_005987
novel_circ_024790		novel_circ_040199
novel_circ_024792		novel_circ_006678
novel_circ_024995		novel_circ_006684
novel_circ_025071		novel_circ_001650
novel_circ_025195		novel_circ_053222
novel_circ_025246		novel_circ_053174
novel_circ_025313		novel_circ_003716
novel_circ_025393		novel_circ_028675
novel_circ_025493		novel_circ_057043
novel_circ_025494		novel_circ_006176
novel_circ_025604		novel_circ_037410
novel_circ_025925		novel_circ_012034
novel_circ_026014		novel_circ_036629
novel_circ_026046		novel_circ_009288
novel_circ_026179		novel_circ_006623
novel_circ_026299		novel_circ_013684
novel_circ_026305		novel_circ_020938
novel_circ_026306		novel_circ_036261
novel_circ_026454		novel_circ_032858
novel_circ_026498		novel_circ_030978
novel_circ_027017		novel_circ_046808
novel_circ_027099		novel_circ_019126
novel_circ_027135		novel_circ_019047
novel_circ_027190		novel_circ_029897
novel_circ_027203		novel_circ_002190
novel_circ_027237		novel_circ_004638
novel_circ_027261		novel_circ_024405
novel_circ_027296		novel_circ_024408
novel_circ_027314		novel_circ_038739
novel_circ_027315		novel_circ_020483
novel_circ_027333		novel_circ_020486
novel_circ_027346		novel_circ_046497
novel_circ_027367		novel_circ_012394
novel_circ_027474		novel_circ_026685
novel_circ_027604		novel_circ_002090
novel_circ_027693		novel_circ_050923
novel_circ_027815		novel_circ_002902
novel_circ_027838		novel_circ_041005
novel_circ_027888		novel_circ_021352
novel_circ_027906		novel_circ_013205
novel_circ_027911		novel_circ_005650
novel_circ_028081		novel_circ_021094
novel_circ_028114		novel_circ_027953
novel_circ_028122		novel_circ_012936
novel_circ_028151		novel_circ_025403
novel_circ_028161		novel_circ_001836
novel_circ_028162		novel_circ_017616
novel_circ_028194		novel_circ_026068
novel_circ_028195		novel_circ_021076
novel_circ_028196		novel_circ_011149
novel_circ_028212		novel_circ_029031
novel_circ_028230		novel_circ_029032
novel_circ_028347		novel_circ_029038
novel_circ_028404		novel_circ_029041
novel_circ_028413		novel_circ_051738
novel_circ_028423		novel_circ_051740
novel_circ_028478		novel_circ_055856
novel_circ_028499		novel_circ_044370
novel_circ_028507		novel_circ_044376
novel_circ_028536		novel_circ_010715
novel_circ_028567		novel_circ_040135
novel_circ_028602		novel_circ_009304
novel_circ_028640		novel_circ_019613
novel_circ_028702		novel_circ_037465
novel_circ_028773		novel_circ_052468
novel_circ_028774		novel_circ_011688
novel_circ_028852		novel_circ_032326
novel_circ_028926		novel_circ_018065
novel_circ_028973		novel_circ_030071
novel_circ_029240		novel_circ_041229
novel_circ_029281		novel_circ_034739
novel_circ_029379		novel_circ_046385
novel_circ_029425		novel_circ_017421
novel_circ_029485		novel_circ_031095
novel_circ_029737		novel_circ_028754
novel_circ_029926		novel_circ_004969
novel_circ_029995		novel_circ_004989
novel_circ_030084		novel_circ_010244
novel_circ_030107		novel_circ_017472
novel_circ_030230		novel_circ_012053
novel_circ_030299		novel_circ_010118
novel_circ_030479		novel_circ_008061
novel_circ_030484		novel_circ_008070
novel_circ_030497		novel_circ_036536
novel_circ_030507		novel_circ_044977
novel_circ_030516		novel_circ_044983
novel_circ_030569		novel_circ_019810
novel_circ_030573		novel_circ_022479
novel_circ_030607		novel_circ_029695
novel_circ_030655		novel_circ_008411
novel_circ_030674		novel_circ_000314
novel_circ_030725		novel_circ_043140
novel_circ_030787		novel_circ_026955
novel_circ_030863		novel_circ_035356
novel_circ_030904		novel_circ_031546
novel_circ_030929		novel_circ_036992
novel_circ_030935		novel_circ_030132
novel_circ_031007		novel_circ_005675
novel_circ_031269		novel_circ_017802
novel_circ_031332		novel_circ_006982
novel_circ_031422		novel_circ_006986
novel_circ_031426		novel_circ_035217
novel_circ_031473		novel_circ_020112
novel_circ_031743		novel_circ_020114
novel_circ_031922		novel_circ_011043
novel_circ_031969		novel_circ_042285
novel_circ_032008		novel_circ_054533
novel_circ_032076		novel_circ_042776
novel_circ_032081		novel_circ_042779
novel_circ_032088		novel_circ_004699
novel_circ_032094		novel_circ_005032
novel_circ_032100		novel_circ_045832
novel_circ_032121		novel_circ_027983
novel_circ_032222		novel_circ_035071
novel_circ_032269		novel_circ_051044
novel_circ_032285		novel_circ_045305
novel_circ_032324		novel_circ_028426
novel_circ_032371		novel_circ_011083
novel_circ_032401		novel_circ_026256
novel_circ_032519		novel_circ_008921
novel_circ_032582		novel_circ_008927
novel_circ_032633		novel_circ_008781
novel_circ_032657		novel_circ_002913
novel_circ_032659		novel_circ_040960
novel_circ_032715		novel_circ_034321
novel_circ_032733		novel_circ_045890
novel_circ_032747		novel_circ_035453
novel_circ_032787		novel_circ_025786
novel_circ_032842		novel_circ_034943
novel_circ_032881		novel_circ_005011
novel_circ_032894		novel_circ_052684
novel_circ_033037		novel_circ_036712
novel_circ_033065		novel_circ_012795
novel_circ_033066		novel_circ_010201
novel_circ_033092		novel_circ_021819
novel_circ_033093		novel_circ_022974
novel_circ_033094		novel_circ_052865
novel_circ_033095		novel_circ_018048
novel_circ_033097		novel_circ_009870
novel_circ_033098		novel_circ_009871
novel_circ_033105		novel_circ_020350
novel_circ_033137		novel_circ_008447
novel_circ_033149		novel_circ_057421
novel_circ_033182		novel_circ_027049
novel_circ_033208		novel_circ_056818
novel_circ_033273		novel_circ_047036
novel_circ_033274		novel_circ_057641
novel_circ_033275		novel_circ_008466
novel_circ_033492		novel_circ_026785
novel_circ_033565		novel_circ_000582
novel_circ_033593		novel_circ_016009
novel_circ_033616		novel_circ_018712
novel_circ_033635		novel_circ_002847
novel_circ_033700		novel_circ_019856
novel_circ_033703		novel_circ_011788
novel_circ_033730		novel_circ_008817
novel_circ_033838		novel_circ_043341
novel_circ_033848		novel_circ_024223
novel_circ_033856		novel_circ_025625
novel_circ_033866		novel_circ_054630
novel_circ_033948		novel_circ_023676
novel_circ_033969		novel_circ_023680
novel_circ_034008		novel_circ_024338
novel_circ_034181		novel_circ_011889
novel_circ_034234		novel_circ_056401
novel_circ_034245		novel_circ_056402
novel_circ_034274		novel_circ_021652
novel_circ_034289		novel_circ_034769
novel_circ_034413		novel_circ_053890
novel_circ_034444		novel_circ_016677
novel_circ_034476		novel_circ_012745
novel_circ_034547		novel_circ_027410
novel_circ_034605		novel_circ_031747
novel_circ_034659		novel_circ_020299
novel_circ_034757		novel_circ_000220
novel_circ_034837		novel_circ_006829
novel_circ_034852		novel_circ_002562
novel_circ_034872		novel_circ_022568
novel_circ_034903		novel_circ_044408
novel_circ_034907		novel_circ_006004
novel_circ_034916		novel_circ_040608
novel_circ_034982		novel_circ_021318
novel_circ_035108		novel_circ_037362
novel_circ_035180		novel_circ_052981
novel_circ_035371		novel_circ_035673
novel_circ_035426		novel_circ_025831
novel_circ_035476		novel_circ_024367
novel_circ_035497		novel_circ_054739
novel_circ_035502		novel_circ_054740
novel_circ_035517		novel_circ_032647
novel_circ_035560		novel_circ_037002
novel_circ_035573		novel_circ_003640
novel_circ_035663		novel_circ_003973
novel_circ_035856		novel_circ_037751
novel_circ_035861		novel_circ_056035
novel_circ_035927		novel_circ_056036
novel_circ_036069		novel_circ_027571
novel_circ_036110		novel_circ_034078
novel_circ_036273		novel_circ_022419
novel_circ_036333		novel_circ_005066
novel_circ_036379		novel_circ_010907
novel_circ_036416		novel_circ_004158
novel_circ_036689		novel_circ_004160
novel_circ_036714		novel_circ_043453
novel_circ_036829		novel_circ_039825
novel_circ_036841		novel_circ_023872
novel_circ_036858		novel_circ_028461
novel_circ_036948		novel_circ_026882
novel_circ_037135		novel_circ_012304
novel_circ_037262		novel_circ_031251
novel_circ_037267		novel_circ_043040
novel_circ_037306		novel_circ_043090
novel_circ_037351		novel_circ_039843
novel_circ_037363		novel_circ_054035
novel_circ_037622		novel_circ_045129
novel_circ_037654		novel_circ_002411
novel_circ_037717		novel_circ_054325
novel_circ_037810		novel_circ_045743
novel_circ_037851		novel_circ_008868
novel_circ_037852		novel_circ_044560
novel_circ_037932		novel_circ_002626
novel_circ_038041		novel_circ_029185
novel_circ_038064		novel_circ_018160
novel_circ_038083		novel_circ_018161
novel_circ_038166		novel_circ_055891
novel_circ_038237		novel_circ_046740
novel_circ_038318		novel_circ_034144
novel_circ_038324		novel_circ_039625
novel_circ_038327		novel_circ_018985
novel_circ_038401		novel_circ_005044
novel_circ_038463		novel_circ_012512
novel_circ_038479		novel_circ_056689
novel_circ_038531		novel_circ_009694
novel_circ_038554		novel_circ_024685
novel_circ_038563		novel_circ_007489
novel_circ_038571		novel_circ_027213
novel_circ_038597		novel_circ_042056
novel_circ_038672		novel_circ_032035
novel_circ_038810		novel_circ_006316
novel_circ_038886		novel_circ_006350
novel_circ_038925		novel_circ_053036
novel_circ_039001		novel_circ_045352
novel_circ_039004		novel_circ_009569
novel_circ_039071		novel_circ_005742
novel_circ_039209		novel_circ_013456
novel_circ_039284		novel_circ_009278
novel_circ_039331		novel_circ_039111
novel_circ_039345		novel_circ_018032
novel_circ_039418		novel_circ_037894
novel_circ_039445		novel_circ_005333
novel_circ_039585		novel_circ_036421
novel_circ_039603		novel_circ_013593
novel_circ_039775		novel_circ_030644
novel_circ_039822		novel_circ_007283
novel_circ_039863		novel_circ_019729
novel_circ_039978		novel_circ_032393
novel_circ_039998		novel_circ_011991
novel_circ_040062		novel_circ_001417
novel_circ_040087		novel_circ_044915
novel_circ_040251		novel_circ_044922
novel_circ_040374		novel_circ_011052
novel_circ_040428		novel_circ_046310
novel_circ_040493		novel_circ_002828
novel_circ_040534		novel_circ_050765
novel_circ_040651		novel_circ_021245
novel_circ_040685		novel_circ_033979
novel_circ_041084		novel_circ_011366
novel_circ_041134		novel_circ_019339
novel_circ_041136		novel_circ_019931
novel_circ_041213		novel_circ_022639
novel_circ_041322		novel_circ_025825
novel_circ_041437		novel_circ_034256
novel_circ_041465		novel_circ_045491
novel_circ_041551		novel_circ_045321
novel_circ_041608		novel_circ_007388
novel_circ_041883		novel_circ_012451
novel_circ_041919		novel_circ_005837
novel_circ_042099		novel_circ_057424
novel_circ_042111		novel_circ_036802
novel_circ_042161		novel_circ_039353
novel_circ_042193		novel_circ_015353
novel_circ_042195		novel_circ_030167
novel_circ_042196		novel_circ_028308
novel_circ_042205		novel_circ_005452
novel_circ_042210		novel_circ_039127
novel_circ_042329		novel_circ_039991
novel_circ_042362		novel_circ_031697
novel_circ_042460		novel_circ_031700
novel_circ_042514		novel_circ_051610
novel_circ_042650		novel_circ_020844
novel_circ_042657		novel_circ_020230
novel_circ_042680		novel_circ_054833
novel_circ_042723		novel_circ_013635
novel_circ_042741		novel_circ_000106
novel_circ_042768		novel_circ_046056
novel_circ_042777		novel_circ_050904
novel_circ_042869		novel_circ_056708
novel_circ_042935		novel_circ_056710
novel_circ_043057		novel_circ_056713
novel_circ_043067		novel_circ_056739
novel_circ_043131		novel_circ_037391
novel_circ_043144		novel_circ_021845
novel_circ_043190		novel_circ_012713
novel_circ_043299		novel_circ_012714
novel_circ_043386		novel_circ_012715
novel_circ_043388		novel_circ_012717
novel_circ_043397		novel_circ_000010
novel_circ_043398		novel_circ_035447
novel_circ_043501		novel_circ_031553
novel_circ_043601		novel_circ_002299
novel_circ_043608		novel_circ_000084
novel_circ_043875		novel_circ_000086
novel_circ_043889		novel_circ_027938
novel_circ_043910		novel_circ_027228
novel_circ_043918		novel_circ_027229
novel_circ_043965		novel_circ_040073
novel_circ_044076		novel_circ_005093
novel_circ_044077		novel_circ_030988
novel_circ_044223		novel_circ_011820
novel_circ_044254		novel_circ_022180
novel_circ_044277		novel_circ_017880
novel_circ_044317		novel_circ_041598
novel_circ_044404		novel_circ_036006
novel_circ_044497		novel_circ_040053
novel_circ_044544		novel_circ_034150
novel_circ_044592		novel_circ_034152
novel_circ_044643		novel_circ_056157
novel_circ_044644		novel_circ_023595
novel_circ_044907		novel_circ_036212
novel_circ_044978		novel_circ_004276
novel_circ_045007		novel_circ_006810
novel_circ_045048		novel_circ_041271
novel_circ_045228		novel_circ_041276
novel_circ_045328		novel_circ_039750
novel_circ_045342		novel_circ_023658
novel_circ_045417		novel_circ_018772
novel_circ_045439		novel_circ_036149
novel_circ_045441		novel_circ_057047
novel_circ_045578		novel_circ_037995
novel_circ_045585		novel_circ_015989
novel_circ_045632		novel_circ_036655
novel_circ_045635		novel_circ_054454
novel_circ_045676		novel_circ_004845
novel_circ_045677		novel_circ_027552
novel_circ_045819		novel_circ_051056
novel_circ_045822		novel_circ_006223
novel_circ_045947		novel_circ_024729
novel_circ_046092		novel_circ_016214
novel_circ_046124		novel_circ_045217
novel_circ_046125		novel_circ_045219
novel_circ_046245		novel_circ_030214
novel_circ_046709		novel_circ_038954
novel_circ_046754		novel_circ_004494
novel_circ_046803		novel_circ_005699
novel_circ_046844		novel_circ_040115
novel_circ_047016		novel_circ_040549
novel_circ_047119		novel_circ_042469
novel_circ_047144		novel_circ_054951
novel_circ_047148		novel_circ_054955
novel_circ_047169		novel_circ_002330
novel_circ_047202		novel_circ_022841
novel_circ_047216		novel_circ_022843
novel_circ_047217		novel_circ_051573
novel_circ_047225		novel_circ_031646
novel_circ_047243		novel_circ_035765
novel_circ_047274		novel_circ_022814
novel_circ_047277		novel_circ_036491
novel_circ_047306		novel_circ_051700
novel_circ_047333		novel_circ_026722
novel_circ_047334		novel_circ_026724
novel_circ_047335		novel_circ_008135
novel_circ_047372		novel_circ_037545
novel_circ_047442		novel_circ_033162
novel_circ_047468		novel_circ_026860
novel_circ_047479		novel_circ_011719
novel_circ_047524		novel_circ_037655
novel_circ_047526		novel_circ_037657
novel_circ_047571		novel_circ_024944
novel_circ_047573		novel_circ_044650
novel_circ_047623		novel_circ_008327
novel_circ_047643		novel_circ_010222
novel_circ_047669		novel_circ_007175
novel_circ_047670		novel_circ_007236
novel_circ_047671		novel_circ_005120
novel_circ_047716		novel_circ_034364
novel_circ_047735		novel_circ_053211
novel_circ_047747		novel_circ_005220
novel_circ_047807		novel_circ_045876
novel_circ_047848		novel_circ_045880
novel_circ_047865		novel_circ_037947
novel_circ_047885		novel_circ_037948
novel_circ_047895		novel_circ_028950
novel_circ_047920		novel_circ_006654
novel_circ_047927		novel_circ_020412
novel_circ_047940		novel_circ_030626
novel_circ_047971		novel_circ_033050
novel_circ_048000		novel_circ_020013
novel_circ_048004		novel_circ_035301
novel_circ_048025		novel_circ_027674
novel_circ_048045		novel_circ_042017
novel_circ_048106		novel_circ_000489
novel_circ_048135		novel_circ_001581
novel_circ_048212		novel_circ_001584
novel_circ_048235		novel_circ_017954
novel_circ_048296		novel_circ_051439
novel_circ_048331		novel_circ_021426
novel_circ_048423		novel_circ_034527
novel_circ_048457		novel_circ_024794
novel_circ_048463		novel_circ_026063
novel_circ_048478		novel_circ_039788
novel_circ_048508		novel_circ_012752
novel_circ_048529		novel_circ_020647
novel_circ_048544		novel_circ_037185
novel_circ_048557		novel_circ_056644
novel_circ_048577		novel_circ_003225
novel_circ_048589		novel_circ_012626
novel_circ_048604		novel_circ_039391
novel_circ_048639		novel_circ_029161
novel_circ_048651		novel_circ_004445
novel_circ_048678		novel_circ_001015
novel_circ_048718		novel_circ_033997
novel_circ_048731		novel_circ_041299
novel_circ_048736		novel_circ_032696
novel_circ_048743		novel_circ_011499
novel_circ_048746		novel_circ_054619
novel_circ_048823		novel_circ_043883
novel_circ_048837		novel_circ_015453
novel_circ_048840		novel_circ_054863
novel_circ_048845		novel_circ_043592
novel_circ_048857		novel_circ_017703
novel_circ_048876		novel_circ_004625
novel_circ_048943		novel_circ_007841
novel_circ_048978		novel_circ_011096
novel_circ_049025		novel_circ_025476
novel_circ_049060		novel_circ_039041
novel_circ_049093		novel_circ_039814
novel_circ_049112		novel_circ_036646
novel_circ_049134		novel_circ_034051
novel_circ_049198		novel_circ_001944
novel_circ_049250		novel_circ_001948
novel_circ_049263		novel_circ_056483
novel_circ_049307		novel_circ_043102
novel_circ_049334		novel_circ_040773
novel_circ_049375		novel_circ_027925
novel_circ_049501		novel_circ_013520
novel_circ_049589		novel_circ_044969
novel_circ_049667		novel_circ_044970
novel_circ_049773		novel_circ_034450
novel_circ_049774		novel_circ_035136
novel_circ_049783		novel_circ_006240
novel_circ_049804		novel_circ_009465
novel_circ_049822		novel_circ_050748
novel_circ_049834		novel_circ_032366
novel_circ_049836		novel_circ_014014
novel_circ_049858		novel_circ_053337
novel_circ_049880		novel_circ_026303
novel_circ_049886		novel_circ_047060
novel_circ_049972		novel_circ_009660
novel_circ_049974		novel_circ_028953
novel_circ_050006		novel_circ_003190
novel_circ_050025		novel_circ_053378
novel_circ_050096		novel_circ_021444
novel_circ_050232		novel_circ_051482
novel_circ_050234		novel_circ_013295
novel_circ_050265		novel_circ_041101
novel_circ_050351		novel_circ_038747
novel_circ_050366		novel_circ_043806
novel_circ_050374		novel_circ_020212
novel_circ_050390		novel_circ_040120
novel_circ_050394		novel_circ_014765
novel_circ_050421		novel_circ_019733
novel_circ_050435		novel_circ_057627
novel_circ_050436		novel_circ_018295
novel_circ_050555		novel_circ_046107
novel_circ_050592		novel_circ_035751
novel_circ_050631		novel_circ_029141
novel_circ_050634		novel_circ_004344
novel_circ_050797		novel_circ_027788
novel_circ_050858		novel_circ_006688
novel_circ_050992		novel_circ_034706
novel_circ_051049		novel_circ_002302
novel_circ_051127		novel_circ_010727
novel_circ_051136		novel_circ_003777
novel_circ_051151		novel_circ_031203
novel_circ_051182		novel_circ_001881
novel_circ_051232		novel_circ_034003
novel_circ_051239		novel_circ_046705
novel_circ_051306		novel_circ_044742
novel_circ_051365		novel_circ_029541
novel_circ_051501		novel_circ_031793
novel_circ_051563		novel_circ_052479
novel_circ_051615		novel_circ_035336
novel_circ_051640		novel_circ_051715
novel_circ_051792		novel_circ_023616
novel_circ_051855		novel_circ_003629
novel_circ_051856		novel_circ_011246
novel_circ_051887		novel_circ_028073
novel_circ_052052		novel_circ_027285
novel_circ_052082		novel_circ_002081
novel_circ_052109		novel_circ_040476
novel_circ_052259		novel_circ_025194
novel_circ_052273		novel_circ_053686
novel_circ_052283		novel_circ_052369
novel_circ_052314		novel_circ_055782
novel_circ_052342		novel_circ_005132
novel_circ_052347		novel_circ_041779
novel_circ_052410		novel_circ_053633
novel_circ_052429		novel_circ_022962
novel_circ_052507		novel_circ_006183
novel_circ_052627		novel_circ_006184
novel_circ_052786		novel_circ_006185
novel_circ_052820		novel_circ_011713
novel_circ_052891		novel_circ_051637
novel_circ_053058		novel_circ_018993
novel_circ_053120		novel_circ_009639
novel_circ_053122		novel_circ_046790
novel_circ_053159		novel_circ_019631
novel_circ_053361		novel_circ_029786
novel_circ_053374		novel_circ_054773
novel_circ_053436		novel_circ_022281
novel_circ_053547		novel_circ_007968
novel_circ_053548		novel_circ_021870
novel_circ_053671		novel_circ_030125
novel_circ_053693		novel_circ_006060
novel_circ_053698		novel_circ_011758
novel_circ_053832		novel_circ_046022
novel_circ_053855		novel_circ_055229
novel_circ_053883		novel_circ_041362
novel_circ_053921		novel_circ_003950
novel_circ_053965		novel_circ_003507
novel_circ_054042		novel_circ_022500
novel_circ_054085		novel_circ_040903
novel_circ_054086		novel_circ_042971
novel_circ_054290		novel_circ_042974
novel_circ_054316		novel_circ_019132
novel_circ_054384		novel_circ_026550
novel_circ_054450		novel_circ_043668
novel_circ_054451		novel_circ_029674
novel_circ_054551		novel_circ_029675
novel_circ_054572		novel_circ_056162
novel_circ_054599		novel_circ_028839
novel_circ_054636		novel_circ_036572
novel_circ_054677		novel_circ_051120
novel_circ_054694		novel_circ_016592
novel_circ_054695		novel_circ_014010
novel_circ_054733		novel_circ_033570
novel_circ_054816		novel_circ_040430
novel_circ_054851		novel_circ_001502
novel_circ_054905		novel_circ_001503
novel_circ_054906		novel_circ_045723
novel_circ_054920		novel_circ_005269
novel_circ_054940		novel_circ_018138
novel_circ_055005		novel_circ_015142
novel_circ_055013		novel_circ_045367
novel_circ_055092		novel_circ_024421
novel_circ_055112		novel_circ_002183
novel_circ_055116		novel_circ_025220
novel_circ_055169		novel_circ_003201
novel_circ_055170		novel_circ_011162
novel_circ_055177		novel_circ_011164
novel_circ_055210		novel_circ_011205
novel_circ_055216		novel_circ_011208
novel_circ_055219		novel_circ_033449
novel_circ_055222		novel_circ_000985
novel_circ_055224		novel_circ_054390
novel_circ_055312		novel_circ_006193
novel_circ_055349		novel_circ_025575
novel_circ_055358		novel_circ_042301
novel_circ_055394		novel_circ_051422
novel_circ_055461		novel_circ_009235
novel_circ_055488		novel_circ_043898
novel_circ_055549		novel_circ_046946
novel_circ_055596		novel_circ_024869
novel_circ_055599		novel_circ_001991
novel_circ_055623		novel_circ_006870
novel_circ_055649		novel_circ_032964
novel_circ_055679		novel_circ_044691
novel_circ_055739		novel_circ_004438
novel_circ_055816		novel_circ_045003
novel_circ_055927		novel_circ_041556
novel_circ_056067		novel_circ_011536
novel_circ_056142		novel_circ_028473
novel_circ_056213		novel_circ_005238
novel_circ_056310		novel_circ_025843
novel_circ_056311		novel_circ_023601
novel_circ_056491		novel_circ_022116
novel_circ_056599		novel_circ_005029
novel_circ_056768		novel_circ_037154
novel_circ_057039		novel_circ_031595
novel_circ_057275		novel_circ_032991
novel_circ_057313		novel_circ_035607
novel_circ_057330		novel_circ_019041
novel_circ_057484		novel_circ_012360
novel_circ_057550		novel_circ_006085
novel_circ_057563		novel_circ_037806
novel_circ_057572		novel_circ_046538
novel_circ_003744		novel_circ_055617
novel_circ_015068		novel_circ_024328
novel_circ_027262		novel_circ_027769
novel_circ_035793		novel_circ_035599
novel_circ_054379		novel_circ_011528
novel_circ_005658		novel_circ_045634
novel_circ_006607		novel_circ_036053
novel_circ_011507		novel_circ_036926
novel_circ_015199		novel_circ_012931
novel_circ_018603		novel_circ_021778
novel_circ_026143		novel_circ_027960
novel_circ_027254		novel_circ_004322
novel_circ_044811		novel_circ_012086
novel_circ_047854		novel_circ_012131
novel_circ_049698		novel_circ_012144
novel_circ_055755		novel_circ_025771
novel_circ_056190		novel_circ_055435
novel_circ_000123		novel_circ_027392
novel_circ_000332		novel_circ_027393
novel_circ_000758		novel_circ_025005
novel_circ_000765		novel_circ_036515
novel_circ_000980		novel_circ_005594
novel_circ_001203		novel_circ_024248
novel_circ_001258		novel_circ_017348
novel_circ_001590		novel_circ_038673
novel_circ_001627		novel_circ_018660
novel_circ_001679		novel_circ_046104
novel_circ_001803		novel_circ_051022
novel_circ_001810		novel_circ_027525
novel_circ_001811		novel_circ_034930
novel_circ_001813		novel_circ_011551
novel_circ_001884		novel_circ_018201
novel_circ_001936		novel_circ_026964
novel_circ_002061		novel_circ_013616
novel_circ_002118		novel_circ_006516
novel_circ_002371		novel_circ_054967
novel_circ_002419		novel_circ_026079
novel_circ_002577		novel_circ_034621
novel_circ_002592		novel_circ_035372
novel_circ_002895		novel_circ_021907
novel_circ_002937		novel_circ_002431
novel_circ_002972		novel_circ_013733
novel_circ_003214		novel_circ_057407
novel_circ_003339		novel_circ_051684
novel_circ_003467		novel_circ_031106
novel_circ_003517		novel_circ_008455
novel_circ_003559		novel_circ_050866
novel_circ_004011		novel_circ_045005
novel_circ_004019		novel_circ_052425
novel_circ_004021		novel_circ_011567
novel_circ_004318		novel_circ_017089
novel_circ_004375		novel_circ_012810
novel_circ_004674		novel_circ_023559
novel_circ_004774		novel_circ_008091
novel_circ_004775		novel_circ_001233
novel_circ_004874		novel_circ_005986
novel_circ_004892		novel_circ_006673
novel_circ_004918		novel_circ_026412
novel_circ_004939		novel_circ_035304
novel_circ_004940		novel_circ_001378
novel_circ_004961		novel_circ_000163
novel_circ_005165		novel_circ_009722
novel_circ_005245		novel_circ_034712
novel_circ_005312		novel_circ_030250
novel_circ_005343		novel_circ_038802
novel_circ_005524		novel_circ_037070
novel_circ_005554		novel_circ_020443
novel_circ_005599		novel_circ_006127
novel_circ_005642		novel_circ_006136
novel_circ_005932		novel_circ_012413
novel_circ_005962		novel_circ_015193
novel_circ_006101		novel_circ_057080
novel_circ_006249		novel_circ_035640
novel_circ_006427		novel_circ_056260
novel_circ_006431		novel_circ_040981
novel_circ_006432		novel_circ_010940
novel_circ_006493		novel_circ_057111
novel_circ_006507		novel_circ_041339
novel_circ_006823		novel_circ_008699
novel_circ_006880		novel_circ_008700
novel_circ_007050		novel_circ_008702
novel_circ_007212		novel_circ_017501
novel_circ_007228		novel_circ_017659
novel_circ_007238		novel_circ_010713
novel_circ_007253		novel_circ_032872
novel_circ_007289		novel_circ_037470
novel_circ_007474		novel_circ_014710
novel_circ_007524		novel_circ_055002
novel_circ_007596		novel_circ_055012
novel_circ_007606		novel_circ_003346
novel_circ_007607		novel_circ_003356
novel_circ_007613		novel_circ_004192
novel_circ_007621		novel_circ_028772
novel_circ_007631		novel_circ_003335
novel_circ_007819		novel_circ_043306
novel_circ_007820		novel_circ_009372
novel_circ_007937		novel_circ_018055
novel_circ_008005		novel_circ_043300
novel_circ_008208		novel_circ_002670
novel_circ_008374		novel_circ_028613
novel_circ_008493		novel_circ_056171
novel_circ_008524		novel_circ_020132
novel_circ_008617		novel_circ_032028
novel_circ_009203		novel_circ_028021
novel_circ_009298		novel_circ_020815
novel_circ_009496		novel_circ_025601
novel_circ_009716		novel_circ_025608
novel_circ_009737		novel_circ_025609
novel_circ_009815		novel_circ_025611
novel_circ_009940		novel_circ_041709
novel_circ_010060		novel_circ_033625
novel_circ_010071		novel_circ_034123
novel_circ_010460		novel_circ_045139
novel_circ_010507		novel_circ_054555
novel_circ_010841		novel_circ_007924
novel_circ_011601		novel_circ_003796
novel_circ_011757		novel_circ_035848
novel_circ_011809		novel_circ_008930
novel_circ_011996		novel_circ_008785
novel_circ_012006		novel_circ_040962
novel_circ_012251		novel_circ_053605
novel_circ_012329		novel_circ_027259
novel_circ_012580		novel_circ_045884
novel_circ_012882		novel_circ_040928
novel_circ_013039		novel_circ_001890
novel_circ_013042		novel_circ_036947
novel_circ_013150		novel_circ_010239
novel_circ_013152		novel_circ_041673
novel_circ_013266		novel_circ_006450
novel_circ_013405		novel_circ_046511
novel_circ_013565		novel_circ_045096
novel_circ_013688		novel_circ_045099
novel_circ_013709		novel_circ_054476
novel_circ_013866		novel_circ_015325
novel_circ_014299		novel_circ_010377
novel_circ_014359		novel_circ_041957
novel_circ_014910		novel_circ_015064
novel_circ_014953		novel_circ_046008
novel_circ_015121		novel_circ_010172
novel_circ_015149		novel_circ_002148
novel_circ_015163		novel_circ_055502
novel_circ_015219		novel_circ_055505
novel_circ_015241		novel_circ_022219
novel_circ_015777		novel_circ_014129
novel_circ_016035		novel_circ_039568
novel_circ_016084		novel_circ_003758
novel_circ_016254		novel_circ_001292
novel_circ_016293		novel_circ_001310
novel_circ_016706		novel_circ_001311
novel_circ_016817		novel_circ_001317
novel_circ_016939		novel_circ_045187
novel_circ_016957		novel_circ_001911
novel_circ_016958		novel_circ_008240
novel_circ_017136		novel_circ_015596
novel_circ_017156		novel_circ_055515
novel_circ_017252		novel_circ_014518
novel_circ_017358		novel_circ_028815
novel_circ_017374		novel_circ_007502
novel_circ_017439		novel_circ_034426
novel_circ_017440		novel_circ_040533
novel_circ_017443		novel_circ_020136
novel_circ_017482		novel_circ_022828
novel_circ_017489		novel_circ_016149
novel_circ_017545		novel_circ_000729
novel_circ_017568		novel_circ_011890
novel_circ_017672		novel_circ_006591
novel_circ_017692		novel_circ_051525
novel_circ_017857		novel_circ_004816
novel_circ_017933		novel_circ_034565
novel_circ_018091		novel_circ_010015
novel_circ_018097		novel_circ_010016
novel_circ_018171		novel_circ_036381
novel_circ_018472		novel_circ_039348
novel_circ_018481		novel_circ_007747
novel_circ_018515		novel_circ_018823
novel_circ_018609		novel_circ_000215
novel_circ_018633		novel_circ_045688
novel_circ_018747		novel_circ_033469
novel_circ_018748		novel_circ_044026
novel_circ_018791		novel_circ_040827
novel_circ_018947		novel_circ_039738
novel_circ_019133		novel_circ_023966
novel_circ_019401		novel_circ_028727
novel_circ_019428		novel_circ_044327
novel_circ_019544		novel_circ_015739
novel_circ_019640		novel_circ_022393
novel_circ_019765		novel_circ_055416
novel_circ_019766		novel_circ_008706
novel_circ_019877		novel_circ_051533
novel_circ_019978		novel_circ_011299
novel_circ_020010		novel_circ_028909
novel_circ_020017		novel_circ_026879
novel_circ_020259		novel_circ_006487
novel_circ_020284		novel_circ_006092
novel_circ_020305		novel_circ_011815
novel_circ_020348		novel_circ_007676
novel_circ_020609		novel_circ_014556
novel_circ_020628		novel_circ_043082
novel_circ_020790		novel_circ_054014
novel_circ_020880		novel_circ_025100
novel_circ_020943		novel_circ_034215
novel_circ_021417		novel_circ_019994
novel_circ_022148		novel_circ_008027
novel_circ_022312		novel_circ_008034
novel_circ_022535		novel_circ_001080
novel_circ_022574		novel_circ_033127
novel_circ_022653		novel_circ_037710
novel_circ_022659		novel_circ_011294
novel_circ_022674		novel_circ_004240
novel_circ_022680		novel_circ_051131
novel_circ_022764		novel_circ_051132
novel_circ_022832		novel_circ_051174
novel_circ_022892		novel_circ_015389
novel_circ_023024		novel_circ_039626
novel_circ_023104		novel_circ_036561
novel_circ_023110		novel_circ_008214
novel_circ_023122		novel_circ_024681
novel_circ_023165		novel_circ_040814
novel_circ_023178		novel_circ_033656
novel_circ_023223		novel_circ_055188
novel_circ_023309		novel_circ_036063
novel_circ_023325		novel_circ_055700
novel_circ_023349		novel_circ_043511
novel_circ_023354		novel_circ_009557
novel_circ_023437		novel_circ_013459
novel_circ_023499		novel_circ_009282
novel_circ_023537		novel_circ_027196
novel_circ_023544		novel_circ_045457
novel_circ_023566		novel_circ_037502
novel_circ_023594		novel_circ_030645
novel_circ_023746		novel_circ_008956
novel_circ_024013		novel_circ_016284
novel_circ_024020		novel_circ_002008
novel_circ_024133		novel_circ_001416
novel_circ_024537		novel_circ_002611
novel_circ_024568		novel_circ_011049
novel_circ_024593		novel_circ_038050
novel_circ_024642		novel_circ_038053
novel_circ_024672		novel_circ_008194
novel_circ_024711		novel_circ_050489
novel_circ_024745		novel_circ_012672
novel_circ_024788		novel_circ_018925
novel_circ_024931		novel_circ_011367
novel_circ_024988		novel_circ_044042
novel_circ_025019		novel_circ_014116
novel_circ_025057		novel_circ_003655
novel_circ_025157		novel_circ_031716
novel_circ_025508		novel_circ_034247
novel_circ_025849		novel_circ_034257
novel_circ_025876		novel_circ_057423
novel_circ_025880		novel_circ_036796
novel_circ_025937		novel_circ_028309
novel_circ_026005		novel_circ_039134
novel_circ_026194		novel_circ_052208
novel_circ_026205		novel_circ_010207
novel_circ_026214		novel_circ_012244
novel_circ_026332		novel_circ_056249
novel_circ_026428		novel_circ_030778
novel_circ_026444		novel_circ_000972
novel_circ_026710		novel_circ_023709
novel_circ_027148		novel_circ_020843
novel_circ_027215		novel_circ_020845
novel_circ_027316		novel_circ_009290
novel_circ_027330		novel_circ_013637
novel_circ_027360		novel_circ_000102
novel_circ_027461		novel_circ_026844
novel_circ_027807		novel_circ_026846
novel_circ_027973		novel_circ_035446
novel_circ_027988		novel_circ_050959
novel_circ_028009		novel_circ_022902
novel_circ_028034		novel_circ_007362
novel_circ_028382		novel_circ_030986
novel_circ_028424		novel_circ_030991
novel_circ_028599		novel_circ_030995
novel_circ_028638		novel_circ_031002
novel_circ_028749		novel_circ_043947
novel_circ_028845		novel_circ_013314
novel_circ_028989		novel_circ_005025
novel_circ_029061		novel_circ_005203
novel_circ_029194		novel_circ_016662
novel_circ_029444		novel_circ_042759
novel_circ_029562		novel_circ_001488
novel_circ_029916		novel_circ_014527
novel_circ_029930		novel_circ_022920
novel_circ_030023		novel_circ_024806
novel_circ_030037		novel_circ_024807
novel_circ_030039		novel_circ_040518
novel_circ_030063		novel_circ_015307
novel_circ_030212		novel_circ_055296
novel_circ_030555		novel_circ_031733
novel_circ_030620		novel_circ_009077
novel_circ_030844		novel_circ_009083
novel_circ_031152		novel_circ_005228
novel_circ_031176		novel_circ_029129
novel_circ_031259		novel_circ_015995
novel_circ_031383		novel_circ_011324
novel_circ_031541		novel_circ_015179
novel_circ_031574		novel_circ_004840
novel_circ_031619		novel_circ_038122
novel_circ_031857		novel_circ_024725
novel_circ_031893		novel_circ_009434
novel_circ_031982		novel_circ_023885
novel_circ_032068		novel_circ_011065
novel_circ_032246		novel_circ_006657
novel_circ_032250		novel_circ_024113
novel_circ_032485		novel_circ_001397
novel_circ_032624		novel_circ_033167
novel_circ_032839		novel_circ_031179
novel_circ_032953		novel_circ_056520
novel_circ_033117		novel_circ_003104
novel_circ_033134		novel_circ_024943
novel_circ_033369		novel_circ_024947
novel_circ_033473		novel_circ_044850
novel_circ_033712		novel_circ_043611
novel_circ_033746		novel_circ_008373
novel_circ_033872		novel_circ_024281
novel_circ_033881		novel_circ_010707
novel_circ_033944		novel_circ_017927
novel_circ_033947		novel_circ_024022
novel_circ_034089		novel_circ_044593
novel_circ_034552		novel_circ_004884
novel_circ_034799		novel_circ_037274
novel_circ_035042		novel_circ_036358
novel_circ_035197		novel_circ_028314
novel_circ_035298		novel_circ_030434
novel_circ_035390		novel_circ_053857
novel_circ_035657		novel_circ_043423
novel_circ_035791		novel_circ_045330
novel_circ_036089		novel_circ_014110
novel_circ_036291		novel_circ_037575
novel_circ_036353		novel_circ_056012
novel_circ_036420		novel_circ_026493
novel_circ_036683		novel_circ_026497
novel_circ_036722		novel_circ_003372
novel_circ_037053		novel_circ_037120
novel_circ_037082		novel_circ_005234
novel_circ_037561		novel_circ_018859
novel_circ_037635		novel_circ_028762
novel_circ_037783		novel_circ_003124
novel_circ_037847		novel_circ_022797
novel_circ_037931		novel_circ_028057
novel_circ_038161		novel_circ_028062
novel_circ_038162		novel_circ_042020
novel_circ_038516		novel_circ_004370
novel_circ_038574		novel_circ_007995
novel_circ_038850		novel_circ_006882
novel_circ_039092		novel_circ_000604
novel_circ_039148		novel_circ_052430
novel_circ_039359		novel_circ_034406
novel_circ_039468		novel_circ_045225
novel_circ_039469		novel_circ_002193
novel_circ_039485		novel_circ_022888
novel_circ_039505		novel_circ_022889
novel_circ_039841		novel_circ_018855
novel_circ_040213		novel_circ_032699
novel_circ_040494		novel_circ_031393
novel_circ_040708		novel_circ_001057
novel_circ_040785		novel_circ_014226
novel_circ_040846		novel_circ_043617
novel_circ_040849		novel_circ_026702
novel_circ_040998		novel_circ_040593
novel_circ_041071		novel_circ_036960
novel_circ_041137		novel_circ_003281
novel_circ_041395		novel_circ_054974
novel_circ_041665		novel_circ_044857
novel_circ_041837		novel_circ_037025
novel_circ_041946		novel_circ_045922
novel_circ_042006		novel_circ_014502
novel_circ_042078		novel_circ_021929
novel_circ_042126		novel_circ_003156
novel_circ_042139		novel_circ_005925
novel_circ_042313		novel_circ_005929
novel_circ_042412		novel_circ_005946
novel_circ_042450		novel_circ_003279
novel_circ_042510		novel_circ_015876
novel_circ_042524		novel_circ_022324
novel_circ_042560		novel_circ_041103
novel_circ_042571		novel_circ_024273
novel_circ_042619		novel_circ_022668
novel_circ_042638		novel_circ_028102
novel_circ_042785		novel_circ_034908
novel_circ_043071		novel_circ_038160
novel_circ_043105		novel_circ_041639
novel_circ_043181		novel_circ_046789
novel_circ_043192		novel_circ_028695
novel_circ_043376		novel_circ_021209
novel_circ_043408		novel_circ_003604
novel_circ_043658		novel_circ_003392
novel_circ_043822		novel_circ_035744
novel_circ_043982		novel_circ_002342
novel_circ_044000		novel_circ_051999
novel_circ_044104		novel_circ_056813
novel_circ_044107		novel_circ_056254
novel_circ_044731		novel_circ_045984
novel_circ_044866		novel_circ_041754
novel_circ_044938		novel_circ_012910
novel_circ_044949		novel_circ_029514
novel_circ_045779		novel_circ_000694
novel_circ_045787		novel_circ_027754
novel_circ_046224		novel_circ_044604
novel_circ_046279		novel_circ_003114
novel_circ_046338		novel_circ_044479
novel_circ_046446		novel_circ_030663
novel_circ_046571		novel_circ_051717
novel_circ_046632		novel_circ_040800
novel_circ_046633		novel_circ_002084
novel_circ_046657		novel_circ_027509
novel_circ_046777		novel_circ_041893
novel_circ_047197		novel_circ_041895
novel_circ_047572		novel_circ_041901
novel_circ_047586		novel_circ_055511
novel_circ_047638		novel_circ_028077
novel_circ_047754		novel_circ_045378
novel_circ_047870		novel_circ_053675
novel_circ_048029		novel_circ_053676
novel_circ_048146		novel_circ_025326
novel_circ_048214		novel_circ_008570
novel_circ_048259		novel_circ_014843
novel_circ_048419		novel_circ_020247
novel_circ_048744		novel_circ_039771
novel_circ_048786		novel_circ_038922
novel_circ_048903		novel_circ_040954
novel_circ_049027		novel_circ_053370
novel_circ_049053		novel_circ_018998
novel_circ_049267		novel_circ_026236
novel_circ_049304		novel_circ_024822
novel_circ_049369		novel_circ_019639
novel_circ_049379		novel_circ_018801
novel_circ_049382		novel_circ_026468
novel_circ_049427		novel_circ_006476
novel_circ_049595		novel_circ_015401
novel_circ_049719		novel_circ_040276
novel_circ_049784		novel_circ_001210
novel_circ_050054		novel_circ_024150
novel_circ_050258		novel_circ_031285
novel_circ_050307		novel_circ_045520
novel_circ_050308		novel_circ_002823
novel_circ_050315		novel_circ_009817
novel_circ_050964		novel_circ_009818
novel_circ_051012		novel_circ_011761
novel_circ_051195		novel_circ_008674
novel_circ_051314		novel_circ_008677
novel_circ_051485		novel_circ_000990
novel_circ_051594		novel_circ_003773
novel_circ_051619		novel_circ_035323
novel_circ_051633		novel_circ_010509
novel_circ_052121		novel_circ_006355
novel_circ_052232		novel_circ_042979
novel_circ_052251		novel_circ_021939
novel_circ_052308		novel_circ_021389
novel_circ_052690		novel_circ_026540
novel_circ_052741		novel_circ_024503
novel_circ_052744		novel_circ_045017
novel_circ_052978		novel_circ_045544
novel_circ_053009		novel_circ_010085
novel_circ_053046		novel_circ_051116
novel_circ_053102		novel_circ_026650
novel_circ_053107		novel_circ_014008
novel_circ_053117		novel_circ_010679
novel_circ_053149		novel_circ_016901
novel_circ_053303		novel_circ_020142
novel_circ_053355		novel_circ_012953
novel_circ_053372		novel_circ_022482
novel_circ_053403		novel_circ_046347
novel_circ_053435		novel_circ_012272
novel_circ_053450		novel_circ_016275
novel_circ_053662		novel_circ_033807
novel_circ_053753		novel_circ_009090
novel_circ_053756		novel_circ_042991
novel_circ_053810		novel_circ_009033
novel_circ_053842		novel_circ_017212
novel_circ_054129		novel_circ_044115
novel_circ_054136		novel_circ_037107
novel_circ_054139		novel_circ_014749
novel_circ_054157		novel_circ_014754
novel_circ_054397		novel_circ_011204
novel_circ_054560		novel_circ_053620
novel_circ_054561		novel_circ_000614
novel_circ_054647		novel_circ_007206
novel_circ_054660		novel_circ_032417
novel_circ_054780		novel_circ_009222
novel_circ_054853		novel_circ_002599
novel_circ_055129		novel_circ_010699
novel_circ_055130		novel_circ_052265
novel_circ_055200		novel_circ_009606
novel_circ_055278		novel_circ_026512
novel_circ_055315		novel_circ_042951
novel_circ_055352		novel_circ_019783
novel_circ_055378		novel_circ_011607
novel_circ_055409		novel_circ_004588
novel_circ_055411		novel_circ_044690
novel_circ_055463		novel_circ_000258
novel_circ_055778		novel_circ_002347
novel_circ_055804		novel_circ_000140
novel_circ_055833		novel_circ_042433
novel_circ_055881		novel_circ_013785
novel_circ_055907		novel_circ_000181
novel_circ_056117		novel_circ_042377
novel_circ_056181		novel_circ_021144
novel_circ_056189		novel_circ_020176
novel_circ_056303		novel_circ_005515
novel_circ_056309		novel_circ_041390
novel_circ_057007		novel_circ_014911
novel_circ_057211		novel_circ_040940
novel_circ_057595		novel_circ_009068
novel_circ_008439		novel_circ_056276
novel_circ_013542		novel_circ_056277
novel_circ_019440		novel_circ_056455
novel_circ_033109		novel_circ_056754
novel_circ_041105		novel_circ_042427
novel_circ_041743		novel_circ_052998
novel_circ_000362		novel_circ_055594
novel_circ_000606		novel_circ_014655
novel_circ_000607		novel_circ_050786
novel_circ_000712		novel_circ_045934
novel_circ_000780		novel_circ_036633
novel_circ_001449		novel_circ_028669
novel_circ_001497		novel_circ_028670
novel_circ_001597		novel_circ_036395
novel_circ_001678		novel_circ_029159
novel_circ_001958		novel_circ_015909
novel_circ_002060		novel_circ_005348
novel_circ_002124		novel_circ_005349
novel_circ_002135		novel_circ_005350
novel_circ_002321		novel_circ_004316
novel_circ_002350		novel_circ_012098
novel_circ_002531		novel_circ_012102
novel_circ_002587		novel_circ_012113
novel_circ_002642		novel_circ_012115
novel_circ_002693		novel_circ_044825
novel_circ_002772		novel_circ_055438
novel_circ_002786		novel_circ_027394
novel_circ_002966		novel_circ_025658
novel_circ_003139		novel_circ_007678
novel_circ_003290		novel_circ_029868
novel_circ_003414		novel_circ_026717
novel_circ_003417		novel_circ_035399
novel_circ_003434		novel_circ_006428
novel_circ_003547		novel_circ_045581
novel_circ_003636		novel_circ_046371
novel_circ_003668		novel_circ_031902
novel_circ_003726		novel_circ_038115
novel_circ_003885		novel_circ_022528
novel_circ_003904		novel_circ_022221
novel_circ_003981		novel_circ_009756
novel_circ_004212		novel_circ_045440
novel_circ_004394		novel_circ_014406
novel_circ_004436		novel_circ_028394
novel_circ_004531		novel_circ_035951
novel_circ_004776		novel_circ_018843
novel_circ_004844		novel_circ_018847
novel_circ_004907		novel_circ_021926
novel_circ_004915		novel_circ_053780
novel_circ_004921		novel_circ_002430
novel_circ_005185		novel_circ_045673
novel_circ_005279		novel_circ_013712
novel_circ_005322		novel_circ_042911
novel_circ_005345		novel_circ_031751
novel_circ_005378		novel_circ_023869
novel_circ_005384		novel_circ_027942
novel_circ_005388		novel_circ_014320
novel_circ_005585		novel_circ_045509
novel_circ_005660		novel_circ_013366
novel_circ_005816		novel_circ_017142
novel_circ_005826		novel_circ_031770
novel_circ_005834		novel_circ_026920
novel_circ_005847		novel_circ_024631
novel_circ_006043		novel_circ_031858
novel_circ_006435		novel_circ_025961
novel_circ_006590		novel_circ_037250
novel_circ_006698		novel_circ_006681
novel_circ_006708		novel_circ_015951
novel_circ_006941		novel_circ_008624
novel_circ_006970		novel_circ_003713
novel_circ_007207		novel_circ_029914
novel_circ_007469		novel_circ_012162
novel_circ_007579		novel_circ_051396
novel_circ_007650		novel_circ_039726
novel_circ_007854		novel_circ_022375
novel_circ_007940		novel_circ_046822
novel_circ_008007		novel_circ_021982
novel_circ_008105		novel_circ_033731
novel_circ_008110		novel_circ_041251
novel_circ_008131		novel_circ_030254
novel_circ_008199		novel_circ_034519
novel_circ_008285		novel_circ_036034
novel_circ_008335		novel_circ_036288
novel_circ_008348		novel_circ_006143
novel_circ_008376		novel_circ_012518
novel_circ_008432		novel_circ_012519
novel_circ_008568		novel_circ_051695
novel_circ_008591		novel_circ_029399
novel_circ_008622		novel_circ_038205
novel_circ_008709		novel_circ_007691
novel_circ_008825		novel_circ_057144
novel_circ_008871		novel_circ_025542
novel_circ_008908		novel_circ_006858
novel_circ_008997		novel_circ_048533
novel_circ_009021		novel_circ_026395
novel_circ_009176		novel_circ_012298
novel_circ_009257		novel_circ_025205
novel_circ_009344		novel_circ_021049
novel_circ_009352		novel_circ_021057
novel_circ_009353		novel_circ_003158
novel_circ_009476		novel_circ_002648
novel_circ_009715		novel_circ_057479
novel_circ_009720		novel_circ_040148
novel_circ_009738		novel_circ_004363
novel_circ_009836		novel_circ_054523
novel_circ_009856		novel_circ_032538
novel_circ_009935		novel_circ_018063
novel_circ_009974		novel_circ_053593
novel_circ_010086		novel_circ_055000
novel_circ_010164		novel_circ_033982
novel_circ_010175		novel_circ_024666
novel_circ_010246		novel_circ_046381
novel_circ_010273		novel_circ_017396
novel_circ_010351		novel_circ_010245
novel_circ_010378		novel_circ_042886
novel_circ_010452		novel_circ_043315
novel_circ_010470		novel_circ_038715
novel_circ_010538		novel_circ_019814
novel_circ_010588		novel_circ_020133
novel_circ_010664		novel_circ_030530
novel_circ_010758		novel_circ_050520
novel_circ_010766		novel_circ_010023
novel_circ_011093		novel_circ_009165
novel_circ_011159		novel_circ_041133
novel_circ_011286		novel_circ_025602
novel_circ_011473		novel_circ_009835
novel_circ_011600		novel_circ_051385
novel_circ_011709		novel_circ_050639
novel_circ_011741		novel_circ_012865
novel_circ_011790		novel_circ_030114
novel_circ_011841		novel_circ_028432
novel_circ_011897		novel_circ_040313
novel_circ_011962		novel_circ_041050
novel_circ_012002		novel_circ_005689
novel_circ_012019		novel_circ_004215
novel_circ_012083		novel_circ_027985
novel_circ_012194		novel_circ_024082
novel_circ_012297		novel_circ_027268
novel_circ_012615		novel_circ_019320
novel_circ_012639		novel_circ_044586
novel_circ_012826		novel_circ_044587
novel_circ_012969		novel_circ_041254
novel_circ_013123		novel_circ_011944
novel_circ_013387		novel_circ_013244
novel_circ_013411		novel_circ_028372
novel_circ_013424		novel_circ_014798
novel_circ_013458		novel_circ_005591
novel_circ_013720		novel_circ_034721
novel_circ_013818		novel_circ_006863
novel_circ_013819		novel_circ_013954
novel_circ_013986		novel_circ_053319
novel_circ_014044		novel_circ_052597
novel_circ_014135		novel_circ_032566
novel_circ_014387		novel_circ_032569
novel_circ_014544		novel_circ_008437
novel_circ_014709		novel_circ_040742
novel_circ_014739		novel_circ_010569
novel_circ_014923		novel_circ_040490
novel_circ_015228		novel_circ_027046
novel_circ_015277		novel_circ_027047
novel_circ_015449		novel_circ_002005
novel_circ_015669		novel_circ_026625
[truncated: 15,212 more rows]
