# Supplementary material for: The whole-transcriptome landscape of muscle and adipose tissues reveals the ceRNA regulation network related to intramuscular fat deposition in yak
Source: BMC Genomics. 2020 May 7;21:347. doi: 10.1186/s12864-020-6757-z (PMC7203869; doi:10.1186/s12864-020-6757-z)
Supplement: Supplementary file 4 — Additional file 4: Table S5. Differentially expressed genes during LD and AA development, and GO enrichment and KEGG pathway analysis for differential expression genes. [file 12864_2020_6757_MOESM4_ESM.xlsx]

## Sheet: DEGs 
Differentially regulated mRNAs of 0.5-year-old LD vs 2.5-year old LD									Differentially regulated mRNAs of 0.5-year-old AA vs 2.5-year old AA
id	0.5-LD	2.5-LD	log2(FC)	Pvalue	FDR	significant	Symbol		id	0.5-AA	2.5-AA	log2(FC)	Pvalue	FDR	significant	Symbol
TCONS_00001380	0.001	0.616667	9.26835	6.56706e-07	0.000463946	yes	MAP2K4		TCONS_00004554	0.001	0.706667	9.46489	7.06345e-05	0.0434311	yes	Gna12
TCONS_00001824	0.001	1.61667	10.6588	8.05875e-05	0.0266591	yes	IL2RB		TCONS_00008900	1.44	0.001	-10.4919	5.91814e-07	0.00110749	yes	Pak6
TCONS_00004191	1.91333	0.001	-10.9019	1.83372e-10	4.24629e-07	yes	TEAD1		TCONS_00009641	0.833333	0.001	-9.70275	2.27574e-06	0.00306094	yes	PPRC1
TCONS_00004555	0.84	0.001	-9.71425	4.32145e-05	0.0162276	yes	GNA12		TCONS_00012451	0.001	0.303333	8.24476	8.06061e-05	0.0481856	yes	HIVEP3
TCONS_00004754	0.001	1.60333	10.6469	1.32023e-08	1.83432e-05	yes	KTN1		TCONS_00013038	1.09333	0.00333333	-8.35755	1.97695e-08	6.54538e-05	yes	ADCYAP1R1
TCONS_00006385	4.24333	0.001	-12.051	1.56731e-06	0.00100506	yes	TM9SF4		TCONS_00014467	1.38667	0.0966667	-3.84246	6.6637e-05	0.0428078	yes	PTPRT
TCONS_00011429	2.38333	0.001	-11.2188	7.89504e-05	0.0263265	yes	MCU		TCONS_00014806	0.001	1.53	10.5793	2.09542e-09	8.19901e-06	yes	AUTS2
TCONS_00013388	0.001	0.443333	8.79225	2.05173e-05	0.00900213	yes	BACH2		TCONS_00016562	0.001	1.46667	10.5183	2.24225e-07	0.000482544	yes	TBC1D16
TCONS_00013584	0.001	0.466667	8.86625	0.000147896	0.0419361	yes	Slc30a4		TCONS_00016595	253.8	10.8433	-4.54881	6.66299e-06	0.00682814	yes	COL3A1
TCONS_00014807	0.001	1.13	10.1421	4.36879e-09	6.74444e-06	yes	AUTS2		TCONS_00019781	1.04	0.001	-10.0224	6.76945e-05	0.0428476	yes	XAB2
TCONS_00019000	0.001	1.97333	10.9464	3.59512e-06	0.00217177	yes	Klf16		TCONS_00020962	2.57333	0.001	-11.3294	1.53618e-10	1.32238e-06	yes	PDE8B
TCONS_00019247	0.001	0.616667	9.26835	0.000130515	0.0383109	yes	RLIM		TCONS_00021249	0.001	3.43333	11.7454	4.69468e-10	2.69199e-06	yes	TACC2
TCONS_00019781	0.001	1.38333	10.4339	9.23717e-06	0.00475338	yes	XAB2		TCONS_00022653	0.376667	0.001	-8.55714	1.18796e-06	0.00170437	yes	ZBTB37
TCONS_00022121	0.00333333	0.996667	8.224	0.000139718	0.0398884	yes	C19orf47		TCONS_00028000	0.001	2.61333	11.3517	2.41894e-06	0.00315496	yes	MAPKAPK2
TCONS_00022551	0.001	0.94	9.87652	1.79215e-07	0.000179489	yes	ARHGEF18		TCONS_00035865	0.001	0.876667	9.77588	1.04752e-07	0.00025048	yes	LRRC8B
TCONS_00023807	2.15333	0.001	-11.0724	1.98468e-07	0.000179838	yes	ITGA1		TCONS_00036855	1.81333	0.001	-10.8244	3.54574e-05	0.025338	yes	HIF3A
TCONS_00025302	0.001	0.616667	9.26835	8.85011e-05	0.0285369	yes	PEAK1		TCONS_00039941	0.001	0.353333	8.46489	1.28422e-05	0.0110548	yes	Jmjd4
TCONS_00025677	0.0133333	1.80333	7.07948	1.4513e-07	0.000151233	yes	ATP2B4		TCONS_00047924	1.42	0.001	-10.4717	3.1561e-06	0.0036714	yes	ACTR5
TCONS_00026865	2.88333	0.001	-11.4935	1.34235e-09	2.54327e-06	yes	Smg6		TCONS_00051704	0.626667	0.001	-9.29155	7.34692e-08	0.000186011	yes	UVSSA
TCONS_00028112	0.001	0.523333	9.03159	0.000139322	0.0398884	yes	FAM13B		TCONS_00055522	0.001	3.30333	11.6897	2.44909e-05	0.0188234	yes	SMS
TCONS_00028608	0.001	1.6	10.6439	0.000169539	0.0467995	yes	Ccm2		TCONS_00055596	2.51333	0.001	-11.2954	2.19039e-05	0.0174586	yes	RGMB
TCONS_00029067	0.001	4.12667	12.0108	3.46887e-05	0.0136697	yes	CERS5		TCONS_00057335	1.99667	0.001	-10.9634	5.98839e-05	0.0396533	yes	SOX13
TCONS_00031228	0.326667	0.001	-8.35168	6.05546e-05	0.0213901	yes	SCAI		TCONS_00061468	0.001	2.72	11.4094	6.8212e-07	0.00117437	yes	NR2C2
TCONS_00031735	0.616667	0.001	-9.26835	3.52273e-05	0.0137228	yes	PDE3A		TCONS_00065767	0.001	1.04667	10.0316	2.9472e-11	3.17126e-07	yes	ZFHX4
TCONS_00034133	0.001	0.566667	9.14636	8.19295e-05	0.0266796	yes	PRUNE2		TCONS_00067034	0.001	0.716667	9.48516	2.50947e-07	0.000514333	yes	BIRC2
TCONS_00034319	0.001	1.16	10.1799	6.65671e-10	1.38733e-06	yes	GAPVD1		TCONS_00069440	1.08667	0.001	-10.0857	9.18192e-06	0.00844358	yes	DMXL2
TCONS_00034540	0.001	0.59	9.20457	3.82417e-07	0.000300753	yes	PSD3		TCONS_00071717	0.001	2.48333	11.2781	1.19133e-09	5.1276e-06	yes	SPRY3
TCONS_00037500	0.001	0.586667	9.1964	0.000114031	0.0341945	yes	SOS2		TCONS_00073563	0.001	1	9.96578	4.10652e-08	0.000117832	yes	GMEB1
TCONS_00040812	0.001	0.436667	8.77039	7.24157e-08	7.94324e-05	yes	SYNE3		TCONS_00073754	0.00666667	0.693333	6.70044	7.76855e-06	0.00777595	yes	FAM208B
TCONS_00041479	0.001	0.863333	9.75377	3.88518e-06	0.00227197	yes	HERC1		TCONS_00074134	0.583333	0.001	-9.18818	4.13432e-06	0.0045627	yes	PIEZO2
TCONS_00042252	0.001	0.706667	9.46489	5.92511e-08	7.11105e-05	yes	PRPF18		TCONS_00075598	0.316667	0.001	-8.30682	6.12792e-05	0.0399624	yes	ZNF618
TCONS_00042666	0.001	0.593333	9.2127	0.000151981	0.042516	yes	ZSCAN20		TCONS_00076341	2.44	0.001	-11.2527	3.02486e-06	0.00361648	yes	PTGFRN
TCONS_00042832	3.68667	0.001	-11.8481	5.83777e-06	0.00319964	yes	Deaf1		TCONS_00080133	0.001	1.81333	10.8244	7.46238e-05	0.0452378	yes	ZNF740
TCONS_00043106	15.4733	0.001	-13.9175	1.87997e-07	0.000179489	yes	EIF3L		TCONS_00081742	0.656667	0.001	-9.35902	1.06757e-05	0.00937742	yes	GRK5
TCONS_00044914	0.001	0.556667	9.12067	0.000117955	0.0351185	yes	HRH1		TCONS_00082362	1.01333	0.001	-9.98489	1.4779e-05	0.0124726	yes	GUCY1A1
TCONS_00046830	0.001	0.383333	8.58246	5.73393e-05	0.0204275	yes	AKAP11		TCONS_00084853	0.001	1.67333	10.7085	6.74129e-14	9.67173e-10	yes	FAXC
TCONS_00047323	0.001	1.45667	10.5085	2.99873e-07	0.00024843	yes	GTF3C2		TCONS_00085283	1.71667	0.001	-10.7454	3.49517e-05	0.025338	yes	ABL1
TCONS_00047761	0.001	2.09	11.0293	2.65917e-13	1.23155e-09	yes	Pip5k1c		TCONS_00091481	0.001	0.34	8.40939	9.43774e-07	0.00150448	yes	TECPR2
TCONS_00051297	0.001	2.14333	11.0656	1.05519e-07	0.000112776	yes	MCAM		TCONS_00091584	0.703333	0.00666667	-6.7211	3.59103e-05	0.025338	yes	TTBK2
TCONS_00052348	0.001	3.31667	11.6955	0.000104972	0.0324106	yes	NFATC3		TCONS_00104968	0.001	0.44	8.78136	2.96152e-06	0.00361648	yes	Rbm27
TCONS_00053593	0.001	0.786667	9.61961	0.000120615	0.0356558	yes	FNIP2		TCONS_00105561	0.001	0.383333	8.58246	2.88502e-06	0.00361648	yes	ADNP2
TCONS_00055593	0.0333333	6.58667	7.62644	5.64172e-10	1.23767e-06	yes	RGMB		TCONS_00108514	32.9233	6.41333	-2.35996	3.92543e-05	0.0272507	yes	TENM4
TCONS_00058122	11.0933	0.326667	-5.08573	1.12303e-05	0.00563978	yes	MSN		TCONS_00111493	2.28	0.001	-11.1548	3.09814e-09	1.11123e-05	yes	MACF1
TCONS_00058667	0.001	0.523333	9.03159	0.000138669	0.0398884	yes	FRYL		TCONS_00113865	1.85667	0.001	-10.8585	4.09545e-05	0.0279797	yes	PDCD2
TCONS_00059128	2.06333	0.001	-11.0108	4.16241e-08	5.2575e-05	yes	PCYT1A		TCONS_00118205	0.001	3.47333	11.7621	6.4558e-10	3.08738e-06	yes	KDM4B
TCONS_00059522	0.00333333	1.96667	9.20457	7.35449e-10	1.45976e-06	yes	MRVI1		TCONS_00118568	0.001	1.28333	10.3257	1.04237e-05	0.0093468	yes	VPS8
TCONS_00060730	4.55667	19.4667	2.09496	4.32883e-06	0.0024717	yes	A2M		XM_005888988.2	0.001	0.713333	9.47843	3.27012e-08	0.000100535	yes	ACADL
TCONS_00061670	0.001	2.63667	11.3645	4.98358e-14	2.59657e-10	yes	ROCK1		XM_005889058.2	0.001	0.45	8.81378	1.24184e-06	0.00172419	yes	ELOVL7
XM_014479298.1	0.01	1.233	9.94642	4.37911e-05	0.0162973	yes	PRKCA		XM_005890693.1	3.39667	0.001	-11.7299	2.60591e-05	0.0196774	yes	HIF1A
TCONS_00063255	4.99667	0.001	-12.2868	1.34417e-06	0.000889329	yes	TAB1		XM_005891509.1	0.001	1.89333	10.8867	6.23329e-08	0.000167679	yes	ACACB
TCONS_00063930	0.001	3.93	11.9403	1.8639e-14	1.10987e-10	yes	PHC1		XM_005892055.2	0.001	1.89	10.8842	1.95701e-05	0.0161984	yes	SCD
TCONS_00065387	0.001	1.01667	9.98963	8.52969e-11	2.09138e-07	yes	CELF1		XM_005893531.2	0.001	3.89	11.9256	2.43856e-05	0.0188234	yes	RAB6A
TCONS_00067715	0.001	2.49	11.2819	4.20118e-09	6.73514e-06	yes	DENND2A		XM_005894498.1	0.001	1.56667	10.6135	6.68938e-07	0.00117437	yes	ATXN2L
TCONS_00068358	0.656667	0.001	-9.35902	3.87357e-06	0.00227197	yes	Epb41l1		XM_005896542.2	0.001	1.65667	10.6941	1.65266e-07	0.000374381	yes	CTCF
TCONS_00068541	1.46	0.001	-10.5118	7.40389e-05	0.0248878	yes	MRPS18A		XM_005900896.2	37.7033	0.303333	-6.95764	3.27563e-07	0.000640847	yes	LTF
TCONS_00069473	0.00333333	3.29	9.94691	2.81084e-11	7.32259e-08	yes	SPPL2A		XM_005901599.2	0.001	1.59	10.6348	1.13456e-06	0.00168388	yes	HACE1
TCONS_00069766	0.001	1.77667	10.795	8.9687e-05	0.0285369	yes	VSTM4		XM_005902846.1	0.01	1.27667	6.99624	7.54539e-07	0.00124908	yes	PPARG
TCONS_00070611	0.33	4.02	3.60666	7.39122e-07	0.000513468	yes	Tnc		XM_005904292.1	3.8	0.001	-11.8918	2.04958e-05	0.0166445	yes	NR3C1
TCONS_00070759	0.001	0.65	9.3443	1.59749e-05	0.00739853	yes	FAT4		XM_005904342.1	0.0233333	1.85	6.30899	8.8327e-06	0.00844358	yes	SCD5
TCONS_00071822	0.001	2.75	11.4252	1.28875e-05	0.0062177	yes	CCDC25		XM_005905155.2	0.001	2.41	11.2348	3.38808e-06	0.00383753	yes	FLNA
TCONS_00071834	0.001	0.6	9.22882	0.000156818	0.0435765	yes	SCARA5		XM_005905364.2	1.03	8.03333	2.96335	9.22024e-06	0.00844358	yes	FASN
TCONS_00077558	0.001	1.67	10.7056	2.92991e-09	4.88498e-06	yes	ATP2A2		XM_005906559.1	6.44333	0.001	-12.6536	4.3162e-20	1.85774e-15	yes	SMAD1
TCONS_00078246	0.001	0.51	8.99435	2.5326e-05	0.0104518	yes	WIPF3		XM_005907329.1	0.63	0.001	-9.29921	6.99099e-05	0.0434311	yes	SIRT1
TCONS_00078768	0.001	15.4767	13.9178	5.6605e-43	2.35941e-38	yes	TNXB		XM_005910150.2	1.36	0.001	-10.4094	2.21532e-14	4.76747e-10	yes	MAP4K1
TCONS_00082205	0.001	1.70667	10.737	5.35162e-05	0.0195672	yes	ICAM1		XM_005910808.2	18.1	0.001	-14.1437	1.1289e-06	0.00168388	yes	LOC102286356
TCONS_00085328	2	0.001	-10.9658	1.29778e-05	0.0062177	yes	EIF3A		XM_014477492.1	0.0633333	4.57	6.17309	8.88933e-06	0.00844358	yes	SREBF1
TCONS_00087651	2.54333	0.001	-11.3125	0.000111448	0.0337493	yes	ZNF76		XM_014478779.1	0.001	2.44333	11.2546	2.74473e-05	0.0203683	yes	OCIAD1
TCONS_00089301	1.28333	0.001	-10.3257	3.03966e-07	0.00024843	yes	ABHD13		XM_014479298.1	29.18	2.81667	-3.37292	6.3892e-06	0.00682814	yes	PRKCA
TCONS_00091455	3.91667	16.0567	2.03547	2.21968e-05	0.0094409	yes	PLXNB2		XM_014479307.1	0.001	2.87333	11.4885	4.26734e-05	0.0286985	yes	ZNF41
TCONS_00093447	1.75333	0.001	-10.7759	6.90878e-06	0.00364521	yes	NRP2		XM_014480300.1	338.727	19.58	-4.11267	6.58482e-06	0.00682814	yes	LPL
TCONS_00096168	0.001	2.4	11.2288	3.00433e-07	0.00024843	yes	CYP1A1		XM_014481067.1	0.001	6.66	12.7013	5.00359e-10	2.69199e-06	yes	LOC106701278
TCONS_00096772	1.15667	0.001	-10.1758	5.01375e-07	0.000373184	yes	Mink1		XM_014481212.1	0.001	6.5	12.6662	4.02118e-10	2.69199e-06	yes	NR1H2
TCONS_00096785	0.001	2.18	11.0901	2.09363e-05	0.00909026	yes	ENO3
TCONS_00100539	0.001	0.496667	8.95613	9.50752e-05	0.0297964	yes	MFHAS1
TCONS_00101621	0.001	3.94667	11.9464	3.34964e-06	0.00205323	yes	WDR61
TCONS_00101679	0.001	1.63667	10.6765	9.58448e-05	0.0298135	yes	NDFIP2
TCONS_00103846	0.001	1.23667	10.2722	7.04393e-05	0.024066	yes	C1S
TCONS_00108347	0.001	2.05	11.0014	1.28155e-05	0.0062177	yes	BCE_0519
TCONS_00109642	0.00333333	1.51333	8.82655	1.81659e-07	0.000179489	yes	ODF2
TCONS_00109945	20.4133	2.13333	-3.25833	0.000111737	0.0337493	yes	COL6A3
TCONS_00112176	0.001	5.43333	12.4076	7.57606e-07	0.000515053	yes	RNF157
TCONS_00112208	1.97667	0.001	-10.9489	4.12021e-05	0.0156126	yes	MXRA7
TCONS_00113429	0.001	0.57	9.15482	5.57338e-05	0.0202008	yes	Fam102a
TCONS_00113583	2.82	0.001	-11.4615	9.79459e-15	6.8043e-11	yes	TMEM106B
TCONS_00113960	0.76	0.001	-9.56986	1.56255e-05	0.00731801	yes	RNF121
TCONS_00115130	8.34	0.273333	-4.93131	6.39482e-05	0.0220288	yes	BoLA-DQB
TCONS_00115939	0.001	1.21667	10.2487	8.16334e-05	0.0266796	yes	WWC3
TCONS_00118407	1.37	0.001	-10.42	5.31408e-06	0.00299326	yes	IRAK1
TCONS_00119031	3.40333	0.001	-11.7327	1.26604e-11	3.76935e-08	yes	QRICH1
TCONS_00119239	1.22	0.001	-10.2527	2.21492e-05	0.0094409	yes	DDB1
TCONS_00120482	0.001	0.243333	7.92679	2.25553e-09	3.91729e-06	yes	GATAD2B
TCONS_00122583	0.566667	0.001	-9.14636	1.87248e-05	0.00848355	yes	COL4A6
TCONS_00122589	3.78333	37.4267	3.30634	2.19596e-07	0.000194749	yes	IGHG1
TCONS_00122597	0.001	2.35667	11.2025	1.23328e-11	3.76935e-08	yes	DNMT1
TCONS_00123274	34.8467	224.023	2.68456	1.49172e-06	0.000971527	yes	HSPA1B
TCONS_00127265	32.0367	0.05	-9.32358	5.23145e-18	4.36115e-14	yes	GNAS
TCONS_00128429	0.001	1.49	10.5411	7.66117e-07	0.000515053	yes	TWSG1
XM_005888205.1	0.001	1.41667	10.4683	9.07207e-05	0.0286471	yes	TAOK1
XM_005888217.2	1.49667	20.4733	3.77392	1.87037e-05	0.00848355	yes	TUSC5
XM_005888988.2	0.001	3.81333	11.8968	1.22718e-11	3.76935e-08	yes	ACADL
XM_005889030.1	0.001	2.61667	11.3535	1.01694e-08	1.46166e-05	yes	SLC24A3
XM_005889058.2	0.001	1.33	10.3772	1.15652e-12	4.82059e-09	yes	ELOVL7
XM_005889157.2	2.28	0.001	-11.1548	2.33326e-08	3.03922e-05	yes	TGS1
XM_005890693.1	0.001	0.336667	8.39518	8.90196e-05	0.0285369	yes	HIF1A
XM_005890946.2	1.41667	0.001	-10.4683	2.41335e-11	6.7062e-08	yes	CHD9
XM_005891153.2	3.41333	17.35	2.34568	0.000150079	0.0422674	yes	F13A1
XM_005891509.1	0.953333	0.001	-9.89684	2.94887e-05	0.0120505	yes	ACACB
XM_005892055.2	6.42333	53.7367	3.06451	4.04007e-07	0.000311848	yes	SCD
XM_005892323.2	0.001	0.93	9.86109	3.67584e-05	0.0141867	yes	IL1R1
XM_005893783.2	2.63667	21.0267	2.99543	5.11935e-07	0.000374359	yes	C2
XM_005893854.2	0.001	8.78667	13.1011	7.47167e-21	7.78586e-17	yes	FGFR1
XM_005895277.1	0.0166667	5.71667	8.42206	2.30085e-05	0.00959041	yes	LOC102274088
XM_005897730.2	0.983333	0.001	-9.94154	1.99906e-05	0.00886435	yes	RPS6KA3
XM_005898457.2	65.7833	220.89	1.74753	3.47628e-05	0.0136697	yes	LOC102268348
XM_005899698.2	0.001	4.77333	12.2208	3.66446e-07	0.000293735	yes	CCL16
XM_005899850.2	5.86	42.6333	2.86301	1.9641e-06	0.00124042	yes	USP1
XM_005900078.2	0.001	0.933333	9.86625	4.69893e-07	0.00035611	yes	RUNX2
XM_005900431.2	0.92	0.001	-9.84549	3.4185e-05	0.0136697	yes	NCOA6
XM_005901911.2	1.27	0.001	-10.3106	9.0599e-06	0.00472044	yes	VIT
XM_005902491.2	0.001	1.63	10.6707	6.10668e-07	0.000438859	yes	TLE3
XM_005902798.2	4.27333	0.001	-12.0611	1.8947e-07	0.000179489	yes	TIAL1
XM_005903503.2	56.7	6.35667	-3.15701	6.01423e-08	7.11105e-05	yes	TNNT3
XM_005905364.2	16.14	67.33	2.06061	5.13919e-05	0.0189568	yes	FASN
XM_005905795.2	0.0233333	5.49	7.87827	5.78848e-06	0.00319964	yes	LOC102282116
XM_005906101.2	0.001	7.85667	12.9397	6.26413e-09	9.32505e-06	yes	STAR
XM_005906559.1	0.001	0.773333	9.59495	1.59492e-08	2.1445e-05	yes	SMAD1
XM_005906568.2	2.00333	22.4133	3.48388	3.92452e-06	0.00227197	yes	PTEN
XM_005906833.2	0.001	0.436667	8.77039	5.91075e-06	0.00319964	yes	GPAM
XM_005907329.1	0.58	0.001	-9.17991	1.96002e-07	0.000179838	yes	SIRT1
XM_005908422.2	0.001	1.20333	10.2328	2.51706e-06	0.00156591	yes	RNF20
XM_005909261.2	11.93	0.0166667	-9.48341	5.71875e-05	0.0204275	yes	LOC102269978
XM_005909598.2	0.001	4.57667	12.1601	6.41264e-08	7.2241e-05	yes	FN1
XM_005910150.2	0.001	2.17667	11.0879	2.51325e-07	0.000218244	yes	MAP4K1
XM_005910594.2	4.14667	15.9767	1.94594	0.000106701	0.0327022	yes	AOC1
XM_005911525.2	0.001	2.56	11.3219	1.98373e-05	0.00886435	yes	LOC102264564
XM_014477046.1	0.001	0.733333	9.51833	3.18939e-05	0.0129068	yes	ARHGAP12
XM_014477976.1	3.72667	16.67	2.1613	6.26517e-05	0.0217621	yes	ECM1
XM_014478052.1	0.001	4.73	12.2076	4.06653e-12	1.54092e-08	yes	FES
XM_014478852.1	0.001	6.29333	12.6196	1.05184e-24	1.46142e-20	yes	JAK3
XM_014479307.1	0.001	0.46	8.84549	0.000138295	0.0398884	yes	ZNF41
XM_014480300.1	0.001	0.736667	9.52487	1.0757e-05	0.00546796	yes	LPL
XM_014481153.1	0.001	5.51667	12.4296	6.23658e-05	0.0217621	yes	LRRN4CL
XM_014481211.1	24.7	4.59333	-2.4269	7.38669e-05	0.0248878	yes	FCGRT
XM_014481614.1	0.001	0.343333	8.42347	2.26226e-05	0.00952478	yes	FABP3
XM_014482056.1	0.473333	0.001	-8.88671	6.14169e-08	7.11105e-05	yes	KMT2C
XM_014482548.1	2.43333	0.001	-11.2487	1.14428e-05	0.00567809	yes	LOC102274143
XM_014482591.1	0.001	1.45	10.5018	1.97227e-09	3.57427e-06	yes	ANKIB1
XM_014483487.1	0.001	1.44	10.4919	3.86965e-05	0.0147977	yes	LONRF3
XM_014483665.1	51.9967	8.20667	-2.66355	6.09553e-06	0.00325736	yes	LOC102272267

## Sheet: DEGs functional analysis
KEGG pathway analysis for differential expression genes between 0.5-year-old LD vs 2.5-year old LD							GO analysis for differential expression genes between 0.5-year-old LD vs 2.5-year old LD									KEGG pathway analysis for differential expression genes between 0.5-year-old AA vs 2.5-year old AA							GO analysis for differential expression genes between 0.5-year-old AA vs 2.5-year old AA
Term	Database	Input number	Background number	P-Value	Corrected P-Value		Term	Database	ID	Input number	Background number	P-Value	Corrected P-Value			Term	Database	Input number	Background number	P-Value	Corrected P-Value		Term	Database	ID	Input number	Background number	P-Value	Corrected P-Value
Focal adhesion	KEGG PATHWAY	9	177	5.56743e-06	0.013373		positive regulation of histone methylation	Gene Ontology	GO:0031062	3	12	0.000136211	0.055203			AMPK signaling pathway	KEGG PATHWAY	5	116	5.81554e-05	0.046852		cellular response to lipid	Gene Ontology	GO:0071396	6	193	5.96437e-05	0.046852
PI3K-Akt signaling pathway	KEGG PATHWAY	11	308	1.27462e-05	0.013845		tissue morphogenesis	Gene Ontology	GO:0048729	9	271	0.000137893	0.055203			PPAR signaling pathway	KEGG PATHWAY	4	68	0.000107274	0.046852		RNA polymerase II transcription factor activity, sequence-specific DNA binding	Gene Ontology	GO:0000981	7	312	0.000104405	0.046852
ECM-receptor interaction	KEGG PATHWAY	6	73	1.72918e-05	0.013845		protein tyrosine kinase activity	Gene Ontology	GO:0004713	4	50	0.000517482	0.155374			Fatty acid metabolism	KEGG PATHWAY	3	48	0.000706905	0.0722469		positive regulation of cell differentiation	Gene Ontology	GO:0045597	7	330	0.000146699	0.0512567
MAPK signaling pathway	KEGG PATHWAY	9	229	3.96894e-05	0.0238335		neuroblast proliferation	Gene Ontology	GO:0007405	3	23	0.000736529	0.196571			Fatty acid biosynthesis	KEGG PATHWAY	2	12	0.00102184	0.0822104		fatty acid biosynthetic process	Gene Ontology	GO:0006633	4	83	0.000223402	0.0650473
Staphylococcus aureus infection	KEGG PATHWAY	4	47	0.000415454	0.14256		negative regulation of bone mineralization	Gene Ontology	GO:0030502	2	5	0.000964659	0.204103			ErbB signaling pathway	KEGG PATHWAY	3	74	0.00233144	0.0975629		regulation of cholesterol storage	Gene Ontology	GO:0010885	2	6	0.000318597	0.0665717
Epstein-Barr virus infection	KEGG PATHWAY	6	170	0.00137289	0.21086		positive regulation of histone H3-K4 methylation	Gene Ontology	GO:0051571	2	5	0.000964659	0.204103			Focal adhesion	KEGG PATHWAY	4	177	0.00342011	0.103917		positive regulation of developmental process	Gene Ontology	GO:0051094	8	500	0.000319772	0.0665717
Measles	KEGG PATHWAY	5	121	0.00178844	0.21993		regulation of histone methylation	Gene Ontology	GO:0031060	3	26	0.00101966	0.204103			Circadian entrainment	KEGG PATHWAY	3	87	0.00362849	0.103917		cholesterol storage	Gene Ontology	GO:0010878	2	7	0.000408723	0.0665717
MicroRNAs in cancer	KEGG PATHWAY	7	254	0.00220007	0.21993		negative regulation of biomineral tissue development	Gene Ontology	GO:0070168	2	6	0.00128042	0.21086			Insulin resistance	KEGG PATHWAY	3	105	0.00603758	0.122701		monocarboxylic acid biosynthetic process	Gene Ontology	GO:0072330	4	99	0.000426046	0.0665717
Proteoglycans in cancer	KEGG PATHWAY	6	188	0.00224687	0.21993		protein kinase activity	Gene Ontology	GO:0004672	8	302	0.0013701	0.21086			Pathways in cancer	KEGG PATHWAY	5	356	0.00779578	0.137597		response to lipid	Gene Ontology	GO:0033993	6	281	0.000435716	0.0665717
Regulation of actin cytoskeleton	KEGG PATHWAY	6	189	0.0023054	0.21993		regulation of cell shape	Gene Ontology	GO:0008360	4	67	0.0014534	0.21086			Insulin signaling pathway	KEGG PATHWAY	3	127	0.0100346	0.156522		steroid hormone receptor activity	Gene Ontology	GO:0003707	3	41	0.000457276	0.0665717
Hepatitis B	KEGG PATHWAY	5	135	0.00283009	0.21993		positive regulation of histone modification	Gene Ontology	GO:0031058	3	30	0.00149235	0.21086			Long-term depression	KEGG PATHWAY	2	53	0.015242	0.165838		regulation of macrophage derived foam cell differentiation	Gene Ontology	GO:0010743	2	9	0.000621691	0.0722469
Choline metabolism in cancer	KEGG PATHWAY	4	90	0.00404184	0.21993		negative regulation of ossification	Gene Ontology	GO:0030279	3	34	0.00208321	0.21993			Amphetamine addiction	KEGG PATHWAY	2	57	0.0174092	0.165838		macrophage derived foam cell differentiation	Gene Ontology	GO:0010742	2	10	0.000744387	0.0722469
Fatty acid biosynthesis	KEGG PATHWAY	2	12	0.00405047	0.21993		positive regulation of chromatin organization	Gene Ontology	GO:1905269	3	35	0.0022505	0.21993			Renal cell carcinoma	KEGG PATHWAY	2	58	0.0179703	0.165838		regulation of sequestering of triglyceride	Gene Ontology	GO:0010889	2	10	0.000744387	0.0722469
AGE-RAGE signaling pathway in diabetic complications	KEGG PATHWAY	4	97	0.00521654	0.21993		anatomical structure morphogenesis	Gene Ontology	GO:0009653	17	1137	0.0023284	0.21993			Axon guidance	KEGG PATHWAY	3	162	0.0189599	0.165838		foam cell differentiation	Gene Ontology	GO:0090077	2	10	0.000744387	0.0722469
Influenza A	KEGG PATHWAY	5	157	0.00526414	0.21993		ATP generation from ADP	Gene Ontology	GO:0006757	3	36	0.0024259	0.21993			Renin secretion	KEGG PATHWAY	2	61	0.0196992	0.165838		regulation of lipopolysaccharide-mediated signaling pathway	Gene Ontology	GO:0031664	2	10	0.000744387	0.0722469
Axon guidance	KEGG PATHWAY	5	162	0.00597619	0.21993		glycolytic process	Gene Ontology	GO:0006096	3	36	0.0024259	0.21993			Proteoglycans in cancer	KEGG PATHWAY	3	188	0.0277087	0.167591		regulation of receptor biosynthetic process	Gene Ontology	GO:0010869	2	11	0.000877793	0.0807108
HTLV-I infection	KEGG PATHWAY	6	235	0.0064692	0.21993		mesodermal cell fate commitment	Gene Ontology	GO:0001710	2	9	0.00248135	0.21993			Salivary secretion	KEGG PATHWAY	2	77	0.0300153	0.167591		sequestering of triglyceride	Gene Ontology	GO:0030730	2	12	0.00102184	0.0822104
Toxoplasmosis	KEGG PATHWAY	4	108	0.00749137	0.21993		regulation of ossification	Gene Ontology	GO:0030278	4	81	0.00281355	0.21993			Insulin secretion	KEGG PATHWAY	2	81	0.0328662	0.169828		positive regulation of nucleobase-containing compound metabolic process	Gene Ontology	GO:0045935	9	757	0.00110634	0.0822104
Leukocyte transendothelial migration	KEGG PATHWAY	4	111	0.00820904	0.21993		mesoderm morphogenesis	Gene Ontology	GO:0048332	3	39	0.00300203	0.21993			Gap junction	KEGG PATHWAY	2	82	0.033595	0.169828		transcription factor activity, transcription factor binding	Gene Ontology	GO:0000989	5	227	0.00117527	0.0822104
Sphingolipid signaling pathway	KEGG PATHWAY	4	115	0.00923413	0.21993		mesoderm formation	Gene Ontology	GO:0001707	3	39	0.00300203	0.21993			Morphine addiction	KEGG PATHWAY	2	85	0.0358191	0.172889		receptor biosynthetic process	Gene Ontology	GO:0032800	2	13	0.00117645	0.0822104
Central carbon metabolism in cancer	KEGG PATHWAY	3	62	0.0101886	0.21993		heart development	Gene Ontology	GO:0007507	6	200	0.00302789	0.21993			Ras signaling pathway	KEGG PATHWAY	3	211	0.0369604	0.172889		positive regulation of transcription from RNA polymerase II promoter involved in cellular response to chemical stimulus	Gene Ontology	GO:1901522	2	13	0.00117645	0.0822104
Leishmaniasis	KEGG PATHWAY	3	65	0.0115176	0.225674		regulation of immune system process	Gene Ontology	GO:0002682	10	513	0.00329687	0.21993			Glucagon signaling pathway	KEGG PATHWAY	2	88	0.0380988	0.172889		transcription factor activity, protein binding	Gene Ontology	GO:0000988	5	230	0.00124421	0.0836015
Pertussis	KEGG PATHWAY	3	66	0.0119817	0.225674		ADP metabolic process	Gene Ontology	GO:0046031	3	41	0.00342895	0.21993			Longevity regulating pathway	KEGG PATHWAY	2	89	0.0388709	0.172889		positive regulation of stem cell proliferation	Gene Ontology	GO:2000648	2	14	0.00134156	0.0841166
Pathways in cancer	KEGG PATHWAY	7	356	0.0128175	0.226597		blood vessel development	Gene Ontology	GO:0001568	7	278	0.00358468	0.21993			Choline metabolism in cancer	KEGG PATHWAY	2	90	0.0396489	0.172889		positive regulation of cellular biosynthetic process	Gene Ontology	GO:0031328	9	779	0.00134818	0.0841166
PPAR signaling pathway	KEGG PATHWAY	3	68	0.0129419	0.226909		phosphotransferase activity, alcohol group as acceptor	Gene Ontology	GO:0016773	8	355	0.00363614	0.21993			HIF-1 signaling pathway	KEGG PATHWAY	2	94	0.0428198	0.177394		regulation of cell differentiation	Gene Ontology	GO:0045595	8	633	0.00146015	0.087536
Hippo signaling pathway -multiple species	KEGG PATHWAY	2	24	0.0137087	0.233534		regulation of histone H3-K4 methylation	Gene Ontology	GO:0051569	2	12	0.00405047	0.21993			Amoebiasis	KEGG PATHWAY	2	94	0.0428198	0.177394		positive regulation of biosynthetic process	Gene Ontology	GO:0009891	9	796	0.00156304	0.087536
Complement and coagulation cascades	KEGG PATHWAY	3	74	0.0160804	0.241406		histone monoubiquitination	Gene Ontology	GO:0010390	2	12	0.00405047	0.21993			MAPK signaling pathway	KEGG PATHWAY	3	229	0.0451749	0.177394		positive regulation of nitrogen compound metabolic process	Gene Ontology	GO:0051173	9	797	0.00157649	0.087536
Small cell lung cancer	KEGG PATHWAY	3	79	0.0189941	0.258842		morphogenesis of an epithelium	Gene Ontology	GO:0002009	6	216	0.00436516	0.21993			AGE-RAGE signaling pathway in diabetic complications	KEGG PATHWAY	2	97	0.0452585	0.177394		sequence-specific DNA binding	Gene Ontology	GO:0043565	7	501	0.00168465	0.087536
mTOR signaling pathway	KEGG PATHWAY	4	145	0.0196187	0.2618		vasculature development	Gene Ontology	GO:0001944	7	290	0.00448726	0.21993			Thyroid hormone signaling pathway	KEGG PATHWAY	2	104	0.0511426	0.182712		carboxylic acid biosynthetic process	Gene Ontology	GO:0046394	4	145	0.00169087	0.087536
NF-kappa B signaling pathway	KEGG PATHWAY	3	84	0.0221812	0.274446		positive regulation of cellular protein metabolic process	Gene Ontology	GO:0032270	11	627	0.00454862	0.21993			Vascular smooth muscle contraction	KEGG PATHWAY	2	111	0.0572854	0.192088		positive regulation of transcription from RNA polymerase II promoter	Gene Ontology	GO:0045944	7	502	0.00170362	0.087536
cGMP-PKG signaling pathway	KEGG PATHWAY	4	151	0.0223069	0.274446		positive regulation of transcription from RNA polymerase II promoter involved in cellular response to chemical stimulus	Gene Ontology	GO:1901522	2	13	0.00465266	0.21993			MicroRNAs in cancer	KEGG PATHWAY	3	254	0.0579586	0.193602		nucleic acid binding transcription factor activity	Gene Ontology	GO:0001071	7	516	0.0019872	0.0953778
African trypanosomiasis	KEGG PATHWAY	2	32	0.0228346	0.274446		complement activation, classical pathway	Gene Ontology	GO:0006958	2	13	0.00465266	0.21993			Platelet activation	KEGG PATHWAY	2	115	0.060906	0.199087		transcription factor activity, sequence-specific DNA binding	Gene Ontology	GO:0003700	7	516	0.0019872	0.0953778
Phosphatidylinositol signaling system	KEGG PATHWAY	3	88	0.0249281	0.286494		regulation of glycolytic process	Gene Ontology	GO:0006110	2	13	0.00465266	0.21993			Biosynthesis of unsaturated fatty acids	KEGG PATHWAY	1	23	0.0790854	0.216276		regulation of hemopoiesis	Gene Ontology	GO:1903706	4	153	0.00204676	0.0953778
Toll-like receptor signaling pathway	KEGG PATHWAY	3	92	0.0278502	0.291018		nucleoside diphosphate phosphorylation	Gene Ontology	GO:0006165	3	46	0.00465276	0.21993			Oxytocin signaling pathway	KEGG PATHWAY	2	139	0.0841502	0.222987		monocarboxylic acid metabolic process	Gene Ontology	GO:0032787	5	259	0.00207462	0.0953778
HIF-1 signaling pathway	KEGG PATHWAY	3	94	0.0293768	0.291018		purine ribonucleoside diphosphate metabolic process	Gene Ontology	GO:0009179	3	46	0.00465276	0.21993			Fatty acid elongation	KEGG PATHWAY	1	26	0.0885281	0.228785		RNA polymerase II core promoter proximal region sequence-specific DNA binding	Gene Ontology	GO:0000978	4	158	0.00229377	0.0975629
Amoebiasis	KEGG PATHWAY	3	94	0.0293768	0.291018		ribonucleoside diphosphate metabolic process	Gene Ontology	GO:0009185	3	46	0.00465276	0.21993			Transcriptional misregulation in cancer	KEGG PATHWAY	2	145	0.0903282	0.230389		transcriptional activator activity, RNA polymerase II transcription regulatory region sequence-specific binding	Gene Ontology	GO:0001228	4	158	0.00229377	0.0975629
TNF signaling pathway	KEGG PATHWAY	3	100	0.0342173	0.291018		purine nucleoside diphosphate metabolic process	Gene Ontology	GO:0009135	3	46	0.00465276	0.21993			Propanoate metabolism	KEGG PATHWAY	1	27	0.0916545	0.230389		organic acid biosynthetic process	Gene Ontology	GO:0016053	4	159	0.00234553	0.0975629
Tryptophan metabolism	KEGG PATHWAY	2	41	0.0353168	0.291018		regulation of myeloid cell differentiation	Gene Ontology	GO:0045637	4	94	0.00468836	0.21993			Thyroid cancer	KEGG PATHWAY	1	29	0.0978757	0.238478		receptor metabolic process	Gene Ontology	GO:0043112	3	75	0.00241884	0.0982725
Insulin resistance	KEGG PATHWAY	3	105	0.0385475	0.291018		stem cell proliferation	Gene Ontology	GO:0072089	3	47	0.00492518	0.21993			Apoptosis - multiple species	KEGG PATHWAY	1	30	0.100971	0.241307		DNA binding	Gene Ontology	GO:0003677	10	1031	0.00260649	0.10152
Vascular smooth muscle contraction	KEGG PATHWAY	3	111	0.0440942	0.291018		positive regulation of myeloid cell differentiation	Gene Ontology	GO:0045639	3	48	0.00520703	0.21993			beta-Alanine metabolism	KEGG PATHWAY	1	31	0.104055	0.242603		myeloid cell differentiation	Gene Ontology	GO:0030099	4	164	0.00261646	0.10152
Fatty acid metabolism	KEGG PATHWAY	2	48	0.0464522	0.291018		brain development	Gene Ontology	GO:0007420	6	230	0.00585597	0.21993			African trypanosomiasis	KEGG PATHWAY	1	32	0.107129	0.243255		transcription factor activity, RNA polymerase II core promoter proximal region sequence-specific binding	Gene Ontology	GO:0000982	4	165	0.00267312	0.10152
Ovarian steroidogenesis	KEGG PATHWAY	2	49	0.0481357	0.291018		semaphorin-plexin signaling pathway	Gene Ontology	GO:0071526	2	15	0.00597242	0.21993			Pyruvate metabolism	KEGG PATHWAY	1	36	0.119322	0.257989		regulation of lipid storage	Gene Ontology	GO:0010883	2	21	0.00278524	0.103528
AMPK signaling pathway	KEGG PATHWAY	3	116	0.049004	0.291018		transferase activity	Gene Ontology	GO:0016740	17	1250	0.00599344	0.21993			Aldosterone-regulated sodium reabsorption	KEGG PATHWAY	1	38	0.125356	0.263535		core promoter proximal region sequence-specific DNA binding	Gene Ontology	GO:0000987	4	168	0.00284814	0.10366
Glycerolipid metabolism	KEGG PATHWAY	2	52	0.0533167	0.291018		positive regulation of neuron projection development	Gene Ontology	GO:0010976	3	51	0.00611013	0.21993			Fatty acid degradation	KEGG PATHWAY	1	39	0.128359	0.264976		core promoter proximal region DNA binding	Gene Ontology	GO:0001159	4	169	0.00290818	0.103686
Systemic lupus erythematosus	KEGG PATHWAY	3	121	0.0541699	0.291018		nucleotide phosphorylation	Gene Ontology	GO:0046939	3	51	0.00611013	0.21993			Cysteine and methionine metabolism	KEGG PATHWAY	1	40	0.131351	0.264976		regulation of ossification	Gene Ontology	GO:0030278	3	81	0.00298592	0.103822
Spliceosome	KEGG PATHWAY	3	122	0.0552333	0.291018		regulation of cell motility	Gene Ontology	GO:2000145	7	308	0.00615102	0.21993			Endocrine and other factor-regulated calcium reabsorption	KEGG PATHWAY	1	40	0.131351	0.264976		fatty acid metabolic process	Gene Ontology	GO:0006631	4	171	0.00303087	0.103822
Viral myocarditis	KEGG PATHWAY	2	54	0.0568758	0.291018		pyruvate metabolic process	Gene Ontology	GO:0006090	3	52	0.00643061	0.21993			Arginine and proline metabolism	KEGG PATHWAY	1	46	0.149092	0.279768		myeloid leukocyte differentiation	Gene Ontology	GO:0002573	3	84	0.00329758	0.103917
Tight junction	KEGG PATHWAY	3	126	0.0595865	0.291018		cellular transition metal ion homeostasis	Gene Ontology	GO:0046916	3	52	0.00643061	0.21993			NOD-like receptor signaling pathway	KEGG PATHWAY	1	47	0.152014	0.282425		regulation of purine nucleotide metabolic process	Gene Ontology	GO:1900542	3	84	0.00329758	0.103917
Glycolysis / Gluconeogenesis	KEGG PATHWAY	2	56	0.0605156	0.291018		positive regulation of protein metabolic process	Gene Ontology	GO:0051247	11	661	0.00665449	0.21993			Glutathione metabolism	KEGG PATHWAY	1	49	0.157828	0.287514		steroid hormone mediated signaling pathway	Gene Ontology	GO:0043401	3	85	0.00340572	0.103917
Insulin signaling pathway	KEGG PATHWAY	3	127	0.0606995	0.291018		stem cell division	Gene Ontology	GO:0017145	2	16	0.0066889	0.21993			Non-small cell lung cancer	KEGG PATHWAY	1	51	0.163604	0.292544		transcription regulatory region sequence-specific DNA binding	Gene Ontology	GO:0000976	5	292	0.00344662	0.103917
Long-term potentiation	KEGG PATHWAY	2	57	0.0623648	0.292611		mesodermal cell differentiation	Gene Ontology	GO:0048333	2	16	0.0066889	0.21993			Glycerolipid metabolism	KEGG PATHWAY	1	52	0.166477	0.29356		positive regulation of osteoblast differentiation	Gene Ontology	GO:0045669	2	24	0.00355437	0.103917
Amphetamine addiction	KEGG PATHWAY	2	57	0.0623648	0.292611		regulation of locomotion	Gene Ontology	GO:0040012	7	316	0.00702295	0.21993			VEGF signaling pathway	KEGG PATHWAY	1	54	0.172194	0.298139		regulation of stem cell proliferation	Gene Ontology	GO:0072091	2	24	0.00355437	0.103917
Glioma	KEGG PATHWAY	2	58	0.0642332	0.292611		epithelial cell development	Gene Ontology	GO:0002064	4	107	0.00726168	0.21993			Viral myocarditis	KEGG PATHWAY	1	54	0.172194	0.298139		metal ion binding	Gene Ontology	GO:0046872	14	1857	0.00362429	0.103917
Signaling pathways regulating pluripotency of stem cells	KEGG PATHWAY	3	131	0.0652481	0.292611		blood vessel morphogenesis	Gene Ontology	GO:0048514	6	242	0.00740455	0.21993			Long-term potentiation	KEGG PATHWAY	1	57	0.180697	0.305889		positive regulation of hemopoiesis	Gene Ontology	GO:1903708	3	87	0.00362849	0.103917
Longevity regulating pathway - multiple species	KEGG PATHWAY	2	59	0.0661203	0.292611		regulation of carbohydrate catabolic process	Gene Ontology	GO:0043470	2	17	0.00744238	0.21993			Glioma	KEGG PATHWAY	1	58	0.183512	0.308212		regulation of nucleotide metabolic process	Gene Ontology	GO:0006140	3	88	0.00374313	0.105472
Antigen processing and presentation	KEGG PATHWAY	2	60	0.0680259	0.293188		mesoderm development	Gene Ontology	GO:0007498	3	55	0.00745147	0.21993			Longevity regulating pathway - multiple species	KEGG PATHWAY	1	59	0.186318	0.311481		sequence-specific double-stranded DNA binding	Gene Ontology	GO:1990837	5	303	0.00402272	0.110622
Endocytosis	KEGG PATHWAY	4	223	0.0718014	0.293188		nucleoside diphosphate metabolic process	Gene Ontology	GO:0009132	3	55	0.00745147	0.21993			Thyroid hormone synthesis	KEGG PATHWAY	1	61	0.191901	0.315383		cation binding	Gene Ontology	GO:0043169	14	1881	0.00406989	0.110622
Fc epsilon RI signaling pathway	KEGG PATHWAY	2	63	0.0738497	0.293188		positive regulation of protein modification process	Gene Ontology	GO:0031401	9	491	0.00769087	0.21993			Central carbon metabolism in cancer	KEGG PATHWAY	1	62	0.194679	0.317854		regulation of histone methylation	Gene Ontology	GO:0031060	2	26	0.00411589	0.110622
Oxytocin signaling pathway	KEGG PATHWAY	3	139	0.0748	0.293188		regulation of developmental process	Gene Ontology	GO:0050793	14	970	0.00769825	0.21993			Fc epsilon RI signaling pathway	KEGG PATHWAY	1	63	0.197447	0.320278		positive regulation of cellular metabolic process	Gene Ontology	GO:0031325	11	1292	0.00426646	0.112075
Melanoma	KEGG PATHWAY	2	64	0.0758256	0.293188		positive regulation of neurogenesis	Gene Ontology	GO:0050769	4	109	0.0077258	0.21993			Neuroactive ligand-receptor interaction	KEGG PATHWAY	2	241	0.202269	0.324097		cellular response to organic cyclic compound	Gene Ontology	GO:0071407	4	189	0.00429825	0.112075
Inositol phosphate metabolism	KEGG PATHWAY	2	66	0.0798273	0.293188		kinase activity	Gene Ontology	GO:0016301	8	405	0.00777216	0.21993			Chronic myeloid leukemia	KEGG PATHWAY	1	65	0.202955	0.324097		regulation of myeloid cell differentiation	Gene Ontology	GO:0045637	3	94	0.00447751	0.115033
Transcriptional misregulation in cancer	KEGG PATHWAY	3	145	0.0823478	0.297482		response to wounding	Gene Ontology	GO:0009611	5	173	0.00777689	0.21993			Adipocytokine signaling pathway	KEGG PATHWAY	1	68	0.211148	0.332619		cellular response to oxygen-containing compound	Gene Ontology	GO:1901701	5	314	0.00466491	0.11811
Aldosterone synthesis and secretion	KEGG PATHWAY	2	69	0.0859502	0.297482		regulation of immune response	Gene Ontology	GO:0050776	6	245	0.00783397	0.21993			Gastric acid secretion	KEGG PATHWAY	1	69	0.21386	0.334479		cellular response to steroid hormone stimulus	Gene Ontology	GO:0071383	3	98	0.00501228	0.121528
EGFR tyrosine kinase inhibitor resistance	KEGG PATHWAY	2	73	0.0943255	0.302934		salivary gland morphogenesis	Gene Ontology	GO:0007435	2	18	0.00823233	0.21993			Aldosterone synthesis and secretion	KEGG PATHWAY	1	69	0.21386	0.334479		regulation of bone mineralization	Gene Ontology	GO:0030500	2	29	0.00502998	0.121528
RNA degradation	KEGG PATHWAY	2	73	0.0943255	0.302934		regulation of cellular component movement	Gene Ontology	GO:0051270	7	328	0.00849897	0.21993			EGFR tyrosine kinase inhibitor resistance	KEGG PATHWAY	1	73	0.224618	0.343615		lipopolysaccharide-mediated signaling pathway	Gene Ontology	GO:0031663	2	29	0.00502998	0.121528
Metabolic pathways	KEGG PATHWAY	12	1135	0.0963572	0.302934		regulation of histone modification	Gene Ontology	GO:0031056	3	58	0.00856292	0.21993			Platinum drug resistance	KEGG PATHWAY	1	73	0.224618	0.343615		positive regulation of cell proliferation	Gene Ontology	GO:0008284	5	322	0.00517576	0.121528
ErbB signaling pathway	KEGG PATHWAY	2	74	0.0964551	0.302934		single-organism carbohydrate catabolic process	Gene Ontology	GO:0044724	3	58	0.00856292	0.21993			Salmonella infection	KEGG PATHWAY	1	75	0.229943	0.3481		transcription factor activity, direct ligand regulated sequence-specific DNA binding	Gene Ontology	GO:0098531	2	30	0.00535355	0.121528
Protein digestion and absorption	KEGG PATHWAY	2	75	0.0985985	0.302934		positive regulation of developmental process	Gene Ontology	GO:0051094	9	500	0.00859167	0.21993			Protein digestion and absorption	KEGG PATHWAY	1	75	0.229943	0.3481		response to retinoic acid	Gene Ontology	GO:0032526	2	30	0.00535355	0.121528
Prostate cancer	KEGG PATHWAY	2	78	0.105108	0.309778		positive regulation of cell differentiation	Gene Ontology	GO:0045597	7	330	0.00876563	0.21993			GABAergic synapse	KEGG PATHWAY	1	78	0.237863	0.356081		RNA polymerase II transcription factor activity, ligand-activated sequence-specific DNA binding	Gene Ontology	GO:0004879	2	30	0.00535355	0.121528
GnRH signaling pathway	KEGG PATHWAY	2	80	0.109511	0.310659		positive regulation of chromosome organization	Gene Ontology	GO:2001252	3	59	0.00895383	0.21993			Small cell lung cancer	KEGG PATHWAY	1	79	0.240485	0.356342		response to oxygen-containing compound	Gene Ontology	GO:1901700	6	465	0.00535643	0.121528
TGF-beta signaling pathway	KEGG PATHWAY	2	80	0.109511	0.310659		heparin binding	Gene Ontology	GO:0008201	3	59	0.00895383	0.21993			GnRH signaling pathway	KEGG PATHWAY	1	80	0.243098	0.356884		regulation of biomineral tissue development	Gene Ontology	GO:0070167	2	31	0.00568646	0.122701
Fc gamma R-mediated phagocytosis	KEGG PATHWAY	2	80	0.109511	0.310659		MAPK cascade	Gene Ontology	GO:0000165	7	332	0.0090384	0.21993			TGF-beta signaling pathway	KEGG PATHWAY	1	80	0.243098	0.356884		regulation of developmental process	Gene Ontology	GO:0050793	9	970	0.00577093	0.122701
Rheumatoid arthritis	KEGG PATHWAY	2	82	0.113962	0.317163		regulation of coenzyme metabolic process	Gene Ontology	GO:0051196	2	19	0.00905822	0.21993			Fc gamma R-mediated phagocytosis	KEGG PATHWAY	1	80	0.243098	0.356884		intracellular receptor signaling pathway	Gene Ontology	GO:0030522	3	104	0.00588403	0.122701
Glycerophospholipid metabolism	KEGG PATHWAY	2	88	0.127585	0.326499		cellular response to growth factor stimulus	Gene Ontology	GO:0071363	6	253	0.00906671	0.21993			NF-kappa B signaling pathway	KEGG PATHWAY	1	84	0.253463	0.364435		ion binding	Gene Ontology	GO:0043167	14	1963	0.00594595	0.122701
Glucagon signaling pathway	KEGG PATHWAY	2	88	0.127585	0.326499		head development	Gene Ontology	GO:0060322	6	253	0.00906671	0.21993			Phosphatidylinositol signaling system	KEGG PATHWAY	1	88	0.263688	0.371502		regulation of cell death	Gene Ontology	GO:0010941	7	632	0.00598508	0.122701
Pancreatic secretion	KEGG PATHWAY	2	89	0.129892	0.327731		circulatory system development	Gene Ontology	GO:0072359	8	417	0.00915245	0.21993			Pancreatic secretion	KEGG PATHWAY	1	89	0.266223	0.372073		iron ion homeostasis	Gene Ontology	GO:0055072	2	32	0.00602863	0.122701
Natural killer cell mediated cytotoxicity	KEGG PATHWAY	2	98	0.151065	0.344749		cardiovascular system development	Gene Ontology	GO:0072358	8	417	0.00915245	0.21993			Retrograde endocannabinoid signaling	KEGG PATHWAY	1	89	0.266223	0.372073		positive regulation of transcription, DNA-templated	Gene Ontology	GO:0045893	7	635	0.00613662	0.122701
Histidine metabolism	KEGG PATHWAY	1	23	0.152855	0.344749		formation of primary germ layer	Gene Ontology	GO:0001704	3	60	0.00935505	0.21993			Melanogenesis	KEGG PATHWAY	1	91	0.271266	0.376711		positive regulation of nucleic acid-templated transcription	Gene Ontology	GO:1903508	7	635	0.00613662	0.122701
Chagas disease (American trypanosomiasis)	KEGG PATHWAY	2	100	0.155861	0.349558		neural precursor cell proliferation	Gene Ontology	GO:0061351	3	60	0.00935505	0.21993			T cell receptor signaling pathway	KEGG PATHWAY	1	97	0.286194	0.391835		positive regulation of metabolic process	Gene Ontology	GO:0009893	11	1359	0.00621053	0.122701
Carbon metabolism	KEGG PATHWAY	2	103	0.163108	0.354045		regulation of anatomical structure morphogenesis	Gene Ontology	GO:0022603	8	421	0.00965103	0.21993			Glutamatergic synapse	KEGG PATHWAY	1	97	0.286194	0.391835		positive regulation of RNA biosynthetic process	Gene Ontology	GO:1902680	7	637	0.00623924	0.122701
Thyroid hormone signaling pathway	KEGG PATHWAY	2	104	0.165537	0.355972		response to growth factor	Gene Ontology	GO:0070848	6	258	0.00990439	0.21993			Natural killer cell mediated cytotoxicity	KEGG PATHWAY	1	98	0.288653	0.393966		regulation of cell proliferation	Gene Ontology	GO:0042127	7	638	0.00629103	0.122701
Fatty acid elongation	KEGG PATHWAY	1	26	0.170253	0.360967		cell fate commitment involved in formation of primary germ layer	Gene Ontology	GO:0060795	2	20	0.00991954	0.21993			Cholinergic synapse	KEGG PATHWAY	1	99	0.291103	0.396381		hormone-mediated signaling pathway	Gene Ontology	GO:0009755	3	107	0.00635184	0.122701
Pentose phosphate pathway	KEGG PATHWAY	1	26	0.170253	0.360967		regulation of cofactor metabolic process	Gene Ontology	GO:0051193	2	20	0.00991954	0.21993			TNF signaling pathway	KEGG PATHWAY	1	100	0.293545	0.398154		double-stranded DNA binding	Gene Ontology	GO:0003690	5	339	0.00639139	0.122701
Neurotrophin signaling pathway	KEGG PATHWAY	2	106	0.170415	0.360967		humoral immune response mediated by circulating immunoglobulin	Gene Ontology	GO:0002455	2	20	0.00991954	0.21993			Inflammatory mediator regulation of TRP channels	KEGG PATHWAY	1	100	0.293545	0.398154		protein serine/threonine kinase activity	Gene Ontology	GO:0004674	4	214	0.00659259	0.125188
Propanoate metabolism	KEGG PATHWAY	1	27	0.175974	0.365332		transmembrane receptor protein tyrosine kinase activity	Gene Ontology	GO:0004714	2	20	0.00991954	0.21993			Neurotrophin signaling pathway	KEGG PATHWAY	1	106	0.308023	0.410463		membrane fusion	Gene Ontology	GO:0061025	3	112	0.00717972	0.133436
Asthma	KEGG PATHWAY	1	27	0.175974	0.365332		cardiac muscle cell proliferation	Gene Ontology	GO:0060038	2	20	0.00991954	0.21993			Serotonergic synapse	KEGG PATHWAY	1	107	0.310408	0.412696		transcriptional activator activity, RNA polymerase II core promoter proximal region sequence-specific binding	Gene Ontology	GO:0001077	3	112	0.00717972	0.133436
Graft-versus-host disease	KEGG PATHWAY	1	30	0.192901	0.382683		regulation of lymphocyte migration	Gene Ontology	GO:2000401	2	20	0.00991954	0.21993			Toxoplasmosis	KEGG PATHWAY	1	108	0.312784	0.414594		developmental maturation	Gene Ontology	GO:0021700	3	113	0.00735261	0.134873
Fructose and mannose metabolism	KEGG PATHWAY	1	31	0.198467	0.385536		salivary gland development	Gene Ontology	GO:0007431	2	20	0.00991954	0.21993			Leukocyte transendothelial migration	KEGG PATHWAY	1	111	0.319866	0.420787		positive regulation of RNA metabolic process	Gene Ontology	GO:0051254	7	659	0.00745502	0.134873
FoxO signaling pathway	KEGG PATHWAY	2	122	0.21018	0.397521		monocarboxylic acid metabolic process	Gene Ontology	GO:0032787	6	259	0.0100783	0.21993			Cell cycle	KEGG PATHWAY	1	115	0.329196	0.428863		positive regulation of ossification	Gene Ontology	GO:0045778	2	36	0.00748868	0.134873
Wnt signaling pathway	KEGG PATHWAY	2	123	0.212699	0.400435		carbohydrate catabolic process	Gene Ontology	GO:0016052	3	62	0.0101886	0.21993			Sphingolipid signaling pathway	KEGG PATHWAY	1	115	0.329196	0.428863		activation of cysteine-type endopeptidase activity involved in apoptotic process	Gene Ontology	GO:0006919	2	37	0.00787621	0.137597
Allograft rejection	KEGG PATHWAY	1	34	0.214936	0.400435		lipid biosynthetic process	Gene Ontology	GO:0008610	6	262	0.0106132	0.21993			Dopaminergic synapse	KEGG PATHWAY	1	116	0.331509	0.430272		lipid storage	Gene Ontology	GO:0019915	2	37	0.00787621	0.137597
Phospholipase D signaling pathway	KEGG PATHWAY	2	124	0.215222	0.400435		tube development	Gene Ontology	GO:0035295	6	262	0.0106132	0.21993			Osteoclast differentiation	KEGG PATHWAY	1	118	0.336111	0.433668		response to steroid hormone	Gene Ontology	GO:0048545	3	117	0.00806882	0.139567
Cell adhesion molecules (CAMs)	KEGG PATHWAY	2	125	0.217747	0.404419		gland morphogenesis	Gene Ontology	GO:0022612	3	63	0.0106211	0.21993			FoxO signaling pathway	KEGG PATHWAY	1	122	0.345222	0.441511		hemopoiesis	Gene Ontology	GO:0030097	5	362	0.00833916	0.142829
Pyruvate metabolism	KEGG PATHWAY	1	36	0.225729	0.409827		pyridine nucleotide metabolic process	Gene Ontology	GO:0019362	3	63	0.0106211	0.21993			Spliceosome	KEGG PATHWAY	1	122	0.345222	0.441511		transcription coactivator activity	Gene Ontology	GO:0003713	3	119	0.00844183	0.143183
Aldosterone-regulated sodium reabsorption	KEGG PATHWAY	1	38	0.236375	0.421196		nicotinamide nucleotide metabolic process	Gene Ontology	GO:0046496	3	63	0.0106211	0.21993			Wnt signaling pathway	KEGG PATHWAY	1	123	0.347481	0.443425		cellular response to organic substance	Gene Ontology	GO:0071310	8	856	0.008896	0.149436
Fatty acid degradation	KEGG PATHWAY	1	39	0.241643	0.424598		negative regulation of purine nucleotide metabolic process	Gene Ontology	GO:1900543	2	21	0.0108158	0.220165			Phospholipase D signaling pathway	KEGG PATHWAY	1	124	0.349732	0.44435		positive regulation of cyclic nucleotide biosynthetic process	Gene Ontology	GO:0030804	2	40	0.00909182	0.151271
Hippo signaling pathway	KEGG PATHWAY	2	136	0.245669	0.427229		cellular iron ion homeostasis	Gene Ontology	GO:0006879	2	21	0.0108158	0.220165			Ubiquitin mediated proteolysis	KEGG PATHWAY	1	125	0.351975	0.446875		negative regulation of cell death	Gene Ontology	GO:0060548	5	376	0.00970865	0.156522
Cysteine and methionine metabolism	KEGG PATHWAY	1	40	0.246875	0.427229		histone methylation	Gene Ontology	GO:0016571	3	64	0.0110641	0.22282			Tight junction	KEGG PATHWAY	1	126	0.354211	0.448085		regulation of transcription from RNA polymerase II promoter	Gene Ontology	GO:0006357	8	873	0.00994365	0.156522
Endocrine and other factor-regulated calcium reabsorption	KEGG PATHWAY	1	40	0.246875	0.427229		cell morphogenesis	Gene Ontology	GO:0000902	9	522	0.0111317	0.22282			Apoptosis	KEGG PATHWAY	1	129	0.360872	0.452805		positive regulation of purine nucleotide biosynthetic process	Gene Ontology	GO:1900373	2	42	0.00994578	0.156522
Type I diabetes mellitus	KEGG PATHWAY	1	40	0.246875	0.427229		pyridine-containing compound metabolic process	Gene Ontology	GO:0072524	3	65	0.0115176	0.225674			Signaling pathways regulating pluripotency of stem cells	KEGG PATHWAY	1	131	0.365275	0.45679		bone mineralization	Gene Ontology	GO:0030282	2	42	0.00994578	0.156522
Autoimmune thyroid disease	KEGG PATHWAY	1	42	0.257232	0.435121		cardiac muscle tissue growth	Gene Ontology	GO:0055017	2	22	0.0117464	0.225674			Adrenergic signaling in cardiomyocytes	KEGG PATHWAY	1	133	0.369649	0.460611		positive regulation of nucleotide biosynthetic process	Gene Ontology	GO:0030810	2	42	0.00994578	0.156522
Intestinal immune network for IgA production	KEGG PATHWAY	1	43	0.262358	0.438846		negative regulation of nucleotide metabolic process	Gene Ontology	GO:0045980	2	22	0.0117464	0.225674			Hepatitis B	KEGG PATHWAY	1	135	0.373993	0.464038		transcription regulatory region DNA binding	Gene Ontology	GO:0044212	5	379	0.0100212	0.156522
Nucleotide excision repair	KEGG PATHWAY	1	43	0.262358	0.438846		regulation of chromatin organization	Gene Ontology	GO:1902275	3	66	0.0119817	0.225674			Hippo signaling pathway	KEGG PATHWAY	1	136	0.376154	0.466388		response to organic substance	Gene Ontology	GO:0010033	9	1064	0.0102863	0.156548
Sphingolipid metabolism	KEGG PATHWAY	1	44	0.267448	0.442431		transition metal ion homeostasis	Gene Ontology	GO:0055076	3	66	0.0119817	0.225674			Non-alcoholic fatty liver disease (NAFLD)	KEGG PATHWAY	1	141	0.386849	0.475933		response to glucose	Gene Ontology	GO:0009749	2	43	0.0103856	0.156548
Jak-STAT signaling pathway	KEGG PATHWAY	2	147	0.273726	0.447657		cell development	Gene Ontology	GO:0048468	12	820	0.0121132	0.225674			mTOR signaling pathway	KEGG PATHWAY	1	145	0.395275	0.482899		regulatory region DNA binding	Gene Ontology	GO:0000975	5	383	0.0104485	0.156548
RNA transport	KEGG PATHWAY	2	148	0.276277	0.448596		signal transduction by protein phosphorylation	Gene Ontology	GO:0023014	7	352	0.0121199	0.225674			cGMP-PKG signaling pathway	KEGG PATHWAY	1	151	0.407701	0.492449		regulatory region nucleic acid binding	Gene Ontology	GO:0001067	5	383	0.0104485	0.156548
Arginine and proline metabolism	KEGG PATHWAY	1	46	0.277525	0.448596		regulation of muscle system process	Gene Ontology	GO:0090257	3	67	0.0124565	0.226597			Alzheimer's disease	KEGG PATHWAY	1	154	0.41382	0.495846		hematopoietic or lymphoid organ development	Gene Ontology	GO:0048534	5	384	0.0105573	0.156548
Fanconi anemia pathway	KEGG PATHWAY	1	47	0.282511	0.450442		regulation of muscle adaptation	Gene Ontology	GO:0043502	2	23	0.0127108	0.226597			Influenza A	KEGG PATHWAY	1	157	0.419876	0.501383		response to hexose	Gene Ontology	GO:0009746	2	44	0.010834	0.156548
NOD-like receptor signaling pathway	KEGG PATHWAY	1	47	0.282511	0.450442		complement activation	Gene Ontology	GO:0006956	2	23	0.0127108	0.226597			Calcium signaling pathway	KEGG PATHWAY	1	162	0.429834	0.510136		response to monosaccharide	Gene Ontology	GO:0034284	2	44	0.010834	0.156548
Endometrial cancer	KEGG PATHWAY	1	48	0.287464	0.453555		non-membrane spanning protein tyrosine kinase activity	Gene Ontology	GO:0004715	2	23	0.0127108	0.226597			Chemokine signaling pathway	KEGG PATHWAY	1	167	0.439623	0.517535		cellular biosynthetic process	Gene Ontology	GO:0044249	17	2788	0.0109825	0.156548
Malaria	KEGG PATHWAY	1	48	0.287464	0.453555		positive regulation of organelle organization	Gene Ontology	GO:0010638	6	273	0.0127475	0.226597			Purine metabolism	KEGG PATHWAY	1	168	0.441561	0.518768		positive regulation of macromolecule metabolic process	Gene Ontology	GO:0010604	10	1271	0.0110406	0.156548
Alzheimer's disease	KEGG PATHWAY	2	154	0.291572	0.456931		cellular response to chemical stimulus	Gene Ontology	GO:0070887	14	1033	0.0128298	0.226597			Huntington's disease	KEGG PATHWAY	1	173	0.451153	0.52826		small molecule biosynthetic process	Gene Ontology	GO:0044283	4	250	0.0111408	0.156548
Steroid hormone biosynthesis	KEGG PATHWAY	1	50	0.297267	0.460668		heart growth	Gene Ontology	GO:0060419	2	24	0.0137087	0.233534			cAMP signaling pathway	KEGG PATHWAY	1	182	0.468011	0.541109		positive regulation of cyclic nucleotide metabolic process	Gene Ontology	GO:0030801	2	45	0.0112908	0.156548
Non-small cell lung cancer	KEGG PATHWAY	1	51	0.302119	0.463403		histone ubiquitination	Gene Ontology	GO:0016574	2	24	0.0137087	0.233534			Regulation of actin cytoskeleton	KEGG PATHWAY	1	189	0.480771	0.551482		Rab GTPase binding	Gene Ontology	GO:0017137	2	45	0.0112908	0.156548
Retinol metabolism	KEGG PATHWAY	1	52	0.306937	0.464857		lysosome localization	Gene Ontology	GO:0032418	2	24	0.0137087	0.233534			Rap1 signaling pathway	KEGG PATHWAY	1	192	0.486146	0.555823		positive regulation of epithelial cell migration	Gene Ontology	GO:0010634	2	45	0.0112908	0.156548
Legionellosis	KEGG PATHWAY	1	52	0.306937	0.464857		macromolecular complex subunit organization	Gene Ontology	GO:0043933	14	1043	0.0138457	0.234206			Endocytosis	KEGG PATHWAY	1	223	0.538589	0.597786		nuclear hormone receptor binding	Gene Ontology	GO:0035257	2	45	0.0112908	0.156548
Lysine degradation	KEGG PATHWAY	1	52	0.306937	0.464857		positive regulation of MAPK cascade	Gene Ontology	GO:0043410	5	202	0.0142658	0.237247			Metabolic pathways	KEGG PATHWAY	4	1135	0.553367	0.609541		positive regulation of cellular process	Gene Ontology	GO:0048522	14	2122	0.0115744	0.156987
Long-term depression	KEGG PATHWAY	1	53	0.311722	0.467074		striated muscle cell proliferation	Gene Ontology	GO:0014855	2	25	0.0147394	0.237247			PI3K-Akt signaling pathway	KEGG PATHWAY	1	308	0.656869	0.693384		RNA polymerase II regulatory region sequence-specific DNA binding	Gene Ontology	GO:0000977	4	253	0.011592	0.156987
Calcium signaling pathway	KEGG PATHWAY	2	162	0.311901	0.467074		regulation of nucleoside metabolic process	Gene Ontology	GO:0009118	2	25	0.0147394	0.237247										RNA polymerase II regulatory region DNA binding	Gene Ontology	GO:0001012	4	253	0.011592	0.156987
Herpes simplex infection	KEGG PATHWAY	2	162	0.311901	0.467074		DNA alkylation	Gene Ontology	GO:0006305	2	25	0.0147394	0.237247										transcription from RNA polymerase II promoter	Gene Ontology	GO:0006366	8	904	0.0120891	0.160639
VEGF signaling pathway	KEGG PATHWAY	1	54	0.316475	0.470262		DNA methylation	Gene Ontology	GO:0006306	2	25	0.0147394	0.237247										core promoter sequence-specific DNA binding	Gene Ontology	GO:0001046	2	47	0.0122295	0.160639
Tuberculosis	KEGG PATHWAY	2	164	0.316967	0.470262		protein activation cascade	Gene Ontology	GO:0072376	2	25	0.0147394	0.237247										stem cell proliferation	Gene Ontology	GO:0072089	2	47	0.0122295	0.160639
Metabolism of xenobiotics by cytochrome P450	KEGG PATHWAY	1	55	0.321195	0.471583		regulation of ATP metabolic process	Gene Ontology	GO:1903578	2	25	0.0147394	0.237247										response to carbohydrate	Gene Ontology	GO:0009743	2	47	0.0122295	0.160639
Chemokine signaling pathway	KEGG PATHWAY	2	167	0.324549	0.473832		angiogenesis	Gene Ontology	GO:0001525	5	204	0.0148156	0.237247										positive regulation of macromolecule biosynthetic process	Gene Ontology	GO:0010557	7	727	0.012337	0.160841
Renal cell carcinoma	KEGG PATHWAY	1	58	0.335162	0.480919		macromolecule methylation	Gene Ontology	GO:0043414	4	134	0.0152342	0.238592										regulation of myeloid leukocyte differentiation	Gene Ontology	GO:0002761	2	48	0.0127113	0.163284
Inflammatory bowel disease (IBD)	KEGG PATHWAY	1	60	0.344314	0.486496		response to light stimulus	Gene Ontology	GO:0009416	4	134	0.0152342	0.238592										positive regulation of myeloid cell differentiation	Gene Ontology	GO:0045639	2	48	0.0127113	0.163284
Thyroid hormone synthesis	KEGG PATHWAY	1	61	0.348844	0.4903		cell motility	Gene Ontology	GO:0048870	9	551	0.0152969	0.238592										immune system development	Gene Ontology	GO:0002520	5	404	0.0128996	0.164494
Adherens junction	KEGG PATHWAY	1	62	0.353342	0.492873		localization of cell	Gene Ontology	GO:0051674	9	551	0.0152969	0.238592										lipid biosynthetic process	Gene Ontology	GO:0008610	4	262	0.0130161	0.164776
Chemical carcinogenesis	KEGG PATHWAY	1	63	0.357809	0.495937		oxidoreduction coenzyme metabolic process	Gene Ontology	GO:0006733	3	73	0.0155303	0.240191										organic substance biosynthetic process	Gene Ontology	GO:1901576	17	2841	0.0131519	0.165298
p53 signaling pathway	KEGG PATHWAY	1	64	0.362246	0.498348		forebrain development	Gene Ontology	GO:0030900	4	135	0.0156043	0.240191										transition metal ion binding	Gene Ontology	GO:0046914	7	741	0.0135775	0.165838
Arrhythmogenic right ventricular cardiomyopathy (ARVC)	KEGG PATHWAY	1	64	0.362246	0.498348		exocrine system development	Gene Ontology	GO:0035272	2	26	0.0158026	0.240191										regulation of cyclic nucleotide biosynthetic process	Gene Ontology	GO:0030802	2	50	0.0136994	0.165838
B cell receptor signaling pathway	KEGG PATHWAY	1	65	0.366653	0.500682		positive regulation of endothelial cell proliferation	Gene Ontology	GO:0001938	2	26	0.0158026	0.240191										carboxylic acid metabolic process	Gene Ontology	GO:0019752	5	413	0.0140605	0.165838
Viral carcinogenesis	KEGG PATHWAY	2	186	0.371995	0.50482		enzyme linked receptor protein signaling pathway	Gene Ontology	GO:0007167	7	372	0.0158994	0.240191										oxoacid metabolic process	Gene Ontology	GO:0043436	5	414	0.0141937	0.165838
Adipocytokine signaling pathway	KEGG PATHWAY	1	68	0.379692	0.510936		cellular response to organic substance	Gene Ontology	GO:0071310	12	856	0.0164313	0.244506										learning	Gene Ontology	GO:0007612	2	51	0.0142056	0.165838
Gastric acid secretion	KEGG PATHWAY	1	69	0.383979	0.515261		transferase activity, transferring acyl groups	Gene Ontology	GO:0016746	4	138	0.0167484	0.244506										regulation of nucleobase-containing compound metabolic process	Gene Ontology	GO:0019219	12	1738	0.0142193	0.165838
Bacterial invasion of epithelial cells	KEGG PATHWAY	1	69	0.383979	0.515261		regulation of body fluid levels	Gene Ontology	GO:0050878	4	138	0.0167484	0.244506										positive regulation of gene expression	Gene Ontology	GO:0010628	7	754	0.014808	0.165838
Rap1 signaling pathway	KEGG PATHWAY	2	192	0.386717	0.51808		endothelial cell development	Gene Ontology	GO:0001885	2	27	0.0168976	0.244506										cellular developmental process	Gene Ontology	GO:0048869	12	1751	0.0150148	0.165838
Biosynthesis of amino acids	KEGG PATHWAY	1	70	0.388236	0.51808		columnar/cuboidal epithelial cell development	Gene Ontology	GO:0002066	2	27	0.0168976	0.244506										zinc ion binding	Gene Ontology	GO:0008270	6	583	0.0151344	0.165838
Hypertrophic cardiomyopathy (HCM)	KEGG PATHWAY	1	73	0.400835	0.524846		histone H3-K4 methylation	Gene Ontology	GO:0051568	2	27	0.0168976	0.244506										positive regulation of purine nucleotide metabolic process	Gene Ontology	GO:1900544	2	53	0.015242	0.165838
Hematopoietic cell lineage	KEGG PATHWAY	1	74	0.404977	0.527238		embryo development	Gene Ontology	GO:0009790	8	468	0.0171347	0.246453										regulation of osteoblast differentiation	Gene Ontology	GO:0045667	2	53	0.015242	0.165838
Salmonella infection	KEGG PATHWAY	1	75	0.40909	0.530294		regulation of cell migration	Gene Ontology	GO:0030334	6	293	0.0173717	0.248374										positive regulation of nucleotide metabolic process	Gene Ontology	GO:0045981	2	53	0.015242	0.165838
Salivary secretion	KEGG PATHWAY	1	77	0.417233	0.532799		positive regulation of cell projection organization	Gene Ontology	GO:0031346	3	77	0.0177959	0.251234										regulation of nucleotide biosynthetic process	Gene Ontology	GO:0030808	2	53	0.015242	0.165838
Dilated cardiomyopathy	KEGG PATHWAY	1	78	0.421263	0.535658		cellular component morphogenesis	Gene Ontology	GO:0032989	9	566	0.0178567	0.251234										regulation of purine nucleotide biosynthetic process	Gene Ontology	GO:1900371	2	53	0.015242	0.165838
GABAergic synapse	KEGG PATHWAY	1	78	0.421263	0.535658		cellular developmental process	Gene Ontology	GO:0048869	20	1751	0.0180114	0.251234										response to organic cyclic compound	Gene Ontology	GO:0014070	4	278	0.0158151	0.165838
mRNA surveillance pathway	KEGG PATHWAY	1	80	0.429239	0.541793		neural crest cell migration	Gene Ontology	GO:0001755	2	28	0.018024	0.251234										biosynthetic process	Gene Ontology	GO:0009058	17	2901	0.0160102	0.165838
Ras signaling pathway	KEGG PATHWAY	2	211	0.432297	0.544524		regulation of cell morphogenesis	Gene Ontology	GO:0022604	5	215	0.0180947	0.251234										positive regulation of multicellular organismal process	Gene Ontology	GO:0051240	6	592	0.0161967	0.165838
Insulin secretion	KEGG PATHWAY	1	81	0.433187	0.544772		glycosaminoglycan binding	Gene Ontology	GO:0005539	3	78	0.0183895	0.25386										transcription factor complex	Gene Ontology	GO:0005667	3	153	0.016355	0.165838
Gap junction	KEGG PATHWAY	1	82	0.437107	0.54798		positive regulation of nervous system development	Gene Ontology	GO:0051962	4	143	0.0187696	0.257627										regulation of apoptotic process	Gene Ontology	GO:0042981	6	596	0.0166851	0.165838
Progesterone-mediated oocyte maturation	KEGG PATHWAY	1	83	0.441	0.550539		regulation of bone mineralization	Gene Ontology	GO:0030500	2	29	0.0191814	0.258842										hormone receptor binding	Gene Ontology	GO:0051427	2	56	0.0168557	0.165838
Morphine addiction	KEGG PATHWAY	1	85	0.448707	0.55585		transmembrane receptor protein kinase activity	Gene Ontology	GO:0019199	2	29	0.0191814	0.258842										positive regulation of cysteine-type endopeptidase activity involved in apoptotic process	Gene Ontology	GO:0043280	2	57	0.0174092	0.165838
Estrogen signaling pathway	KEGG PATHWAY	1	86	0.45252	0.558111		wound healing	Gene Ontology	GO:0042060	4	145	0.0196187	0.2618										hindbrain development	Gene Ontology	GO:0030902	2	57	0.0174092	0.165838
Circadian entrainment	KEGG PATHWAY	1	87	0.456308	0.56064		blood coagulation	Gene Ontology	GO:0007596	3	81	0.0202361	0.26703										nonmotile primary cilium	Gene Ontology	GO:0031513	2	57	0.0174092	0.165838
Retrograde endocannabinoid signaling	KEGG PATHWAY	1	89	0.463805	0.565513		regulation of striated muscle contraction	Gene Ontology	GO:0006942	2	30	0.0203693	0.26703										regulation of programmed cell death	Gene Ontology	GO:0043067	6	602	0.0174368	0.165838
Longevity regulating pathway	KEGG PATHWAY	1	89	0.463805	0.565513		forebrain generation of neurons	Gene Ontology	GO:0021872	2	30	0.0203693	0.26703										biomineral tissue development	Gene Ontology	GO:0031214	2	58	0.0179703	0.165838
Melanogenesis	KEGG PATHWAY	1	91	0.4712	0.570475		cell surface receptor signaling pathway	Gene Ontology	GO:0007166	14	1097	0.0204553	0.26703										regulation of histone modification	Gene Ontology	GO:0031056	2	58	0.0179703	0.165838
T cell receptor signaling pathway	KEGG PATHWAY	1	97	0.492783	0.586263		hemostasis	Gene Ontology	GO:0007599	3	82	0.0208735	0.269775										muscle cell proliferation	Gene Ontology	GO:0033002	2	58	0.0179703	0.165838
Glutamatergic synapse	KEGG PATHWAY	1	97	0.492783	0.586263		positive regulation of cellular component organization	Gene Ontology	GO:0051130	8	486	0.0208902	0.269775										cell differentiation	Gene Ontology	GO:0030154	11	1583	0.0181831	0.165838
Cholinergic synapse	KEGG PATHWAY	1	99	0.499782	0.591951		fatty acid biosynthetic process	Gene Ontology	GO:0006633	3	83	0.0215218	0.274351										regulation of cyclic nucleotide metabolic process	Gene Ontology	GO:0030799	2	59	0.0185391	0.165838
Inflammatory mediator regulation of TRP channels	KEGG PATHWAY	1	100	0.503245	0.59422		coagulation	Gene Ontology	GO:0050817	3	83	0.0215218	0.274351										heparin binding	Gene Ontology	GO:0008201	2	59	0.0185391	0.165838
Oocyte meiosis	KEGG PATHWAY	1	105	0.520208	0.606867		regulation of biomineral tissue development	Gene Ontology	GO:0070167	2	31	0.0215872	0.274351										nucleobase-containing compound biosynthetic process	Gene Ontology	GO:0034654	12	1809	0.0189901	0.165838
Serotonergic synapse	KEGG PATHWAY	1	107	0.526831	0.611032		regulation of purine nucleotide metabolic process	Gene Ontology	GO:1900542	3	84	0.0221812	0.274446										RNA polymerase II transcription factor complex	Gene Ontology	GO:0090575	2	60	0.0191154	0.165838
Platelet activation	KEGG PATHWAY	1	115	0.552429	0.632476		central nervous system development	Gene Ontology	GO:0007417	6	312	0.0227308	0.274446										positive regulation of cysteine-type endopeptidase activity	Gene Ontology	GO:2001056	2	60	0.0191154	0.165838
Dopaminergic synapse	KEGG PATHWAY	1	116	0.555531	0.634213		protein monoubiquitination	Gene Ontology	GO:0006513	2	32	0.0228346	0.274446										regulation of cellular biosynthetic process	Gene Ontology	GO:0031326	12	1814	0.019367	0.165838
Osteoclast differentiation	KEGG PATHWAY	1	118	0.56167	0.638189		muscle adaptation	Gene Ontology	GO:0043500	2	32	0.0228346	0.274446										spermine metabolic process	Gene Ontology	GO:0008215	1	5	0.0203758	0.165838
Ribosome	KEGG PATHWAY	1	124	0.579588	0.650851		iron ion homeostasis	Gene Ontology	GO:0055072	2	32	0.0228346	0.274446										regulation of transcription from RNA polymerase II promoter in response to hypoxia	Gene Ontology	GO:0061418	1	5	0.0203758	0.165838
Ubiquitin mediated proteolysis	KEGG PATHWAY	1	125	0.582503	0.651727		protein alkylation	Gene Ontology	GO:0008213	3	85	0.0228515	0.274446										retinoid X receptor binding	Gene Ontology	GO:0046965	1	5	0.0203758	0.165838
Adrenergic signaling in cardiomyocytes	KEGG PATHWAY	1	133	0.605112	0.671043		protein methylation	Gene Ontology	GO:0006479	3	85	0.0228515	0.274446										adhesion of symbiont to host	Gene Ontology	GO:0044406	1	5	0.0203758	0.165838
Phagosome	KEGG PATHWAY	1	144	0.63423	0.693725		positive regulation of neuron differentiation	Gene Ontology	GO:0045666	3	85	0.0228515	0.274446										negative regulation of oxidative stress-induced neuron death	Gene Ontology	GO:1903204	1	5	0.0203758	0.165838
Protein processing in endoplasmic reticulum	KEGG PATHWAY	1	148	0.644282	0.702481		positive regulation of cell development	Gene Ontology	GO:0010720	4	153	0.0232505	0.27583										cellular biogenic amine biosynthetic process	Gene Ontology	GO:0042401	1	5	0.0203758	0.165838
cAMP signaling pathway	KEGG PATHWAY	1	182	0.719376	0.760872		regulation of hemopoiesis	Gene Ontology	GO:1903706	4	153	0.0232505	0.27583										iris morphogenesis	Gene Ontology	GO:0061072	1	5	0.0203758	0.165838
Cytokine-cytokine receptor interaction	KEGG PATHWAY	1	206	0.762694	0.797211		growth	Gene Ontology	GO:0040007	7	403	0.0233112	0.27583										axonal transport of mitochondrion	Gene Ontology	GO:0019896	1	5	0.0203758	0.165838
							positive regulation of hemopoiesis	Gene Ontology	GO:1903708	3	87	0.0242249	0.285237										negative regulation of lipopolysaccharide-mediated signaling pathway	Gene Ontology	GO:0031665	1	5	0.0203758	0.165838
							transferase activity, transferring phosphorus-containing groups	Gene Ontology	GO:0016772	8	501	0.0244409	0.286376										regulation of interferon-gamma-mediated signaling pathway	Gene Ontology	GO:0060334	1	5	0.0203758	0.165838
							regulation of cellular protein metabolic process	Gene Ontology	GO:0032268	14	1125	0.024712	0.286494										glial cell apoptotic process	Gene Ontology	GO:0034349	1	5	0.0203758	0.165838
							regulation of nucleotide metabolic process	Gene Ontology	GO:0006140	3	88	0.0249281	0.286494										positive regulation of behavior	Gene Ontology	GO:0048520	1	5	0.0203758	0.165838
							gastrulation	Gene Ontology	GO:0007369	3	88	0.0249281	0.286494										positive regulation of bone development	Gene Ontology	GO:1903012	1	5	0.0203758	0.165838
							limbic system development	Gene Ontology	GO:0021761	2	34	0.0254162	0.287816										positive regulation of lipopolysaccharide-mediated signaling pathway	Gene Ontology	GO:0031666	1	5	0.0203758	0.165838
							hydro-lyase activity	Gene Ontology	GO:0016836	2	34	0.0254162	0.287816										corticosteroid receptor signaling pathway	Gene Ontology	GO:0031958	1	5	0.0203758	0.165838
							heterochromatin	Gene Ontology	GO:0000792	2	34	0.0254162	0.287816										glucocorticoid receptor signaling pathway	Gene Ontology	GO:0042921	1	5	0.0203758	0.165838
							cell differentiation	Gene Ontology	GO:0030154	18	1583	0.0256043	0.287816										regulation of pri-miRNA transcription from RNA polymerase II promoter	Gene Ontology	GO:1902893	1	5	0.0203758	0.165838
							cartilage development	Gene Ontology	GO:0051216	3	89	0.0256422	0.287816										low-density lipoprotein particle receptor biosynthetic process	Gene Ontology	GO:0045713	1	5	0.0203758	0.165838
							positive regulation of intracellular signal transduction	Gene Ontology	GO:1902533	7	412	0.0258478	0.288774										hypoxia-inducible factor-1alpha signaling pathway	Gene Ontology	GO:0097411	1	5	0.0203758	0.165838
							sulfur compound binding	Gene Ontology	GO:1901681	3	90	0.0263673	0.291018										white fat cell differentiation	Gene Ontology	GO:0050872	1	5	0.0203758	0.165838
							organic substance catabolic process	Gene Ontology	GO:1901575	11	813	0.0266769	0.291018										regulation of hematopoietic stem cell proliferation	Gene Ontology	GO:1902033	1	5	0.0203758	0.165838
							DNA methylation or demethylation	Gene Ontology	GO:0044728	2	35	0.0267495	0.291018										nucleosome positioning	Gene Ontology	GO:0016584	1	5	0.0203758	0.165838
							cell migration	Gene Ontology	GO:0016477	8	512	0.0273013	0.291018										transforming growth factor beta production	Gene Ontology	GO:0071604	1	5	0.0203758	0.165838
							regulation of blood coagulation	Gene Ontology	GO:0030193	2	36	0.0281106	0.291018										fatty acid elongation, saturated fatty acid	Gene Ontology	GO:0019367	1	5	0.0203758	0.165838
							cerebral cortex development	Gene Ontology	GO:0021987	2	36	0.0281106	0.291018										negative regulation of mesenchymal cell apoptotic process	Gene Ontology	GO:2001054	1	5	0.0203758	0.165838
							neural crest cell development	Gene Ontology	GO:0014032	2	36	0.0281106	0.291018										antifungal humoral response	Gene Ontology	GO:0019732	1	5	0.0203758	0.165838
							regulation of hemostasis	Gene Ontology	GO:1900046	2	36	0.0281106	0.291018										positive regulation of osteoblast proliferation	Gene Ontology	GO:0033690	1	5	0.0203758	0.165838
							developmental growth	Gene Ontology	GO:0048589	5	243	0.0285098	0.291018										G-protein coupled receptor kinase activity	Gene Ontology	GO:0004703	1	5	0.0203758	0.165838
							myeloid cell differentiation	Gene Ontology	GO:0030099	4	164	0.0288726	0.291018										negative regulation of macrophage derived foam cell differentiation	Gene Ontology	GO:0010745	1	5	0.0203758	0.165838
							positive regulation of biological process	Gene Ontology	GO:0048518	24	2324	0.0290405	0.291018										negative regulation by host of viral process	Gene Ontology	GO:0044793	1	5	0.0203758	0.165838
							adenyl ribonucleotide binding	Gene Ontology	GO:0032559	10	721	0.0293811	0.291018										amine biosynthetic process	Gene Ontology	GO:0009309	1	5	0.0203758	0.165838
							anatomical structure formation involved in morphogenesis	Gene Ontology	GO:0048646	8	521	0.0298094	0.291018										pri-miRNA transcription from RNA polymerase II promoter	Gene Ontology	GO:0061614	1	5	0.0203758	0.165838
							cellular macromolecule catabolic process	Gene Ontology	GO:0044265	7	425	0.0298371	0.291018										negative regulation of bone mineralization	Gene Ontology	GO:0030502	1	5	0.0203758	0.165838
							locomotion	Gene Ontology	GO:0040011	9	621	0.0299494	0.291018										protein kinase activity	Gene Ontology	GO:0004672	4	302	0.0206813	0.165838
							extracellular space	Gene Ontology	GO:0005615	9	621	0.0299494	0.291018										ossification	Gene Ontology	GO:0001503	3	168	0.0208172	0.165838
							positive regulation of signal transduction	Gene Ontology	GO:0009967	9	622	0.030212	0.291018										cell proliferation	Gene Ontology	GO:0008283	7	811	0.0211627	0.165838
							positive regulation of immune system process	Gene Ontology	GO:0002684	6	334	0.0302137	0.291018										organic acid metabolic process	Gene Ontology	GO:0006082	5	461	0.0214535	0.165838
							adenyl nucleotide binding	Gene Ontology	GO:0030554	10	725	0.0303429	0.291018										histone methylation	Gene Ontology	GO:0016571	2	64	0.021495	0.165838
							primary neural tube formation	Gene Ontology	GO:0014020	2	38	0.0309142	0.291018										regulation of biosynthetic process	Gene Ontology	GO:0009889	12	1842	0.0215842	0.165838
							mesenchymal cell differentiation	Gene Ontology	GO:0048762	3	96	0.030947	0.291018										cell death	Gene Ontology	GO:0008219	7	818	0.0220572	0.165838
							ossification	Gene Ontology	GO:0001503	4	168	0.0311004	0.291018										heterocycle biosynthetic process	Gene Ontology	GO:0018130	12	1849	0.0221673	0.165838
							catabolic process	Gene Ontology	GO:0009056	11	834	0.0312647	0.291018										heterocyclic compound binding	Gene Ontology	GO:1901363	17	3007	0.0222497	0.165838
							methylation	Gene Ontology	GO:0032259	4	169	0.0316728	0.291018										regulation of chromatin organization	Gene Ontology	GO:1902275	2	66	0.0227288	0.165838
							cellular protein catabolic process	Gene Ontology	GO:0044257	6	338	0.031729	0.291018										cellular response to lipopolysaccharide	Gene Ontology	GO:0071222	2	66	0.0227288	0.165838
							protein autophosphorylation	Gene Ontology	GO:0046777	3	97	0.0317483	0.291018										transition metal ion homeostasis	Gene Ontology	GO:0055076	2	66	0.0227288	0.165838
							positive regulation of response to stimulus	Gene Ontology	GO:0048584	11	838	0.0321991	0.291018										single-organism biosynthetic process	Gene Ontology	GO:0044711	6	640	0.0227491	0.165838
							neural crest cell differentiation	Gene Ontology	GO:0014033	2	39	0.0323558	0.291018										aromatic compound biosynthetic process	Gene Ontology	GO:0019438	12	1857	0.0228483	0.165838
							lymphocyte migration	Gene Ontology	GO:0072676	2	39	0.0323558	0.291018										positive regulation of endopeptidase activity	Gene Ontology	GO:0010950	2	67	0.0233564	0.165838
							regulation of coagulation	Gene Ontology	GO:0050818	2	39	0.0323558	0.291018										regulation of muscle system process	Gene Ontology	GO:0090257	2	67	0.0233564	0.165838
							phosphorylation	Gene Ontology	GO:0016310	13	1056	0.0323612	0.291018										regulation of nitrogen compound metabolic process	Gene Ontology	GO:0051171	12	1866	0.023633	0.165838
							regulation of cell differentiation	Gene Ontology	GO:0045595	9	633	0.033208	0.291018										positive regulation of toll-like receptor 4 signaling pathway	Gene Ontology	GO:0034145	1	6	0.0237318	0.165838
							positive regulation of I-kappaB kinase/NF-kappaB signaling	Gene Ontology	GO:0043123	3	99	0.0333835	0.291018										bone maturation	Gene Ontology	GO:0070977	1	6	0.0237318	0.165838
							monocarboxylic acid biosynthetic process	Gene Ontology	GO:0072330	3	99	0.0333835	0.291018										negative regulation of oxidative stress-induced intrinsic apoptotic signaling pathway	Gene Ontology	GO:1902176	1	6	0.0237318	0.165838
							midbrain development	Gene Ontology	GO:0030901	2	40	0.0338235	0.291018										lipoprotein localization	Gene Ontology	GO:0044872	1	6	0.0237318	0.165838
							receptor signaling protein serine/threonine kinase activity	Gene Ontology	GO:0004702	2	40	0.0338235	0.291018										hemoglobin biosynthetic process	Gene Ontology	GO:0042541	1	6	0.0237318	0.165838
							DNA modification	Gene Ontology	GO:0006304	2	40	0.0338235	0.291018										mesenchymal cell apoptotic process	Gene Ontology	GO:0097152	1	6	0.0237318	0.165838
							ureteric bud development	Gene Ontology	GO:0001657	2	40	0.0338235	0.291018										positive regulation of receptor biosynthetic process	Gene Ontology	GO:0010870	1	6	0.0237318	0.165838
							response to organic substance	Gene Ontology	GO:0010033	13	1064	0.034072	0.291018										lipoprotein transport	Gene Ontology	GO:0042953	1	6	0.0237318	0.165838
							macromolecule modification	Gene Ontology	GO:0043412	20	1879	0.0348696	0.291018										regulation of response to interferon-gamma	Gene Ontology	GO:0060330	1	6	0.0237318	0.165838
							gland development	Gene Ontology	GO:0048732	4	175	0.0352372	0.291018										negative regulation of histone H3-K9 methylation	Gene Ontology	GO:0051573	1	6	0.0237318	0.165838
							antigen processing and presentation	Gene Ontology	GO:0019882	2	41	0.0353168	0.291018										positive regulation of neuroblast proliferation	Gene Ontology	GO:0002052	1	6	0.0237318	0.165838
							mesonephric tubule development	Gene Ontology	GO:0072164	2	41	0.0353168	0.291018										ossification involved in bone maturation	Gene Ontology	GO:0043931	1	6	0.0237318	0.165838
							mesonephric epithelium development	Gene Ontology	GO:0072163	2	41	0.0353168	0.291018										neuron death in response to oxidative stress	Gene Ontology	GO:0036475	1	6	0.0237318	0.165838
							regulation of endothelial cell proliferation	Gene Ontology	GO:0001936	2	41	0.0353168	0.291018										negative regulation of smooth muscle contraction	Gene Ontology	GO:0045986	1	6	0.0237318	0.165838
							regulation of response to stimulus	Gene Ontology	GO:0048583	17	1528	0.0356285	0.291018										negative regulation of biomineral tissue development	Gene Ontology	GO:0070168	1	6	0.0237318	0.165838
							regulation of protein metabolic process	Gene Ontology	GO:0051246	14	1187	0.0364621	0.291018										positive regulation of sequestering of triglyceride	Gene Ontology	GO:0010890	1	6	0.0237318	0.165838
							bone mineralization	Gene Ontology	GO:0030282	2	42	0.0368353	0.291018										alpha-actinin binding	Gene Ontology	GO:0051393	1	6	0.0237318	0.165838
							in utero embryonic development	Gene Ontology	GO:0001701	4	178	0.0371034	0.291018										interferon-gamma-mediated signaling pathway	Gene Ontology	GO:0060333	1	6	0.0237318	0.165838
							immune system process	Gene Ontology	GO:0002376	12	969	0.0376722	0.291018										regulation of oxidative stress-induced neuron death	Gene Ontology	GO:1903203	1	6	0.0237318	0.165838
							mesonephros development	Gene Ontology	GO:0001823	2	43	0.0383785	0.291018										tachykinin receptor signaling pathway	Gene Ontology	GO:0007217	1	6	0.0237318	0.165838
							neural tube formation	Gene Ontology	GO:0001841	2	43	0.0383785	0.291018										regulation of mesenchymal cell apoptotic process	Gene Ontology	GO:2001053	1	6	0.0237318	0.165838
							cellular response to interleukin-1	Gene Ontology	GO:0071347	2	43	0.0383785	0.291018										regulation of histone H3-K9 methylation	Gene Ontology	GO:0051570	1	6	0.0237318	0.165838
							endothelial cell differentiation	Gene Ontology	GO:0045446	2	43	0.0383785	0.291018										cyclic purine nucleotide metabolic process	Gene Ontology	GO:0052652	2	68	0.0239912	0.166179
							response to glucose	Gene Ontology	GO:0009749	2	43	0.0383785	0.291018										cyclic nucleotide biosynthetic process	Gene Ontology	GO:0009190	2	68	0.0239912	0.166179
							regulation of regulated secretory pathway	Gene Ontology	GO:1903305	2	43	0.0383785	0.291018										positive regulation of biological process	Gene Ontology	GO:0048518	14	2324	0.0240661	0.166179
							positive regulation of protein serine/threonine kinase activity	Gene Ontology	GO:0071902	3	105	0.0385475	0.291018										cellular response to chemical stimulus	Gene Ontology	GO:0070887	8	1033	0.024826	0.167591
							tissue development	Gene Ontology	GO:0009888	10	759	0.0394392	0.291018										organic cyclic compound binding	Gene Ontology	GO:0097159	17	3048	0.0251189	0.167591
							cellular protein modification process	Gene Ontology	GO:0006464	19	1787	0.039832	0.291018										nuclear transcription factor complex	Gene Ontology	GO:0044798	2	70	0.0252818	0.167591
							protein modification process	Gene Ontology	GO:0036211	19	1787	0.039832	0.291018										positive regulation of peptidase activity	Gene Ontology	GO:0010952	2	70	0.0252818	0.167591
							regulation of generation of precursor metabolites and energy	Gene Ontology	GO:0043467	2	44	0.0399461	0.291018										cellular response to molecule of bacterial origin	Gene Ontology	GO:0071219	2	71	0.0259376	0.167591
							response to hexose	Gene Ontology	GO:0009746	2	44	0.0399461	0.291018										primary cilium	Gene Ontology	GO:0072372	2	72	0.0266003	0.167591
							response to monosaccharide	Gene Ontology	GO:0034284	2	44	0.0399461	0.291018										regulation of blood pressure	Gene Ontology	GO:0008217	2	72	0.0266003	0.167591
							mesenchymal-epithelial cell signaling	Gene Ontology	GO:0060638	1	5	0.0406019	0.291018										phosphate-containing compound metabolic process	Gene Ontology	GO:0006796	10	1462	0.0267373	0.167591
							regulation of cardiac muscle contraction by calcium ion signaling	Gene Ontology	GO:0010882	1	5	0.0406019	0.291018										regulation of hematopoietic progenitor cell differentiation	Gene Ontology	GO:1901532	1	7	0.0270765	0.167591
							cell trailing edge	Gene Ontology	GO:0031254	1	5	0.0406019	0.291018										negative regulation of lipid storage	Gene Ontology	GO:0010888	1	7	0.0270765	0.167591
							CDP-diacylglycerol metabolic process	Gene Ontology	GO:0046341	1	5	0.0406019	0.291018										regulation of hormone biosynthetic process	Gene Ontology	GO:0046885	1	7	0.0270765	0.167591
							negative regulation of oxidative stress-induced neuron death	Gene Ontology	GO:1903204	1	5	0.0406019	0.291018										low-density lipoprotein receptor particle metabolic process	Gene Ontology	GO:0032799	1	7	0.0270765	0.167591
							iris morphogenesis	Gene Ontology	GO:0061072	1	5	0.0406019	0.291018										regulation of thymocyte apoptotic process	Gene Ontology	GO:0070243	1	7	0.0270765	0.167591
							axonal transport of mitochondrion	Gene Ontology	GO:0019896	1	5	0.0406019	0.291018										negative regulation of T cell apoptotic process	Gene Ontology	GO:0070233	1	7	0.0270765	0.167591
							calcium-transporting ATPase activity	Gene Ontology	GO:0005388	1	5	0.0406019	0.291018										regulation of gene expression by genetic imprinting	Gene Ontology	GO:0006349	1	7	0.0270765	0.167591
							uropod	Gene Ontology	GO:0001931	1	5	0.0406019	0.291018										regulation of osteoclast development	Gene Ontology	GO:2001204	1	7	0.0270765	0.167591
							negative regulation of glycolytic process	Gene Ontology	GO:0045820	1	5	0.0406019	0.291018										co-SMAD binding	Gene Ontology	GO:0070410	1	7	0.0270765	0.167591
							GTPase activating protein binding	Gene Ontology	GO:0032794	1	5	0.0406019	0.291018										organ maturation	Gene Ontology	GO:0048799	1	7	0.0270765	0.167591
							negative regulation of coenzyme metabolic process	Gene Ontology	GO:0051198	1	5	0.0406019	0.291018										guanylate cyclase complex, soluble	Gene Ontology	GO:0008074	1	7	0.0270765	0.167591
							intracellular mRNA localization	Gene Ontology	GO:0008298	1	5	0.0406019	0.291018										negative regulation of ATPase activity	Gene Ontology	GO:0032780	1	7	0.0270765	0.167591
							CDP-diacylglycerol biosynthetic process	Gene Ontology	GO:0016024	1	5	0.0406019	0.291018										negative regulation of adenylate cyclase activity	Gene Ontology	GO:0007194	1	7	0.0270765	0.167591
							positive regulation of lipopolysaccharide-mediated signaling pathway	Gene Ontology	GO:0031666	1	5	0.0406019	0.291018										phosphorus metabolic process	Gene Ontology	GO:0006793	10	1466	0.0271831	0.167591
							glial cell apoptotic process	Gene Ontology	GO:0034349	1	5	0.0406019	0.291018										core promoter binding	Gene Ontology	GO:0001047	2	73	0.0272698	0.167591
							cranial nerve structural organization	Gene Ontology	GO:0021604	1	5	0.0406019	0.291018										endomembrane system	Gene Ontology	GO:0012505	11	1684	0.0273419	0.167591
							regulation of pri-miRNA transcription from RNA polymerase II promoter	Gene Ontology	GO:1902893	1	5	0.0406019	0.291018										organic cyclic compound biosynthetic process	Gene Ontology	GO:1901362	12	1909	0.0276645	0.167591
							regulation by virus of viral protein levels in host cell	Gene Ontology	GO:0046719	1	5	0.0406019	0.291018										phosphorylation	Gene Ontology	GO:0016310	8	1056	0.027834	0.167591
							hypoxia-inducible factor-1alpha signaling pathway	Gene Ontology	GO:0097411	1	5	0.0406019	0.291018										cell maturation	Gene Ontology	GO:0048469	2	74	0.0279461	0.167591
							fatty acid elongation, saturated fatty acid	Gene Ontology	GO:0019367	1	5	0.0406019	0.291018										transcription factor activity, RNA polymerase II transcription factor binding	Gene Ontology	GO:0001076	2	74	0.0279461	0.167591
							negative regulation of cofactor metabolic process	Gene Ontology	GO:0051195	1	5	0.0406019	0.291018										learning or memory	Gene Ontology	GO:0007611	2	74	0.0279461	0.167591
							regulation of transcription from RNA polymerase II promoter in response to hypoxia	Gene Ontology	GO:0061418	1	5	0.0406019	0.291018										positive regulation of immune system process	Gene Ontology	GO:0002684	4	334	0.0284731	0.167591
							vestibulocochlear nerve development	Gene Ontology	GO:0021562	1	5	0.0406019	0.291018										protein phosphorylation	Gene Ontology	GO:0006468	7	867	0.0290714	0.167591
							primary amine oxidase activity	Gene Ontology	GO:0008131	1	5	0.0406019	0.291018										response to decreased oxygen levels	Gene Ontology	GO:0036293	2	76	0.0293189	0.167591
							establishment of epithelial cell apical/basal polarity	Gene Ontology	GO:0045198	1	5	0.0406019	0.291018										response to hypoxia	Gene Ontology	GO:0001666	2	76	0.0293189	0.167591
							monoubiquitinated protein deubiquitination	Gene Ontology	GO:0035520	1	5	0.0406019	0.291018										vesicle fusion	Gene Ontology	GO:0006906	2	77	0.0300153	0.167591
							Cdc73/Paf1 complex	Gene Ontology	GO:0016593	1	5	0.0406019	0.291018										cilium	Gene Ontology	GO:0005929	3	195	0.0303749	0.167591
							outer ear morphogenesis	Gene Ontology	GO:0042473	1	5	0.0406019	0.291018										protein serine/threonine kinase activator activity	Gene Ontology	GO:0043539	1	8	0.03041	0.167591
							transforming growth factor beta production	Gene Ontology	GO:0071604	1	5	0.0406019	0.291018										regulation of homotypic cell-cell adhesion	Gene Ontology	GO:0034110	1	8	0.03041	0.167591
							blood vessel endothelial cell differentiation	Gene Ontology	GO:0060837	1	5	0.0406019	0.291018										intestinal epithelial cell development	Gene Ontology	GO:0060576	1	8	0.03041	0.167591
							negative regulation of mesenchymal cell apoptotic process	Gene Ontology	GO:2001054	1	5	0.0406019	0.291018										chondrocyte proliferation	Gene Ontology	GO:0035988	1	8	0.03041	0.167591
							histone H2A monoubiquitination	Gene Ontology	GO:0035518	1	5	0.0406019	0.291018										mitochondrion transport along microtubule	Gene Ontology	GO:0047497	1	8	0.03041	0.167591
							positive regulation of vacuolar transport	Gene Ontology	GO:1903337	1	5	0.0406019	0.291018										regulation of neuroblast proliferation	Gene Ontology	GO:1902692	1	8	0.03041	0.167591
							preganglionic parasympathetic fiber development	Gene Ontology	GO:0021783	1	5	0.0406019	0.291018										regulation of bone development	Gene Ontology	GO:1903010	1	8	0.03041	0.167591
							pri-miRNA transcription from RNA polymerase II promoter	Gene Ontology	GO:0061614	1	5	0.0406019	0.291018										very-low-density lipoprotein particle remodeling	Gene Ontology	GO:0034372	1	8	0.03041	0.167591
							regulation of protein modification process	Gene Ontology	GO:0031399	10	763	0.0406214	0.291018										retina vasculature development in camera-type eye	Gene Ontology	GO:0061298	1	8	0.03041	0.167591
							regulation of multicellular organismal process	Gene Ontology	GO:0051239	13	1093	0.0408248	0.291018										triglyceride-rich lipoprotein particle remodeling	Gene Ontology	GO:0034370	1	8	0.03041	0.167591
							positive regulation of epithelial cell migration	Gene Ontology	GO:0010634	2	45	0.0415377	0.291018										mammary gland epithelial cell differentiation	Gene Ontology	GO:0060644	1	8	0.03041	0.167591
							ubiquitin-dependent protein catabolic process	Gene Ontology	GO:0006511	5	271	0.0421145	0.291018										regulation of toll-like receptor 4 signaling pathway	Gene Ontology	GO:0034143	1	8	0.03041	0.167591
							cellular metal ion homeostasis	Gene Ontology	GO:0006875	4	186	0.0423544	0.291018										histone H3-K9 trimethylation	Gene Ontology	GO:0036124	1	8	0.03041	0.167591
							cellular response to metal ion	Gene Ontology	GO:0071248	2	46	0.0431528	0.291018										chylomicron	Gene Ontology	GO:0042627	1	8	0.03041	0.167591
							epithelium development	Gene Ontology	GO:0060429	7	462	0.0434153	0.291018										positive regulation of cardiac muscle hypertrophy	Gene Ontology	GO:0010613	1	8	0.03041	0.167591
							connective tissue development	Gene Ontology	GO:0061448	3	111	0.0440942	0.291018										response to low-density lipoprotein particle	Gene Ontology	GO:0055098	1	8	0.03041	0.167591
							nucleoplasm	Gene Ontology	GO:0005654	13	1107	0.0444055	0.291018										hemoglobin metabolic process	Gene Ontology	GO:0020027	1	8	0.03041	0.167591
							response to radiation	Gene Ontology	GO:0009314	4	189	0.0444266	0.291018										guanylate cyclase activity	Gene Ontology	GO:0004383	1	8	0.03041	0.167591
							positive regulation of protein ubiquitination	Gene Ontology	GO:0031398	2	47	0.0447911	0.291018										regulation of platelet aggregation	Gene Ontology	GO:0090330	1	8	0.03041	0.167591
							response to carbohydrate	Gene Ontology	GO:0009743	2	47	0.0447911	0.291018										activation of adenylate cyclase activity	Gene Ontology	GO:0007190	1	8	0.03041	0.167591
							embryonic morphogenesis	Gene Ontology	GO:0048598	5	276	0.0448943	0.291018										negative regulation of cyclase activity	Gene Ontology	GO:0031280	1	8	0.03041	0.167591
							transcriptional activator activity, RNA polymerase II core promoter proximal region sequence-specific binding	Gene Ontology	GO:0001077	3	112	0.0450554	0.291018										positive regulation of muscle hypertrophy	Gene Ontology	GO:0014742	1	8	0.03041	0.167591
							modification-dependent protein catabolic process	Gene Ontology	GO:0019941	5	278	0.0460363	0.291018										positive regulation of macrophage differentiation	Gene Ontology	GO:0045651	1	8	0.03041	0.167591
							blood microparticle	Gene Ontology	GO:0072562	2	48	0.0464522	0.291018										establishment of mitochondrion localization, microtubule-mediated	Gene Ontology	GO:0034643	1	8	0.03041	0.167591
							protein localization to endosome	Gene Ontology	GO:0036010	1	6	0.0472081	0.291018										response to muscle activity	Gene Ontology	GO:0014850	1	8	0.03041	0.167591
							negative regulation of mRNA 3'-end processing	Gene Ontology	GO:0031441	1	6	0.0472081	0.291018										protein kinase C activity	Gene Ontology	GO:0004697	1	8	0.03041	0.167591
							long-chain fatty acid binding	Gene Ontology	GO:0036041	1	6	0.0472081	0.291018										I-SMAD binding	Gene Ontology	GO:0070411	1	8	0.03041	0.167591
							negative regulation of oxidative stress-induced intrinsic apoptotic signaling pathway	Gene Ontology	GO:1902176	1	6	0.0472081	0.291018										glycosaminoglycan binding	Gene Ontology	GO:0005539	2	78	0.0307183	0.167703
							hemoglobin biosynthetic process	Gene Ontology	GO:0042541	1	6	0.0472081	0.291018										response to acid chemical	Gene Ontology	GO:0001101	2	78	0.0307183	0.167703
							histone H2B ubiquitination	Gene Ontology	GO:0033523	1	6	0.0472081	0.291018										organelle membrane fusion	Gene Ontology	GO:0090174	2	78	0.0307183	0.167703
							mesenchymal cell apoptotic process	Gene Ontology	GO:0097152	1	6	0.0472081	0.291018										cellular response to oxidative stress	Gene Ontology	GO:0034599	2	79	0.0314278	0.169458
							paraxial mesoderm development	Gene Ontology	GO:0048339	1	6	0.0472081	0.291018										response to oxygen levels	Gene Ontology	GO:0070482	2	79	0.0314278	0.169458
							positive regulation of actin cytoskeleton reorganization	Gene Ontology	GO:2000251	1	6	0.0472081	0.291018										regulation of epithelial cell migration	Gene Ontology	GO:0010632	2	79	0.0314278	0.169458
							MHC class II protein complex	Gene Ontology	GO:0042613	1	6	0.0472081	0.291018										cellular response to biotic stimulus	Gene Ontology	GO:0071216	2	79	0.0314278	0.169458
							negative regulation of histone H3-K9 methylation	Gene Ontology	GO:0051573	1	6	0.0472081	0.291018										transcription cofactor activity	Gene Ontology	GO:0003712	3	198	0.0315578	0.169635
							positive regulation of neuroblast proliferation	Gene Ontology	GO:0002052	1	6	0.0472081	0.291018										regulation of immune system process	Gene Ontology	GO:0002682	5	513	0.0319315	0.169828
							sphingosine N-acyltransferase activity	Gene Ontology	GO:0050291	1	6	0.0472081	0.291018										cyclic nucleotide metabolic process	Gene Ontology	GO:0009187	2	80	0.0321438	0.169828
							sympathetic ganglion development	Gene Ontology	GO:0061549	1	6	0.0472081	0.291018										regulation of transcription, DNA-templated	Gene Ontology	GO:0006355	10	1515	0.0330902	0.169828
							regulation of histone H3-K9 methylation	Gene Ontology	GO:0051570	1	6	0.0472081	0.291018										negative regulation of apoptotic process	Gene Ontology	GO:0043066	4	351	0.0332385	0.169828
							neuron death in response to oxidative stress	Gene Ontology	GO:0036475	1	6	0.0472081	0.291018										signal transduction by protein phosphorylation	Gene Ontology	GO:0023014	4	352	0.0335325	0.169828
							polarized epithelial cell differentiation	Gene Ontology	GO:0030859	1	6	0.0472081	0.291018										establishment of mitochondrion localization	Gene Ontology	GO:0051654	1	9	0.0337323	0.169828
							mesodermal cell fate specification	Gene Ontology	GO:0007501	1	6	0.0472081	0.291018										histone acetyltransferase binding	Gene Ontology	GO:0035035	1	9	0.0337323	0.169828
							regulation of branching involved in salivary gland morphogenesis	Gene Ontology	GO:0060693	1	6	0.0472081	0.291018										osteoclast development	Gene Ontology	GO:0036035	1	9	0.0337323	0.169828
							blastoderm segmentation	Gene Ontology	GO:0007350	1	6	0.0472081	0.291018										histone demethylase activity	Gene Ontology	GO:0032452	1	9	0.0337323	0.169828
							UV-damage excision repair	Gene Ontology	GO:0070914	1	6	0.0472081	0.291018										polyamine metabolic process	Gene Ontology	GO:0006595	1	9	0.0337323	0.169828
							positive regulation of sequestering of triglyceride	Gene Ontology	GO:0010890	1	6	0.0472081	0.291018										positive regulation of cGMP biosynthetic process	Gene Ontology	GO:0030828	1	9	0.0337323	0.169828
							regulation of mRNA polyadenylation	Gene Ontology	GO:1900363	1	6	0.0472081	0.291018										regulation of osteoblast proliferation	Gene Ontology	GO:0033688	1	9	0.0337323	0.169828
							regulation of chromatin silencing	Gene Ontology	GO:0031935	1	6	0.0472081	0.291018										regulation of hormone metabolic process	Gene Ontology	GO:0032350	1	9	0.0337323	0.169828
							venous blood vessel development	Gene Ontology	GO:0060841	1	6	0.0472081	0.291018										mesodermal cell fate commitment	Gene Ontology	GO:0001710	1	9	0.0337323	0.169828
							regulation of oxidative stress-induced neuron death	Gene Ontology	GO:1903203	1	6	0.0472081	0.291018										actinin binding	Gene Ontology	GO:0042805	1	9	0.0337323	0.169828
							positive regulation of phospholipase C activity	Gene Ontology	GO:0010863	1	6	0.0472081	0.291018										negative regulation of histone methylation	Gene Ontology	GO:0031061	1	9	0.0337323	0.169828
							regulation of mesenchymal cell apoptotic process	Gene Ontology	GO:2001053	1	6	0.0472081	0.291018										lactate metabolic process	Gene Ontology	GO:0006089	1	9	0.0337323	0.169828
							regulation of cholesterol storage	Gene Ontology	GO:0010885	1	6	0.0472081	0.291018										negative regulation of lyase activity	Gene Ontology	GO:0051350	1	9	0.0337323	0.169828
							ganglion development	Gene Ontology	GO:0061548	1	6	0.0472081	0.291018										response to lipoprotein particle	Gene Ontology	GO:0055094	1	9	0.0337323	0.169828
							methylation-dependent chromatin silencing	Gene Ontology	GO:0006346	1	6	0.0472081	0.291018										retinoic acid receptor binding	Gene Ontology	GO:0042974	1	9	0.0337323	0.169828
							negative regulation of mRNA polyadenylation	Gene Ontology	GO:1900364	1	6	0.0472081	0.291018										phosphotransferase activity, alcohol group as acceptor	Gene Ontology	GO:0016773	4	355	0.0344238	0.172812
							regulation of phospholipase C activity	Gene Ontology	GO:1900274	1	6	0.0472081	0.291018										negative regulation of programmed cell death	Gene Ontology	GO:0043069	4	357	0.0350257	0.172889
							Cul4A-RING E3 ubiquitin ligase complex	Gene Ontology	GO:0031464	1	6	0.0472081	0.291018										cognition	Gene Ontology	GO:0050890	2	84	0.0350715	0.172889
							dosage compensation	Gene Ontology	GO:0007549	1	6	0.0472081	0.291018										nuclear speck	Gene Ontology	GO:0016607	2	84	0.0350715	0.172889
							positive regulation of receptor biosynthetic process	Gene Ontology	GO:0010870	1	6	0.0472081	0.291018										regulation of multicellular organismal development	Gene Ontology	GO:2000026	6	710	0.0352188	0.172889
							positive regulation of cell communication	Gene Ontology	GO:0010647	9	677	0.0472559	0.291018										regulation of nucleic acid-templated transcription	Gene Ontology	GO:1903506	10	1533	0.0354747	0.172889
							small molecule binding	Gene Ontology	GO:0036094	15	1350	0.0477496	0.291018										protein alkylation	Gene Ontology	GO:0008213	2	85	0.0358191	0.172889
							regulation of MAP kinase activity	Gene Ontology	GO:0043405	3	115	0.0480014	0.291018										protein methylation	Gene Ontology	GO:0006479	2	85	0.0358191	0.172889
							histone lysine methylation	Gene Ontology	GO:0034968	2	49	0.0481357	0.291018										regulation of RNA biosynthetic process	Gene Ontology	GO:2001141	10	1537	0.0360208	0.172889
							response to interleukin-1	Gene Ontology	GO:0070555	2	49	0.0481357	0.291018										bone development	Gene Ontology	GO:0060348	2	86	0.0365729	0.172889
							carbon-oxygen lyase activity	Gene Ontology	GO:0016835	2	49	0.0481357	0.291018										negative regulation of osteoclast differentiation	Gene Ontology	GO:0045671	1	10	0.0370433	0.172889
							positive regulation of signaling	Gene Ontology	GO:0023056	9	680	0.048339	0.291018										very long-chain fatty acid biosynthetic process	Gene Ontology	GO:0042761	1	10	0.0370433	0.172889
							organelle localization	Gene Ontology	GO:0051640	4	195	0.0487393	0.291018										response to activity	Gene Ontology	GO:0014823	1	10	0.0370433	0.172889
							ATP metabolic process	Gene Ontology	GO:0046034	3	116	0.049004	0.291018										mammary gland lobule development	Gene Ontology	GO:0061377	1	10	0.0370433	0.172889
							cellular response to abiotic stimulus	Gene Ontology	GO:0071214	3	116	0.049004	0.291018										positive regulation of transcription from RNA polymerase II promoter in response to stress	Gene Ontology	GO:0036003	1	10	0.0370433	0.172889
							transferase activity, transferring acyl groups other than amino-acyl groups	Gene Ontology	GO:0016747	3	116	0.049004	0.291018										mammary gland alveolus development	Gene Ontology	GO:0060749	1	10	0.0370433	0.172889
							protein metabolic process	Gene Ontology	GO:0019538	26	2705	0.0498338	0.291018										very-low-density lipoprotein particle	Gene Ontology	GO:0034361	1	10	0.0370433	0.172889
							cellular response to inorganic substance	Gene Ontology	GO:0071241	2	50	0.0498412	0.291018										thymocyte apoptotic process	Gene Ontology	GO:0070242	1	10	0.0370433	0.172889
							response to abiotic stimulus	Gene Ontology	GO:0009628	6	379	0.0501583	0.291018										positive regulation of cGMP metabolic process	Gene Ontology	GO:0030825	1	10	0.0370433	0.172889
							modification-dependent macromolecule catabolic process	Gene Ontology	GO:0043632	5	285	0.0501698	0.291018										negative regulation of cAMP biosynthetic process	Gene Ontology	GO:0030818	1	10	0.0370433	0.172889
							movement of cell or subcellular component	Gene Ontology	GO:0006928	9	685	0.0501806	0.291018										positive regulation of toll-like receptor signaling pathway	Gene Ontology	GO:0034123	1	10	0.0370433	0.172889
							mesenchyme development	Gene Ontology	GO:0060485	3	118	0.0510399	0.291018										regulation of cGMP biosynthetic process	Gene Ontology	GO:0030826	1	10	0.0370433	0.172889
							zinc ion binding	Gene Ontology	GO:0008270	8	583	0.051494	0.291018										p38MAPK cascade	Gene Ontology	GO:0038066	1	10	0.0370433	0.172889
							endothelial cell proliferation	Gene Ontology	GO:0001935	2	51	0.0515683	0.291018										triglyceride-rich lipoprotein particle	Gene Ontology	GO:0034385	1	10	0.0370433	0.172889
							receptor signaling protein activity	Gene Ontology	GO:0005057	2	51	0.0515683	0.291018										skeletal system development	Gene Ontology	GO:0001501	3	213	0.0378313	0.172889
							response to chemical	Gene Ontology	GO:0042221	18	1722	0.0515987	0.291018										carbohydrate derivative binding	Gene Ontology	GO:0097367	8	1123	0.0380388	0.172889
							regulation of catabolic process	Gene Ontology	GO:0009894	4	199	0.051739	0.291018										cartilage development	Gene Ontology	GO:0051216	2	89	0.0388709	0.172889
							neuron projection development	Gene Ontology	GO:0031175	5	288	0.0520063	0.291018										cellular response to hormone stimulus	Gene Ontology	GO:0032870	3	216	0.0391574	0.172889
							regulation of I-kappaB kinase/NF-kappaB signaling	Gene Ontology	GO:0043122	3	120	0.0531164	0.291018										small molecule metabolic process	Gene Ontology	GO:0044281	7	925	0.0391843	0.172889
							response to stress	Gene Ontology	GO:0006950	16	1489	0.0532057	0.291018										sulfur compound binding	Gene Ontology	GO:1901681	2	90	0.0396489	0.172889
							chordate embryonic development	Gene Ontology	GO:0043009	5	290	0.0532523	0.291018										intestinal epithelial cell differentiation	Gene Ontology	GO:0060575	1	11	0.0403432	0.172889
							regulation of muscle contraction	Gene Ontology	GO:0006937	2	52	0.0533167	0.291018										negative regulation of cAMP metabolic process	Gene Ontology	GO:0030815	1	11	0.0403432	0.172889
							extracellular exosome	Gene Ontology	GO:0070062	14	1255	0.0535228	0.291018										osteoblast proliferation	Gene Ontology	GO:0033687	1	11	0.0403432	0.172889
							regulation of primary metabolic process	Gene Ontology	GO:0080090	25	2598	0.0536547	0.291018										fatty acid elongation	Gene Ontology	GO:0030497	1	11	0.0403432	0.172889
							ubiquitin conjugating enzyme complex	Gene Ontology	GO:0031371	1	7	0.0537692	0.291018										photoreceptor disc membrane	Gene Ontology	GO:0097381	1	11	0.0403432	0.172889
							cholesterol transporter activity	Gene Ontology	GO:0017127	1	7	0.0537692	0.291018										cellular response to glucocorticoid stimulus	Gene Ontology	GO:0071385	1	11	0.0403432	0.172889
							regulation of skeletal muscle adaptation	Gene Ontology	GO:0014733	1	7	0.0537692	0.291018										regulation of macrophage differentiation	Gene Ontology	GO:0045649	1	11	0.0403432	0.172889
							protein homotrimerization	Gene Ontology	GO:0070207	1	7	0.0537692	0.291018										Hsp90 protein binding	Gene Ontology	GO:0051879	1	11	0.0403432	0.172889
							regulation of cytoplasmic transport	Gene Ontology	GO:1903649	1	7	0.0537692	0.291018										negative regulation of muscle contraction	Gene Ontology	GO:0045932	1	11	0.0403432	0.172889
							regulation of hormone biosynthetic process	Gene Ontology	GO:0046885	1	7	0.0537692	0.291018										negative regulation of cellular response to oxidative stress	Gene Ontology	GO:1900408	1	11	0.0403432	0.172889
							relaxation of cardiac muscle	Gene Ontology	GO:0055119	1	7	0.0537692	0.291018										epithelial cell maturation	Gene Ontology	GO:0002070	1	11	0.0403432	0.172889
							establishment of apical/basal cell polarity	Gene Ontology	GO:0035089	1	7	0.0537692	0.291018										negative regulation of cyclic nucleotide biosynthetic process	Gene Ontology	GO:0030803	1	11	0.0403432	0.172889
							regulation of thymocyte apoptotic process	Gene Ontology	GO:0070243	1	7	0.0537692	0.291018										cellular response to corticosteroid stimulus	Gene Ontology	GO:0071384	1	11	0.0403432	0.172889
							establishment of monopolar cell polarity	Gene Ontology	GO:0061162	1	7	0.0537692	0.291018										embryonic hemopoiesis	Gene Ontology	GO:0035162	1	11	0.0403432	0.172889
							establishment or maintenance of monopolar cell polarity	Gene Ontology	GO:0061339	1	7	0.0537692	0.291018										negative regulation of oxidative stress-induced cell death	Gene Ontology	GO:1903202	1	11	0.0403432	0.172889
							cholesterol storage	Gene Ontology	GO:0010878	1	7	0.0537692	0.291018										modulation by host of viral process	Gene Ontology	GO:0044788	1	11	0.0403432	0.172889
							negative regulation of T cell apoptotic process	Gene Ontology	GO:0070233	1	7	0.0537692	0.291018										positive regulation of lipid storage	Gene Ontology	GO:0010884	1	11	0.0403432	0.172889
							regulation of histone ubiquitination	Gene Ontology	GO:0033182	1	7	0.0537692	0.291018										negative regulation of response to oxidative stress	Gene Ontology	GO:1902883	1	11	0.0403432	0.172889
							pericardium development	Gene Ontology	GO:0060039	1	7	0.0537692	0.291018										pericentric heterochromatin	Gene Ontology	GO:0005721	1	11	0.0403432	0.172889
							anatomical structure arrangement	Gene Ontology	GO:0048532	1	7	0.0537692	0.291018										histone lysine demethylation	Gene Ontology	GO:0070076	1	11	0.0403432	0.172889
							co-SMAD binding	Gene Ontology	GO:0070410	1	7	0.0537692	0.291018										histone H3-K9 methylation	Gene Ontology	GO:0051567	1	11	0.0403432	0.172889
							S100 protein binding	Gene Ontology	GO:0044548	1	7	0.0537692	0.291018										regulation of oxidative stress-induced intrinsic apoptotic signaling pathway	Gene Ontology	GO:1902175	1	11	0.0403432	0.172889
							parasympathetic nervous system development	Gene Ontology	GO:0048486	1	7	0.0537692	0.291018										regulation of vascular endothelial growth factor receptor signaling pathway	Gene Ontology	GO:0030947	1	11	0.0403432	0.172889
							regulation of early endosome to late endosome transport	Gene Ontology	GO:2000641	1	7	0.0537692	0.291018										genetic imprinting	Gene Ontology	GO:0071514	1	11	0.0403432	0.172889
							cation-transporting ATPase complex	Gene Ontology	GO:0090533	1	7	0.0537692	0.291018										glucose homeostasis	Gene Ontology	GO:0042593	2	91	0.0404328	0.172889
							hypothalamus development	Gene Ontology	GO:0021854	1	7	0.0537692	0.291018										carbohydrate homeostasis	Gene Ontology	GO:0033500	2	91	0.0404328	0.172889
							negative regulation of adenylate cyclase activity	Gene Ontology	GO:0007194	1	7	0.0537692	0.291018										behavior	Gene Ontology	GO:0007610	3	219	0.040507	0.172889
							ATPase complex	Gene Ontology	GO:1904949	1	7	0.0537692	0.291018										enzyme binding	Gene Ontology	GO:0019899	6	735	0.0405749	0.172889
							ATPase dependent transmembrane transport complex	Gene Ontology	GO:0098533	1	7	0.0537692	0.291018										regulation of innate immune response	Gene Ontology	GO:0045088	2	92	0.0412227	0.175221
							leukocyte mediated immunity	Gene Ontology	GO:0002443	3	121	0.0541699	0.291018										cellular nitrogen compound biosynthetic process	Gene Ontology	GO:0044271	13	2263	0.0416911	0.176783
							embryo development ending in birth or egg hatching	Gene Ontology	GO:0009792	5	292	0.0545157	0.291018										transcription, DNA-templated	Gene Ontology	GO:0006351	10	1577	0.0418128	0.176869
							positive regulation of cellular protein catabolic process	Gene Ontology	GO:1903364	2	53	0.055086	0.291018										positive regulation of vascular endothelial growth factor production	Gene Ontology	GO:0010575	1	12	0.043632	0.177394
							regulation of osteoblast differentiation	Gene Ontology	GO:0045667	2	53	0.055086	0.291018										regulation of cellular respiration	Gene Ontology	GO:0043457	1	12	0.043632	0.177394
							positive regulation of protein modification by small protein conjugation or removal	Gene Ontology	GO:1903322	2	53	0.055086	0.291018										hematopoietic stem cell proliferation	Gene Ontology	GO:0071425	1	12	0.043632	0.177394
							regulation of neuron projection development	Gene Ontology	GO:0010975	3	122	0.0552333	0.291018										relaxation of muscle	Gene Ontology	GO:0090075	1	12	0.043632	0.177394
							positive regulation of multicellular organismal process	Gene Ontology	GO:0051240	8	592	0.0553171	0.291018										cellular response to retinoic acid	Gene Ontology	GO:0071300	1	12	0.043632	0.177394
							extracellular vesicle	Gene Ontology	GO:1903561	14	1262	0.0555494	0.291018										histone demethylation	Gene Ontology	GO:0016577	1	12	0.043632	0.177394
							regulation of metabolic process	Gene Ontology	GO:0019222	26	2735	0.0556846	0.291018										peroxisome proliferator activated receptor signaling pathway	Gene Ontology	GO:0035357	1	12	0.043632	0.177394
							extracellular organelle	Gene Ontology	GO:0043230	14	1263	0.0558432	0.291018										regulation of platelet activation	Gene Ontology	GO:0010543	1	12	0.043632	0.177394
							protein catabolic process	Gene Ontology	GO:0030163	6	391	0.0565823	0.291018										negative regulation of cyclic nucleotide metabolic process	Gene Ontology	GO:0030800	1	12	0.043632	0.177394
							regulation of wound healing	Gene Ontology	GO:0061041	2	54	0.0568758	0.291018										regulation of transcription involved in cell fate commitment	Gene Ontology	GO:0060850	1	12	0.043632	0.177394
							pallium development	Gene Ontology	GO:0021543	2	54	0.0568758	0.291018										positive regulation of myoblast differentiation	Gene Ontology	GO:0045663	1	12	0.043632	0.177394
							endothelium development	Gene Ontology	GO:0003158	2	54	0.0568758	0.291018										nucleic acid-templated transcription	Gene Ontology	GO:0097659	10	1592	0.0441437	0.177394
							embryonic epithelial tube formation	Gene Ontology	GO:0001838	2	54	0.0568758	0.291018										regulation of RNA metabolic process	Gene Ontology	GO:0051252	10	1592	0.0441437	0.177394
							epithelial tube formation	Gene Ontology	GO:0072175	2	54	0.0568758	0.291018										regulation of response to biotic stimulus	Gene Ontology	GO:0002831	2	96	0.0444399	0.177394
							purine ribonucleoside triphosphate metabolic process	Gene Ontology	GO:0009205	3	124	0.0573901	0.291018										Ras GTPase binding	Gene Ontology	GO:0017016	2	96	0.0444399	0.177394
							regulation of localization	Gene Ontology	GO:0032879	12	1039	0.0580055	0.291018										positive regulation of catalytic activity	Gene Ontology	GO:0043085	5	565	0.0451808	0.177394
							intracellular signal transduction	Gene Ontology	GO:0035556	13	1154	0.0580394	0.291018										small GTPase binding	Gene Ontology	GO:0031267	2	97	0.0452585	0.177394
							positive regulation of macromolecule metabolic process	Gene Ontology	GO:0010604	14	1271	0.0582323	0.291018										single-organism membrane fusion	Gene Ontology	GO:0044801	2	97	0.0452585	0.177394
							immunoglobulin mediated immune response	Gene Ontology	GO:0016064	2	55	0.0586858	0.291018										brain development	Gene Ontology	GO:0007420	3	230	0.0456559	0.177394
							positive regulation of angiogenesis	Gene Ontology	GO:0045766	2	55	0.0586858	0.291018										leukocyte differentiation	Gene Ontology	GO:0002521	3	230	0.0456559	0.177394
							ATP binding	Gene Ontology	GO:0005524	9	707	0.0588358	0.291018										RNA biosynthetic process	Gene Ontology	GO:0032774	10	1605	0.0462356	0.177394
							histone modification	Gene Ontology	GO:0016570	4	208	0.0588503	0.291018										regulation of rhodopsin mediated signaling pathway	Gene Ontology	GO:0022400	1	13	0.0469097	0.177394
							regulation of MAPK cascade	Gene Ontology	GO:0043408	5	299	0.0590744	0.291018										innate immune response in mucosa	Gene Ontology	GO:0002227	1	13	0.0469097	0.177394
							positive regulation of cellular process	Gene Ontology	GO:0048522	21	2122	0.0593144	0.291018										positive regulation of adenylate cyclase activity	Gene Ontology	GO:0045762	1	13	0.0469097	0.177394
							activation of immune response	Gene Ontology	GO:0002253	3	126	0.0595865	0.291018										negative regulation of nucleotide biosynthetic process	Gene Ontology	GO:0030809	1	13	0.0469097	0.177394
							intestinal epithelial cell development	Gene Ontology	GO:0060576	1	8	0.0602855	0.291018										macromolecular complex remodeling	Gene Ontology	GO:0034367	1	13	0.0469097	0.177394
							vascular endothelial growth factor signaling pathway	Gene Ontology	GO:0038084	1	8	0.0602855	0.291018										negative regulation of purine nucleotide biosynthetic process	Gene Ontology	GO:1900372	1	13	0.0469097	0.177394
							glucocorticoid metabolic process	Gene Ontology	GO:0008211	1	8	0.0602855	0.291018										B cell homeostasis	Gene Ontology	GO:0001782	1	13	0.0469097	0.177394
							pseudopodium	Gene Ontology	GO:0031143	1	8	0.0602855	0.291018										dopaminergic neuron differentiation	Gene Ontology	GO:0071542	1	13	0.0469097	0.177394
							somatic stem cell division	Gene Ontology	GO:0048103	1	8	0.0602855	0.291018										negative regulation of lymphocyte apoptotic process	Gene Ontology	GO:0070229	1	13	0.0469097	0.177394
							positive regulation of microtubule polymerization	Gene Ontology	GO:0031116	1	8	0.0602855	0.291018										protein-lipid complex remodeling	Gene Ontology	GO:0034368	1	13	0.0469097	0.177394
							mitochondrion transport along microtubule	Gene Ontology	GO:0047497	1	8	0.0602855	0.291018										monocyte differentiation	Gene Ontology	GO:0030224	1	13	0.0469097	0.177394
							positive regulation of podosome assembly	Gene Ontology	GO:0071803	1	8	0.0602855	0.291018										regulation of glycolytic process	Gene Ontology	GO:0006110	1	13	0.0469097	0.177394
							sugar-phosphatase activity	Gene Ontology	GO:0050308	1	8	0.0602855	0.291018										triglyceride catabolic process	Gene Ontology	GO:0019433	1	13	0.0469097	0.177394
							regulation of neuroblast proliferation	Gene Ontology	GO:1902692	1	8	0.0602855	0.291018										negative regulation of TOR signaling	Gene Ontology	GO:0032007	1	13	0.0469097	0.177394
							very-low-density lipoprotein particle remodeling	Gene Ontology	GO:0034372	1	8	0.0602855	0.291018										protein demethylation	Gene Ontology	GO:0006482	1	13	0.0469097	0.177394
							retina vasculature development in camera-type eye	Gene Ontology	GO:0061298	1	8	0.0602855	0.291018										receptor recycling	Gene Ontology	GO:0001881	1	13	0.0469097	0.177394
							triglyceride-rich lipoprotein particle remodeling	Gene Ontology	GO:0034370	1	8	0.0602855	0.291018										negative regulation of innate immune response	Gene Ontology	GO:0045824	1	13	0.0469097	0.177394
							mammary gland epithelial cell differentiation	Gene Ontology	GO:0060644	1	8	0.0602855	0.291018										plasma lipoprotein particle remodeling	Gene Ontology	GO:0034369	1	13	0.0469097	0.177394
							chylomicron	Gene Ontology	GO:0042627	1	8	0.0602855	0.291018										regulation of cGMP metabolic process	Gene Ontology	GO:0030823	1	13	0.0469097	0.177394
							positive regulation of cardiac muscle hypertrophy	Gene Ontology	GO:0010613	1	8	0.0602855	0.291018										protein dealkylation	Gene Ontology	GO:0008214	1	13	0.0469097	0.177394
							ATP-dependent peptidase activity	Gene Ontology	GO:0004176	1	8	0.0602855	0.291018										positive regulation of insulin secretion involved in cellular response to glucose stimulus	Gene Ontology	GO:0035774	1	13	0.0469097	0.177394
							hemoglobin metabolic process	Gene Ontology	GO:0020027	1	8	0.0602855	0.291018										positive regulation of cartilage development	Gene Ontology	GO:0061036	1	13	0.0469097	0.177394
							regulation of mesoderm development	Gene Ontology	GO:2000380	1	8	0.0602855	0.291018										regulation of cysteine-type endopeptidase activity involved in apoptotic process	Gene Ontology	GO:0043281	2	99	0.0469123	0.177394
							activation of MAPKKK activity	Gene Ontology	GO:0000185	1	8	0.0602855	0.291018										osteoblast differentiation	Gene Ontology	GO:0001649	2	99	0.0469123	0.177394
							regulation of platelet aggregation	Gene Ontology	GO:0090330	1	8	0.0602855	0.291018										cellular metabolic process	Gene Ontology	GO:0044237	24	5101	0.04764	0.179387
							regulation of homotypic cell-cell adhesion	Gene Ontology	GO:0034110	1	8	0.0602855	0.291018										mitophagy	Gene Ontology	GO:0000422	2	100	0.0477475	0.179387
							activation of adenylate cyclase activity	Gene Ontology	GO:0007190	1	8	0.0602855	0.291018										mitochondrion disassembly	Gene Ontology	GO:0061726	2	100	0.0477475	0.179387
							negative regulation of cyclase activity	Gene Ontology	GO:0031280	1	8	0.0602855	0.291018										apoptotic process	Gene Ontology	GO:0006915	6	766	0.047908	0.179604
							positive regulation of muscle hypertrophy	Gene Ontology	GO:0014742	1	8	0.0602855	0.291018										purine ribonucleotide metabolic process	Gene Ontology	GO:0009150	3	235	0.0480993	0.179934
							positive regulation of macrophage differentiation	Gene Ontology	GO:0045651	1	8	0.0602855	0.291018										organelle fusion	Gene Ontology	GO:0048284	2	101	0.0485882	0.180603
							establishment of mitochondrion localization, microtubule-mediated	Gene Ontology	GO:0034643	1	8	0.0602855	0.291018										epithelial cell migration	Gene Ontology	GO:0010631	2	101	0.0485882	0.180603
							auditory receptor cell development	Gene Ontology	GO:0060117	1	8	0.0602855	0.291018										positive regulation of sequence-specific DNA binding transcription factor activity	Gene Ontology	GO:0051091	2	101	0.0485882	0.180603
							response to muscle activity	Gene Ontology	GO:0014850	1	8	0.0602855	0.291018										epithelium migration	Gene Ontology	GO:0090132	2	102	0.0494343	0.181487
							protein kinase C activity	Gene Ontology	GO:0004697	1	8	0.0602855	0.291018										protein-lipid complex subunit organization	Gene Ontology	GO:0071825	1	14	0.0501764	0.181487
							I-SMAD binding	Gene Ontology	GO:0070411	1	8	0.0602855	0.291018										regulation of vascular endothelial growth factor production	Gene Ontology	GO:0010574	1	14	0.0501764	0.181487
							organ growth	Gene Ontology	GO:0035265	2	56	0.0605156	0.291018										nuclear heterochromatin	Gene Ontology	GO:0005720	1	14	0.0501764	0.181487
							B cell mediated immunity	Gene Ontology	GO:0019724	2	56	0.0605156	0.291018										defense response to fungus	Gene Ontology	GO:0050832	1	14	0.0501764	0.181487
							peptidyl-lysine methylation	Gene Ontology	GO:0018022	2	56	0.0605156	0.291018										histone H3-K9 modification	Gene Ontology	GO:0061647	1	14	0.0501764	0.181487
							ribonucleoprotein complex assembly	Gene Ontology	GO:0022618	3	127	0.0606995	0.291018										regulation of T cell apoptotic process	Gene Ontology	GO:0070232	1	14	0.0501764	0.181487
							maintenance of location	Gene Ontology	GO:0051235	3	127	0.0606995	0.291018										negative regulation of cytokine-mediated signaling pathway	Gene Ontology	GO:0001960	1	14	0.0501764	0.181487
							purine nucleoside triphosphate metabolic process	Gene Ontology	GO:0009144	3	127	0.0606995	0.291018										regulation of cardiac muscle hypertrophy	Gene Ontology	GO:0010611	1	14	0.0501764	0.181487
							covalent chromatin modification	Gene Ontology	GO:0016569	4	212	0.0621707	0.292611										plasma lipoprotein particle organization	Gene Ontology	GO:0071827	1	14	0.0501764	0.181487
							metal ion homeostasis	Gene Ontology	GO:0055065	4	212	0.0621707	0.292611										ciliary transition zone	Gene Ontology	GO:0035869	1	14	0.0501764	0.181487
							columnar/cuboidal epithelial cell differentiation	Gene Ontology	GO:0002065	2	57	0.0623648	0.292611										muscle cell cellular homeostasis	Gene Ontology	GO:0046716	1	14	0.0501764	0.181487
							cell morphogenesis involved in differentiation	Gene Ontology	GO:0000904	5	304	0.0624608	0.292611										negative regulation of response to biotic stimulus	Gene Ontology	GO:0002832	1	14	0.0501764	0.181487
							ribonucleoside triphosphate metabolic process	Gene Ontology	GO:0009199	3	129	0.0629545	0.292611										regulation of cysteine-type endopeptidase activity	Gene Ontology	GO:2000116	2	103	0.0502858	0.181507
							muscle system process	Gene Ontology	GO:0003012	3	129	0.0629545	0.292611										programmed cell death	Gene Ontology	GO:0012501	6	776	0.0504397	0.181687
							protein serine/threonine kinase activity	Gene Ontology	GO:0004674	4	214	0.0638674	0.292611										protein heterodimerization activity	Gene Ontology	GO:0046982	3	240	0.0506062	0.181912
							regulation of chromosome organization	Gene Ontology	GO:0033044	3	130	0.0640965	0.292611										chromosome, centromeric region	Gene Ontology	GO:0000775	2	104	0.0511426	0.182712
							biomineral tissue development	Gene Ontology	GO:0031214	2	58	0.0642332	0.292611										regulation of leukocyte differentiation	Gene Ontology	GO:1902105	2	104	0.0511426	0.182712
							kidney epithelium development	Gene Ontology	GO:0072073	2	58	0.0642332	0.292611										kinase activity	Gene Ontology	GO:0016301	4	405	0.0513218	0.182978
							muscle cell proliferation	Gene Ontology	GO:0033002	2	58	0.0642332	0.292611										ribonucleotide metabolic process	Gene Ontology	GO:0009259	3	242	0.0516266	0.18369
							regulation of intracellular signal transduction	Gene Ontology	GO:1902531	9	720	0.0643797	0.292611										purine nucleotide metabolic process	Gene Ontology	GO:0006163	3	243	0.0521406	0.185142
							positive regulation of cellular metabolic process	Gene Ontology	GO:0031325	14	1292	0.0648363	0.292611										positive regulation of erythrocyte differentiation	Gene Ontology	GO:0045648	1	15	0.053432	0.187066
							cellular response to light stimulus	Gene Ontology	GO:0071482	2	59	0.0661203	0.292611										negative regulation of smooth muscle cell proliferation	Gene Ontology	GO:0048662	1	15	0.053432	0.187066
							striated muscle contraction	Gene Ontology	GO:0006941	2	59	0.0661203	0.292611										positive regulation of bone mineralization	Gene Ontology	GO:0030501	1	15	0.053432	0.187066
							positive regulation of MAP kinase activity	Gene Ontology	GO:0043406	2	59	0.0661203	0.292611										regulation of muscle hypertrophy	Gene Ontology	GO:0014743	1	15	0.053432	0.187066
							positive regulation of epithelial cell proliferation	Gene Ontology	GO:0050679	2	59	0.0661203	0.292611										demethylase activity	Gene Ontology	GO:0032451	1	15	0.053432	0.187066
							anatomical structure development	Gene Ontology	GO:0048856	22	2275	0.0661835	0.292611										vascular endothelial growth factor production	Gene Ontology	GO:0010573	1	15	0.053432	0.187066
							organ morphogenesis	Gene Ontology	GO:0009887	6	408	0.0664989	0.292611										morphogenesis of an epithelial fold	Gene Ontology	GO:0060571	1	15	0.053432	0.187066
							histone acetyltransferase binding	Gene Ontology	GO:0035035	1	9	0.0667572	0.292611										tissue migration	Gene Ontology	GO:0090130	2	107	0.0537444	0.187783
							phosphatidylcholine biosynthetic process	Gene Ontology	GO:0006656	1	9	0.0667572	0.292611										regulation of cellular process	Gene Ontology	GO:0050794	23	4898	0.0544693	0.189936
							regulation of macrophage derived foam cell differentiation	Gene Ontology	GO:0010743	1	9	0.0667572	0.292611										nuclear membrane	Gene Ontology	GO:0031965	2	108	0.0546221	0.190006
							establishment of mitochondrion localization	Gene Ontology	GO:0051654	1	9	0.0667572	0.292611										ribose phosphate metabolic process	Gene Ontology	GO:0019693	3	248	0.054748	0.190006
							nuclear RNA surveillance	Gene Ontology	GO:0071027	1	9	0.0667572	0.292611										regulation of primary metabolic process	Gene Ontology	GO:0080090	14	2598	0.0548157	0.190006
							regulation of cell fate specification	Gene Ontology	GO:0042659	1	9	0.0667572	0.292611										ciliary part	Gene Ontology	GO:0044441	2	109	0.0555048	0.191147
							positive regulation of mesenchymal cell proliferation	Gene Ontology	GO:0002053	1	9	0.0667572	0.292611										GTPase binding	Gene Ontology	GO:0051020	2	109	0.0555048	0.191147
							nuclear outer membrane	Gene Ontology	GO:0005640	1	9	0.0667572	0.292611										mitochondrion localization	Gene Ontology	GO:0051646	1	16	0.0566767	0.191147
							regulation of hormone metabolic process	Gene Ontology	GO:0032350	1	9	0.0667572	0.292611										negative regulation of reactive oxygen species metabolic process	Gene Ontology	GO:2000378	1	16	0.0566767	0.191147
							carbohydrate phosphatase activity	Gene Ontology	GO:0019203	1	9	0.0667572	0.292611										regulation of oxidative stress-induced cell death	Gene Ontology	GO:1903201	1	16	0.0566767	0.191147
							negative regulation of nucleoside metabolic process	Gene Ontology	GO:0045978	1	9	0.0667572	0.292611										positive regulation of biomineral tissue development	Gene Ontology	GO:0070169	1	16	0.0566767	0.191147
							histone H3-K4 trimethylation	Gene Ontology	GO:0080182	1	9	0.0667572	0.292611										mesodermal cell differentiation	Gene Ontology	GO:0048333	1	16	0.0566767	0.191147
							sterol transporter activity	Gene Ontology	GO:0015248	1	9	0.0667572	0.292611										toll-like receptor 4 signaling pathway	Gene Ontology	GO:0034142	1	16	0.0566767	0.191147
							response to copper ion	Gene Ontology	GO:0046688	1	9	0.0667572	0.292611										vascular endothelial growth factor receptor signaling pathway	Gene Ontology	GO:0048010	1	16	0.0566767	0.191147
							sequestering of zinc ion	Gene Ontology	GO:0032119	1	9	0.0667572	0.292611										oxidoreductase activity, acting on the CH-CH group of donors, NAD or NADP as acceptor	Gene Ontology	GO:0016628	1	16	0.0566767	0.191147
							negative regulation of ATP metabolic process	Gene Ontology	GO:1903579	1	9	0.0667572	0.292611										phosphorus-oxygen lyase activity	Gene Ontology	GO:0016849	1	16	0.0566767	0.191147
							regulation of sequestering of zinc ion	Gene Ontology	GO:0061088	1	9	0.0667572	0.292611										negative regulation of response to cytokine stimulus	Gene Ontology	GO:0060761	1	16	0.0566767	0.191147
							negative regulation of histone methylation	Gene Ontology	GO:0031061	1	9	0.0667572	0.292611										cyclase activity	Gene Ontology	GO:0009975	1	16	0.0566767	0.191147
							lactate metabolic process	Gene Ontology	GO:0006089	1	9	0.0667572	0.292611										negative regulation of viral genome replication	Gene Ontology	GO:0045071	1	16	0.0566767	0.191147
							NuRD complex	Gene Ontology	GO:0016581	1	9	0.0667572	0.292611										regulation of cellular metabolic process	Gene Ontology	GO:0031323	14	2613	0.0570611	0.192073
							CHD-type complex	Gene Ontology	GO:0090545	1	9	0.0667572	0.292611										connective tissue development	Gene Ontology	GO:0061448	2	111	0.0572854	0.192088
							negative regulation of lyase activity	Gene Ontology	GO:0051350	1	9	0.0667572	0.292611										head development	Gene Ontology	GO:0060322	3	253	0.0574174	0.192161
							nuclear mRNA surveillance	Gene Ontology	GO:0071028	1	9	0.0667572	0.292611										organelle disassembly	Gene Ontology	GO:1903008	2	113	0.0590859	0.196242
							macromolecule catabolic process	Gene Ontology	GO:0009057	7	512	0.0673466	0.293188										response to lipopolysaccharide	Gene Ontology	GO:0032496	2	113	0.0590859	0.196242
							I-kappaB kinase/NF-kappaB signaling	Gene Ontology	GO:0007249	3	133	0.0675799	0.293188										early endosome	Gene Ontology	GO:0005769	2	113	0.0590859	0.196242
							tube formation	Gene Ontology	GO:0035148	2	60	0.0680259	0.293188										macrophage differentiation	Gene Ontology	GO:0030225	1	17	0.0599105	0.197107
							cellular cation homeostasis	Gene Ontology	GO:0030003	4	219	0.0682152	0.293188										acylglycerol homeostasis	Gene Ontology	GO:0055090	1	17	0.0599105	0.197107
							ribonucleoprotein complex subunit organization	Gene Ontology	GO:0071826	3	134	0.06876	0.293188										triglyceride homeostasis	Gene Ontology	GO:0070328	1	17	0.0599105	0.197107
							protein complex binding	Gene Ontology	GO:0032403	5	313	0.0688288	0.293188										mucosal immune response	Gene Ontology	GO:0002385	1	17	0.0599105	0.197107
							carboxylic acid metabolic process	Gene Ontology	GO:0019752	6	413	0.0695982	0.293188										regulation of carbohydrate catabolic process	Gene Ontology	GO:0043470	1	17	0.0599105	0.197107
							regulation of response to wounding	Gene Ontology	GO:1903034	2	61	0.0699495	0.293188										response to hormone	Gene Ontology	GO:0009725	3	261	0.0618155	0.199087
							positive regulation of vasculature development	Gene Ontology	GO:1904018	2	61	0.0699495	0.293188										fat cell differentiation	Gene Ontology	GO:0045444	2	116	0.0618232	0.199087
							oxoacid metabolic process	Gene Ontology	GO:0043436	6	414	0.070228	0.293188										chemical homeostasis	Gene Ontology	GO:0048878	4	432	0.0620467	0.199087
							sensory organ development	Gene Ontology	GO:0007423	4	223	0.0718014	0.293188										cellular lipid metabolic process	Gene Ontology	GO:0044255	4	432	0.0620467	0.199087
							negative regulation of neuron apoptotic process	Gene Ontology	GO:0043524	2	62	0.0718909	0.293188										purine-containing compound metabolic process	Gene Ontology	GO:0072521	3	262	0.0623761	0.199087
							purine ribonucleoside monophosphate metabolic process	Gene Ontology	GO:0009167	3	137	0.0723563	0.293188										regulation of cellular macromolecule biosynthetic process	Gene Ontology	GO:2000112	10	1695	0.0626119	0.199087
							transmembrane receptor protein tyrosine kinase signaling pathway	Gene Ontology	GO:0007169	4	224	0.0727129	0.293188										very long-chain fatty acid metabolic process	Gene Ontology	GO:0000038	1	18	0.0631333	0.199087
							gamete generation	Gene Ontology	GO:0007276	4	224	0.0727129	0.293188										organ or tissue specific immune response	Gene Ontology	GO:0002251	1	18	0.0631333	0.199087
							positive regulation of cardiac muscle tissue growth	Gene Ontology	GO:0055023	1	10	0.0731848	0.293188										retrograde vesicle-mediated transport, Golgi to ER	Gene Ontology	GO:0006890	1	18	0.0631333	0.199087
							very long-chain fatty acid biosynthetic process	Gene Ontology	GO:0042761	1	10	0.0731848	0.293188										response to fungus	Gene Ontology	GO:0009620	1	18	0.0631333	0.199087
							MHC protein complex	Gene Ontology	GO:0042611	1	10	0.0731848	0.293188										intrinsic apoptotic signaling pathway in response to oxidative stress	Gene Ontology	GO:0008631	1	18	0.0631333	0.199087
							response to activity	Gene Ontology	GO:0014823	1	10	0.0731848	0.293188										positive regulation of neural precursor cell proliferation	Gene Ontology	GO:2000179	1	18	0.0631333	0.199087
							substrate-dependent cell migration	Gene Ontology	GO:0006929	1	10	0.0731848	0.293188										rhodopsin mediated signaling pathway	Gene Ontology	GO:0016056	1	18	0.0631333	0.199087
							mammary gland lobule development	Gene Ontology	GO:0061377	1	10	0.0731848	0.293188										nuclear inner membrane	Gene Ontology	GO:0005637	1	18	0.0631333	0.199087
							Fc receptor signaling pathway	Gene Ontology	GO:0038093	1	10	0.0731848	0.293188										regulation of cellular response to oxidative stress	Gene Ontology	GO:1900407	1	18	0.0631333	0.199087
							middle ear morphogenesis	Gene Ontology	GO:0042474	1	10	0.0731848	0.293188										regulation of transcription from RNA polymerase II promoter in response to stress	Gene Ontology	GO:0043618	1	18	0.0631333	0.199087
							branching involved in salivary gland morphogenesis	Gene Ontology	GO:0060445	1	10	0.0731848	0.293188										acylglycerol catabolic process	Gene Ontology	GO:0046464	1	18	0.0631333	0.199087
							mammary gland alveolus development	Gene Ontology	GO:0060749	1	10	0.0731848	0.293188										regulation of mitophagy	Gene Ontology	GO:1903146	1	18	0.0631333	0.199087
							negative regulation of heart contraction	Gene Ontology	GO:0045822	1	10	0.0731848	0.293188										cellular biogenic amine metabolic process	Gene Ontology	GO:0006576	1	18	0.0631333	0.199087
							negative regulation of cAMP biosynthetic process	Gene Ontology	GO:0030818	1	10	0.0731848	0.293188										neutral lipid catabolic process	Gene Ontology	GO:0046461	1	18	0.0631333	0.199087
							positive regulation of cardiac muscle cell proliferation	Gene Ontology	GO:0060045	1	10	0.0731848	0.293188										negative regulation of leukocyte apoptotic process	Gene Ontology	GO:2000107	1	18	0.0631333	0.199087
							methyl-CpG binding	Gene Ontology	GO:0008327	1	10	0.0731848	0.293188										lactation	Gene Ontology	GO:0007595	1	18	0.0631333	0.199087
							laminin binding	Gene Ontology	GO:0043236	1	10	0.0731848	0.293188										transferase activity	Gene Ontology	GO:0016740	8	1250	0.0638168	0.200879
							macrophage derived foam cell differentiation	Gene Ontology	GO:0010742	1	10	0.0731848	0.293188										phototransduction, visible light	Gene Ontology	GO:0007603	1	19	0.0663453	0.20478
							very-low-density lipoprotein particle	Gene Ontology	GO:0034361	1	10	0.0731848	0.293188										regulation of adenylate cyclase activity	Gene Ontology	GO:0045761	1	19	0.0663453	0.20478
							regulation of synaptic vesicle exocytosis	Gene Ontology	GO:2000300	1	10	0.0731848	0.293188										axon cytoplasm	Gene Ontology	GO:1904115	1	19	0.0663453	0.20478
							thymocyte apoptotic process	Gene Ontology	GO:0070242	1	10	0.0731848	0.293188										axonal transport	Gene Ontology	GO:0098930	1	19	0.0663453	0.20478
							skeletal muscle adaptation	Gene Ontology	GO:0043501	1	10	0.0731848	0.293188										negative regulation of histone modification	Gene Ontology	GO:0031057	1	19	0.0663453	0.20478
							regulation of sequestering of triglyceride	Gene Ontology	GO:0010889	1	10	0.0731848	0.293188										bone cell development	Gene Ontology	GO:0098751	1	19	0.0663453	0.20478
							regulation of neuron migration	Gene Ontology	GO:2001222	1	10	0.0731848	0.293188										regulation of coenzyme metabolic process	Gene Ontology	GO:0051196	1	19	0.0663453	0.20478
							transcriptionally active chromatin	Gene Ontology	GO:0035327	1	10	0.0731848	0.293188										negative regulation of myeloid leukocyte differentiation	Gene Ontology	GO:0002762	1	19	0.0663453	0.20478
							positive regulation of transcription from RNA polymerase II promoter in response to stress	Gene Ontology	GO:0036003	1	10	0.0731848	0.293188										digestive tract morphogenesis	Gene Ontology	GO:0048546	1	19	0.0663453	0.20478
							foam cell differentiation	Gene Ontology	GO:0090077	1	10	0.0731848	0.293188										hormone biosynthetic process	Gene Ontology	GO:0042446	1	19	0.0663453	0.20478
							triglyceride-rich lipoprotein particle	Gene Ontology	GO:0034385	1	10	0.0731848	0.293188										visual learning	Gene Ontology	GO:0008542	1	19	0.0663453	0.20478
							regulation of lipopolysaccharide-mediated signaling pathway	Gene Ontology	GO:0031664	1	10	0.0731848	0.293188										response to molecule of bacterial origin	Gene Ontology	GO:0002237	2	121	0.06648	0.204833
							purine nucleoside monophosphate metabolic process	Gene Ontology	GO:0009126	3	138	0.0735736	0.293188										purine ribonucleotide biosynthetic process	Gene Ontology	GO:0009152	2	122	0.0674251	0.20558
							ubiquitin ligase complex	Gene Ontology	GO:0000151	3	138	0.0735736	0.293188										lyase activity	Gene Ontology	GO:0016829	2	123	0.0683748	0.20558
							transforming growth factor beta receptor signaling pathway	Gene Ontology	GO:0007179	2	63	0.0738497	0.293188										cell fate commitment	Gene Ontology	GO:0045165	2	123	0.0683748	0.20558
							positive regulation of cell proliferation	Gene Ontology	GO:0008284	5	322	0.0755451	0.293188										plasma lipoprotein particle	Gene Ontology	GO:0034358	1	20	0.0695465	0.20558
							single-organism developmental process	Gene Ontology	GO:0044767	23	2438	0.0756946	0.293188										negative regulation of tumor necrosis factor superfamily cytokine production	Gene Ontology	GO:1903556	1	20	0.0695465	0.20558
							neuron migration	Gene Ontology	GO:0001764	2	64	0.0758256	0.293188										peptidyl-lysine trimethylation	Gene Ontology	GO:0018023	1	20	0.0695465	0.20558
							cardiac chamber development	Gene Ontology	GO:0003205	2	64	0.0758256	0.293188										positive regulation of response to biotic stimulus	Gene Ontology	GO:0002833	1	20	0.0695465	0.20558
							cellular ion homeostasis	Gene Ontology	GO:0006873	4	228	0.0764178	0.293188										S-acyltransferase activity	Gene Ontology	GO:0016417	1	20	0.0695465	0.20558
							peptidyl-tyrosine phosphorylation	Gene Ontology	GO:0018108	3	141	0.0772802	0.293188										positive regulation of embryonic development	Gene Ontology	GO:0040019	1	20	0.0695465	0.20558
							epithelial tube morphogenesis	Gene Ontology	GO:0060562	3	141	0.0772802	0.293188										positive regulation of lyase activity	Gene Ontology	GO:0051349	1	20	0.0695465	0.20558
							regulation of cell proliferation	Gene Ontology	GO:0042127	8	638	0.0776692	0.293188										regulation of DNA-templated transcription in response to stress	Gene Ontology	GO:0043620	1	20	0.0695465	0.20558
							protein ubiquitination involved in ubiquitin-dependent protein catabolic process	Gene Ontology	GO:0042787	2	65	0.0778182	0.293188										cell fate commitment involved in formation of primary germ layer	Gene Ontology	GO:0060795	1	20	0.0695465	0.20558
							positive regulation of developmental growth	Gene Ontology	GO:0048639	2	65	0.0778182	0.293188										glycerolipid catabolic process	Gene Ontology	GO:0046503	1	20	0.0695465	0.20558
							proteolysis involved in cellular protein catabolic process	Gene Ontology	GO:0051603	5	325	0.0778608	0.293188										regulation of cofactor metabolic process	Gene Ontology	GO:0051193	1	20	0.0695465	0.20558
							nucleoside triphosphate metabolic process	Gene Ontology	GO:0009141	3	142	0.0785337	0.293188										protein-lipid complex	Gene Ontology	GO:0032994	1	20	0.0695465	0.20558
							single-organism biosynthetic process	Gene Ontology	GO:0044711	8	640	0.0787489	0.293188										cardiac muscle hypertrophy	Gene Ontology	GO:0003300	1	20	0.0695465	0.20558
							regulation of macromolecule metabolic process	Gene Ontology	GO:0060255	24	2578	0.0789984	0.293188										visual behavior	Gene Ontology	GO:0007632	1	20	0.0695465	0.20558
							cellular protein metabolic process	Gene Ontology	GO:0044267	23	2451	0.0792643	0.293188										thiolester hydrolase activity	Gene Ontology	GO:0016790	1	20	0.0695465	0.20558
							regulation of synaptic vesicle transport	Gene Ontology	GO:1902803	1	11	0.0795685	0.293188										cGMP biosynthetic process	Gene Ontology	GO:0006182	1	20	0.0695465	0.20558
							sympathetic nervous system development	Gene Ontology	GO:0048485	1	11	0.0795685	0.293188										cardiac muscle cell proliferation	Gene Ontology	GO:0060038	1	20	0.0695465	0.20558
							positive regulation of viral release from host cell	Gene Ontology	GO:1902188	1	11	0.0795685	0.293188										regulation of behavior	Gene Ontology	GO:0050795	1	20	0.0695465	0.20558
							positive regulation of microtubule polymerization or depolymerization	Gene Ontology	GO:0031112	1	11	0.0795685	0.293188										modified amino acid binding	Gene Ontology	GO:0072341	1	20	0.0695465	0.20558
							intestinal epithelial cell differentiation	Gene Ontology	GO:0060575	1	11	0.0795685	0.293188										positive regulation of cyclase activity	Gene Ontology	GO:0031281	1	20	0.0695465	0.20558
							negative regulation of cAMP metabolic process	Gene Ontology	GO:0030815	1	11	0.0795685	0.293188										lipoprotein particle	Gene Ontology	GO:1990777	1	20	0.0695465	0.20558
							regulation of mesenchymal cell proliferation	Gene Ontology	GO:0010464	1	11	0.0795685	0.293188										purine nucleotide biosynthetic process	Gene Ontology	GO:0006164	2	125	0.0702875	0.207419
							fatty acid elongation	Gene Ontology	GO:0030497	1	11	0.0795685	0.293188										nucleic acid binding	Gene Ontology	GO:0003676	11	1968	0.0705716	0.207907
							photoreceptor disc membrane	Gene Ontology	GO:0097381	1	11	0.0795685	0.293188										maintenance of location	Gene Ontology	GO:0051235	2	127	0.0722178	0.209343
							coronary vasculature development	Gene Ontology	GO:0060976	1	11	0.0795685	0.293188										regulation of erythrocyte differentiation	Gene Ontology	GO:0045646	1	21	0.0727369	0.209343
							immunoglobulin binding	Gene Ontology	GO:0019865	1	11	0.0795685	0.293188										retina homeostasis	Gene Ontology	GO:0001895	1	21	0.0727369	0.209343
							Hsp90 protein binding	Gene Ontology	GO:0051879	1	11	0.0795685	0.293188										negative regulation of purine nucleotide metabolic process	Gene Ontology	GO:1900543	1	21	0.0727369	0.209343
							epithelial cell maturation	Gene Ontology	GO:0002070	1	11	0.0795685	0.293188										regulation of toll-like receptor signaling pathway	Gene Ontology	GO:0034121	1	21	0.0727369	0.209343
							negative regulation of cyclic nucleotide biosynthetic process	Gene Ontology	GO:0030803	1	11	0.0795685	0.293188										response to glucocorticoid	Gene Ontology	GO:0051384	1	21	0.0727369	0.209343
							negative regulation of cellular response to oxidative stress	Gene Ontology	GO:1900408	1	11	0.0795685	0.293188										regulation of response to oxidative stress	Gene Ontology	GO:1902882	1	21	0.0727369	0.209343
							forebrain neuron development	Gene Ontology	GO:0021884	1	11	0.0795685	0.293188										axo-dendritic transport	Gene Ontology	GO:0008088	1	21	0.0727369	0.209343
							embryonic hemopoiesis	Gene Ontology	GO:0035162	1	11	0.0795685	0.293188										regulation of smooth muscle contraction	Gene Ontology	GO:0006940	1	21	0.0727369	0.209343
							regulation of receptor biosynthetic process	Gene Ontology	GO:0010869	1	11	0.0795685	0.293188										negative regulation of chromatin organization	Gene Ontology	GO:1905268	1	21	0.0727369	0.209343
							negative regulation of oxidative stress-induced cell death	Gene Ontology	GO:1903202	1	11	0.0795685	0.293188										cellular iron ion homeostasis	Gene Ontology	GO:0006879	1	21	0.0727369	0.209343
							eukaryotic 43S preinitiation complex	Gene Ontology	GO:0016282	1	11	0.0795685	0.293188										scaffold protein binding	Gene Ontology	GO:0097110	1	21	0.0727369	0.209343
							positive regulation of transcription elongation from RNA polymerase II promoter	Gene Ontology	GO:0032968	1	11	0.0795685	0.293188										anatomical structure maturation	Gene Ontology	GO:0071695	1	21	0.0727369	0.209343
							regulation of macrophage differentiation	Gene Ontology	GO:0045649	1	11	0.0795685	0.293188										regulation of insulin secretion involved in cellular response to glucose stimulus	Gene Ontology	GO:0061178	1	21	0.0727369	0.209343
							positive regulation of lipid storage	Gene Ontology	GO:0010884	1	11	0.0795685	0.293188										regulation of macromolecule biosynthetic process	Gene Ontology	GO:0010556	10	1744	0.0729713	0.209672
							negative regulation of response to oxidative stress	Gene Ontology	GO:1902883	1	11	0.0795685	0.293188										purine-containing compound biosynthetic process	Gene Ontology	GO:0072522	2	129	0.0741653	0.212057
							pericentric heterochromatin	Gene Ontology	GO:0005721	1	11	0.0795685	0.293188										ribonucleotide biosynthetic process	Gene Ontology	GO:0009260	2	129	0.0741653	0.212057
							regulation of the force of heart contraction	Gene Ontology	GO:0002026	1	11	0.0795685	0.293188										muscle system process	Gene Ontology	GO:0003012	2	129	0.0741653	0.212057
							histone H3-K9 methylation	Gene Ontology	GO:0051567	1	11	0.0795685	0.293188										anatomical structure homeostasis	Gene Ontology	GO:0060249	2	130	0.0751454	0.213809
							regulation of vascular endothelial growth factor receptor signaling pathway	Gene Ontology	GO:0030947	1	11	0.0795685	0.293188										ribose phosphate biosynthetic process	Gene Ontology	GO:0046390	2	130	0.0751454	0.213809
							endoplasmic reticulum calcium ion homeostasis	Gene Ontology	GO:0032469	1	11	0.0795685	0.293188										regulation of chromosome organization	Gene Ontology	GO:0033044	2	130	0.0751454	0.213809
							interleukin-1-mediated signaling pathway	Gene Ontology	GO:0070498	1	11	0.0795685	0.293188										Golgi cisterna membrane	Gene Ontology	GO:0032580	1	22	0.0759165	0.213913
							RNA surveillance	Gene Ontology	GO:0071025	1	11	0.0795685	0.293188										muscle hypertrophy	Gene Ontology	GO:0014896	1	22	0.0759165	0.213913
							regulation of oxidative stress-induced intrinsic apoptotic signaling pathway	Gene Ontology	GO:1902175	1	11	0.0795685	0.293188										cardiac muscle tissue growth	Gene Ontology	GO:0055017	1	22	0.0759165	0.213913
							regulation of podosome assembly	Gene Ontology	GO:0071801	1	11	0.0795685	0.293188										regulation of vesicle fusion	Gene Ontology	GO:0031338	1	22	0.0759165	0.213913
							establishment of epithelial cell polarity	Gene Ontology	GO:0090162	1	11	0.0795685	0.293188										negative regulation of nucleotide metabolic process	Gene Ontology	GO:0045980	1	22	0.0759165	0.213913
							positive regulation of heart growth	Gene Ontology	GO:0060421	1	11	0.0795685	0.293188										striated muscle hypertrophy	Gene Ontology	GO:0014897	1	22	0.0759165	0.213913
							striated muscle thin filament	Gene Ontology	GO:0005865	1	11	0.0795685	0.293188										organic substance metabolic process	Gene Ontology	GO:0071704	24	5344	0.077024	0.216276
							regulation of gene expression	Gene Ontology	GO:0010468	18	1823	0.0797483	0.293188										organophosphate metabolic process	Gene Ontology	GO:0019637	4	467	0.0775864	0.216276
							ribonucleoside monophosphate metabolic process	Gene Ontology	GO:0009161	3	143	0.0797962	0.293188										regulation of metabolic process	Gene Ontology	GO:0019222	14	2735	0.0777589	0.216276
							peptidyl-tyrosine modification	Gene Ontology	GO:0018212	3	143	0.0797962	0.293188										positive regulation of proteolysis	Gene Ontology	GO:0045862	2	133	0.0781107	0.216276
							protein C-terminus binding	Gene Ontology	GO:0008022	2	66	0.0798273	0.293188										negative regulation of biological process	Gene Ontology	GO:0048519	11	2005	0.0783928	0.216276
							protein phosphorylation	Gene Ontology	GO:0006468	10	867	0.0803572	0.294684										cellular response to endogenous stimulus	Gene Ontology	GO:0071495	4	469	0.078529	0.216276
							catalytic activity	Gene Ontology	GO:0003824	29	3235	0.0811355	0.296992										cell projection part	Gene Ontology	GO:0044463	3	290	0.079025	0.216276
							developmental process	Gene Ontology	GO:0032502	23	2458	0.0812338	0.296992										hormone binding	Gene Ontology	GO:0042562	1	23	0.0790854	0.216276
							positive regulation of multi-organism process	Gene Ontology	GO:0043902	2	67	0.0818526	0.297482										cell death in response to oxidative stress	Gene Ontology	GO:0036473	1	23	0.0790854	0.216276
							chemical homeostasis	Gene Ontology	GO:0048878	6	432	0.0821307	0.297482										regulation of lymphocyte apoptotic process	Gene Ontology	GO:0070228	1	23	0.0790854	0.216276
							cellular lipid metabolic process	Gene Ontology	GO:0044255	6	432	0.0821307	0.297482										vasodilation	Gene Ontology	GO:0042311	1	23	0.0790854	0.216276
							phosphate-containing compound metabolic process	Gene Ontology	GO:0006796	15	1462	0.0822309	0.297482										cell projection cytoplasm	Gene Ontology	GO:0032838	1	23	0.0790854	0.216276
							carboxylic acid biosynthetic process	Gene Ontology	GO:0046394	3	145	0.0823478	0.297482										T cell apoptotic process	Gene Ontology	GO:0070231	1	23	0.0790854	0.216276
							purine ribonucleotide metabolic process	Gene Ontology	GO:0009150	4	235	0.0831265	0.297482										regulation of muscle adaptation	Gene Ontology	GO:0043502	1	23	0.0790854	0.216276
							regulation of transcription from RNA polymerase II promoter	Gene Ontology	GO:0006357	10	873	0.0832017	0.297482										neuroblast proliferation	Gene Ontology	GO:0007405	1	23	0.0790854	0.216276
							phosphorus metabolic process	Gene Ontology	GO:0006793	15	1466	0.0837035	0.297482										ligand-dependent nuclear receptor transcription coactivator activity	Gene Ontology	GO:0030374	1	23	0.0790854	0.216276
							neural tube development	Gene Ontology	GO:0021915	2	68	0.0838936	0.297482										macromolecule methylation	Gene Ontology	GO:0043414	2	134	0.0791073	0.216276
							morphogenesis of embryonic epithelium	Gene Ontology	GO:0016331	2	68	0.0838936	0.297482										response to light stimulus	Gene Ontology	GO:0009416	2	134	0.0791073	0.216276
							cell adhesion molecule binding	Gene Ontology	GO:0050839	2	68	0.0838936	0.297482										regulation of multicellular organismal process	Gene Ontology	GO:0051239	7	1093	0.0807023	0.220292
							regulation of neurogenesis	Gene Ontology	GO:0050767	4	236	0.084108	0.297482										regulation of cell migration	Gene Ontology	GO:0030334	3	293	0.0809145	0.220527
							immune response	Gene Ontology	GO:0006955	7	541	0.0842841	0.297482										cell surface receptor signaling pathway	Gene Ontology	GO:0007166	7	1097	0.0819223	0.220706
							coenzyme metabolic process	Gene Ontology	GO:0006732	3	147	0.0849344	0.297482										homeostatic process	Gene Ontology	GO:0042592	5	673	0.0819611	0.220706
							translation preinitiation complex	Gene Ontology	GO:0070993	1	12	0.0859086	0.297482										regulation of histone acetylation	Gene Ontology	GO:0035065	1	24	0.0822436	0.220706
							regulation of mRNA 3'-end processing	Gene Ontology	GO:0031440	1	12	0.0859086	0.297482										heart growth	Gene Ontology	GO:0060419	1	24	0.0822436	0.220706
							sequestering of triglyceride	Gene Ontology	GO:0030730	1	12	0.0859086	0.297482										cGMP metabolic process	Gene Ontology	GO:0046068	1	24	0.0822436	0.220706
							cell proliferation in forebrain	Gene Ontology	GO:0021846	1	12	0.0859086	0.297482										insulin secretion involved in cellular response to glucose stimulus	Gene Ontology	GO:0035773	1	24	0.0822436	0.220706
							positive regulation of vascular endothelial growth factor production	Gene Ontology	GO:0010575	1	12	0.0859086	0.297482										regulation of ATPase activity	Gene Ontology	GO:0043462	1	24	0.0822436	0.220706
							regulation of cellular respiration	Gene Ontology	GO:0043457	1	12	0.0859086	0.297482										antibacterial humoral response	Gene Ontology	GO:0019731	1	24	0.0822436	0.220706
							histone H2A ubiquitination	Gene Ontology	GO:0033522	1	12	0.0859086	0.297482										regulation of plasma lipoprotein particle levels	Gene Ontology	GO:0097006	1	24	0.0822436	0.220706
							antigen processing and presentation of peptide or polysaccharide antigen via MHC class II	Gene Ontology	GO:0002504	1	12	0.0859086	0.297482										regulation of osteoclast differentiation	Gene Ontology	GO:0045670	1	24	0.0822436	0.220706
							fibroblast growth factor binding	Gene Ontology	GO:0017134	1	12	0.0859086	0.297482										single-organism metabolic process	Gene Ontology	GO:0044710	11	2024	0.0826194	0.221374
							eukaryotic 48S preinitiation complex	Gene Ontology	GO:0033290	1	12	0.0859086	0.297482										protein modification process	Gene Ontology	GO:0036211	10	1787	0.0829275	0.22152
							relaxation of muscle	Gene Ontology	GO:0090075	1	12	0.0859086	0.297482										cellular protein modification process	Gene Ontology	GO:0006464	10	1787	0.0829275	0.22152
							endothelial tube morphogenesis	Gene Ontology	GO:0061154	1	12	0.0859086	0.297482										regulation of body fluid levels	Gene Ontology	GO:0050878	2	138	0.0831338	0.221732
							regulation of platelet activation	Gene Ontology	GO:0010543	1	12	0.0859086	0.297482										striated muscle cell proliferation	Gene Ontology	GO:0014855	1	25	0.0853912	0.222987
							negative regulation of cyclic nucleotide metabolic process	Gene Ontology	GO:0030800	1	12	0.0859086	0.297482										positive regulation of insulin secretion	Gene Ontology	GO:0032024	1	25	0.0853912	0.222987
							eukaryotic translation initiation factor 3 complex	Gene Ontology	GO:0005852	1	12	0.0859086	0.297482										regulation of nucleoside metabolic process	Gene Ontology	GO:0009118	1	25	0.0853912	0.222987
							podosome assembly	Gene Ontology	GO:0071800	1	12	0.0859086	0.297482										outflow tract morphogenesis	Gene Ontology	GO:0003151	1	25	0.0853912	0.222987
							nuclear transcriptional repressor complex	Gene Ontology	GO:0090568	1	12	0.0859086	0.297482										DNA alkylation	Gene Ontology	GO:0006305	1	25	0.0853912	0.222987
							oxidoreductase activity, acting on the CH-NH2 group of donors, oxygen as acceptor	Gene Ontology	GO:0016641	1	12	0.0859086	0.297482										RNA polymerase II core promoter sequence-specific DNA binding	Gene Ontology	GO:0000979	1	25	0.0853912	0.222987
							U5 snRNP	Gene Ontology	GO:0005682	1	12	0.0859086	0.297482										DNA methylation	Gene Ontology	GO:0006306	1	25	0.0853912	0.222987
							negative regulation of neuron death	Gene Ontology	GO:1901215	2	69	0.0859502	0.297482										platelet aggregation	Gene Ontology	GO:0070527	1	25	0.0853912	0.222987
							regulation of carbohydrate metabolic process	Gene Ontology	GO:0006109	2	69	0.0859502	0.297482										regulation of peptidyl-lysine acetylation	Gene Ontology	GO:2000756	1	25	0.0853912	0.222987
							cellular component organization or biogenesis	Gene Ontology	GO:0071840	26	2863	0.0863427	0.29841										regulation of ATP metabolic process	Gene Ontology	GO:1903578	1	25	0.0853912	0.222987
							ameboidal-type cell migration	Gene Ontology	GO:0001667	3	149	0.0875556	0.300512										activating transcription factor binding	Gene Ontology	GO:0033613	1	25	0.0853912	0.222987
							response to UV	Gene Ontology	GO:0009411	2	70	0.088022	0.300512										positive regulation of myeloid leukocyte differentiation	Gene Ontology	GO:0002763	1	25	0.0853912	0.222987
							nucleoside monophosphate metabolic process	Gene Ontology	GO:0009123	3	150	0.088879	0.300512										response to corticosteroid	Gene Ontology	GO:0031960	1	25	0.0853912	0.222987
							regulation of cellular metabolic process	Gene Ontology	GO:0031323	24	2613	0.088922	0.300512										response to oxidative stress	Gene Ontology	GO:0006979	2	142	0.0872224	0.227429
							positive regulation of metabolic process	Gene Ontology	GO:0009893	14	1359	0.0892293	0.300512										lipid localization	Gene Ontology	GO:0010876	2	143	0.088254	0.228785
							regulation of phosphorylation	Gene Ontology	GO:0042325	8	660	0.0900436	0.300512										detection of visible light	Gene Ontology	GO:0009584	1	26	0.0885281	0.228785
							regulation of leukocyte migration	Gene Ontology	GO:0002685	2	71	0.0901087	0.300512										antimicrobial humoral response	Gene Ontology	GO:0019730	1	26	0.0885281	0.228785
							regulation of exocytosis	Gene Ontology	GO:0017157	2	71	0.0901087	0.300512										positive regulation of endothelial cell proliferation	Gene Ontology	GO:0001938	1	26	0.0885281	0.228785
							ribonucleotide metabolic process	Gene Ontology	GO:0009259	4	242	0.0901163	0.300512										heart looping	Gene Ontology	GO:0001947	1	26	0.0885281	0.228785
							transmembrane receptor protein serine/threonine kinase signaling pathway	Gene Ontology	GO:0007178	3	151	0.0902108	0.300512										nucleotide metabolic process	Gene Ontology	GO:0009117	3	305	0.088668	0.228808
							carbohydrate derivative binding	Gene Ontology	GO:0097367	12	1123	0.0908709	0.300512										regulation of biological process	Gene Ontology	GO:0050789	23	5152	0.0891303	0.229662
							regulation of cellular component organization	Gene Ontology	GO:0051128	11	1005	0.0908723	0.300512										vesicle organization	Gene Ontology	GO:0016050	2	144	0.0892893	0.229732
							purine nucleotide metabolic process	Gene Ontology	GO:0006163	4	243	0.0911374	0.300512										positive regulation of molecular function	Gene Ontology	GO:0044093	5	692	0.0897216	0.230389
							early endosome to late endosome transport	Gene Ontology	GO:0045022	1	13	0.0922054	0.300512										peptidyl-serine phosphorylation	Gene Ontology	GO:0018105	2	145	0.0903282	0.230389
							regulation of rhodopsin mediated signaling pathway	Gene Ontology	GO:0022400	1	13	0.0922054	0.300512										wound healing	Gene Ontology	GO:0042060	2	145	0.0903282	0.230389
							positive regulation of BMP signaling pathway	Gene Ontology	GO:0030513	1	13	0.0922054	0.300512										small molecule binding	Gene Ontology	GO:0036094	8	1350	0.0904866	0.230389
							protein trimerization	Gene Ontology	GO:0070206	1	13	0.0922054	0.300512										regulation of cell motility	Gene Ontology	GO:2000145	3	308	0.0906543	0.230389
							axon extension involved in axon guidance	Gene Ontology	GO:0048846	1	13	0.0922054	0.300512										nucleoside phosphate metabolic process	Gene Ontology	GO:0006753	3	308	0.0906543	0.230389
							negative regulation of blood circulation	Gene Ontology	GO:1903523	1	13	0.0922054	0.300512										determination of heart left/right asymmetry	Gene Ontology	GO:0061371	1	27	0.0916545	0.230389
							receptor biosynthetic process	Gene Ontology	GO:0032800	1	13	0.0922054	0.300512										regulation of cyclase activity	Gene Ontology	GO:0031279	1	27	0.0916545	0.230389
							macromolecular complex remodeling	Gene Ontology	GO:0034367	1	13	0.0922054	0.300512										regulation of myoblast differentiation	Gene Ontology	GO:0045661	1	27	0.0916545	0.230389
							cranial nerve morphogenesis	Gene Ontology	GO:0021602	1	13	0.0922054	0.300512										columnar/cuboidal epithelial cell development	Gene Ontology	GO:0002066	1	27	0.0916545	0.230389
							negative regulation of purine nucleotide biosynthetic process	Gene Ontology	GO:1900372	1	13	0.0922054	0.300512										embryonic heart tube morphogenesis	Gene Ontology	GO:0003143	1	27	0.0916545	0.230389
							B cell homeostasis	Gene Ontology	GO:0001782	1	13	0.0922054	0.300512										phototransduction	Gene Ontology	GO:0007602	1	27	0.0916545	0.230389
							dopaminergic neuron differentiation	Gene Ontology	GO:0071542	1	13	0.0922054	0.300512										demethylation	Gene Ontology	GO:0070988	1	27	0.0916545	0.230389
							negative regulation of lymphocyte apoptotic process	Gene Ontology	GO:0070229	1	13	0.0922054	0.300512										intra-Golgi vesicle-mediated transport	Gene Ontology	GO:0006891	1	27	0.0916545	0.230389
							AU-rich element binding	Gene Ontology	GO:0017091	1	13	0.0922054	0.300512										regulation of gene expression	Gene Ontology	GO:0010468	10	1823	0.0918931	0.230657
							protein-lipid complex remodeling	Gene Ontology	GO:0034368	1	13	0.0922054	0.300512										central nervous system development	Gene Ontology	GO:0007417	3	312	0.0933319	0.233517
							regulation of T cell migration	Gene Ontology	GO:2000404	1	13	0.0922054	0.300512										RNA metabolic process	Gene Ontology	GO:0016070	11	2070	0.0934493	0.233517
							triglyceride catabolic process	Gene Ontology	GO:0019433	1	13	0.0922054	0.300512										single-organism behavior	Gene Ontology	GO:0044708	2	148	0.0934666	0.233517
							negative regulation of TOR signaling	Gene Ontology	GO:0032007	1	13	0.0922054	0.300512										transferase activity, transferring phosphorus-containing groups	Gene Ontology	GO:0016772	4	501	0.0943904	0.233517
							peptide cross-linking	Gene Ontology	GO:0018149	1	13	0.0922054	0.300512										ameboidal-type cell migration	Gene Ontology	GO:0001667	2	149	0.0945199	0.233517
							positive regulation of cardiac muscle tissue development	Gene Ontology	GO:0055025	1	13	0.0922054	0.300512										cellular amine metabolic process	Gene Ontology	GO:0044106	1	28	0.0947703	0.233517
							negative regulation of nucleotide biosynthetic process	Gene Ontology	GO:0030809	1	13	0.0922054	0.300512										protein K48-linked ubiquitination	Gene Ontology	GO:0070936	1	28	0.0947703	0.233517
							transferase activity, transferring amino-acyl groups	Gene Ontology	GO:0016755	1	13	0.0922054	0.300512										neural crest cell migration	Gene Ontology	GO:0001755	1	28	0.0947703	0.233517
							regulation of vacuolar transport	Gene Ontology	GO:1903335	1	13	0.0922054	0.300512										regulation of lyase activity	Gene Ontology	GO:0051339	1	28	0.0947703	0.233517
							positive regulation of adenylate cyclase activity	Gene Ontology	GO:0045762	1	13	0.0922054	0.300512										protein kinase activator activity	Gene Ontology	GO:0030295	1	28	0.0947703	0.233517
							myofilament	Gene Ontology	GO:0036379	1	13	0.0922054	0.300512										regulation of neural precursor cell proliferation	Gene Ontology	GO:2000177	1	28	0.0947703	0.233517
							plasma lipoprotein particle remodeling	Gene Ontology	GO:0034369	1	13	0.0922054	0.300512										associative learning	Gene Ontology	GO:0008306	1	28	0.0947703	0.233517
							neuron projection extension involved in neuron projection guidance	Gene Ontology	GO:1902284	1	13	0.0922054	0.300512										activation of GTPase activity	Gene Ontology	GO:0090630	1	28	0.0947703	0.233517
							positive regulation of insulin secretion involved in cellular response to glucose stimulus	Gene Ontology	GO:0035774	1	13	0.0922054	0.300512										regulation of locomotion	Gene Ontology	GO:0040012	3	316	0.0960424	0.236318
							positive regulation of cartilage development	Gene Ontology	GO:0061036	1	13	0.0922054	0.300512										regulation of macromolecule metabolic process	Gene Ontology	GO:0060255	13	2578	0.0969154	0.238131
							macromolecular complex binding	Gene Ontology	GO:0044877	7	554	0.0926083	0.300918										peptidyl-serine modification	Gene Ontology	GO:0018209	2	152	0.0977003	0.238478
							cellular component organization	Gene Ontology	GO:0016043	25	2755	0.0926362	0.300918										myeloid cell development	Gene Ontology	GO:0061515	1	29	0.0978757	0.238478
							response to stimulus	Gene Ontology	GO:0050896	33	3810	0.0927057	0.300918										regulation of cytokine-mediated signaling pathway	Gene Ontology	GO:0001959	1	29	0.0978757	0.238478
							protein modification by small protein conjugation or removal	Gene Ontology	GO:0070647	6	447	0.0928625	0.30102										unsaturated fatty acid biosynthetic process	Gene Ontology	GO:0006636	1	29	0.0978757	0.238478
							regulation of nucleobase-containing compound metabolic process	Gene Ontology	GO:0019219	17	1738	0.0932704	0.301934										lymphocyte homeostasis	Gene Ontology	GO:0002260	1	29	0.0978757	0.238478
							BMP signaling pathway	Gene Ontology	GO:0030509	2	73	0.0943255	0.302934										negative regulation of immune system process	Gene Ontology	GO:0002683	2	154	0.0998375	0.241307
							regulation of nitrogen compound metabolic process	Gene Ontology	GO:0051171	18	1866	0.0943895	0.302934										regulation of response to stress	Gene Ontology	GO:0080134	4	512	0.100173	0.241307
							chromatin organization	Gene Ontology	GO:0006325	5	346	0.0951284	0.302934										intracellular signal transduction	Gene Ontology	GO:0035556	7	1154	0.100485	0.241307
							ribose phosphate metabolic process	Gene Ontology	GO:0019693	4	248	0.0963261	0.302934										nucleotide biosynthetic process	Gene Ontology	GO:0009165	2	155	0.100911	0.241307
							serine-type endopeptidase activity	Gene Ontology	GO:0004252	2	74	0.0964551	0.302934										regulation of cartilage development	Gene Ontology	GO:0061035	1	30	0.100971	0.241307
							cell maturation	Gene Ontology	GO:0048469	2	74	0.0964551	0.302934										organelle transport along microtubule	Gene Ontology	GO:0072384	1	30	0.100971	0.241307
							tube morphogenesis	Gene Ontology	GO:0035239	3	156	0.0969945	0.302934										positive regulation of fat cell differentiation	Gene Ontology	GO:0045600	1	30	0.100971	0.241307
							small molecule biosynthetic process	Gene Ontology	GO:0044283	4	250	0.0984401	0.302934										cellular response to interferon-gamma	Gene Ontology	GO:0071346	1	30	0.100971	0.241307
							positive regulation of phospholipase activity	Gene Ontology	GO:0010518	1	14	0.0984592	0.302934										secretion by tissue	Gene Ontology	GO:0032941	1	30	0.100971	0.241307
							sarcoplasmic reticulum membrane	Gene Ontology	GO:0033017	1	14	0.0984592	0.302934										tethring complex	Gene Ontology	GO:0099023	1	30	0.100971	0.241307
							protein-lipid complex subunit organization	Gene Ontology	GO:0071825	1	14	0.0984592	0.302934										positive regulation of endothelial cell migration	Gene Ontology	GO:0010595	1	30	0.100971	0.241307
							fatty acid binding	Gene Ontology	GO:0005504	1	14	0.0984592	0.302934										lymphocyte apoptotic process	Gene Ontology	GO:0070227	1	30	0.100971	0.241307
							morphogenesis of an endothelium	Gene Ontology	GO:0003159	1	14	0.0984592	0.302934										detection of light stimulus	Gene Ontology	GO:0009583	1	30	0.100971	0.241307
							regulation of vascular endothelial growth factor production	Gene Ontology	GO:0010574	1	14	0.0984592	0.302934										regulation of organelle organization	Gene Ontology	GO:0033043	4	516	0.102317	0.242603
							sarcoplasmic reticulum calcium ion transport	Gene Ontology	GO:0070296	1	14	0.0984592	0.302934										nuclear body	Gene Ontology	GO:0016604	2	157	0.103068	0.242603
							regulation of mast cell degranulation	Gene Ontology	GO:0043304	1	14	0.0984592	0.302934										modification by host of symbiont morphology or physiology	Gene Ontology	GO:0051851	1	31	0.104055	0.242603
							oxidoreductase activity, acting on the CH-NH2 group of donors	Gene Ontology	GO:0016638	1	14	0.0984592	0.302934										regulation of viral genome replication	Gene Ontology	GO:0045069	1	31	0.104055	0.242603
							histone H3-K9 modification	Gene Ontology	GO:0061647	1	14	0.0984592	0.302934										regulation of protein acetylation	Gene Ontology	GO:1901983	1	31	0.104055	0.242603
							positive regulation of stem cell proliferation	Gene Ontology	GO:2000648	1	14	0.0984592	0.302934										mammary gland epithelium development	Gene Ontology	GO:0061180	1	31	0.104055	0.242603
							positive regulation of DNA-templated transcription, elongation	Gene Ontology	GO:0032786	1	14	0.0984592	0.302934										photoreceptor outer segment	Gene Ontology	GO:0001750	1	31	0.104055	0.242603
							regulation of T cell apoptotic process	Gene Ontology	GO:0070232	1	14	0.0984592	0.302934										multicellular organismal macromolecule metabolic process	Gene Ontology	GO:0044259	1	31	0.104055	0.242603
							regulation of mast cell activation involved in immune response	Gene Ontology	GO:0033006	1	14	0.0984592	0.302934										collagen metabolic process	Gene Ontology	GO:0032963	1	31	0.104055	0.242603
							negative regulation of cytokine-mediated signaling pathway	Gene Ontology	GO:0001960	1	14	0.0984592	0.302934										kinase activator activity	Gene Ontology	GO:0019209	1	31	0.104055	0.242603
							regulation of cardiac muscle hypertrophy	Gene Ontology	GO:0010611	1	14	0.0984592	0.302934										regulation of leukocyte apoptotic process	Gene Ontology	GO:2000106	1	31	0.104055	0.242603
							regulation of actin cytoskeleton reorganization	Gene Ontology	GO:2000249	1	14	0.0984592	0.302934										cardiac ventricle morphogenesis	Gene Ontology	GO:0003208	1	31	0.104055	0.242603
							plasma lipoprotein particle organization	Gene Ontology	GO:0071827	1	14	0.0984592	0.302934										regulation of smooth muscle cell proliferation	Gene Ontology	GO:0048660	1	31	0.104055	0.242603
							quinone binding	Gene Ontology	GO:0048038	1	14	0.0984592	0.302934										embryonic heart tube development	Gene Ontology	GO:0035050	1	31	0.104055	0.242603
							muscle cell cellular homeostasis	Gene Ontology	GO:0046716	1	14	0.0984592	0.302934										memory	Gene Ontology	GO:0007613	1	31	0.104055	0.242603
							calcium ion-regulated exocytosis of neurotransmitter	Gene Ontology	GO:0048791	1	14	0.0984592	0.302934										cellular response to glucose stimulus	Gene Ontology	GO:0071333	1	31	0.104055	0.242603
							nucleotide binding	Gene Ontology	GO:0000166	13	1260	0.0985759	0.302934										positive regulation of peptide hormone secretion	Gene Ontology	GO:0090277	1	31	0.104055	0.242603
							nucleoside phosphate binding	Gene Ontology	GO:1901265	13	1260	0.0985759	0.302934										peptidyl-lysine modification	Gene Ontology	GO:0018205	2	158	0.104151	0.242603
							multicellular organism growth	Gene Ontology	GO:0035264	2	75	0.0985985	0.302934										regulation of cellular component movement	Gene Ontology	GO:0051270	3	328	0.104366	0.242692
							cardiac muscle tissue development	Gene Ontology	GO:0048738	2	75	0.0985985	0.302934										negative regulation of cellular process	Gene Ontology	GO:0048523	10	1870	0.104467	0.242692
							regulated exocytosis	Gene Ontology	GO:0045055	2	75	0.0985985	0.302934										anatomical structure formation involved in morphogenesis	Gene Ontology	GO:0048646	4	521	0.105026	0.243255
							neuron development	Gene Ontology	GO:0048666	5	350	0.0986237	0.302934										positive regulation of hydrolase activity	Gene Ontology	GO:0051345	3	329	0.105073	0.243255
							transcription from RNA polymerase II promoter	Gene Ontology	GO:0006366	10	904	0.0988821	0.302958										nucleoside phosphate biosynthetic process	Gene Ontology	GO:1901293	2	159	0.105238	0.243255
							neuron differentiation	Gene Ontology	GO:0030182	6	455	0.0988839	0.302958										macromolecule modification	Gene Ontology	GO:0043412	10	1879	0.106987	0.243255
							RNA polymerase II core promoter proximal region sequence-specific DNA binding	Gene Ontology	GO:0000978	3	158	0.0997649	0.304879										positive regulation of cAMP biosynthetic process	Gene Ontology	GO:0030819	1	32	0.107129	0.243255
							transcriptional activator activity, RNA polymerase II transcription regulatory region sequence-specific binding	Gene Ontology	GO:0001228	3	158	0.0997649	0.304879										cellular response to monosaccharide stimulus	Gene Ontology	GO:0071326	1	32	0.107129	0.243255
							response to drug	Gene Ontology	GO:0042493	2	76	0.100755	0.307515										body fluid secretion	Gene Ontology	GO:0007589	1	32	0.107129	0.243255
							cellular catabolic process	Gene Ontology	GO:0044248	8	678	0.100978	0.307805										ciliary membrane	Gene Ontology	GO:0060170	1	32	0.107129	0.243255
							organic acid biosynthetic process	Gene Ontology	GO:0016053	3	159	0.101162	0.307974										positive regulation of peptide secretion	Gene Ontology	GO:0002793	1	32	0.107129	0.243255
							cation homeostasis	Gene Ontology	GO:0055080	4	253	0.101652	0.309073										Golgi cisterna	Gene Ontology	GO:0031985	1	32	0.107129	0.243255
							positive regulation of protein kinase activity	Gene Ontology	GO:0045860	3	160	0.102567	0.309628										muscle adaptation	Gene Ontology	GO:0043500	1	32	0.107129	0.243255
							epithelial cell differentiation	Gene Ontology	GO:0030855	4	254	0.102733	0.309628										cellular response to hexose stimulus	Gene Ontology	GO:0071331	1	32	0.107129	0.243255
							inner ear development	Gene Ontology	GO:0048839	2	77	0.102925	0.309628										amine metabolic process	Gene Ontology	GO:0009308	1	32	0.107129	0.243255
							organic acid metabolic process	Gene Ontology	GO:0006082	6	461	0.103534	0.309628										homotypic cell-cell adhesion	Gene Ontology	GO:0034109	1	32	0.107129	0.243255
							WW domain binding	Gene Ontology	GO:0050699	1	15	0.10467	0.309628										interaction with symbiont	Gene Ontology	GO:0051702	1	32	0.107129	0.243255
							vesicle-mediated transport between endosomal compartments	Gene Ontology	GO:0098927	1	15	0.10467	0.309628										MAPK cascade	Gene Ontology	GO:0000165	3	332	0.107204	0.243255
							establishment or maintenance of epithelial cell apical/basal polarity	Gene Ontology	GO:0045197	1	15	0.10467	0.309628										nucleobase-containing compound metabolic process	Gene Ontology	GO:0006139	13	2622	0.107216	0.243255
							ATP-dependent chromatin remodeling	Gene Ontology	GO:0043044	1	15	0.10467	0.309628										nucleobase-containing small molecule metabolic process	Gene Ontology	GO:0055086	3	333	0.107918	0.244529
							positive regulation of erythrocyte differentiation	Gene Ontology	GO:0045648	1	15	0.10467	0.309628										smooth muscle cell proliferation	Gene Ontology	GO:0048659	1	33	0.110193	0.249038
							ER-nucleus signaling pathway	Gene Ontology	GO:0006984	1	15	0.10467	0.309628										regulation of response to cytokine stimulus	Gene Ontology	GO:0060759	1	33	0.110193	0.249038
							positive regulation of axonogenesis	Gene Ontology	GO:0050772	1	15	0.10467	0.309628										purine ribonucleoside triphosphate binding	Gene Ontology	GO:0035639	6	957	0.110563	0.249552
							regulation of gluconeogenesis	Gene Ontology	GO:0006111	1	15	0.10467	0.309628										signal transduction	Gene Ontology	GO:0007165	13	2639	0.111372	0.251054
							cellular response to vascular endothelial growth factor stimulus	Gene Ontology	GO:0035924	1	15	0.10467	0.309628										chromosomal region	Gene Ontology	GO:0098687	2	165	0.111822	0.251706
							organ induction	Gene Ontology	GO:0001759	1	15	0.10467	0.309628										purine ribonucleoside binding	Gene Ontology	GO:0032550	6	961	0.112194	0.251706
							mRNA splice site selection	Gene Ontology	GO:0006376	1	15	0.10467	0.309628										purine nucleoside binding	Gene Ontology	GO:0001883	6	962	0.112603	0.251706
							inner ear receptor cell development	Gene Ontology	GO:0060119	1	15	0.10467	0.309628										endosome	Gene Ontology	GO:0005768	3	340	0.112969	0.251706
							regulation of muscle hypertrophy	Gene Ontology	GO:0014743	1	15	0.10467	0.309628										SMAD binding	Gene Ontology	GO:0046332	1	34	0.113246	0.251706
							vascular endothelial growth factor production	Gene Ontology	GO:0010573	1	15	0.10467	0.309628										viral genome replication	Gene Ontology	GO:0019079	1	34	0.113246	0.251706
							morphogenesis of an epithelial fold	Gene Ontology	GO:0060571	1	15	0.10467	0.309628										negative regulation of ossification	Gene Ontology	GO:0030279	1	34	0.113246	0.251706
							mesenchymal cell proliferation	Gene Ontology	GO:0010463	1	15	0.10467	0.309628										positive regulation of autophagy	Gene Ontology	GO:0010508	1	34	0.113246	0.251706
							positive regulation of viral genome replication	Gene Ontology	GO:0045070	1	15	0.10467	0.309628										hydro-lyase activity	Gene Ontology	GO:0016836	1	34	0.113246	0.251706
							regulation of cell fate commitment	Gene Ontology	GO:0010453	1	15	0.10467	0.309628										cellular response to carbohydrate stimulus	Gene Ontology	GO:0071322	1	34	0.113246	0.251706
							cellular response to transforming growth factor beta stimulus	Gene Ontology	GO:0071560	2	78	0.105108	0.309778										heterochromatin	Gene Ontology	GO:0000792	1	34	0.113246	0.251706
							response to transforming growth factor beta	Gene Ontology	GO:0071559	2	78	0.105108	0.309778										ribonucleoside binding	Gene Ontology	GO:0032549	6	964	0.113425	0.251784
							chromatin	Gene Ontology	GO:0000785	4	258	0.107111	0.310659										positive regulation of cell migration	Gene Ontology	GO:0030335	2	167	0.11404	0.252827
							axon guidance	Gene Ontology	GO:0007411	2	79	0.107303	0.310659										nucleoside binding	Gene Ontology	GO:0001882	6	967	0.114663	0.253887
							cellular response to oxidative stress	Gene Ontology	GO:0034599	2	79	0.107303	0.310659										regulation of system process	Gene Ontology	GO:0044057	2	169	0.11627	0.255865
							response to BMP	Gene Ontology	GO:0071772	2	79	0.107303	0.310659										methylation	Gene Ontology	GO:0032259	2	169	0.11627	0.255865
							regulation of gene expression, epigenetic	Gene Ontology	GO:0040029	2	79	0.107303	0.310659										cerebellum development	Gene Ontology	GO:0021549	1	35	0.116289	0.255865
							regulation of epithelial cell migration	Gene Ontology	GO:0010632	2	79	0.107303	0.310659										DNA methylation or demethylation	Gene Ontology	GO:0044728	1	35	0.116289	0.255865
							neuron projection guidance	Gene Ontology	GO:0097485	2	79	0.107303	0.310659										negative regulation of viral life cycle	Gene Ontology	GO:1903901	1	35	0.116289	0.255865
							cellular response to BMP stimulus	Gene Ontology	GO:0071773	2	79	0.107303	0.310659										nuclear envelope	Gene Ontology	GO:0005635	2	170	0.117389	0.257961
							purine ribonucleoside metabolic process	Gene Ontology	GO:0046128	3	164	0.108265	0.310659										regulation of catalytic activity	Gene Ontology	GO:0050790	6	978	0.119264	0.257989
							organophosphate metabolic process	Gene Ontology	GO:0019637	6	467	0.108298	0.310659										regulation of blood coagulation	Gene Ontology	GO:0030193	1	36	0.119322	0.257989
							protein ubiquitination	Gene Ontology	GO:0016567	5	362	0.109494	0.310659										smooth muscle contraction	Gene Ontology	GO:0006939	1	36	0.119322	0.257989
							hemopoiesis	Gene Ontology	GO:0030097	5	362	0.109494	0.310659										cerebral cortex development	Gene Ontology	GO:0021987	1	36	0.119322	0.257989
							cellular response to radiation	Gene Ontology	GO:0071478	2	80	0.109511	0.310659										positive regulation of muscle cell differentiation	Gene Ontology	GO:0051149	1	36	0.119322	0.257989
							positive regulation of protein catabolic process	Gene Ontology	GO:0045732	2	80	0.109511	0.310659										multicellular organism metabolic process	Gene Ontology	GO:0044236	1	36	0.119322	0.257989
							regulation of neuron apoptotic process	Gene Ontology	GO:0043523	2	80	0.109511	0.310659										heat shock protein binding	Gene Ontology	GO:0031072	1	36	0.119322	0.257989
							telencephalon development	Gene Ontology	GO:0021537	2	80	0.109511	0.310659										neural crest cell development	Gene Ontology	GO:0014032	1	36	0.119322	0.257989
							respiratory tube development	Gene Ontology	GO:0030323	2	80	0.109511	0.310659										ATP generation from ADP	Gene Ontology	GO:0006757	1	36	0.119322	0.257989
							lung development	Gene Ontology	GO:0030324	2	80	0.109511	0.310659										regulation of hemostasis	Gene Ontology	GO:1900046	1	36	0.119322	0.257989
							transcription factor activity, RNA polymerase II core promoter proximal region sequence-specific binding	Gene Ontology	GO:0000982	3	165	0.109708	0.310659										glycolytic process	Gene Ontology	GO:0006096	1	36	0.119322	0.257989
							proteolysis	Gene Ontology	GO:0006508	9	807	0.109901	0.310659										positive regulation of cAMP metabolic process	Gene Ontology	GO:0030816	1	36	0.119322	0.257989
							cellular response to endogenous stimulus	Gene Ontology	GO:0071495	6	469	0.109911	0.310659										regulation of sequence-specific DNA binding transcription factor activity	Gene Ontology	GO:0051090	2	172	0.119636	0.25814
							inorganic ion homeostasis	Gene Ontology	GO:0098771	4	261	0.11045	0.310659										purine ribonucleotide binding	Gene Ontology	GO:0032555	6	979	0.119687	0.25814
							cerebral cortex cell migration	Gene Ontology	GO:0021795	1	16	0.110839	0.310659										response to wounding	Gene Ontology	GO:0009611	2	173	0.120764	0.26014
							regulation of microtubule polymerization	Gene Ontology	GO:0031113	1	16	0.110839	0.310659										purine nucleotide binding	Gene Ontology	GO:0017076	6	984	0.121813	0.261803
							negative chemotaxis	Gene Ontology	GO:0050919	1	16	0.110839	0.310659										positive regulation of cell motility	Gene Ontology	GO:2000147	2	174	0.121894	0.261803
							formation of translation preinitiation complex	Gene Ontology	GO:0001731	1	16	0.110839	0.310659										retrograde transport, endosome to Golgi	Gene Ontology	GO:0042147	1	37	0.122344	0.261803
							mitochondrion localization	Gene Ontology	GO:0051646	1	16	0.110839	0.310659										osteoclast differentiation	Gene Ontology	GO:0030316	1	37	0.122344	0.261803
							negative regulation of reactive oxygen species metabolic process	Gene Ontology	GO:2000378	1	16	0.110839	0.310659										regulation of TOR signaling	Gene Ontology	GO:0032006	1	37	0.122344	0.261803
							negative regulation of cellular carbohydrate metabolic process	Gene Ontology	GO:0010677	1	16	0.110839	0.310659										peptidyl-amino acid modification	Gene Ontology	GO:0018193	4	552	0.122551	0.261803
							regulation of oxidative stress-induced cell death	Gene Ontology	GO:1903201	1	16	0.110839	0.310659										heterocycle metabolic process	Gene Ontology	GO:0046483	13	2683	0.122584	0.261803
							antigen binding	Gene Ontology	GO:0003823	1	16	0.110839	0.310659										response to endogenous stimulus	Gene Ontology	GO:0009719	4	553	0.123137	0.262342
							Cul4-RING E3 ubiquitin ligase complex	Gene Ontology	GO:0080008	1	16	0.110839	0.310659										regulation of hydrolase activity	Gene Ontology	GO:0051336	4	553	0.123137	0.262342
							ubiquitin conjugating enzyme binding	Gene Ontology	GO:0031624	1	16	0.110839	0.310659										ribonucleotide binding	Gene Ontology	GO:0032553	6	988	0.123528	0.262853
							toll-like receptor 4 signaling pathway	Gene Ontology	GO:0034142	1	16	0.110839	0.310659										regulation of molecular function	Gene Ontology	GO:0065009	7	1218	0.123909	0.263344
							vascular endothelial growth factor receptor signaling pathway	Gene Ontology	GO:0048010	1	16	0.110839	0.310659										positive regulation of locomotion	Gene Ontology	GO:0040017	2	176	0.124162	0.263535
							negative regulation of response to cytokine stimulus	Gene Ontology	GO:0060761	1	16	0.110839	0.310659										single-organism developmental process	Gene Ontology	GO:0044767	12	2438	0.124879	0.263535
							auditory receptor cell differentiation	Gene Ontology	GO:0042491	1	16	0.110839	0.310659										positive regulation of cellular component movement	Gene Ontology	GO:0051272	2	177	0.1253	0.263535
							oxidoreductase activity, acting on the CH-CH group of donors, NAD or NADP as acceptor	Gene Ontology	GO:0016628	1	16	0.110839	0.310659										negative regulation of leukocyte differentiation	Gene Ontology	GO:1902106	1	38	0.125356	0.263535
							regulation of cardiac muscle cell proliferation	Gene Ontology	GO:0060043	1	16	0.110839	0.310659										motile cilium	Gene Ontology	GO:0031514	1	38	0.125356	0.263535
							purine-containing compound metabolic process	Gene Ontology	GO:0072521	4	262	0.111573	0.312353										steroid binding	Gene Ontology	GO:0005496	1	38	0.125356	0.263535
							cell proliferation	Gene Ontology	GO:0008283	9	811	0.112347	0.314153										modification of morphology or physiology of other organism involved in symbiotic interaction	Gene Ontology	GO:0051817	1	38	0.125356	0.263535
							purine nucleoside metabolic process	Gene Ontology	GO:0042278	3	167	0.112618	0.314544										primary neural tube formation	Gene Ontology	GO:0014020	1	38	0.125356	0.263535
							establishment of organelle localization	Gene Ontology	GO:0051656	3	168	0.114084	0.317163										toll-like receptor signaling pathway	Gene Ontology	GO:0002224	1	39	0.128359	0.264976
							core promoter proximal region sequence-specific DNA binding	Gene Ontology	GO:0000987	3	168	0.114084	0.317163										mesoderm morphogenesis	Gene Ontology	GO:0048332	1	39	0.128359	0.264976
							proteasome-mediated ubiquitin-dependent protein catabolic process	Gene Ontology	GO:0043161	3	168	0.114084	0.317163										transferase activity, transferring alkyl or aryl (other than methyl) groups	Gene Ontology	GO:0016765	1	39	0.128359	0.264976
							regulation of system process	Gene Ontology	GO:0044057	3	169	0.115557	0.319262										metencephalon development	Gene Ontology	GO:0022037	1	39	0.128359	0.264976
							core promoter proximal region DNA binding	Gene Ontology	GO:0001159	3	169	0.115557	0.319262										cellular response to decreased oxygen levels	Gene Ontology	GO:0036294	1	39	0.128359	0.264976
							iron ion transport	Gene Ontology	GO:0006826	1	17	0.116965	0.319262										drug binding	Gene Ontology	GO:0008144	1	39	0.128359	0.264976
							U4/U6 x U5 tri-snRNP complex	Gene Ontology	GO:0046540	1	17	0.116965	0.319262										mesoderm formation	Gene Ontology	GO:0001707	1	39	0.128359	0.264976
							macrophage differentiation	Gene Ontology	GO:0030225	1	17	0.116965	0.319262										neural crest cell differentiation	Gene Ontology	GO:0014033	1	39	0.128359	0.264976
							nucleosomal DNA binding	Gene Ontology	GO:0031492	1	17	0.116965	0.319262										cellular response to hypoxia	Gene Ontology	GO:0071456	1	39	0.128359	0.264976
							acylglycerol homeostasis	Gene Ontology	GO:0055090	1	17	0.116965	0.319262										regulation of coagulation	Gene Ontology	GO:0050818	1	39	0.128359	0.264976
							regulation of cardiac muscle tissue growth	Gene Ontology	GO:0055021	1	17	0.116965	0.319262										triglyceride metabolic process	Gene Ontology	GO:0006641	1	39	0.128359	0.264976
							morphogenesis of a polarized epithelium	Gene Ontology	GO:0001738	1	17	0.116965	0.319262										cellular protein metabolic process	Gene Ontology	GO:0044267	12	2451	0.128515	0.264976
							cellular response to mechanical stimulus	Gene Ontology	GO:0071260	1	17	0.116965	0.319262										single-multicellular organism process	Gene Ontology	GO:0044707	12	2451	0.128515	0.264976
							cholesterol binding	Gene Ontology	GO:0015485	1	17	0.116965	0.319262										blood circulation	Gene Ontology	GO:0008015	2	180	0.128729	0.264976
							triglyceride homeostasis	Gene Ontology	GO:0070328	1	17	0.116965	0.319262										cellular aromatic compound metabolic process	Gene Ontology	GO:0006725	13	2707	0.128977	0.264976
							regulation of mast cell activation	Gene Ontology	GO:0033003	1	17	0.116965	0.319262										nervous system development	Gene Ontology	GO:0007399	5	778	0.12942	0.264976
							regulation of type 2 immune response	Gene Ontology	GO:0002828	1	17	0.116965	0.319262										enzyme activator activity	Gene Ontology	GO:0008047	2	181	0.129878	0.264976
							establishment of endothelial barrier	Gene Ontology	GO:0061028	1	17	0.116965	0.319262										multi-organism process	Gene Ontology	GO:0051704	5	780	0.130428	0.264976
							translation initiation factor binding	Gene Ontology	GO:0031369	1	17	0.116965	0.319262										developmental process	Gene Ontology	GO:0032502	12	2458	0.130499	0.264976
							regulation of cellular protein catabolic process	Gene Ontology	GO:1903362	2	84	0.11846	0.321617										regulation of cellular component organization	Gene Ontology	GO:0051128	6	1005	0.13095	0.264976
							mRNA binding	Gene Ontology	GO:0003729	2	84	0.11846	0.321617										platelet activation	Gene Ontology	GO:0030168	1	40	0.131351	0.264976
							nuclear speck	Gene Ontology	GO:0016607	2	84	0.11846	0.321617										midbrain development	Gene Ontology	GO:0030901	1	40	0.131351	0.264976
							fatty acid metabolic process	Gene Ontology	GO:0006631	3	171	0.118524	0.321617										DNA modification	Gene Ontology	GO:0006304	1	40	0.131351	0.264976
							vesicle	Gene Ontology	GO:0031982	16	1679	0.120256	0.321617										negative regulation of myeloid cell differentiation	Gene Ontology	GO:0045638	1	40	0.131351	0.264976
							animal organ development	Gene Ontology	GO:0048513	13	1306	0.120571	0.321617										receptor signaling protein serine/threonine kinase activity	Gene Ontology	GO:0004702	1	40	0.131351	0.264976
							organelle outer membrane	Gene Ontology	GO:0031968	2	85	0.120725	0.321617										leukocyte homeostasis	Gene Ontology	GO:0001776	1	40	0.131351	0.264976
							outer membrane	Gene Ontology	GO:0019867	2	85	0.120725	0.321617										leukocyte apoptotic process	Gene Ontology	GO:0071887	1	40	0.131351	0.264976
							multicellular organismal reproductive process	Gene Ontology	GO:0048609	4	270	0.120742	0.321617										interaction with host	Gene Ontology	GO:0051701	1	40	0.131351	0.264976
							regulation of growth	Gene Ontology	GO:0040008	4	271	0.121911	0.321617										ureteric bud development	Gene Ontology	GO:0001657	1	40	0.131351	0.264976
							regulation of multicellular organismal development	Gene Ontology	GO:2000026	8	710	0.12219	0.321617										SMAD protein signal transduction	Gene Ontology	GO:0060395	1	40	0.131351	0.264976
							response to metal ion	Gene Ontology	GO:0010038	2	86	0.123001	0.321617										response to interferon-gamma	Gene Ontology	GO:0034341	1	40	0.131351	0.264976
							regulation of protein ubiquitination	Gene Ontology	GO:0031396	2	86	0.123001	0.321617										myoblast differentiation	Gene Ontology	GO:0045445	1	40	0.131351	0.264976
							very long-chain fatty acid metabolic process	Gene Ontology	GO:0000038	1	18	0.12305	0.321617										primary metabolic process	Gene Ontology	GO:0044238	22	5107	0.131671	0.265317
							G2 DNA damage checkpoint	Gene Ontology	GO:0031572	1	18	0.12305	0.321617										protein dimerization activity	Gene Ontology	GO:0046983	4	568	0.132066	0.265731
							response to antibiotic	Gene Ontology	GO:0046677	1	18	0.12305	0.321617										circulatory system process	Gene Ontology	GO:0003013	2	183	0.132181	0.265731
							striated muscle adaptation	Gene Ontology	GO:0014888	1	18	0.12305	0.321617										response to chemical	Gene Ontology	GO:0042221	9	1722	0.133768	0.266378
							intrinsic apoptotic signaling pathway in response to oxidative stress	Gene Ontology	GO:0008631	1	18	0.12305	0.321617										aerobic respiration	Gene Ontology	GO:0009060	1	41	0.134333	0.266378
							positive regulation of neural precursor cell proliferation	Gene Ontology	GO:2000179	1	18	0.12305	0.321617										mesonephric tubule development	Gene Ontology	GO:0072164	1	41	0.134333	0.266378
							rhodopsin mediated signaling pathway	Gene Ontology	GO:0016056	1	18	0.12305	0.321617										cellular glucose homeostasis	Gene Ontology	GO:0001678	1	41	0.134333	0.266378
							negative regulation of small GTPase mediated signal transduction	Gene Ontology	GO:0051058	1	18	0.12305	0.321617										oxidoreductase activity, acting on the CH-CH group of donors	Gene Ontology	GO:0016627	1	41	0.134333	0.266378
							ATPase activity, coupled to transmembrane movement of ions, phosphorylative mechanism	Gene Ontology	GO:0015662	1	18	0.12305	0.321617										transcription factor activity, RNA polymerase II distal enhancer sequence-specific binding	Gene Ontology	GO:0003705	1	41	0.134333	0.266378
							nuclear inner membrane	Gene Ontology	GO:0005637	1	18	0.12305	0.321617										ADP metabolic process	Gene Ontology	GO:0046031	1	41	0.134333	0.266378
							cellular response to ketone	Gene Ontology	GO:1901655	1	18	0.12305	0.321617										regulation of cAMP biosynthetic process	Gene Ontology	GO:0030817	1	41	0.134333	0.266378
							regulation of myeloid leukocyte mediated immunity	Gene Ontology	GO:0002886	1	18	0.12305	0.321617										mesonephric epithelium development	Gene Ontology	GO:0072163	1	41	0.134333	0.266378
							negative regulation of Ras protein signal transduction	Gene Ontology	GO:0046580	1	18	0.12305	0.321617										TOR signaling	Gene Ontology	GO:0031929	1	41	0.134333	0.266378
							positive regulation of organ growth	Gene Ontology	GO:0046622	1	18	0.12305	0.321617										phospholipase activity	Gene Ontology	GO:0004620	1	41	0.134333	0.266378
							regulation of phospholipase activity	Gene Ontology	GO:0010517	1	18	0.12305	0.321617										regulation of endothelial cell proliferation	Gene Ontology	GO:0001936	1	41	0.134333	0.266378
							specification of organ identity	Gene Ontology	GO:0010092	1	18	0.12305	0.321617										regulation of biological quality	Gene Ontology	GO:0065008	8	1483	0.134813	0.267028
							regulation of transcription from RNA polymerase II promoter in response to stress	Gene Ontology	GO:0043618	1	18	0.12305	0.321617										response to stress	Gene Ontology	GO:0006950	8	1489	0.137045	0.271041
							regulation of transcription elongation from RNA polymerase II promoter	Gene Ontology	GO:0034243	1	18	0.12305	0.321617										anchored component of membrane	Gene Ontology	GO:0031225	1	42	0.137304	0.271041
							regulation of cellular response to oxidative stress	Gene Ontology	GO:1900407	1	18	0.12305	0.321617										regulation of tumor necrosis factor production	Gene Ontology	GO:0032680	1	42	0.137304	0.271041
							regulation of leukocyte degranulation	Gene Ontology	GO:0043300	1	18	0.12305	0.321617										metabolic process	Gene Ontology	GO:0008152	24	5687	0.137903	0.271914
							acylglycerol catabolic process	Gene Ontology	GO:0046464	1	18	0.12305	0.321617										negative regulation of cellular metabolic process	Gene Ontology	GO:0031324	6	1023	0.139044	0.273183
							regulation of mitophagy	Gene Ontology	GO:1903146	1	18	0.12305	0.321617										response to radiation	Gene Ontology	GO:0009314	2	189	0.139148	0.273183
							neutral lipid catabolic process	Gene Ontology	GO:0046461	1	18	0.12305	0.321617										lipid metabolic process	Gene Ontology	GO:0006629	4	581	0.140019	0.273183
							hair cell differentiation	Gene Ontology	GO:0035315	1	18	0.12305	0.321617										bone morphogenesis	Gene Ontology	GO:0060349	1	43	0.140266	0.273183
							negative regulation of leukocyte apoptotic process	Gene Ontology	GO:2000107	1	18	0.12305	0.321617										tumor necrosis factor production	Gene Ontology	GO:0032640	1	43	0.140266	0.273183
							lactation	Gene Ontology	GO:0007595	1	18	0.12305	0.321617										mesonephros development	Gene Ontology	GO:0001823	1	43	0.140266	0.273183
							defense response	Gene Ontology	GO:0006952	7	598	0.12407	0.323729										modification of morphology or physiology of other organism	Gene Ontology	GO:0035821	1	43	0.140266	0.273183
							innate immune response	Gene Ontology	GO:0045087	4	273	0.124262	0.323729										neural tube formation	Gene Ontology	GO:0001841	1	43	0.140266	0.273183
							multicellular organism reproduction	Gene Ontology	GO:0032504	4	273	0.124262	0.323729										cellular response to interleukin-1	Gene Ontology	GO:0071347	1	43	0.140266	0.273183
							serine-type peptidase activity	Gene Ontology	GO:0008236	2	87	0.125288	0.326048										regulation of tumor necrosis factor superfamily cytokine production	Gene Ontology	GO:1903555	1	43	0.140266	0.273183
							focal adhesion	Gene Ontology	GO:0005925	3	176	0.126067	0.326499										cellular response to oxygen levels	Gene Ontology	GO:0071453	1	43	0.140266	0.273183
							positive regulation of kinase activity	Gene Ontology	GO:0033674	3	176	0.126067	0.326499										nucleotide binding	Gene Ontology	GO:0000166	7	1260	0.140713	0.273444
							mesenchymal cell development	Gene Ontology	GO:0014031	2	88	0.127585	0.326499										nucleoside phosphate binding	Gene Ontology	GO:1901265	7	1260	0.140713	0.273444
							serine hydrolase activity	Gene Ontology	GO:0017171	2	88	0.127585	0.326499										negative regulation of nucleobase-containing compound metabolic process	Gene Ontology	GO:0045934	4	585	0.142505	0.27525
							cell-substrate adherens junction	Gene Ontology	GO:0005924	3	177	0.127596	0.326499										regulation of endopeptidase activity	Gene Ontology	GO:0052548	2	192	0.142662	0.27525
							cellular chemical homeostasis	Gene Ontology	GO:0055082	4	277	0.129024	0.326499										response to abiotic stimulus	Gene Ontology	GO:0009628	3	379	0.142683	0.27525
							monosaccharide binding	Gene Ontology	GO:0048029	1	19	0.129093	0.326499										positive regulation of hormone secretion	Gene Ontology	GO:0046887	1	44	0.143218	0.27525
							T cell migration	Gene Ontology	GO:0072678	1	19	0.129093	0.326499										regulation of generation of precursor metabolites and energy	Gene Ontology	GO:0043467	1	44	0.143218	0.27525
							ubiquitin-like protein conjugating enzyme binding	Gene Ontology	GO:0044390	1	19	0.129093	0.326499										histone deacetylase binding	Gene Ontology	GO:0042826	1	44	0.143218	0.27525
							regulation of viral release from host cell	Gene Ontology	GO:1902186	1	19	0.129093	0.326499										negative regulation of viral process	Gene Ontology	GO:0048525	1	44	0.143218	0.27525
							regulation of gene silencing	Gene Ontology	GO:0060968	1	19	0.129093	0.326499										cardiac ventricle development	Gene Ontology	GO:0003231	1	44	0.143218	0.27525
							establishment or maintenance of bipolar cell polarity	Gene Ontology	GO:0061245	1	19	0.129093	0.326499										centriole	Gene Ontology	GO:0005814	1	44	0.143218	0.27525
							phototransduction, visible light	Gene Ontology	GO:0007603	1	19	0.129093	0.326499										Golgi organization	Gene Ontology	GO:0007030	1	44	0.143218	0.27525
							regulation of adenylate cyclase activity	Gene Ontology	GO:0045761	1	19	0.129093	0.326499										negative regulation of developmental process	Gene Ontology	GO:0051093	3	381	0.144274	0.276974
							axon cytoplasm	Gene Ontology	GO:1904115	1	19	0.129093	0.326499										tumor necrosis factor superfamily cytokine production	Gene Ontology	GO:0071706	1	45	0.14616	0.279062
							axonal transport	Gene Ontology	GO:0098930	1	19	0.129093	0.326499										acylglycerol metabolic process	Gene Ontology	GO:0006639	1	45	0.14616	0.279062
							viral release from host cell	Gene Ontology	GO:0019076	1	19	0.129093	0.326499										determination of left/right symmetry	Gene Ontology	GO:0007368	1	45	0.14616	0.279062
							establishment or maintenance of apical/basal cell polarity	Gene Ontology	GO:0035088	1	19	0.129093	0.326499										regulation of circadian rhythm	Gene Ontology	GO:0042752	1	45	0.14616	0.279062
							negative regulation of histone modification	Gene Ontology	GO:0031057	1	19	0.129093	0.326499										Golgi stack	Gene Ontology	GO:0005795	1	45	0.14616	0.279062
							regulation of heart growth	Gene Ontology	GO:0060420	1	19	0.129093	0.326499										regulation of localization	Gene Ontology	GO:0032879	6	1039	0.146436	0.279284
							digestive tract morphogenesis	Gene Ontology	GO:0048546	1	19	0.129093	0.326499										response to other organism	Gene Ontology	GO:0051707	3	384	0.146671	0.279426
							hormone biosynthetic process	Gene Ontology	GO:0042446	1	19	0.129093	0.326499										response to external biotic stimulus	Gene Ontology	GO:0043207	3	386	0.148276	0.279768
							positive regulation of multicellular organism growth	Gene Ontology	GO:0040018	1	19	0.129093	0.326499										regulation of multi-organism process	Gene Ontology	GO:0043900	2	197	0.148561	0.279768
							visual learning	Gene Ontology	GO:0008542	1	19	0.129093	0.326499										system development	Gene Ontology	GO:0048731	9	1764	0.148563	0.279768
							ribonucleoside metabolic process	Gene Ontology	GO:0009119	3	178	0.129132	0.326499										nucleoside diphosphate phosphorylation	Gene Ontology	GO:0006165	1	46	0.149092	0.279768
							cellular response to external stimulus	Gene Ontology	GO:0071496	2	89	0.129892	0.327731										embryonic placenta development	Gene Ontology	GO:0001892	1	46	0.149092	0.279768
							cell-substrate junction	Gene Ontology	GO:0030055	3	179	0.130674	0.327775										ribonucleoside diphosphate metabolic process	Gene Ontology	GO:0009185	1	46	0.149092	0.279768
							hematopoietic or lymphoid organ development	Gene Ontology	GO:0048534	5	384	0.130868	0.327775										lipase activity	Gene Ontology	GO:0016298	1	46	0.149092	0.279768
							regulation of nervous system development	Gene Ontology	GO:0051960	4	279	0.131433	0.327775										chromatin DNA binding	Gene Ontology	GO:0031490	1	46	0.149092	0.279768
							sexual reproduction	Gene Ontology	GO:0019953	4	279	0.131433	0.327775										purine ribonucleoside diphosphate metabolic process	Gene Ontology	GO:0009179	1	46	0.149092	0.279768
							purine ribonucleoside binding	Gene Ontology	GO:0032550	10	961	0.131984	0.327775										acetyltransferase activity	Gene Ontology	GO:0016407	1	46	0.149092	0.279768
							respiratory system development	Gene Ontology	GO:0060541	2	90	0.132209	0.327775										neutral lipid metabolic process	Gene Ontology	GO:0006638	1	46	0.149092	0.279768
							humoral immune response	Gene Ontology	GO:0006959	2	90	0.132209	0.327775										intracellular steroid hormone receptor signaling pathway	Gene Ontology	GO:0030518	1	46	0.149092	0.279768
							ear development	Gene Ontology	GO:0043583	2	90	0.132209	0.327775										purine nucleoside diphosphate metabolic process	Gene Ontology	GO:0009135	1	46	0.149092	0.279768
							positive regulation of cellular catabolic process	Gene Ontology	GO:0031331	2	90	0.132209	0.327775										organic cyclic compound metabolic process	Gene Ontology	GO:1901360	13	2783	0.150492	0.282092
							generation of precursor metabolites and energy	Gene Ontology	GO:0006091	3	180	0.132223	0.327775										defense response	Gene Ontology	GO:0006952	4	598	0.150707	0.282192
							purine nucleoside binding	Gene Ontology	GO:0001883	10	962	0.132613	0.327775										protein kinase binding	Gene Ontology	GO:0019901	2	199	0.150935	0.282316
							ion homeostasis	Gene Ontology	GO:0050801	4	280	0.132645	0.327775										nucleus	Gene Ontology	GO:0005634	15	3308	0.151268	0.282425
							catalytic complex	Gene Ontology	GO:1902494	7	609	0.132704	0.327775										detection of abiotic stimulus	Gene Ontology	GO:0009582	1	47	0.152014	0.282425
							protein modification by small protein conjugation	Gene Ontology	GO:0032446	5	386	0.1329	0.327775										detection of external stimulus	Gene Ontology	GO:0009581	1	47	0.152014	0.282425
							regulation of cell projection organization	Gene Ontology	GO:0031344	3	181	0.133778	0.327775										negative regulation of intrinsic apoptotic signaling pathway	Gene Ontology	GO:2001243	1	47	0.152014	0.282425
							ribonucleoside binding	Gene Ontology	GO:0032549	10	964	0.133876	0.327775										transport along microtubule	Gene Ontology	GO:0010970	1	47	0.152014	0.282425
							macromolecular complex assembly	Gene Ontology	GO:0065003	8	727	0.134359	0.327775										heart development	Gene Ontology	GO:0007507	2	200	0.152125	0.282425
							plasma lipoprotein particle	Gene Ontology	GO:0034358	1	20	0.135095	0.327775										membrane organization	Gene Ontology	GO:0061024	3	394	0.154756	0.286712
							peptidyl-lysine trimethylation	Gene Ontology	GO:0018023	1	20	0.135095	0.327775										regulation of cAMP metabolic process	Gene Ontology	GO:0030814	1	48	0.154926	0.286712
							positive regulation of response to biotic stimulus	Gene Ontology	GO:0002833	1	20	0.135095	0.327775										cAMP biosynthetic process	Gene Ontology	GO:0006171	1	48	0.154926	0.286712
							regulation of neurotransmitter secretion	Gene Ontology	GO:0046928	1	20	0.135095	0.327775										single-organism organelle organization	Gene Ontology	GO:1902589	5	828	0.155693	0.287514
							S-acyltransferase activity	Gene Ontology	GO:0016417	1	20	0.135095	0.327775										single-organism cellular process	Gene Ontology	GO:0044763	24	5768	0.155858	0.287514
							regulation of DNA-templated transcription in response to stress	Gene Ontology	GO:0043620	1	20	0.135095	0.327775										cellular macromolecule metabolic process	Gene Ontology	GO:0044260	18	4126	0.156245	0.287514
							type 2 immune response	Gene Ontology	GO:0042092	1	20	0.135095	0.327775										single organism signaling	Gene Ontology	GO:0044700	13	2803	0.156471	0.287514
							glycerolipid catabolic process	Gene Ontology	GO:0046503	1	20	0.135095	0.327775										angiogenesis	Gene Ontology	GO:0001525	2	204	0.156903	0.287514
							positive regulation of lyase activity	Gene Ontology	GO:0051349	1	20	0.135095	0.327775										signaling	Gene Ontology	GO:0023052	13	2806	0.157379	0.287514
							peptidyl-tyrosine autophosphorylation	Gene Ontology	GO:0038083	1	20	0.135095	0.327775										camera-type eye morphogenesis	Gene Ontology	GO:0048593	1	49	0.157828	0.287514
							protein-lipid complex	Gene Ontology	GO:0032994	1	20	0.135095	0.327775										unsaturated fatty acid metabolic process	Gene Ontology	GO:0033559	1	49	0.157828	0.287514
							cardiac muscle hypertrophy	Gene Ontology	GO:0003300	1	20	0.135095	0.327775										positive regulation of cell growth	Gene Ontology	GO:0030307	1	49	0.157828	0.287514
							thiolester hydrolase activity	Gene Ontology	GO:0016790	1	20	0.135095	0.327775										determination of bilateral symmetry	Gene Ontology	GO:0009855	1	49	0.157828	0.287514
							visual behavior	Gene Ontology	GO:0007632	1	20	0.135095	0.327775										response to interleukin-1	Gene Ontology	GO:0070555	1	49	0.157828	0.287514
							O-acyltransferase activity	Gene Ontology	GO:0008374	1	20	0.135095	0.327775										cellular response to acid chemical	Gene Ontology	GO:0071229	1	49	0.157828	0.287514
							regulation of extrinsic apoptotic signaling pathway in absence of ligand	Gene Ontology	GO:2001239	1	20	0.135095	0.327775										histone lysine methylation	Gene Ontology	GO:0034968	1	49	0.157828	0.287514
							developmental induction	Gene Ontology	GO:0031128	1	20	0.135095	0.327775										carbon-oxygen lyase activity	Gene Ontology	GO:0016835	1	49	0.157828	0.287514
							modified amino acid binding	Gene Ontology	GO:0072341	1	20	0.135095	0.327775										nuclear part	Gene Ontology	GO:0044428	9	1790	0.158134	0.287771
							positive regulation of cyclase activity	Gene Ontology	GO:0031281	1	20	0.135095	0.327775										biological regulation	Gene Ontology	GO:0065007	23	5505	0.159277	0.289549
							lipoprotein particle	Gene Ontology	GO:1990777	1	20	0.135095	0.327775										cellular nitrogen compound metabolic process	Gene Ontology	GO:0034641	14	3074	0.159458	0.289578
							aorta development	Gene Ontology	GO:0035904	1	20	0.135095	0.327775										animal organ development	Gene Ontology	GO:0048513	7	1306	0.160356	0.290362
							nucleoside binding	Gene Ontology	GO:0001882	10	967	0.135783	0.329114										negative regulation of immune response	Gene Ontology	GO:0050777	1	50	0.160721	0.290362
							regulation of biosynthetic process	Gene Ontology	GO:0009889	17	1842	0.136776	0.33108										vitamin binding	Gene Ontology	GO:0019842	1	50	0.160721	0.290362
							regulation of neuron death	Gene Ontology	GO:1901214	2	92	0.13687	0.33108										specification of symmetry	Gene Ontology	GO:0009799	1	50	0.160721	0.290362
							proteasomal protein catabolic process	Gene Ontology	GO:0010498	3	184	0.138483	0.332824										erythrocyte differentiation	Gene Ontology	GO:0030218	1	50	0.160721	0.290362
							cell morphogenesis involved in neuron differentiation	Gene Ontology	GO:0048667	3	184	0.138483	0.332824										histone modification	Gene Ontology	GO:0016570	2	208	0.16171	0.291846
							nucleoside metabolic process	Gene Ontology	GO:0009116	3	184	0.138483	0.332824										growth	Gene Ontology	GO:0040007	3	403	0.162152	0.292342
							regulation of vesicle-mediated transport	Gene Ontology	GO:0060627	3	185	0.140064	0.332824										cellular component disassembly	Gene Ontology	GO:0022411	2	209	0.162916	0.292544
							regulation of erythrocyte differentiation	Gene Ontology	GO:0045646	1	21	0.141055	0.332824										innate immune response-activating signal transduction	Gene Ontology	GO:0002758	1	51	0.163604	0.292544
							U2-type spliceosomal complex	Gene Ontology	GO:0005684	1	21	0.141055	0.332824										cytoskeleton-dependent intracellular transport	Gene Ontology	GO:0030705	1	51	0.163604	0.292544
							cellular response to heat	Gene Ontology	GO:0034605	1	21	0.141055	0.332824										nucleotide phosphorylation	Gene Ontology	GO:0046939	1	51	0.163604	0.292544
							mast cell degranulation	Gene Ontology	GO:0043303	1	21	0.141055	0.332824										endothelial cell proliferation	Gene Ontology	GO:0001935	1	51	0.163604	0.292544
							regulation of gastrulation	Gene Ontology	GO:0010470	1	21	0.141055	0.332824										receptor signaling protein activity	Gene Ontology	GO:0005057	1	51	0.163604	0.292544
							negative regulation of mRNA processing	Gene Ontology	GO:0050686	1	21	0.141055	0.332824										pattern recognition receptor signaling pathway	Gene Ontology	GO:0002221	1	51	0.163604	0.292544
							sterol binding	Gene Ontology	GO:0032934	1	21	0.141055	0.332824										regulation of peptidase activity	Gene Ontology	GO:0052547	2	210	0.164123	0.293173
							phosphatidylcholine metabolic process	Gene Ontology	GO:0046470	1	21	0.141055	0.332824										response to biotic stimulus	Gene Ontology	GO:0009607	3	406	0.164642	0.29356
							regulation of lipid storage	Gene Ontology	GO:0010883	1	21	0.141055	0.332824										negative regulation of cellular biosynthetic process	Gene Ontology	GO:0031327	4	620	0.164996	0.29356
							regulation of response to oxidative stress	Gene Ontology	GO:1902882	1	21	0.141055	0.332824										nucleic acid metabolic process	Gene Ontology	GO:0090304	11	2318	0.166363	0.29356
							mast cell activation involved in immune response	Gene Ontology	GO:0002279	1	21	0.141055	0.332824										erythrocyte homeostasis	Gene Ontology	GO:0034101	1	52	0.166477	0.29356
							axo-dendritic transport	Gene Ontology	GO:0008088	1	21	0.141055	0.332824										retina development in camera-type eye	Gene Ontology	GO:0060041	1	52	0.166477	0.29356
							negative regulation of chromatin organization	Gene Ontology	GO:1905268	1	21	0.141055	0.332824										lipid homeostasis	Gene Ontology	GO:0055088	1	52	0.166477	0.29356
							cellular zinc ion homeostasis	Gene Ontology	GO:0006882	1	21	0.141055	0.332824										pyruvate metabolic process	Gene Ontology	GO:0006090	1	52	0.166477	0.29356
							autonomic nervous system development	Gene Ontology	GO:0048483	1	21	0.141055	0.332824										cardiac chamber morphogenesis	Gene Ontology	GO:0003206	1	52	0.166477	0.29356
							regulation of organ formation	Gene Ontology	GO:0003156	1	21	0.141055	0.332824										cellular transition metal ion homeostasis	Gene Ontology	GO:0046916	1	52	0.166477	0.29356
							scaffold protein binding	Gene Ontology	GO:0097110	1	21	0.141055	0.332824										regulation of muscle contraction	Gene Ontology	GO:0006937	1	52	0.166477	0.29356
							intercalated disc	Gene Ontology	GO:0014704	1	21	0.141055	0.332824										metal ion homeostasis	Gene Ontology	GO:0055065	2	212	0.166544	0.29356
							spliceosomal tri-snRNP complex	Gene Ontology	GO:0097526	1	21	0.141055	0.332824										covalent chromatin modification	Gene Ontology	GO:0016569	2	212	0.166544	0.29356
							negative regulation of carbohydrate metabolic process	Gene Ontology	GO:0045912	1	21	0.141055	0.332824										negative regulation of metabolic process	Gene Ontology	GO:0009892	6	1081	0.166692	0.29356
							regulation of insulin secretion involved in cellular response to glucose stimulus	Gene Ontology	GO:0061178	1	21	0.141055	0.332824										chromatin binding	Gene Ontology	GO:0003682	2	213	0.167757	0.295137
							organic substance metabolic process	Gene Ontology	GO:0071704	43	5344	0.141235	0.332921										cell communication	Gene Ontology	GO:0007154	13	2841	0.168188	0.295598
							neuron apoptotic process	Gene Ontology	GO:0051402	2	94	0.141568	0.333379										negative regulation of biosynthetic process	Gene Ontology	GO:0009890	4	626	0.168979	0.296689
							extracellular region	Gene Ontology	GO:0005576	19	2111	0.142014	0.334102										negative regulation of chromosome organization	Gene Ontology	GO:2001251	1	53	0.16934	0.296727
							purine ribonucleotide binding	Gene Ontology	GO:0032555	10	979	0.143558	0.336631										regulation of insulin secretion	Gene Ontology	GO:0050796	1	53	0.16934	0.296727
							lymphocyte mediated immunity	Gene Ontology	GO:0002449	2	95	0.14393	0.336631										positive regulation of cellular protein metabolic process	Gene Ontology	GO:0032270	4	627	0.169646	0.296965
							protein polyubiquitination	Gene Ontology	GO:0000209	2	95	0.14393	0.336631										response to bacterium	Gene Ontology	GO:0009617	2	215	0.170187	0.297614
							ubiquitin protein ligase activity	Gene Ontology	GO:0061630	2	95	0.14393	0.336631										binding	Gene Ontology	GO:0005488	25	6112	0.171089	0.298139
							regulation of protein modification by small protein conjugation or removal	Gene Ontology	GO:1903320	2	95	0.14393	0.336631										regulation of wound healing	Gene Ontology	GO:0061041	1	54	0.172194	0.298139
							heart morphogenesis	Gene Ontology	GO:0003007	2	95	0.14393	0.336631										embryonic epithelial tube formation	Gene Ontology	GO:0001838	1	54	0.172194	0.298139
							transition metal ion binding	Gene Ontology	GO:0046914	8	741	0.144833	0.338107										pallium development	Gene Ontology	GO:0021543	1	54	0.172194	0.298139
							regulation of protein serine/threonine kinase activity	Gene Ontology	GO:0071900	3	188	0.144843	0.338107										epithelial tube formation	Gene Ontology	GO:0072175	1	54	0.172194	0.298139
							generation of neurons	Gene Ontology	GO:0048699	6	510	0.145631	0.338805										negative regulation of defense response	Gene Ontology	GO:0031348	1	54	0.172194	0.298139
							cellular response to organic cyclic compound	Gene Ontology	GO:0071407	3	189	0.146448	0.338805										hematopoietic progenitor cell differentiation	Gene Ontology	GO:0002244	1	54	0.172194	0.298139
							regulation of neuron differentiation	Gene Ontology	GO:0045664	3	189	0.146448	0.338805										regulation of reactive oxygen species metabolic process	Gene Ontology	GO:2000377	1	54	0.172194	0.298139
							purine nucleotide binding	Gene Ontology	GO:0017076	10	984	0.146865	0.338805										negative regulation of nitrogen compound metabolic process	Gene Ontology	GO:0051172	4	633	0.173668	0.299851
							cranial nerve development	Gene Ontology	GO:0021545	1	22	0.146975	0.338805										transcription factor binding	Gene Ontology	GO:0008134	2	218	0.173843	0.299851
							muscle hypertrophy	Gene Ontology	GO:0014896	1	22	0.146975	0.338805										cardiovascular system development	Gene Ontology	GO:0072358	3	417	0.173869	0.299851
							zinc ion homeostasis	Gene Ontology	GO:0055069	1	22	0.146975	0.338805										circulatory system development	Gene Ontology	GO:0072359	3	417	0.173869	0.299851
							cellular response to drug	Gene Ontology	GO:0035690	1	22	0.146975	0.338805										mesoderm development	Gene Ontology	GO:0007498	1	55	0.175038	0.300335
							mast cell mediated immunity	Gene Ontology	GO:0002448	1	22	0.146975	0.338805										positive regulation of angiogenesis	Gene Ontology	GO:0045766	1	55	0.175038	0.300335
							regulation of cardiac muscle tissue development	Gene Ontology	GO:0055024	1	22	0.146975	0.338805										regulation of endothelial cell migration	Gene Ontology	GO:0010594	1	55	0.175038	0.300335
							mRNA 3'-UTR binding	Gene Ontology	GO:0003730	1	22	0.146975	0.338805										activation of innate immune response	Gene Ontology	GO:0002218	1	55	0.175038	0.300335
							cytoplasmic stress granule	Gene Ontology	GO:0010494	1	22	0.146975	0.338805										nucleoside diphosphate metabolic process	Gene Ontology	GO:0009132	1	55	0.175038	0.300335
							striated muscle hypertrophy	Gene Ontology	GO:0014897	1	22	0.146975	0.338805										cellular component organization or biogenesis	Gene Ontology	GO:0071840	13	2863	0.175181	0.300335
							regulation of response to stress	Gene Ontology	GO:0080134	6	512	0.147498	0.339683										cytosol	Gene Ontology	GO:0005829	5	865	0.176481	0.302266
							ubiquitin-like protein ligase activity	Gene Ontology	GO:0061659	2	97	0.148679	0.341748										digestive tract development	Gene Ontology	GO:0048565	1	56	0.177872	0.302573
							adaptive immune response based on somatic recombination of immune receptors built from immunoglobulin superfamily domains	Gene Ontology	GO:0002460	2	97	0.148679	0.341748										organ growth	Gene Ontology	GO:0035265	1	56	0.177872	0.302573
							ribonucleotide binding	Gene Ontology	GO:0032553	10	988	0.14954	0.343381										epithelial to mesenchymal transition	Gene Ontology	GO:0001837	1	56	0.177872	0.302573
							glycosyl compound metabolic process	Gene Ontology	GO:1901657	3	191	0.149675	0.343381										transcriptional repressor activity, RNA polymerase II core promoter proximal region sequence-specific binding	Gene Ontology	GO:0001078	1	56	0.177872	0.302573
							membrane-bounded vesicle	Gene Ontology	GO:0031988	15	1614	0.150354	0.34461										regulation of G-protein coupled receptor protein signaling pathway	Gene Ontology	GO:0008277	1	56	0.177872	0.302573
							positive regulation of growth	Gene Ontology	GO:0045927	2	98	0.151065	0.344749										mammary gland development	Gene Ontology	GO:0030879	1	56	0.177872	0.302573
							late endosome	Gene Ontology	GO:0005770	2	98	0.151065	0.344749										peptidyl-lysine methylation	Gene Ontology	GO:0018022	1	56	0.177872	0.302573
							regulation of organelle organization	Gene Ontology	GO:0033043	6	516	0.151264	0.344749										cAMP metabolic process	Gene Ontology	GO:0046058	1	57	0.180697	0.305889
							immune system development	Gene Ontology	GO:0002520	5	404	0.151817	0.344749										regulation of embryonic development	Gene Ontology	GO:0045995	1	57	0.180697	0.305889
							cell death in response to oxidative stress	Gene Ontology	GO:0036473	1	23	0.152855	0.344749										columnar/cuboidal epithelial cell differentiation	Gene Ontology	GO:0002065	1	57	0.180697	0.305889
							regulation of lymphocyte apoptotic process	Gene Ontology	GO:0070228	1	23	0.152855	0.344749										cellular response to insulin stimulus	Gene Ontology	GO:0032869	1	57	0.180697	0.305889
							regulation of cardiac muscle contraction	Gene Ontology	GO:0055117	1	23	0.152855	0.344749										gamete generation	Gene Ontology	GO:0007276	2	224	0.181195	0.306436
							extracellular matrix binding	Gene Ontology	GO:0050840	1	23	0.152855	0.344749										regulation of tube size	Gene Ontology	GO:0035150	1	58	0.183512	0.308212
							mesenchyme morphogenesis	Gene Ontology	GO:0072132	1	23	0.152855	0.344749										regulation of blood vessel size	Gene Ontology	GO:0050880	1	58	0.183512	0.308212
							negative regulation of mRNA metabolic process	Gene Ontology	GO:1903312	1	23	0.152855	0.344749										single-organism carbohydrate catabolic process	Gene Ontology	GO:0044724	1	58	0.183512	0.308212
							cell projection cytoplasm	Gene Ontology	GO:0032838	1	23	0.152855	0.344749										kidney epithelium development	Gene Ontology	GO:0072073	1	58	0.183512	0.308212
							T cell apoptotic process	Gene Ontology	GO:0070231	1	23	0.152855	0.344749										pigment granule	Gene Ontology	GO:0048770	1	58	0.183512	0.308212
							regulation of calcium ion-dependent exocytosis	Gene Ontology	GO:0017158	1	23	0.152855	0.344749										melanosome	Gene Ontology	GO:0042470	1	58	0.183512	0.308212
							telencephalon cell migration	Gene Ontology	GO:0022029	1	23	0.152855	0.344749										kinase binding	Gene Ontology	GO:0019900	2	226	0.183657	0.308212
							positive regulation of lipase activity	Gene Ontology	GO:0060193	1	23	0.152855	0.344749										cellular response to light stimulus	Gene Ontology	GO:0071482	1	59	0.186318	0.311481
							osteoblast differentiation	Gene Ontology	GO:0001649	2	99	0.153459	0.345787										positive regulation of NF-kappaB transcription factor activity	Gene Ontology	GO:0051092	1	59	0.186318	0.311481
							primary metabolic process	Gene Ontology	GO:0044238	41	5107	0.154207	0.347146										positive regulation of epithelial cell proliferation	Gene Ontology	GO:0050679	1	59	0.186318	0.311481
							cofactor metabolic process	Gene Ontology	GO:0051186	3	194	0.154559	0.347289										positive regulation of apoptotic process	Gene Ontology	GO:0043065	2	229	0.187359	0.312921
							positive regulation of immune response	Gene Ontology	GO:0050778	3	194	0.154559	0.347289										negative regulation of multicellular organismal process	Gene Ontology	GO:0051241	3	433	0.18755	0.312923
							cell projection membrane	Gene Ontology	GO:0031253	2	100	0.155861	0.349558										receptor binding	Gene Ontology	GO:0005102	4	654	0.18801	0.312923
							positive regulation of protein phosphorylation	Gene Ontology	GO:0001934	5	408	0.156169	0.349664										positive regulation of programmed cell death	Gene Ontology	GO:0043068	2	230	0.188595	0.312923
							cilium	Gene Ontology	GO:0005929	3	195	0.156199	0.349664										regulation of cytokine production	Gene Ontology	GO:0001817	2	230	0.188595	0.312923
							epithelial cell migration	Gene Ontology	GO:0010631	2	101	0.158269	0.350675										tube formation	Gene Ontology	GO:0035148	1	60	0.189115	0.312923
							positive regulation of osteoblast differentiation	Gene Ontology	GO:0045669	1	24	0.158694	0.350675										digestive system development	Gene Ontology	GO:0055123	1	60	0.189115	0.312923
							insulin secretion involved in cellular response to glucose stimulus	Gene Ontology	GO:0035773	1	24	0.158694	0.350675										neural precursor cell proliferation	Gene Ontology	GO:0061351	1	60	0.189115	0.312923
							regulation of stem cell proliferation	Gene Ontology	GO:0072091	1	24	0.158694	0.350675										formation of primary germ layer	Gene Ontology	GO:0001704	1	60	0.189115	0.312923
							mast cell activation	Gene Ontology	GO:0045576	1	24	0.158694	0.350675										axon part	Gene Ontology	GO:0033267	1	60	0.189115	0.312923
							protein localization to vacuole	Gene Ontology	GO:0072665	1	24	0.158694	0.350675										regulation of cellular protein metabolic process	Gene Ontology	GO:0032268	6	1125	0.189151	0.312923
							sarcoplasmic reticulum	Gene Ontology	GO:0016529	1	24	0.158694	0.350675										autophagy	Gene Ontology	GO:0006914	2	231	0.189832	0.313613
							regulation of steroid biosynthetic process	Gene Ontology	GO:0050810	1	24	0.158694	0.350675										signal transducer activity	Gene Ontology	GO:0004871	5	888	0.189927	0.313613
							organellar small ribosomal subunit	Gene Ontology	GO:0000314	1	24	0.158694	0.350675										tissue remodeling	Gene Ontology	GO:0048771	1	61	0.191901	0.315383
							regulation of plasma lipoprotein particle levels	Gene Ontology	GO:0097006	1	24	0.158694	0.350675										microtubule organizing center part	Gene Ontology	GO:0044450	1	61	0.191901	0.315383
							mitochondrial small ribosomal subunit	Gene Ontology	GO:0005763	1	24	0.158694	0.350675										regulation of response to wounding	Gene Ontology	GO:1903034	1	61	0.191901	0.315383
							negative regulation of osteoblast differentiation	Gene Ontology	GO:0045668	1	24	0.158694	0.350675										positive regulation of vasculature development	Gene Ontology	GO:1904018	1	61	0.191901	0.315383
							regulation of neurotransmitter transport	Gene Ontology	GO:0051588	1	24	0.158694	0.350675										positive regulation of protein metabolic process	Gene Ontology	GO:0051247	4	661	0.192877	0.316688
							nucleosome binding	Gene Ontology	GO:0031491	1	24	0.158694	0.350675										negative regulation of neuron apoptotic process	Gene Ontology	GO:0043524	1	62	0.194679	0.317854
							positive regulation of cellular component biogenesis	Gene Ontology	GO:0044089	3	197	0.159494	0.352117										negative regulation of hemopoiesis	Gene Ontology	GO:1903707	1	62	0.194679	0.317854
							epithelium migration	Gene Ontology	GO:0090132	2	102	0.160685	0.354045										regulation of fat cell differentiation	Gene Ontology	GO:0045598	1	62	0.194679	0.317854
							regulation of phosphate metabolic process	Gene Ontology	GO:0019220	8	762	0.161283	0.354045										positive regulation of mitotic cell cycle	Gene Ontology	GO:0045931	1	62	0.194679	0.317854
							regulation of phosphorus metabolic process	Gene Ontology	GO:0051174	8	762	0.161283	0.354045										carbohydrate catabolic process	Gene Ontology	GO:0016052	1	62	0.194679	0.317854
							single-organism metabolic process	Gene Ontology	GO:0044710	18	2024	0.162397	0.354045										system process	Gene Ontology	GO:0003008	5	897	0.195291	0.318556
							neuron projection morphogenesis	Gene Ontology	GO:0048812	3	199	0.16281	0.354045										pyridine nucleotide metabolic process	Gene Ontology	GO:0019362	1	63	0.197447	0.320278
							protein kinase binding	Gene Ontology	GO:0019901	3	199	0.16281	0.354045										positive regulation of leukocyte differentiation	Gene Ontology	GO:1902107	1	63	0.197447	0.320278
							germ cell development	Gene Ontology	GO:0007281	2	103	0.163108	0.354045										nicotinamide nucleotide metabolic process	Gene Ontology	GO:0046496	1	63	0.197447	0.320278
							nucleotide metabolic process	Gene Ontology	GO:0009117	4	305	0.164375	0.354045										transforming growth factor beta receptor signaling pathway	Gene Ontology	GO:0007179	1	63	0.197447	0.320278
							inner ear receptor cell differentiation	Gene Ontology	GO:0060113	1	25	0.164494	0.354045										carboxylic ester hydrolase activity	Gene Ontology	GO:0052689	1	63	0.197447	0.320278
							regulation of DNA-templated transcription, elongation	Gene Ontology	GO:0032784	1	25	0.164494	0.354045										positive regulation of cell death	Gene Ontology	GO:0010942	2	238	0.198527	0.321731
							positive regulation of insulin secretion	Gene Ontology	GO:0032024	1	25	0.164494	0.354045										response to mitochondrial depolarisation	Gene Ontology	GO:0098780	1	64	0.200206	0.323253
							transcription elongation factor complex	Gene Ontology	GO:0008023	1	25	0.164494	0.354045										cardiac chamber development	Gene Ontology	GO:0003205	1	64	0.200206	0.323253
							platelet aggregation	Gene Ontology	GO:0070527	1	25	0.164494	0.354045										regulation of peptide hormone secretion	Gene Ontology	GO:0090276	1	64	0.200206	0.323253
							outflow tract morphogenesis	Gene Ontology	GO:0003151	1	25	0.164494	0.354045										mitophagy in response to mitochondrial depolarization	Gene Ontology	GO:0098779	1	64	0.200206	0.323253
							transcription elongation from RNA polymerase II promoter	Gene Ontology	GO:0006368	1	25	0.164494	0.354045										cellular response to stimulus	Gene Ontology	GO:0051716	14	3205	0.200496	0.323422
							forebrain cell migration	Gene Ontology	GO:0021885	1	25	0.164494	0.354045										myeloid cell homeostasis	Gene Ontology	GO:0002262	1	65	0.202955	0.324097
							RNA polymerase II core promoter sequence-specific DNA binding	Gene Ontology	GO:0000979	1	25	0.164494	0.354045										pyridine-containing compound metabolic process	Gene Ontology	GO:0072524	1	65	0.202955	0.324097
							mRNA polyadenylation	Gene Ontology	GO:0006378	1	25	0.164494	0.354045										transcription corepressor activity	Gene Ontology	GO:0003714	1	65	0.202955	0.324097
							morphogenesis of an epithelial sheet	Gene Ontology	GO:0002011	1	25	0.164494	0.354045										macromitophagy	Gene Ontology	GO:0000423	1	65	0.202955	0.324097
							ceramide biosynthetic process	Gene Ontology	GO:0046513	1	25	0.164494	0.354045										protein ubiquitination involved in ubiquitin-dependent protein catabolic process	Gene Ontology	GO:0042787	1	65	0.202955	0.324097
							mechanoreceptor differentiation	Gene Ontology	GO:0042490	1	25	0.164494	0.354045										cytosolic transport	Gene Ontology	GO:0016482	1	65	0.202955	0.324097
							central nervous system neuron development	Gene Ontology	GO:0021954	1	25	0.164494	0.354045										hormone metabolic process	Gene Ontology	GO:0042445	1	65	0.202955	0.324097
							embryonic pattern specification	Gene Ontology	GO:0009880	1	25	0.164494	0.354045										insulin secretion	Gene Ontology	GO:0030073	1	65	0.202955	0.324097
							chromatin modification	Gene Ontology	GO:0016568	1	25	0.164494	0.354045										negative regulation of multi-organism process	Gene Ontology	GO:0043901	1	65	0.202955	0.324097
							positive regulation of myeloid leukocyte differentiation	Gene Ontology	GO:0002763	1	25	0.164494	0.354045										blood vessel morphogenesis	Gene Ontology	GO:0048514	2	242	0.203518	0.324403
							spliceosomal complex assembly	Gene Ontology	GO:0000245	1	25	0.164494	0.354045										organophosphate biosynthetic process	Gene Ontology	GO:0090407	2	242	0.203518	0.324403
							negative regulation of BMP signaling pathway	Gene Ontology	GO:0030514	1	25	0.164494	0.354045										regulation of muscle cell differentiation	Gene Ontology	GO:0051147	1	66	0.205695	0.327276
							peptidase activity, acting on L-amino acid peptides	Gene Ontology	GO:0070011	4	307	0.167025	0.358849										regulation of peptide secretion	Gene Ontology	GO:0002791	1	66	0.205695	0.327276
							regulation of cellular response to growth factor stimulus	Gene Ontology	GO:0090287	2	105	0.167973	0.360242										neuron differentiation	Gene Ontology	GO:0030182	3	455	0.206809	0.32875
							regulation of angiogenesis	Gene Ontology	GO:0045765	2	105	0.167973	0.360242										regulation of immune response	Gene Ontology	GO:0050776	2	245	0.207271	0.329184
							nucleoside phosphate metabolic process	Gene Ontology	GO:0006753	4	308	0.168356	0.360741										regulation of cell shape	Gene Ontology	GO:0008360	1	67	0.208426	0.32953
							regulation of biological process	Gene Ontology	GO:0050789	41	5152	0.169688	0.360967										positive regulation of multi-organism process	Gene Ontology	GO:0043902	1	67	0.208426	0.32953
							RNA polymerase II distal enhancer sequence-specific DNA binding	Gene Ontology	GO:0000980	1	26	0.170253	0.360967										vascular process in circulatory system	Gene Ontology	GO:0003018	1	67	0.208426	0.32953
							RNA polyadenylation	Gene Ontology	GO:0043631	1	26	0.170253	0.360967										regulation of peptide transport	Gene Ontology	GO:0090087	1	67	0.208426	0.32953
							detection of visible light	Gene Ontology	GO:0009584	1	26	0.170253	0.360967										cell cycle	Gene Ontology	GO:0007049	4	683	0.208432	0.32953
							heart looping	Gene Ontology	GO:0001947	1	26	0.170253	0.360967										single organism reproductive process	Gene Ontology	GO:0044702	3	458	0.209472	0.330874
							scavenger receptor activity	Gene Ontology	GO:0005044	1	26	0.170253	0.360967										neural tube development	Gene Ontology	GO:0021915	1	68	0.211148	0.332619
							positive regulation of organelle assembly	Gene Ontology	GO:1902117	1	26	0.170253	0.360967										morphogenesis of embryonic epithelium	Gene Ontology	GO:0016331	1	68	0.211148	0.332619
							microtubule polymerization	Gene Ontology	GO:0046785	1	26	0.170253	0.360967										protein metabolic process	Gene Ontology	GO:0019538	12	2705	0.21139	0.332701
							kidney development	Gene Ontology	GO:0001822	2	106	0.170415	0.360967										intracellular membrane-bounded organelle	Gene Ontology	GO:0043231	22	5433	0.212905	0.334479
							muscle contraction	Gene Ontology	GO:0006936	2	106	0.170415	0.360967										epithelium development	Gene Ontology	GO:0060429	3	462	0.213034	0.334479
							positive regulation of protein complex assembly	Gene Ontology	GO:0031334	2	107	0.172863	0.365332										negative regulation of neuron death	Gene Ontology	GO:1901215	1	69	0.21386	0.334479
							tissue migration	Gene Ontology	GO:0090130	2	107	0.172863	0.365332										regulation of carbohydrate metabolic process	Gene Ontology	GO:0006109	1	69	0.21386	0.334479
							RNA polymerase II transcription factor activity, sequence-specific DNA binding	Gene Ontology	GO:0000981	4	312	0.173717	0.365332										eye morphogenesis	Gene Ontology	GO:0048592	1	69	0.21386	0.334479
							nervous system development	Gene Ontology	GO:0007399	8	778	0.174388	0.365332										inflammatory response	Gene Ontology	GO:0006954	2	251	0.2148	0.335649
							positive regulation of phosphorylation	Gene Ontology	GO:0042327	5	425	0.175231	0.365332										regulation of defense response	Gene Ontology	GO:0031347	2	252	0.216058	0.337313
							nuclear membrane	Gene Ontology	GO:0031965	2	108	0.175317	0.365332										response to insulin	Gene Ontology	GO:0032868	1	70	0.216563	0.337499
							neuron death	Gene Ontology	GO:0070997	2	108	0.175317	0.365332										placenta development	Gene Ontology	GO:0001890	1	70	0.216563	0.337499
							determination of heart left/right asymmetry	Gene Ontology	GO:0061371	1	27	0.175974	0.365332										cellular response to growth factor stimulus	Gene Ontology	GO:0071363	2	253	0.217316	0.338069
							positive regulation of muscle organ development	Gene Ontology	GO:0048636	1	27	0.175974	0.365332										cation homeostasis	Gene Ontology	GO:0055080	2	253	0.217316	0.338069
							microvillus	Gene Ontology	GO:0005902	1	27	0.175974	0.365332										embryo development	Gene Ontology	GO:0009790	3	468	0.218403	0.339276
							cell-cell contact zone	Gene Ontology	GO:0044291	1	27	0.175974	0.365332										epithelial cell differentiation	Gene Ontology	GO:0030855	2	254	0.218575	0.339276
							regulation of cyclase activity	Gene Ontology	GO:0031279	1	27	0.175974	0.365332										endothelial cell migration	Gene Ontology	GO:0043542	1	71	0.219257	0.339276
							regulation of morphogenesis of a branching structure	Gene Ontology	GO:0060688	1	27	0.175974	0.365332										positive regulation of mitochondrion organization	Gene Ontology	GO:0010822	1	71	0.219257	0.339276
							monocarboxylic acid binding	Gene Ontology	GO:0033293	1	27	0.175974	0.365332										negative regulation of cytokine production	Gene Ontology	GO:0001818	1	71	0.219257	0.339276
							sarcoplasm	Gene Ontology	GO:0016528	1	27	0.175974	0.365332										regulation of viral life cycle	Gene Ontology	GO:1903900	1	71	0.219257	0.339276
							embryonic heart tube morphogenesis	Gene Ontology	GO:0003143	1	27	0.175974	0.365332										nitrogen compound metabolic process	Gene Ontology	GO:0006807	14	3262	0.219857	0.339903
							cellular response to amino acid stimulus	Gene Ontology	GO:0071230	1	27	0.175974	0.365332										cytokine production	Gene Ontology	GO:0001816	2	256	0.221095	0.341515
							phototransduction	Gene Ontology	GO:0007602	1	27	0.175974	0.365332										structure-specific DNA binding	Gene Ontology	GO:0043566	1	72	0.221942	0.342521
							histone deacetylase complex	Gene Ontology	GO:0000118	1	27	0.175974	0.365332										response to stimulus	Gene Ontology	GO:0050896	16	3810	0.222222	0.34265
							positive regulation of muscle tissue development	Gene Ontology	GO:1901863	1	27	0.175974	0.365332										regulation of protein metabolic process	Gene Ontology	GO:0051246	6	1187	0.222716	0.343089
							positive regulation of striated muscle tissue development	Gene Ontology	GO:0045844	1	27	0.175974	0.365332										negative regulation of signal transduction	Gene Ontology	GO:0009968	3	473	0.2229	0.343089
							cellular response to oxygen-containing compound	Gene Ontology	GO:1901701	4	314	0.17642	0.365627										response to growth factor	Gene Ontology	GO:0070848	2	258	0.223618	0.343615
							peptidase activity	Gene Ontology	GO:0008233	4	314	0.17642	0.365627										BMP signaling pathway	Gene Ontology	GO:0030509	1	73	0.224618	0.343615
							adherens junction	Gene Ontology	GO:0005912	3	208	0.177985	0.368233										oxidoreduction coenzyme metabolic process	Gene Ontology	GO:0006733	1	73	0.224618	0.343615
							positive regulation of transferase activity	Gene Ontology	GO:0051347	3	208	0.177985	0.368233										histone acetylation	Gene Ontology	GO:0016573	1	73	0.224618	0.343615
							single-multicellular organism process	Gene Ontology	GO:0044707	21	2451	0.178402	0.36878										oxidoreductase activity, acting on the CH-OH group of donors, NAD or NADP as acceptor	Gene Ontology	GO:0016616	1	73	0.224618	0.343615
							multi-organism reproductive process	Gene Ontology	GO:0044703	4	316	0.179138	0.369982										ATP binding	Gene Ontology	GO:0005524	4	707	0.225813	0.345141
							ubiquitin-protein transferase activity	Gene Ontology	GO:0004842	3	209	0.179695	0.370813										serine-type endopeptidase activity	Gene Ontology	GO:0004252	1	74	0.227285	0.346969
							negative regulation of growth	Gene Ontology	GO:0045926	2	110	0.180241	0.371303										inorganic ion homeostasis	Gene Ontology	GO:0098771	2	261	0.227407	0.346969
							immune response-regulating signaling pathway	Gene Ontology	GO:0002764	2	110	0.180241	0.371303										GTP binding	Gene Ontology	GO:0005525	2	262	0.228671	0.3481
							regulation of cell development	Gene Ontology	GO:0060284	4	317	0.180502	0.371349										tube development	Gene Ontology	GO:0035295	2	262	0.228671	0.3481
							leukocyte degranulation	Gene Ontology	GO:0043299	1	28	0.181655	0.371349										cellular response to cytokine stimulus	Gene Ontology	GO:0071345	2	263	0.229935	0.3481
							regulation of lyase activity	Gene Ontology	GO:0051339	1	28	0.181655	0.371349										cardiac muscle tissue development	Gene Ontology	GO:0048738	1	75	0.229943	0.3481
							regulation of neural precursor cell proliferation	Gene Ontology	GO:2000177	1	28	0.181655	0.371349										internal peptidyl-lysine acetylation	Gene Ontology	GO:0018393	1	75	0.229943	0.3481
							forebrain neuron differentiation	Gene Ontology	GO:0021879	1	28	0.181655	0.371349										positive regulation of phosphate metabolic process	Gene Ontology	GO:0045937	3	481	0.230134	0.3481
							associative learning	Gene Ontology	GO:0008306	1	28	0.181655	0.371349										positive regulation of phosphorus metabolic process	Gene Ontology	GO:0010562	3	481	0.230134	0.3481
							mRNA 3'-end processing	Gene Ontology	GO:0031124	1	28	0.181655	0.371349										cellular component organization	Gene Ontology	GO:0016043	12	2755	0.23014	0.3481
							microtubule bundle formation	Gene Ontology	GO:0001578	1	28	0.181655	0.371349										negative regulation of cell proliferation	Gene Ontology	GO:0008285	2	265	0.232466	0.351313
							neuroepithelial cell differentiation	Gene Ontology	GO:0060563	1	28	0.181655	0.371349										peptidyl-lysine acetylation	Gene Ontology	GO:0018394	1	77	0.235232	0.355186
							pattern specification process	Gene Ontology	GO:0007389	3	211	0.183128	0.374043										gene expression	Gene Ontology	GO:0010467	11	2503	0.23553	0.355329
							negative regulation of multicellular organismal process	Gene Ontology	GO:0051241	5	433	0.1845	0.376524										adenyl ribonucleotide binding	Gene Ontology	GO:0032559	4	721	0.23613	0.355884
							extracellular region part	Gene Ontology	GO:0044421	16	1806	0.185156	0.377285										multicellular organism development	Gene Ontology	GO:0007275	9	1979	0.236305	0.355884
							cellular process involved in reproduction in multicellular organism	Gene Ontology	GO:0022412	2	112	0.185187	0.377285										cellular response to transforming growth factor beta stimulus	Gene Ontology	GO:0071560	1	78	0.237863	0.356081
							chromatin binding	Gene Ontology	GO:0003682	3	213	0.18658	0.378376										tissue homeostasis	Gene Ontology	GO:0001894	1	78	0.237863	0.356081
							skeletal system development	Gene Ontology	GO:0001501	3	213	0.18658	0.378376										heme binding	Gene Ontology	GO:0020037	1	78	0.237863	0.356081
							peptidyl-amino acid modification	Gene Ontology	GO:0018193	6	552	0.187029	0.378376										cellular response to peptide hormone stimulus	Gene Ontology	GO:0071375	1	78	0.237863	0.356081
							negative regulation of transporter activity	Gene Ontology	GO:0032410	1	29	0.187298	0.378376										cilium assembly	Gene Ontology	GO:0042384	1	78	0.237863	0.356081
							regulation of cytokine-mediated signaling pathway	Gene Ontology	GO:0001959	1	29	0.187298	0.378376										response to transforming growth factor beta	Gene Ontology	GO:0071559	1	78	0.237863	0.356081
							artery development	Gene Ontology	GO:0060840	1	29	0.187298	0.378376										multicellular organismal reproductive process	Gene Ontology	GO:0048609	2	270	0.238801	0.356342
							lymphocyte homeostasis	Gene Ontology	GO:0002260	1	29	0.187298	0.378376										adenyl nucleotide binding	Gene Ontology	GO:0030554	4	725	0.239099	0.356342
							p53 binding	Gene Ontology	GO:0002039	1	29	0.187298	0.378376										immune system process	Gene Ontology	GO:0002376	5	969	0.240033	0.356342
							lipopolysaccharide-mediated signaling pathway	Gene Ontology	GO:0031663	1	29	0.187298	0.378376										regulation of growth	Gene Ontology	GO:0040008	2	271	0.24007	0.356342
							alcohol binding	Gene Ontology	GO:0043178	1	29	0.187298	0.378376										tissue morphogenesis	Gene Ontology	GO:0048729	2	271	0.24007	0.356342
							Ras protein signal transduction	Gene Ontology	GO:0007265	2	113	0.187667	0.378485										circadian rhythm	Gene Ontology	GO:0007623	1	79	0.240485	0.356342
							developmental maturation	Gene Ontology	GO:0021700	2	113	0.187667	0.378485										internal protein amino acid acetylation	Gene Ontology	GO:0006475	1	79	0.240485	0.356342
							response to endogenous stimulus	Gene Ontology	GO:0009719	6	553	0.188067	0.378975										positive regulation of innate immune response	Gene Ontology	GO:0045089	1	79	0.240485	0.356342
							homeostatic process	Gene Ontology	GO:0042592	7	673	0.188499	0.379526										regulation of gene expression, epigenetic	Gene Ontology	GO:0040029	1	79	0.240485	0.356342
							renal system development	Gene Ontology	GO:0072001	2	114	0.190152	0.382213										response to BMP	Gene Ontology	GO:0071772	1	79	0.240485	0.356342
							regulation of vasculature development	Gene Ontology	GO:1901342	2	114	0.190152	0.382213										cellular response to BMP stimulus	Gene Ontology	GO:0071773	1	79	0.240485	0.356342
							mRNA processing	Gene Ontology	GO:0006397	3	216	0.191789	0.382683										reproductive process	Gene Ontology	GO:0022414	3	493	0.241071	0.356884
							neurogenesis	Gene Ontology	GO:0022008	6	557	0.192245	0.382683										reproduction	Gene Ontology	GO:0000003	3	494	0.241987	0.356884
							regulation of cartilage development	Gene Ontology	GO:0061035	1	30	0.192901	0.382683										cellular macromolecule biosynthetic process	Gene Ontology	GO:0034645	10	2255	0.242355	0.356884
							double-stranded RNA binding	Gene Ontology	GO:0003725	1	30	0.192901	0.382683										innate immune response	Gene Ontology	GO:0045087	2	273	0.242607	0.356884
							epidermal growth factor receptor signaling pathway	Gene Ontology	GO:0007173	1	30	0.192901	0.382683										multicellular organism reproduction	Gene Ontology	GO:0032504	2	273	0.242607	0.356884
							organelle transport along microtubule	Gene Ontology	GO:0072384	1	30	0.192901	0.382683										cellular response to radiation	Gene Ontology	GO:0071478	1	80	0.243098	0.356884
							secretion by tissue	Gene Ontology	GO:0032941	1	30	0.192901	0.382683										regulation of neuron apoptotic process	Gene Ontology	GO:0043523	1	80	0.243098	0.356884
							response to ketone	Gene Ontology	GO:1901654	1	30	0.192901	0.382683										telencephalon development	Gene Ontology	GO:0021537	1	80	0.243098	0.356884
							dendrite morphogenesis	Gene Ontology	GO:0048813	1	30	0.192901	0.382683										guanyl ribonucleotide binding	Gene Ontology	GO:0032561	2	274	0.243877	0.357727
							positive regulation of endothelial cell migration	Gene Ontology	GO:0010595	1	30	0.192901	0.382683										guanyl nucleotide binding	Gene Ontology	GO:0019001	2	275	0.245146	0.359288
							cholesterol transport	Gene Ontology	GO:0030301	1	30	0.192901	0.382683										blood coagulation	Gene Ontology	GO:0007596	1	81	0.245702	0.359801
							protein homotetramerization	Gene Ontology	GO:0051289	1	30	0.192901	0.382683										embryonic morphogenesis	Gene Ontology	GO:0048598	2	276	0.246416	0.360544
							lymphocyte apoptotic process	Gene Ontology	GO:0070227	1	30	0.192901	0.382683										cellular response to peptide	Gene Ontology	GO:1901653	1	82	0.248298	0.361782
							detection of light stimulus	Gene Ontology	GO:0009583	1	30	0.192901	0.382683										regulation of intrinsic apoptotic signaling pathway	Gene Ontology	GO:2001242	1	82	0.248298	0.361782
							single organism cell adhesion	Gene Ontology	GO:0098602	4	326	0.192935	0.382683										hemostasis	Gene Ontology	GO:0007599	1	82	0.248298	0.361782
							anchoring junction	Gene Ontology	GO:0070161	3	217	0.193534	0.383555										microtubule-based movement	Gene Ontology	GO:0007018	1	82	0.248298	0.361782
							ubiquitin-like protein transferase activity	Gene Ontology	GO:0019787	3	218	0.195283	0.385536										transcriptional repressor activity, RNA polymerase II transcription regulatory region sequence-specific binding	Gene Ontology	GO:0001227	1	82	0.248298	0.361782
							chromosomal part	Gene Ontology	GO:0044427	5	443	0.196336	0.385536										cell surface	Gene Ontology	GO:0009986	2	278	0.248957	0.362139
							regulation of cellular localization	Gene Ontology	GO:0060341	4	329	0.197139	0.385536										blood vessel development	Gene Ontology	GO:0001568	2	278	0.248957	0.362139
							extrinsic component of membrane	Gene Ontology	GO:0019898	2	117	0.197633	0.385536										cytoplasmic part	Gene Ontology	GO:0044444	15	3618	0.249792	0.362623
							positive regulation of catabolic process	Gene Ontology	GO:0009896	2	117	0.197633	0.385536										sexual reproduction	Gene Ontology	GO:0019953	2	279	0.250228	0.362623
							cellular response to glucose stimulus	Gene Ontology	GO:0071333	1	31	0.198467	0.385536										negative regulation of cell communication	Gene Ontology	GO:0010648	3	503	0.250255	0.362623
							mammary gland epithelium development	Gene Ontology	GO:0061180	1	31	0.198467	0.385536										chromatin assembly	Gene Ontology	GO:0031497	1	83	0.250885	0.362623
							regulation of viral genome replication	Gene Ontology	GO:0045069	1	31	0.198467	0.385536										locomotory behavior	Gene Ontology	GO:0007626	1	83	0.250885	0.362623
							photoreceptor outer segment	Gene Ontology	GO:0001750	1	31	0.198467	0.385536										coagulation	Gene Ontology	GO:0050817	1	83	0.250885	0.362623
							sterol transport	Gene Ontology	GO:0015918	1	31	0.198467	0.385536										anatomical structure development	Gene Ontology	GO:0048856	10	2275	0.250993	0.362623
							embryonic heart tube development	Gene Ontology	GO:0035050	1	31	0.198467	0.385536										negative regulation of signaling	Gene Ontology	GO:0023057	3	504	0.251177	0.362623
							multicellular organismal macromolecule metabolic process	Gene Ontology	GO:0044259	1	31	0.198467	0.385536										negative regulation of nucleic acid-templated transcription	Gene Ontology	GO:1903507	3	504	0.251177	0.362623
							collagen metabolic process	Gene Ontology	GO:0032963	1	31	0.198467	0.385536										ion homeostasis	Gene Ontology	GO:0050801	2	280	0.251499	0.362623
							kinase activator activity	Gene Ontology	GO:0019209	1	31	0.198467	0.385536										macromolecule metabolic process	Gene Ontology	GO:0043170	18	4448	0.251574	0.362623
							regulation of leukocyte apoptotic process	Gene Ontology	GO:2000106	1	31	0.198467	0.385536										negative regulation of cell differentiation	Gene Ontology	GO:0045596	2	281	0.252771	0.364048
							cardiac ventricle morphogenesis	Gene Ontology	GO:0003208	1	31	0.198467	0.385536										positive regulation of ERK1 and ERK2 cascade	Gene Ontology	GO:0070374	1	84	0.253463	0.364435
							execution phase of apoptosis	Gene Ontology	GO:0097194	1	31	0.198467	0.385536										lipid binding	Gene Ontology	GO:0008289	2	282	0.254042	0.364435
							regulation of lipase activity	Gene Ontology	GO:0060191	1	31	0.198467	0.385536										symbiosis, encompassing mutualism through parasitism	Gene Ontology	GO:0044403	2	282	0.254042	0.364435
							nerve development	Gene Ontology	GO:0021675	1	31	0.198467	0.385536										signaling receptor activity	Gene Ontology	GO:0038023	4	745	0.254082	0.364435
							cargo receptor activity	Gene Ontology	GO:0038024	1	31	0.198467	0.385536										cytoplasm	Gene Ontology	GO:0005737	21	5293	0.254695	0.365015
							positive regulation of peptide hormone secretion	Gene Ontology	GO:0090277	1	31	0.198467	0.385536										interspecies interaction between organisms	Gene Ontology	GO:0044419	2	283	0.255314	0.365602
							filopodium	Gene Ontology	GO:0030175	1	31	0.198467	0.385536										nucleosome organization	Gene Ontology	GO:0034728	1	85	0.256032	0.36573
							regulation of carbohydrate biosynthetic process	Gene Ontology	GO:0043255	1	31	0.198467	0.385536										tetrapyrrole binding	Gene Ontology	GO:0046906	1	85	0.256032	0.36573
							cellular homeostasis	Gene Ontology	GO:0019725	4	330	0.198546	0.385536										cellular lipid catabolic process	Gene Ontology	GO:0044242	1	85	0.256032	0.36573
							ion binding	Gene Ontology	GO:0043167	17	1963	0.20004	0.388123										generation of neurons	Gene Ontology	GO:0048699	3	510	0.256718	0.36641
							biosynthetic process	Gene Ontology	GO:0009058	24	2901	0.201949	0.390123										negative regulation of RNA biosynthetic process	Gene Ontology	GO:1902679	3	512	0.258569	0.367884
							nucleobase-containing small molecule metabolic process	Gene Ontology	GO:0055086	4	333	0.202788	0.390123										cell migration	Gene Ontology	GO:0016477	3	512	0.258569	0.367884
							cell adhesion	Gene Ontology	GO:0007155	6	567	0.202844	0.390123										peptide hormone secretion	Gene Ontology	GO:0030072	1	86	0.258593	0.367884
							positive regulation of cAMP biosynthetic process	Gene Ontology	GO:0030819	1	32	0.203994	0.390123										reactive oxygen species metabolic process	Gene Ontology	GO:0072593	1	86	0.258593	0.367884
							DNA-templated transcription, elongation	Gene Ontology	GO:0006354	1	32	0.203994	0.390123										cilium organization	Gene Ontology	GO:0044782	1	87	0.261145	0.370008
							positive regulation of peptide secretion	Gene Ontology	GO:0002793	1	32	0.203994	0.390123										regulation of hormone secretion	Gene Ontology	GO:0046883	1	87	0.261145	0.370008
							maintenance of protein location in cell	Gene Ontology	GO:0032507	1	32	0.203994	0.390123										positive regulation of homeostatic process	Gene Ontology	GO:0032846	1	87	0.261145	0.370008
							body fluid secretion	Gene Ontology	GO:0007589	1	32	0.203994	0.390123										positive regulation of protein secretion	Gene Ontology	GO:0050714	1	87	0.261145	0.370008
							protein serine/threonine phosphatase activity	Gene Ontology	GO:0004722	1	32	0.203994	0.390123										serine-type peptidase activity	Gene Ontology	GO:0008236	1	87	0.261145	0.370008
							cellular response to monosaccharide stimulus	Gene Ontology	GO:0071326	1	32	0.203994	0.390123										peptide secretion	Gene Ontology	GO:0002790	1	88	0.263688	0.371502
							cellular response to hexose stimulus	Gene Ontology	GO:0071331	1	32	0.203994	0.390123										cellular respiration	Gene Ontology	GO:0045333	1	88	0.263688	0.371502
							amine metabolic process	Gene Ontology	GO:0009308	1	32	0.203994	0.390123										mesenchymal cell development	Gene Ontology	GO:0014031	1	88	0.263688	0.371502
							myeloid cell activation involved in immune response	Gene Ontology	GO:0002275	1	32	0.203994	0.390123										condensed chromosome	Gene Ontology	GO:0000793	1	88	0.263688	0.371502
							lipid particle	Gene Ontology	GO:0005811	1	32	0.203994	0.390123										serine hydrolase activity	Gene Ontology	GO:0017171	1	88	0.263688	0.371502
							ciliary membrane	Gene Ontology	GO:0060170	1	32	0.203994	0.390123										gastrulation	Gene Ontology	GO:0007369	1	88	0.263688	0.371502
							homotypic cell-cell adhesion	Gene Ontology	GO:0034109	1	32	0.203994	0.390123										vasculature development	Gene Ontology	GO:0001944	2	290	0.264221	0.371824
							myeloid leukocyte mediated immunity	Gene Ontology	GO:0002444	1	32	0.203994	0.390123										organelle organization	Gene Ontology	GO:0006996	8	1777	0.264342	0.371824
							interaction with symbiont	Gene Ontology	GO:0051702	1	32	0.203994	0.390123										tissue development	Gene Ontology	GO:0009888	4	759	0.264693	0.372018
							camera-type eye development	Gene Ontology	GO:0043010	2	120	0.20515	0.392022										vacuole	Gene Ontology	GO:0005773	3	519	0.265063	0.372073
							signal transduction	Gene Ontology	GO:0007165	22	2639	0.205625	0.392615										stress-activated protein kinase signaling cascade	Gene Ontology	GO:0031098	1	89	0.266223	0.372073
							biological adhesion	Gene Ontology	GO:0022610	6	571	0.207144	0.395202										meiotic cell cycle	Gene Ontology	GO:0051321	1	89	0.266223	0.372073
							chemotaxis	Gene Ontology	GO:0006935	3	225	0.207632	0.395818										oxidoreductase activity, acting on CH-OH group of donors	Gene Ontology	GO:0016614	1	89	0.266223	0.372073
							taxis	Gene Ontology	GO:0042330	3	226	0.20941	0.396518										stress-activated MAPK cascade	Gene Ontology	GO:0051403	1	89	0.266223	0.372073
							kinase binding	Gene Ontology	GO:0019900	3	226	0.20941	0.396518										regulation of phosphate metabolic process	Gene Ontology	GO:0019220	4	762	0.266978	0.372533
							regulation of cellular response to stress	Gene Ontology	GO:0080135	3	226	0.20941	0.396518										regulation of phosphorus metabolic process	Gene Ontology	GO:0051174	4	762	0.266978	0.372533
							sphingolipid biosynthetic process	Gene Ontology	GO:0030148	1	33	0.209484	0.396518										regulation of protein modification process	Gene Ontology	GO:0031399	4	763	0.267741	0.373299
							regulation of organ growth	Gene Ontology	GO:0046620	1	33	0.209484	0.396518										macromolecule biosynthetic process	Gene Ontology	GO:0009059	10	2314	0.268161	0.373587
							gluconeogenesis	Gene Ontology	GO:0006094	1	33	0.209484	0.396518										humoral immune response	Gene Ontology	GO:0006959	1	90	0.268749	0.374107
							substrate adhesion-dependent cell spreading	Gene Ontology	GO:0034446	1	33	0.209484	0.396518										chromatin assembly or disassembly	Gene Ontology	GO:0006333	1	91	0.271266	0.376711
							maintenance of protein location	Gene Ontology	GO:0045185	1	33	0.209484	0.396518										protein acetylation	Gene Ontology	GO:0006473	1	91	0.271266	0.376711
							regulation of response to cytokine stimulus	Gene Ontology	GO:0060759	1	33	0.209484	0.396518										regulation of neuron death	Gene Ontology	GO:1901214	1	92	0.273776	0.379592
							sensory organ morphogenesis	Gene Ontology	GO:0090596	2	123	0.212699	0.400435										GTPase activator activity	Gene Ontology	GO:0005096	1	92	0.273776	0.379592
							lyase activity	Gene Ontology	GO:0016829	2	123	0.212699	0.400435										response to cytokine	Gene Ontology	GO:0034097	2	298	0.274404	0.380162
							cell fate commitment	Gene Ontology	GO:0045165	2	123	0.212699	0.400435										negative regulation of RNA metabolic process	Gene Ontology	GO:0051253	3	533	0.278114	0.384996
							metabolic process	Gene Ontology	GO:0008152	44	5687	0.213143	0.400435										neuron apoptotic process	Gene Ontology	GO:0051402	1	94	0.278768	0.385291
							regulation of RNA metabolic process	Gene Ontology	GO:0051252	14	1592	0.214018	0.400435										DNA packaging	Gene Ontology	GO:0006323	1	94	0.278768	0.385291
							single organism reproductive process	Gene Ontology	GO:0044702	5	458	0.214573	0.400435										regulation of signaling	Gene Ontology	GO:0023051	6	1285	0.279496	0.385992
							ERBB signaling pathway	Gene Ontology	GO:0038127	1	34	0.214936	0.400435										viral life cycle	Gene Ontology	GO:0019058	1	95	0.281252	0.386887
							regulation of microtubule polymerization or depolymerization	Gene Ontology	GO:0031110	1	34	0.214936	0.400435										protein polyubiquitination	Gene Ontology	GO:0000209	1	95	0.281252	0.386887
							SMAD binding	Gene Ontology	GO:0046332	1	34	0.214936	0.400435										peptide transport	Gene Ontology	GO:0015833	1	95	0.281252	0.386887
							nucleotide-excision repair	Gene Ontology	GO:0006289	1	34	0.214936	0.400435										oxidoreductase activity, acting on paired donors, with incorporation or reduction of molecular oxygen	Gene Ontology	GO:0016705	1	95	0.281252	0.386887
							viral genome replication	Gene Ontology	GO:0019079	1	34	0.214936	0.400435										heart morphogenesis	Gene Ontology	GO:0003007	1	95	0.281252	0.386887
							synaptic vesicle exocytosis	Gene Ontology	GO:0016079	1	34	0.214936	0.400435										mesenchymal cell differentiation	Gene Ontology	GO:0048762	1	96	0.283727	0.389373
							positive regulation of autophagy	Gene Ontology	GO:0010508	1	34	0.214936	0.400435										response to peptide hormone	Gene Ontology	GO:0043434	1	96	0.283727	0.389373
							response to amino acid	Gene Ontology	GO:0043200	1	34	0.214936	0.400435										regulation of autophagy	Gene Ontology	GO:0010506	1	96	0.283727	0.389373
							ammonium ion metabolic process	Gene Ontology	GO:0097164	1	34	0.214936	0.400435										protein autophosphorylation	Gene Ontology	GO:0046777	1	97	0.286194	0.391835
							cellular response to carbohydrate stimulus	Gene Ontology	GO:0071322	1	34	0.214936	0.400435										carbohydrate derivative metabolic process	Gene Ontology	GO:1901135	3	544	0.288418	0.393966
							response to transition metal nanoparticle	Gene Ontology	GO:1990267	1	34	0.214936	0.400435										positive regulation of growth	Gene Ontology	GO:0045927	1	98	0.288653	0.393966
							protein homooligomerization	Gene Ontology	GO:0051260	2	124	0.215222	0.400435										protein kinase regulator activity	Gene Ontology	GO:0019887	1	98	0.288653	0.393966
							metal ion binding	Gene Ontology	GO:0046872	16	1857	0.215452	0.400553										positive regulation of I-kappaB kinase/NF-kappaB signaling	Gene Ontology	GO:0043123	1	99	0.291103	0.396381
							cellular response to stimulus	Gene Ontology	GO:0051716	26	3205	0.217923	0.404419										regulation of mitochondrion organization	Gene Ontology	GO:0010821	1	99	0.291103	0.396381
							lipid metabolic process	Gene Ontology	GO:0006629	6	581	0.218036	0.404419										immune response-activating signal transduction	Gene Ontology	GO:0002757	1	100	0.293545	0.398154
							leukocyte migration	Gene Ontology	GO:0050900	2	126	0.220275	0.406204										cell projection membrane	Gene Ontology	GO:0031253	1	100	0.293545	0.398154
							axon	Gene Ontology	GO:0030424	2	126	0.220275	0.406204										Golgi vesicle transport	Gene Ontology	GO:0048193	1	100	0.293545	0.398154
							positive regulation of viral life cycle	Gene Ontology	GO:1903902	1	35	0.220351	0.406204										cell motility	Gene Ontology	GO:0048870	3	551	0.294994	0.3995
							organ formation	Gene Ontology	GO:0048645	1	35	0.220351	0.406204										localization of cell	Gene Ontology	GO:0051674	3	551	0.294994	0.3995
							transcriptional repressor complex	Gene Ontology	GO:0017053	1	35	0.220351	0.406204										GTPase regulator activity	Gene Ontology	GO:0030695	1	101	0.295978	0.400212
							enhancer sequence-specific DNA binding	Gene Ontology	GO:0001158	1	35	0.220351	0.406204										cilium morphogenesis	Gene Ontology	GO:0060271	1	101	0.295978	0.400212
							hexose biosynthetic process	Gene Ontology	GO:0019319	1	35	0.220351	0.406204										regulation of proteolysis	Gene Ontology	GO:0030162	2	316	0.297296	0.401373
							cytosolic small ribosomal subunit	Gene Ontology	GO:0022627	1	35	0.220351	0.406204										multi-organism reproductive process	Gene Ontology	GO:0044703	2	316	0.297296	0.401373
							purine ribonucleoside triphosphate binding	Gene Ontology	GO:0035639	9	957	0.221002	0.407091										negative regulation of response to external stimulus	Gene Ontology	GO:0032102	1	102	0.298404	0.402155
							negative regulation of nucleobase-containing compound metabolic process	Gene Ontology	GO:0045934	6	585	0.222448	0.409441										skeletal system morphogenesis	Gene Ontology	GO:0048705	1	102	0.298404	0.402155
							response to oxygen-containing compound	Gene Ontology	GO:1901700	5	465	0.223266	0.409827										regulation of cell development	Gene Ontology	GO:0060284	2	317	0.298566	0.402155
							receptor complex	Gene Ontology	GO:0043235	2	128	0.225338	0.409827										neurogenesis	Gene Ontology	GO:0022008	3	557	0.300639	0.404636
							response to heat	Gene Ontology	GO:0009408	1	36	0.225729	0.409827										proteolysis	Gene Ontology	GO:0006508	4	807	0.30168	0.405723
							chromatin silencing	Gene Ontology	GO:0006342	1	36	0.225729	0.409827										membrane-bounded organelle	Gene Ontology	GO:0043227	23	6007	0.303181	0.406868
							monosaccharide biosynthetic process	Gene Ontology	GO:0046364	1	36	0.225729	0.409827										negative regulation of apoptotic signaling pathway	Gene Ontology	GO:2001234	1	104	0.30323	0.406868
							tube closure	Gene Ontology	GO:0060606	1	36	0.225729	0.409827										amide transport	Gene Ontology	GO:0042886	1	104	0.30323	0.406868
							multicellular organism metabolic process	Gene Ontology	GO:0044236	1	36	0.225729	0.409827										amide binding	Gene Ontology	GO:0033218	1	105	0.305631	0.408521
							positive regulation of ossification	Gene Ontology	GO:0045778	1	36	0.225729	0.409827										defense response to bacterium	Gene Ontology	GO:0042742	1	105	0.305631	0.408521
							diencephalon development	Gene Ontology	GO:0021536	1	36	0.225729	0.409827										regulation of cellular response to growth factor stimulus	Gene Ontology	GO:0090287	1	105	0.305631	0.408521
							actin cytoskeleton reorganization	Gene Ontology	GO:0031532	1	36	0.225729	0.409827										positive regulation of protein serine/threonine kinase activity	Gene Ontology	GO:0071902	1	105	0.305631	0.408521
							vasculogenesis	Gene Ontology	GO:0001570	1	36	0.225729	0.409827										regulation of angiogenesis	Gene Ontology	GO:0045765	1	105	0.305631	0.408521
							heat shock protein binding	Gene Ontology	GO:0031072	1	36	0.225729	0.409827										vesicle-mediated transport	Gene Ontology	GO:0016192	3	564	0.307235	0.410351
							copper ion binding	Gene Ontology	GO:0005507	1	36	0.225729	0.409827										kidney development	Gene Ontology	GO:0001822	1	106	0.308023	0.410463
							neural tube closure	Gene Ontology	GO:0001843	1	36	0.225729	0.409827										muscle contraction	Gene Ontology	GO:0006936	1	106	0.308023	0.410463
							signal transduction in absence of ligand	Gene Ontology	GO:0038034	1	36	0.225729	0.409827										kinase regulator activity	Gene Ontology	GO:0019207	1	107	0.310408	0.412696
							extrinsic apoptotic signaling pathway in absence of ligand	Gene Ontology	GO:0097192	1	36	0.225729	0.409827										epithelial cell development	Gene Ontology	GO:0002064	1	107	0.310408	0.412696
							positive regulation of cAMP metabolic process	Gene Ontology	GO:0030816	1	36	0.225729	0.409827										cell development	Gene Ontology	GO:0048468	4	820	0.311822	0.414261
							negative regulation of apoptotic process	Gene Ontology	GO:0043066	4	351	0.228779	0.414941										iron ion binding	Gene Ontology	GO:0005506	1	108	0.312784	0.414594
							regulation of biological quality	Gene Ontology	GO:0065008	13	1483	0.228891	0.414941										neuron death	Gene Ontology	GO:0070997	1	108	0.312784	0.414594
							regulation of epithelial cell proliferation	Gene Ontology	GO:0050678	2	130	0.230411	0.415131										catalytic activity	Gene Ontology	GO:0003824	13	3235	0.313563	0.41531
							response to inorganic substance	Gene Ontology	GO:0010035	2	130	0.230411	0.415131										cytoplasmic region	Gene Ontology	GO:0099568	1	109	0.315153	0.416784
							cation binding	Gene Ontology	GO:0043169	16	1881	0.230463	0.415131										positive regulation of neurogenesis	Gene Ontology	GO:0050769	1	109	0.315153	0.416784
							maintenance of location in cell	Gene Ontology	GO:0051651	1	37	0.23107	0.415131										hormone secretion	Gene Ontology	GO:0046879	1	110	0.317513	0.418638
							integrin binding	Gene Ontology	GO:0005178	1	37	0.23107	0.415131										protein acylation	Gene Ontology	GO:0043543	1	110	0.317513	0.418638
							damaged DNA binding	Gene Ontology	GO:0003684	1	37	0.23107	0.415131										immune response-regulating signaling pathway	Gene Ontology	GO:0002764	1	110	0.317513	0.418638
							translation initiation factor activity	Gene Ontology	GO:0003743	1	37	0.23107	0.415131										negative regulation of growth	Gene Ontology	GO:0045926	1	110	0.317513	0.418638
							SWI/SNF superfamily-type complex	Gene Ontology	GO:0070603	1	37	0.23107	0.415131										regulation of response to external stimulus	Gene Ontology	GO:0032101	2	333	0.318833	0.420061
							cardiac septum development	Gene Ontology	GO:0003279	1	37	0.23107	0.415131										Golgi subcompartment	Gene Ontology	GO:0098791	1	111	0.319866	0.420787
							fibroblast growth factor receptor signaling pathway	Gene Ontology	GO:0008543	1	37	0.23107	0.415131										carbohydrate derivative biosynthetic process	Gene Ontology	GO:1901137	2	335	0.321358	0.422432
							regulation of TOR signaling	Gene Ontology	GO:0032006	1	37	0.23107	0.415131										response to peptide	Gene Ontology	GO:1901652	1	112	0.32221	0.422599
							lipid storage	Gene Ontology	GO:0019915	1	37	0.23107	0.415131										homeostasis of number of cells	Gene Ontology	GO:0048872	1	112	0.32221	0.422599
							single-organism catabolic process	Gene Ontology	GO:0044712	4	353	0.23172	0.415987										protein-DNA complex subunit organization	Gene Ontology	GO:0071824	1	112	0.32221	0.422599
							regulation of secretion by cell	Gene Ontology	GO:1903530	3	239	0.232828	0.417571										renal system development	Gene Ontology	GO:0072001	1	114	0.326875	0.42696
							urogenital system development	Gene Ontology	GO:0001655	2	131	0.23295	0.417571										hormone transport	Gene Ontology	GO:0009914	1	114	0.326875	0.42696
							perinuclear region of cytoplasm	Gene Ontology	GO:0048471	3	240	0.23465	0.420304										regulation of ERK1 and ERK2 cascade	Gene Ontology	GO:0070372	1	114	0.326875	0.42696
							motile cilium	Gene Ontology	GO:0031514	1	38	0.236375	0.421196										nucleoside-triphosphatase regulator activity	Gene Ontology	GO:0060589	1	114	0.326875	0.42696
							membrane docking	Gene Ontology	GO:0022406	1	38	0.236375	0.421196										regulation of vasculature development	Gene Ontology	GO:1901342	1	114	0.326875	0.42696
							cellular response to UV	Gene Ontology	GO:0034644	1	38	0.236375	0.421196										intracellular organelle part	Gene Ontology	GO:0044446	15	3823	0.327002	0.42696
							axon extension	Gene Ontology	GO:0048675	1	38	0.236375	0.421196										endosomal transport	Gene Ontology	GO:0016197	1	115	0.329196	0.428863
							regulation of steroid metabolic process	Gene Ontology	GO:0019218	1	38	0.236375	0.421196										ATP metabolic process	Gene Ontology	GO:0046034	1	116	0.331509	0.430272
							steroid binding	Gene Ontology	GO:0005496	1	38	0.236375	0.421196										cellular response to abiotic stimulus	Gene Ontology	GO:0071214	1	116	0.331509	0.430272
							negative regulation of programmed cell death	Gene Ontology	GO:0043069	4	357	0.237629	0.423117										transferase activity, transferring acyl groups other than amino-acyl groups	Gene Ontology	GO:0016747	1	116	0.331509	0.430272
							cellular macromolecular complex assembly	Gene Ontology	GO:0034622	5	477	0.238413	0.423885										positive regulation of response to external stimulus	Gene Ontology	GO:0032103	1	116	0.331509	0.430272
							chromosome	Gene Ontology	GO:0005694	5	477	0.238413	0.423885										nucleoplasm	Gene Ontology	GO:0005654	5	1107	0.332325	0.431011
							glycerolipid metabolic process	Gene Ontology	GO:0046486	2	134	0.240577	0.424598										chromatin organization	Gene Ontology	GO:0006325	2	346	0.335209	0.433601
							mRNA splicing, via spliceosome	Gene Ontology	GO:0000398	2	134	0.240577	0.424598										receptor activity	Gene Ontology	GO:0004872	4	850	0.335361	0.433601
							regulation of developmental growth	Gene Ontology	GO:0048638	2	134	0.240577	0.424598										molecular transducer activity	Gene Ontology	GO:0060089	4	850	0.335361	0.433601
							RNA splicing, via transesterification reactions with bulged adenosine as nucleophile	Gene Ontology	GO:0000377	2	134	0.240577	0.424598										negative regulation of macromolecule biosynthetic process	Gene Ontology	GO:0010558	3	594	0.335563	0.433601
							cell communication	Gene Ontology	GO:0007154	23	2841	0.240848	0.424598										negative regulation of response to stimulus	Gene Ontology	GO:0048585	3	594	0.335563	0.433601
							organic substance biosynthetic process	Gene Ontology	GO:1901576	23	2841	0.240848	0.424598										mesenchyme development	Gene Ontology	GO:0060485	1	118	0.336111	0.433668
							toll-like receptor signaling pathway	Gene Ontology	GO:0002224	1	39	0.241643	0.424598										negative regulation of transcription from RNA polymerase II promoter	Gene Ontology	GO:0000122	2	347	0.336464	0.433803
							positive regulation of proteasomal ubiquitin-dependent protein catabolic process	Gene Ontology	GO:0032436	1	39	0.241643	0.424598										multicellular organismal process	Gene Ontology	GO:0032501	12	3014	0.337047	0.434234
							cellular response to decreased oxygen levels	Gene Ontology	GO:0036294	1	39	0.241643	0.424598										single-organism membrane organization	Gene Ontology	GO:0044802	2	348	0.337719	0.434695
							regulation of DNA repair	Gene Ontology	GO:0006282	1	39	0.241643	0.424598										ERK1 and ERK2 cascade	Gene Ontology	GO:0070371	1	119	0.338401	0.434695
							cellular response to hypoxia	Gene Ontology	GO:0071456	1	39	0.241643	0.424598										organelle subcompartment	Gene Ontology	GO:0031984	1	119	0.338401	0.434695
							enhancer binding	Gene Ontology	GO:0035326	1	39	0.241643	0.424598										cellular component assembly involved in morphogenesis	Gene Ontology	GO:0010927	1	119	0.338401	0.434695
							thiol-dependent ubiquitin-specific protease activity	Gene Ontology	GO:0004843	1	39	0.241643	0.424598										camera-type eye development	Gene Ontology	GO:0043010	1	120	0.340682	0.436984
							drug binding	Gene Ontology	GO:0008144	1	39	0.241643	0.424598										regulation of I-kappaB kinase/NF-kappaB signaling	Gene Ontology	GO:0043122	1	120	0.340682	0.436984
							triglyceride metabolic process	Gene Ontology	GO:0006641	1	39	0.241643	0.424598										single-organism catabolic process	Gene Ontology	GO:0044712	2	353	0.343984	0.440677
							RNA splicing, via transesterification reactions	Gene Ontology	GO:0000375	2	135	0.243123	0.426887										oxidation-reduction process	Gene Ontology	GO:0055114	3	603	0.344066	0.440677
							positive regulation of phosphate metabolic process	Gene Ontology	GO:0045937	5	481	0.243526	0.426971										Golgi apparatus	Gene Ontology	GO:0005794	3	606	0.346899	0.44333
							positive regulation of phosphorus metabolic process	Gene Ontology	GO:0010562	5	481	0.243526	0.426971										sensory organ morphogenesis	Gene Ontology	GO:0090596	1	123	0.347481	0.443425
							cell junction	Gene Ontology	GO:0030054	5	482	0.244809	0.427229										organelle envelope	Gene Ontology	GO:0031967	3	607	0.347843	0.443564
							regulation of cellular catabolic process	Gene Ontology	GO:0031329	2	136	0.245669	0.427229										envelope	Gene Ontology	GO:0031975	3	608	0.348788	0.44435
							cation-transporting ATPase activity	Gene Ontology	GO:0019829	1	40	0.246875	0.427229										purine ribonucleoside triphosphate metabolic process	Gene Ontology	GO:0009205	1	124	0.349732	0.44435
							platelet activation	Gene Ontology	GO:0030168	1	40	0.246875	0.427229										rhythmic process	Gene Ontology	GO:0048511	1	124	0.349732	0.44435
							negative regulation of myeloid cell differentiation	Gene Ontology	GO:0045638	1	40	0.246875	0.427229										secretory granule	Gene Ontology	GO:0030141	1	124	0.349732	0.44435
							positive regulation of cyclic nucleotide biosynthetic process	Gene Ontology	GO:0030804	1	40	0.246875	0.427229										anatomical structure morphogenesis	Gene Ontology	GO:0009653	5	1137	0.353035	0.447895
							leukocyte homeostasis	Gene Ontology	GO:0001776	1	40	0.246875	0.427229										cellular process	Gene Ontology	GO:0009987	29	7878	0.353989	0.448085
							leukocyte apoptotic process	Gene Ontology	GO:0071887	1	40	0.246875	0.427229										activation of immune response	Gene Ontology	GO:0002253	1	126	0.354211	0.448085
							ATPase coupled ion transmembrane transporter activity	Gene Ontology	GO:0042625	1	40	0.246875	0.427229										axon	Gene Ontology	GO:0030424	1	126	0.354211	0.448085
							positive regulation of viral process	Gene Ontology	GO:0048524	1	40	0.246875	0.427229										organelle part	Gene Ontology	GO:0044422	15	3892	0.354513	0.448143
							calcium ion regulated exocytosis	Gene Ontology	GO:0017156	1	40	0.246875	0.427229										vacuolar transport	Gene Ontology	GO:0007034	1	127	0.356439	0.449926
							SMAD protein signal transduction	Gene Ontology	GO:0060395	1	40	0.246875	0.427229										purine nucleoside triphosphate metabolic process	Gene Ontology	GO:0009144	1	127	0.356439	0.449926
							lipid transporter activity	Gene Ontology	GO:0005319	1	40	0.246875	0.427229										receptor complex	Gene Ontology	GO:0043235	1	128	0.358659	0.45175
							regulation of BMP signaling pathway	Gene Ontology	GO:0030510	1	40	0.246875	0.427229										positive regulation of defense response	Gene Ontology	GO:0031349	1	128	0.358659	0.45175
							cell projection organization	Gene Ontology	GO:0030030	5	486	0.24996	0.430943										DNA conformation change	Gene Ontology	GO:0071103	1	128	0.358659	0.45175
							enzyme binding	Gene Ontology	GO:0019899	7	735	0.250226	0.430943										negative regulation of catalytic activity	Gene Ontology	GO:0043086	2	365	0.358944	0.451784
							regulation of protein phosphorylation	Gene Ontology	GO:0001932	6	610	0.250674	0.430943										ribonucleoside triphosphate metabolic process	Gene Ontology	GO:0009199	1	129	0.360872	0.452805
							exocytosis	Gene Ontology	GO:0006887	2	138	0.250766	0.430943										negative regulation of cell development	Gene Ontology	GO:0010721	1	129	0.360872	0.452805
							embryonic organ morphogenesis	Gene Ontology	GO:0048562	2	138	0.250766	0.430943										locomotion	Gene Ontology	GO:0040011	3	621	0.361051	0.452805
							regulation of transcription, DNA-templated	Gene Ontology	GO:0006355	13	1515	0.251978	0.430943										extracellular space	Gene Ontology	GO:0005615	3	621	0.361051	0.452805
							vesicle-mediated transport in synapse	Gene Ontology	GO:0099003	1	41	0.252071	0.430943										positive regulation of signal transduction	Gene Ontology	GO:0009967	3	622	0.361994	0.453661
							establishment of cell polarity	Gene Ontology	GO:0030010	1	41	0.252071	0.430943										regulation of epithelial cell proliferation	Gene Ontology	GO:0050678	1	130	0.363077	0.454693
							aerobic respiration	Gene Ontology	GO:0009060	1	41	0.252071	0.430943										urogenital system development	Gene Ontology	GO:0001655	1	131	0.365275	0.45679
							cellular glucose homeostasis	Gene Ontology	GO:0001678	1	41	0.252071	0.430943										nucleoplasm part	Gene Ontology	GO:0044451	2	371	0.366382	0.457846
							protease binding	Gene Ontology	GO:0002020	1	41	0.252071	0.430943										enzyme linked receptor protein signaling pathway	Gene Ontology	GO:0007167	2	372	0.367618	0.458768
							oxidoreductase activity, acting on the CH-CH group of donors	Gene Ontology	GO:0016627	1	41	0.252071	0.430943										cell projection	Gene Ontology	GO:0042995	3	628	0.367645	0.458768
							cell fate specification	Gene Ontology	GO:0001708	1	41	0.252071	0.430943										I-kappaB kinase/NF-kappaB signaling	Gene Ontology	GO:0007249	1	133	0.369649	0.460611
							transcription factor activity, RNA polymerase II distal enhancer sequence-specific binding	Gene Ontology	GO:0003705	1	41	0.252071	0.430943										intracellular transport	Gene Ontology	GO:0046907	3	632	0.371408	0.462004
							regulation of cAMP biosynthetic process	Gene Ontology	GO:0030817	1	41	0.252071	0.430943										regulation of signal transduction	Gene Ontology	GO:0009966	5	1164	0.371753	0.462004
							TOR signaling	Gene Ontology	GO:0031929	1	41	0.252071	0.430943										multicellular organismal homeostasis	Gene Ontology	GO:0048871	1	134	0.371825	0.462004
							phospholipase activity	Gene Ontology	GO:0004620	1	41	0.252071	0.430943										glycerolipid metabolic process	Gene Ontology	GO:0046486	1	134	0.371825	0.462004
							ribonucleoprotein complex biogenesis	Gene Ontology	GO:0022613	3	250	0.253001	0.432226										forebrain development	Gene Ontology	GO:0030900	1	135	0.373993	0.464038
							regulation of protein catabolic process	Gene Ontology	GO:0042176	2	139	0.253315	0.432455										purine ribonucleoside monophosphate metabolic process	Gene Ontology	GO:0009167	1	137	0.378307	0.468393
							biological regulation	Gene Ontology	GO:0065007	42	5505	0.254551	0.434256										energy derivation by oxidation of organic compounds	Gene Ontology	GO:0015980	1	137	0.378307	0.468393
							inflammatory response	Gene Ontology	GO:0006954	3	251	0.254849	0.434289										transferase activity, transferring acyl groups	Gene Ontology	GO:0016746	1	138	0.380454	0.469719
							macromolecular complex	Gene Ontology	GO:0032991	21	2594	0.254932	0.434289										purine nucleoside monophosphate metabolic process	Gene Ontology	GO:0009126	1	138	0.380454	0.469719
							anchored component of membrane	Gene Ontology	GO:0031225	1	42	0.257232	0.435121										embryonic organ morphogenesis	Gene Ontology	GO:0048562	1	138	0.380454	0.469719
							nucleolar part	Gene Ontology	GO:0044452	1	42	0.257232	0.435121										lipid catabolic process	Gene Ontology	GO:0016042	1	138	0.380454	0.469719
							positive regulation of purine nucleotide biosynthetic process	Gene Ontology	GO:1900373	1	42	0.257232	0.435121										regulation of protein secretion	Gene Ontology	GO:0050708	1	139	0.382593	0.472026
							positive regulation of nucleotide biosynthetic process	Gene Ontology	GO:0030810	1	42	0.257232	0.435121										intrinsic apoptotic signaling pathway	Gene Ontology	GO:0097193	1	140	0.384724	0.473987
							replication fork	Gene Ontology	GO:0005657	1	42	0.257232	0.435121										positive regulation of secretion by cell	Gene Ontology	GO:1903532	1	140	0.384724	0.473987
							late endosome membrane	Gene Ontology	GO:0031902	1	42	0.257232	0.435121										epithelial tube morphogenesis	Gene Ontology	GO:0060562	1	141	0.386849	0.475933
							regulation of multicellular organism growth	Gene Ontology	GO:0040014	1	42	0.257232	0.435121										regulation of viral process	Gene Ontology	GO:0050792	1	142	0.388966	0.477529
							negative regulation of gene expression, epigenetic	Gene Ontology	GO:0045814	1	42	0.257232	0.435121										nucleoside triphosphate metabolic process	Gene Ontology	GO:0009141	1	142	0.388966	0.477529
							regulation of glucose metabolic process	Gene Ontology	GO:0010906	1	42	0.257232	0.435121										cellular response to organonitrogen compound	Gene Ontology	GO:0071417	1	142	0.388966	0.477529
							nuclear part	Gene Ontology	GO:0044428	15	1790	0.258414	0.435872										ribonucleoside monophosphate metabolic process	Gene Ontology	GO:0009161	1	143	0.391076	0.478774
							translational initiation	Gene Ontology	GO:0006413	2	141	0.258416	0.435872										phospholipid metabolic process	Gene Ontology	GO:0006644	1	143	0.391076	0.478774
							RNA polymerase II regulatory region DNA binding	Gene Ontology	GO:0001012	3	253	0.258549	0.435872										positive regulation of nervous system development	Gene Ontology	GO:0051962	1	143	0.391076	0.478774
							RNA polymerase II regulatory region sequence-specific DNA binding	Gene Ontology	GO:0000977	3	253	0.258549	0.435872										eye development	Gene Ontology	GO:0001654	1	143	0.391076	0.478774
							nucleoplasm part	Gene Ontology	GO:0044451	4	371	0.258583	0.435872										ubiquitin protein ligase binding	Gene Ontology	GO:0031625	1	144	0.393179	0.481011
							reproductive process	Gene Ontology	GO:0022414	5	493	0.25904	0.436335										ubiquitin-like protein ligase binding	Gene Ontology	GO:0044389	1	145	0.395275	0.482899
							reproduction	Gene Ontology	GO:0000003	5	494	0.260344	0.438224										endoplasmic reticulum membrane	Gene Ontology	GO:0005789	2	395	0.3958	0.483202
							cellular response to organonitrogen compound	Gene Ontology	GO:0071417	2	142	0.260968	0.438659										hydrolase activity, acting on ester bonds	Gene Ontology	GO:0016788	2	396	0.397013	0.484345
							response to oxidative stress	Gene Ontology	GO:0006979	2	142	0.260968	0.438659										regulation of phosphorylation	Gene Ontology	GO:0042325	3	660	0.39764	0.484772
							regulation of cell adhesion	Gene Ontology	GO:0030155	3	255	0.262257	0.438846										intracellular organelle	Gene Ontology	GO:0043229	22	5994	0.39819	0.485103
							ceramide metabolic process	Gene Ontology	GO:0006672	1	43	0.262358	0.438846										coenzyme metabolic process	Gene Ontology	GO:0006732	1	147	0.399445	0.485955
							synaptic vesicle cycle	Gene Ontology	GO:0099504	1	43	0.262358	0.438846										positive regulation of cell cycle	Gene Ontology	GO:0045787	1	147	0.399445	0.485955
							negative regulation of transmembrane receptor protein serine/threonine kinase signaling pathway	Gene Ontology	GO:0090101	1	43	0.262358	0.438846										positive regulation of secretion	Gene Ontology	GO:0051047	1	148	0.40152	0.488139
							cellular response to oxygen levels	Gene Ontology	GO:0071453	1	43	0.262358	0.438846										regulation of cell growth	Gene Ontology	GO:0001558	1	149	0.403587	0.490311
							phosphatase activity	Gene Ontology	GO:0016791	2	143	0.263519	0.439565										nuclear outer membrane-endoplasmic reticulum membrane network	Gene Ontology	GO:0042175	2	403	0.405476	0.491447
							phospholipid metabolic process	Gene Ontology	GO:0006644	2	143	0.263519	0.439565										endosomal part	Gene Ontology	GO:0044440	1	150	0.405648	0.491447
							eye development	Gene Ontology	GO:0001654	2	143	0.263519	0.439565										macroautophagy	Gene Ontology	GO:0016236	1	150	0.405648	0.491447
							lipid localization	Gene Ontology	GO:0010876	2	143	0.263519	0.439565										nucleoside monophosphate metabolic process	Gene Ontology	GO:0009123	1	150	0.405648	0.491447
							regulation of secretion	Gene Ontology	GO:0051046	3	256	0.264114	0.440251										protein binding	Gene Ontology	GO:0005515	11	2887	0.406212	0.491789
							regulation of protein localization	Gene Ontology	GO:0032880	4	375	0.26464	0.440822										transmembrane receptor protein serine/threonine kinase signaling pathway	Gene Ontology	GO:0007178	1	151	0.407701	0.492449
							regulation of nucleic acid-templated transcription	Gene Ontology	GO:1903506	13	1533	0.265346	0.441692										positive regulation of cell adhesion	Gene Ontology	GO:0045785	1	151	0.407701	0.492449
							ubiquitin protein ligase binding	Gene Ontology	GO:0031625	2	144	0.266071	0.442431										mitochondrion organization	Gene Ontology	GO:0007005	2	405	0.407884	0.492449
							negative regulation of cell death	Gene Ontology	GO:0060548	4	376	0.266158	0.442431										regulation of cell cycle	Gene Ontology	GO:0051726	2	406	0.409086	0.493335
							positive regulation of hormone secretion	Gene Ontology	GO:0046887	1	44	0.267448	0.442431										striated muscle tissue development	Gene Ontology	GO:0014706	1	152	0.409748	0.493335
							spliceosomal snRNP complex	Gene Ontology	GO:0097525	1	44	0.267448	0.442431										regulation of symbiosis, encompassing mutualism through parasitism	Gene Ontology	GO:0043903	1	152	0.409748	0.493335
							histone deacetylase binding	Gene Ontology	GO:0042826	1	44	0.267448	0.442431										cell projection assembly	Gene Ontology	GO:0030031	1	152	0.409748	0.493335
							cardiac ventricle development	Gene Ontology	GO:0003231	1	44	0.267448	0.442431										organ morphogenesis	Gene Ontology	GO:0009887	2	408	0.411488	0.494428
							centriole	Gene Ontology	GO:0005814	1	44	0.267448	0.442431										positive regulation of protein phosphorylation	Gene Ontology	GO:0001934	2	408	0.411488	0.494428
							nuclear chromosome, telomeric region	Gene Ontology	GO:0000784	1	44	0.267448	0.442431										positive regulation of cell development	Gene Ontology	GO:0010720	1	153	0.411787	0.494428
							regulation of RNA biosynthetic process	Gene Ontology	GO:2001141	13	1537	0.268352	0.443621										regulation of cell-cell adhesion	Gene Ontology	GO:0022407	1	153	0.411787	0.494428
							ubiquitin-like protein ligase binding	Gene Ontology	GO:0044389	2	145	0.268623	0.443763										single-organism process	Gene Ontology	GO:0044699	24	6607	0.412329	0.494739
							cytoskeletal protein binding	Gene Ontology	GO:0008092	4	378	0.2692	0.444412										positive regulation of cell communication	Gene Ontology	GO:0010647	3	677	0.413443	0.495734
							sequence-specific DNA binding	Gene Ontology	GO:0043565	5	501	0.269514	0.444625										negative regulation of organelle organization	Gene Ontology	GO:0010639	1	155	0.415845	0.497765
							regulation of cell communication	Gene Ontology	GO:0010646	11	1274	0.269961	0.445056										positive regulation of signaling	Gene Ontology	GO:0023056	3	680	0.41622	0.497765
							positive regulation of gene expression	Gene Ontology	GO:0010628	7	754	0.270317	0.445337										positive regulation of intracellular signal transduction	Gene Ontology	GO:1902533	2	412	0.416276	0.497765
							positive regulation of cyclic nucleotide metabolic process	Gene Ontology	GO:0030801	1	45	0.272504	0.446794										tube morphogenesis	Gene Ontology	GO:0035239	1	156	0.417864	0.499322
							acylglycerol metabolic process	Gene Ontology	GO:0006639	1	45	0.272504	0.446794										movement of cell or subcellular component	Gene Ontology	GO:0006928	3	685	0.42084	0.502191
							cellular response to fibroblast growth factor stimulus	Gene Ontology	GO:0044344	1	45	0.272504	0.446794										positive regulation of cytokine production	Gene Ontology	GO:0001819	1	159	0.42388	0.504784
							determination of left/right symmetry	Gene Ontology	GO:0007368	1	45	0.272504	0.446794										muscle tissue development	Gene Ontology	GO:0060537	1	159	0.42388	0.504784
							inner ear morphogenesis	Gene Ontology	GO:0042472	1	45	0.272504	0.446794										muscle cell differentiation	Gene Ontology	GO:0042692	1	159	0.42388	0.504784
							response to fibroblast growth factor	Gene Ontology	GO:0071774	1	45	0.272504	0.446794										signal release	Gene Ontology	GO:0023061	1	160	0.425871	0.506465
							nuclear hormone receptor binding	Gene Ontology	GO:0035257	1	45	0.272504	0.446794										positive regulation of protein kinase activity	Gene Ontology	GO:0045860	1	160	0.425871	0.506465
							positive regulation of nucleobase-containing compound metabolic process	Gene Ontology	GO:0045935	7	757	0.27353	0.447657										regulation of anatomical structure morphogenesis	Gene Ontology	GO:0022603	2	421	0.426982	0.507441
							positive regulation of cell cycle	Gene Ontology	GO:0045787	2	147	0.273726	0.447657										cytosolic part	Gene Ontology	GO:0044445	1	161	0.427856	0.508133
							negative regulation of developmental process	Gene Ontology	GO:0051093	4	381	0.273775	0.447657										positive regulation of phosphorylation	Gene Ontology	GO:0042327	2	425	0.431709	0.512013
							regulation of cellular biosynthetic process	Gene Ontology	GO:0031326	15	1814	0.275148	0.448596										neuron part	Gene Ontology	GO:0097458	2	426	0.432887	0.512717
							signal transducer activity	Gene Ontology	GO:0004871	8	888	0.275741	0.448596										purine ribonucleoside metabolic process	Gene Ontology	GO:0046128	1	164	0.43377	0.512717
							cellular response to cytokine stimulus	Gene Ontology	GO:0071345	3	263	0.277156	0.448596										epithelial cell proliferation	Gene Ontology	GO:0050673	1	164	0.43377	0.512717
							negative regulation of nitrogen compound metabolic process	Gene Ontology	GO:0051172	6	633	0.277503	0.448596										spermatogenesis	Gene Ontology	GO:0007283	1	164	0.43377	0.512717
							embryonic placenta development	Gene Ontology	GO:0001892	1	46	0.277525	0.448596										ligase activity	Gene Ontology	GO:0016874	1	164	0.43377	0.512717
							regulation of morphogenesis of an epithelium	Gene Ontology	GO:1905330	1	46	0.277525	0.448596										male gamete generation	Gene Ontology	GO:0048232	1	165	0.435728	0.514683
							lipase activity	Gene Ontology	GO:0016298	1	46	0.277525	0.448596										endoplasmic reticulum	Gene Ontology	GO:0005783	3	702	0.436461	0.515201
							regulation of muscle organ development	Gene Ontology	GO:0048634	1	46	0.277525	0.448596										axon development	Gene Ontology	GO:0061564	1	166	0.437679	0.51629
							ubiquitinyl hydrolase activity	Gene Ontology	GO:0101005	1	46	0.277525	0.448596										nuclear chromatin	Gene Ontology	GO:0000790	1	167	0.439623	0.517535
							chromatin DNA binding	Gene Ontology	GO:0031490	1	46	0.277525	0.448596										purine nucleoside metabolic process	Gene Ontology	GO:0042278	1	167	0.439623	0.517535
							segmentation	Gene Ontology	GO:0035282	1	46	0.277525	0.448596										establishment of organelle localization	Gene Ontology	GO:0051656	1	168	0.441561	0.518768
							acetyltransferase activity	Gene Ontology	GO:0016407	1	46	0.277525	0.448596										regulation of hormone levels	Gene Ontology	GO:0010817	1	168	0.441561	0.518768
							neutral lipid metabolic process	Gene Ontology	GO:0006638	1	46	0.277525	0.448596										glycoprotein metabolic process	Gene Ontology	GO:0009100	1	171	0.447336	0.525199
							thiol-dependent ubiquitinyl hydrolase activity	Gene Ontology	GO:0036459	1	46	0.277525	0.448596										regulation of cell communication	Gene Ontology	GO:0010646	5	1274	0.44789	0.525269
							regulation of striated muscle tissue development	Gene Ontology	GO:0016202	1	46	0.277525	0.448596										nuclear lumen	Gene Ontology	GO:0031981	6	1556	0.447997	0.525269
							regulation of DNA metabolic process	Gene Ontology	GO:0051052	2	149	0.278828	0.4504										cellular response to nitrogen compound	Gene Ontology	GO:1901699	1	172	0.449248	0.526382
							regulation of signaling	Gene Ontology	GO:0023051	11	1285	0.279092	0.450442										endoplasmic reticulum part	Gene Ontology	GO:0044432	2	442	0.451571	0.528396
							organic cyclic compound binding	Gene Ontology	GO:0097159	24	3048	0.279728	0.450442										chromosomal part	Gene Ontology	GO:0044427	2	443	0.452728	0.529173
							gene expression	Gene Ontology	GO:0010467	20	2503	0.282107	0.450442										regulation of intracellular signal transduction	Gene Ontology	GO:1902531	3	720	0.452841	0.529173
							intracellular organelle lumen	Gene Ontology	GO:0070013	15	1824	0.282234	0.450442										gland development	Gene Ontology	GO:0048732	1	175	0.454944	0.531275
							membrane-enclosed lumen	Gene Ontology	GO:0031974	15	1824	0.282234	0.450442										negative regulation of macromolecule metabolic process	Gene Ontology	GO:0010605	4	1003	0.455312	0.531349
							organelle lumen	Gene Ontology	GO:0043233	15	1824	0.282234	0.450442										enzyme regulator activity	Gene Ontology	GO:0030234	2	446	0.45619	0.532019
							small nuclear ribonucleoprotein complex	Gene Ontology	GO:0030532	1	47	0.282511	0.450442										positive regulation of kinase activity	Gene Ontology	GO:0033674	1	176	0.45683	0.532055
							detection of abiotic stimulus	Gene Ontology	GO:0009582	1	47	0.282511	0.450442										focal adhesion	Gene Ontology	GO:0005925	1	176	0.45683	0.532055
							core promoter sequence-specific DNA binding	Gene Ontology	GO:0001046	1	47	0.282511	0.450442										Wnt signaling pathway	Gene Ontology	GO:0016055	1	177	0.45871	0.533532
							transition metal ion transport	Gene Ontology	GO:0000041	1	47	0.282511	0.450442										cell-substrate adherens junction	Gene Ontology	GO:0005924	1	177	0.45871	0.533532
							detection of external stimulus	Gene Ontology	GO:0009581	1	47	0.282511	0.450442										cell-cell signaling by wnt	Gene Ontology	GO:0198738	1	178	0.460583	0.534288
							RNA 3'-end processing	Gene Ontology	GO:0031123	1	47	0.282511	0.450442										in utero embryonic development	Gene Ontology	GO:0001701	1	178	0.460583	0.534288
							negative regulation of intrinsic apoptotic signaling pathway	Gene Ontology	GO:2001243	1	47	0.282511	0.450442										ribonucleoside metabolic process	Gene Ontology	GO:0009119	1	178	0.460583	0.534288
							cardiac muscle contraction	Gene Ontology	GO:0060048	1	47	0.282511	0.450442										protein secretion	Gene Ontology	GO:0009306	1	178	0.460583	0.534288
							response to mechanical stimulus	Gene Ontology	GO:0009612	1	47	0.282511	0.450442										cell-substrate junction	Gene Ontology	GO:0030055	1	179	0.462449	0.536098
							transport along microtubule	Gene Ontology	GO:0010970	1	47	0.282511	0.450442										generation of precursor metabolites and energy	Gene Ontology	GO:0006091	1	180	0.46431	0.537897
							positive regulation of proteasomal protein catabolic process	Gene Ontology	GO:1901800	1	47	0.282511	0.450442										regulation of homeostatic process	Gene Ontology	GO:0032844	1	182	0.468011	0.541109
							mRNA metabolic process	Gene Ontology	GO:0016071	3	266	0.282766	0.450442										reproductive structure development	Gene Ontology	GO:0048608	1	182	0.468011	0.541109
							nuclear lumen	Gene Ontology	GO:0031981	13	1556	0.282792	0.450442										G-protein coupled receptor signaling pathway	Gene Ontology	GO:0007186	3	738	0.469038	0.541937
							cellular divalent inorganic cation homeostasis	Gene Ontology	GO:0072503	2	151	0.283928	0.451951										secretory vesicle	Gene Ontology	GO:0099503	1	183	0.469853	0.542162
							macromolecule metabolic process	Gene Ontology	GO:0043170	34	4448	0.285281	0.453555										reproductive system development	Gene Ontology	GO:0061458	1	183	0.469853	0.542162
							regulation of cellular macromolecule biosynthetic process	Gene Ontology	GO:2000112	14	1695	0.286383	0.453555										nucleoside metabolic process	Gene Ontology	GO:0009116	1	184	0.471688	0.54392
							striated muscle tissue development	Gene Ontology	GO:0014706	2	152	0.286477	0.453555										regulation of vesicle-mediated transport	Gene Ontology	GO:0060627	1	185	0.473517	0.545669
							regulation of cAMP metabolic process	Gene Ontology	GO:0030814	1	48	0.287464	0.453555										cellular metal ion homeostasis	Gene Ontology	GO:0006875	1	186	0.47534	0.546688
							regulation of myeloid leukocyte differentiation	Gene Ontology	GO:0002761	1	48	0.287464	0.453555										cell growth	Gene Ontology	GO:0016049	1	186	0.47534	0.546688
							regulation of muscle tissue development	Gene Ontology	GO:1901861	1	48	0.287464	0.453555										regulation of cell activation	Gene Ontology	GO:0050865	1	186	0.47534	0.546688
							chromatin remodeling	Gene Ontology	GO:0006338	1	48	0.287464	0.453555										organonitrogen compound biosynthetic process	Gene Ontology	GO:1901566	3	747	0.477061	0.548306
							chondrocyte differentiation	Gene Ontology	GO:0002062	1	48	0.287464	0.453555										cytoplasmic, membrane-bounded vesicle	Gene Ontology	GO:0016023	2	466	0.478955	0.549773
							positive regulation of proteolysis involved in cellular protein catabolic process	Gene Ontology	GO:1903052	1	48	0.287464	0.453555										regulation of protein serine/threonine kinase activity	Gene Ontology	GO:0071900	1	188	0.478967	0.549773
							positive regulation of JNK cascade	Gene Ontology	GO:0046330	1	48	0.287464	0.453555										organelle	Gene Ontology	GO:0043226	23	6508	0.481385	0.551824
							cAMP biosynthetic process	Gene Ontology	GO:0006171	1	48	0.287464	0.453555										glycosyl compound metabolic process	Gene Ontology	GO:1901657	1	191	0.484361	0.554871
							transferase complex	Gene Ontology	GO:1990234	4	390	0.287579	0.453555										macromolecular complex subunit organization	Gene Ontology	GO:0043933	4	1043	0.485827	0.555823
							chromosome organization	Gene Ontology	GO:0051276	5	515	0.288066	0.454026										positive regulation of protein transport	Gene Ontology	GO:0051222	1	192	0.486146	0.555823
							regulation of signal transduction	Gene Ontology	GO:0009966	10	1164	0.288875	0.454935										embryonic organ development	Gene Ontology	GO:0048568	1	193	0.487926	0.557493
							transcription factor complex	Gene Ontology	GO:0005667	2	153	0.289025	0.454935										cofactor metabolic process	Gene Ontology	GO:0051186	1	194	0.4897	0.558424
							nucleic acid binding transcription factor activity	Gene Ontology	GO:0001071	5	516	0.289401	0.454935										regulation of mitotic cell cycle	Gene Ontology	GO:0007346	1	194	0.4897	0.558424
							transcription factor activity, sequence-specific DNA binding	Gene Ontology	GO:0003700	5	516	0.289401	0.454935										positive regulation of immune response	Gene Ontology	GO:0050778	1	194	0.4897	0.558424
							adaptive immune response	Gene Ontology	GO:0002250	2	154	0.291572	0.456931										oxidoreductase activity	Gene Ontology	GO:0016491	2	476	0.490126	0.558545
							dendrite development	Gene Ontology	GO:0016358	1	49	0.292382	0.456931										chromosome	Gene Ontology	GO:0005694	2	477	0.491235	0.55898
							cytosolic calcium ion transport	Gene Ontology	GO:0060401	1	49	0.292382	0.456931										Golgi membrane	Gene Ontology	GO:0000139	1	195	0.491467	0.55898
							glycerophospholipid biosynthetic process	Gene Ontology	GO:0046474	1	49	0.292382	0.456931										organelle localization	Gene Ontology	GO:0051640	1	195	0.491467	0.55898
							camera-type eye morphogenesis	Gene Ontology	GO:0048593	1	49	0.292382	0.456931										positive regulation of cellular component biogenesis	Gene Ontology	GO:0044089	1	197	0.494985	0.562248
							determination of bilateral symmetry	Gene Ontology	GO:0009855	1	49	0.292382	0.456931										regulation of apoptotic signaling pathway	Gene Ontology	GO:2001233	1	197	0.494985	0.562248
							microtubule polymerization or depolymerization	Gene Ontology	GO:0031109	1	49	0.292382	0.456931										regulation of catabolic process	Gene Ontology	GO:0009894	1	199	0.498478	0.565848
							cellular response to acid chemical	Gene Ontology	GO:0071229	1	49	0.292382	0.456931										negative regulation of hydrolase activity	Gene Ontology	GO:0051346	1	200	0.500216	0.567452
							axonogenesis	Gene Ontology	GO:0007409	2	155	0.294118	0.459344										cell projection organization	Gene Ontology	GO:0030030	2	486	0.50115	0.568144
							multicellular organism development	Gene Ontology	GO:0007275	16	1979	0.296086	0.460668										positive regulation of establishment of protein localization	Gene Ontology	GO:1904951	1	202	0.503673	0.570264
							hydrolase activity, acting on ester bonds	Gene Ontology	GO:0016788	4	396	0.296839	0.460668										positive regulation of MAPK cascade	Gene Ontology	GO:0043410	1	202	0.503673	0.570264
							positive regulation of cell morphogenesis involved in differentiation	Gene Ontology	GO:0010770	1	50	0.297267	0.460668										negative regulation of molecular function	Gene Ontology	GO:0044092	2	489	0.504429	0.57075
							DNA damage checkpoint	Gene Ontology	GO:0000077	1	50	0.297267	0.460668										cytokine-mediated signaling pathway	Gene Ontology	GO:0019221	1	203	0.505393	0.571471
							regulation of translational initiation	Gene Ontology	GO:0006446	1	50	0.297267	0.460668										cellular response to stress	Gene Ontology	GO:0033554	3	780	0.506012	0.5718
							vitamin binding	Gene Ontology	GO:0019842	1	50	0.297267	0.460668										positive regulation of protein modification process	Gene Ontology	GO:0031401	2	491	0.506607	0.572103
							regulation of cyclic nucleotide biosynthetic process	Gene Ontology	GO:0030802	1	50	0.297267	0.460668										positive regulation of GTPase activity	Gene Ontology	GO:0043547	1	206	0.510518	0.576147
							specification of symmetry	Gene Ontology	GO:0009799	1	50	0.297267	0.460668										negative regulation of transcription, DNA-templated	Gene Ontology	GO:0045892	2	496	0.512026	0.577476
							neurotransmitter secretion	Gene Ontology	GO:0007269	1	50	0.297267	0.460668										establishment of localization in cell	Gene Ontology	GO:0051649	3	788	0.512913	0.578102
							signal release from synapse	Gene Ontology	GO:0099643	1	50	0.297267	0.460668										cell surface receptor signaling pathway involved in cell-cell signaling	Gene Ontology	GO:1905114	1	208	0.513906	0.578103
							erythrocyte differentiation	Gene Ontology	GO:0030218	1	50	0.297267	0.460668										adherens junction	Gene Ontology	GO:0005912	1	208	0.513906	0.578103
							single organism signaling	Gene Ontology	GO:0044700	22	2803	0.297628	0.460929										positive regulation of transferase activity	Gene Ontology	GO:0051347	1	208	0.513906	0.578103
							cellular response to stress	Gene Ontology	GO:0033554	7	780	0.298494	0.461973										ubiquitin-protein transferase activity	Gene Ontology	GO:0004842	1	209	0.515591	0.579625
							transcription, DNA-templated	Gene Ontology	GO:0006351	13	1577	0.299045	0.46248										organonitrogen compound metabolic process	Gene Ontology	GO:1901564	4	1084	0.516433	0.580199
							nuclear body	Gene Ontology	GO:0016604	2	157	0.299206	0.46248										pattern specification process	Gene Ontology	GO:0007389	1	211	0.518944	0.582271
							signaling	Gene Ontology	GO:0023052	22	2806	0.299441	0.462544										regulation of anatomical structure size	Gene Ontology	GO:0090066	1	211	0.518944	0.582271
							developmental process involved in reproduction	Gene Ontology	GO:0003006	3	275	0.299654	0.462576										negative regulation of intracellular signal transduction	Gene Ontology	GO:1902532	1	213	0.522274	0.585631
							cell-cell signaling	Gene Ontology	GO:0007267	5	524	0.30012	0.462998										response to organonitrogen compound	Gene Ontology	GO:0010243	1	215	0.525582	0.587831
							divalent inorganic cation homeostasis	Gene Ontology	GO:0072507	2	158	0.301748	0.463403										endomembrane system organization	Gene Ontology	GO:0010256	1	215	0.525582	0.587831
							peptidyl-lysine modification	Gene Ontology	GO:0018205	2	158	0.301748	0.463403										endopeptidase activity	Gene Ontology	GO:0004175	1	215	0.525582	0.587831
							pattern recognition receptor signaling pathway	Gene Ontology	GO:0002221	1	51	0.302119	0.463403										regulation of cell morphogenesis	Gene Ontology	GO:0022604	1	215	0.525582	0.587831
							nuclear-transcribed mRNA catabolic process	Gene Ontology	GO:0000956	1	51	0.302119	0.463403										morphogenesis of an epithelium	Gene Ontology	GO:0002009	1	216	0.527227	0.588917
							innate immune response-activating signal transduction	Gene Ontology	GO:0002758	1	51	0.302119	0.463403										mRNA processing	Gene Ontology	GO:0006397	1	216	0.527227	0.588917
							cytoskeleton-dependent intracellular transport	Gene Ontology	GO:0030705	1	51	0.302119	0.463403										anchoring junction	Gene Ontology	GO:0070161	1	217	0.528867	0.590267
							N-acyltransferase activity	Gene Ontology	GO:0016410	1	51	0.302119	0.463403										cytoplasmic vesicle	Gene Ontology	GO:0031410	2	512	0.529112	0.590267
							learning	Gene Ontology	GO:0007612	1	51	0.302119	0.463403										intracellular vesicle	Gene Ontology	GO:0097708	2	513	0.530166	0.591062
							receptor binding	Gene Ontology	GO:0005102	6	654	0.302574	0.463805										ubiquitin-like protein transferase activity	Gene Ontology	GO:0019787	1	218	0.530501	0.591062
							muscle tissue development	Gene Ontology	GO:0060537	2	159	0.304289	0.464857										intracellular part	Gene Ontology	GO:0044424	24	6934	0.5314	0.591686
							response to organic cyclic compound	Gene Ontology	GO:0014070	3	278	0.305298	0.464857										cellular cation homeostasis	Gene Ontology	GO:0030003	1	219	0.53213	0.591902
							cell surface	Gene Ontology	GO:0009986	3	278	0.305298	0.464857										chromosome organization	Gene Ontology	GO:0051276	2	515	0.532271	0.591902
							signal release	Gene Ontology	GO:0023061	2	160	0.306828	0.464857										organic substance catabolic process	Gene Ontology	GO:1901575	3	813	0.53416	0.593624
							regulation of axonogenesis	Gene Ontology	GO:0050770	1	52	0.306937	0.464857										sensory organ development	Gene Ontology	GO:0007423	1	223	0.538589	0.597786
							erythrocyte homeostasis	Gene Ontology	GO:0034101	1	52	0.306937	0.464857										cell morphogenesis	Gene Ontology	GO:0000902	2	522	0.539589	0.598516
							positive regulation of transmembrane receptor protein serine/threonine kinase signaling pathway	Gene Ontology	GO:0090100	1	52	0.306937	0.464857										transmembrane receptor protein tyrosine kinase signaling pathway	Gene Ontology	GO:0007169	1	224	0.54019	0.598802
							retina development in camera-type eye	Gene Ontology	GO:0060041	1	52	0.306937	0.464857										cell-cell signaling	Gene Ontology	GO:0007267	2	524	0.541666	0.600057
							sensory perception of sound	Gene Ontology	GO:0007605	1	52	0.306937	0.464857										macromolecular complex	Gene Ontology	GO:0032991	9	2594	0.54326	0.601188
							bicellular tight junction	Gene Ontology	GO:0005923	1	52	0.306937	0.464857										regulation of cellular response to stress	Gene Ontology	GO:0080135	1	226	0.543375	0.601188
							centrosome organization	Gene Ontology	GO:0051297	1	52	0.306937	0.464857										cellular ion homeostasis	Gene Ontology	GO:0006873	1	228	0.546539	0.604306
							lipid homeostasis	Gene Ontology	GO:0055088	1	52	0.306937	0.464857										regulation of GTPase activity	Gene Ontology	GO:0043087	1	229	0.548113	0.605663
							calcium-mediated signaling	Gene Ontology	GO:0019722	1	52	0.306937	0.464857										identical protein binding	Gene Ontology	GO:0042802	2	531	0.548885	0.606039
							cardiac chamber morphogenesis	Gene Ontology	GO:0003206	1	52	0.306937	0.464857										establishment of protein localization	Gene Ontology	GO:0045184	3	831	0.549147	0.606039
							DNA integrity checkpoint	Gene Ontology	GO:0031570	1	52	0.306937	0.464857										centrosome	Gene Ontology	GO:0005813	1	231	0.551245	0.60797
							neuron projection extension	Gene Ontology	GO:1990138	1	52	0.306937	0.464857										catabolic process	Gene Ontology	GO:0009056	3	834	0.551618	0.607998
							nuclear outer membrane-endoplasmic reticulum membrane network	Gene Ontology	GO:0042175	4	403	0.307691	0.465705										positive regulation of response to stimulus	Gene Ontology	GO:0048584	3	838	0.554902	0.610846
							cytosolic part	Gene Ontology	GO:0044445	2	161	0.309366	0.467074										regulation of neurogenesis	Gene Ontology	GO:0050767	1	236	0.558981	0.614653
							nucleic acid-templated transcription	Gene Ontology	GO:0097659	13	1592	0.310824	0.467074										immune response	Gene Ontology	GO:0006955	2	541	0.559063	0.614653
							regulation of purine nucleotide biosynthetic process	Gene Ontology	GO:1900371	1	53	0.311722	0.467074										small GTPase mediated signal transduction	Gene Ontology	GO:0007264	1	239	0.563559	0.618817
							regulation of cellular carbohydrate metabolic process	Gene Ontology	GO:0010675	1	53	0.311722	0.467074										regulation of secretion by cell	Gene Ontology	GO:1903530	1	239	0.563559	0.618817
							negative regulation of chromosome organization	Gene Ontology	GO:2001251	1	53	0.311722	0.467074										perinuclear region of cytoplasm	Gene Ontology	GO:0048471	1	240	0.565075	0.620092
							negative regulation of catabolic process	Gene Ontology	GO:0009895	1	53	0.311722	0.467074										response to external stimulus	Gene Ontology	GO:0009605	3	852	0.566286	0.62103
							cellular response to starvation	Gene Ontology	GO:0009267	1	53	0.311722	0.467074										organelle membrane	Gene Ontology	GO:0031090	4	1157	0.568861	0.623091
							calcium ion transmembrane transporter activity	Gene Ontology	GO:0015085	1	53	0.311722	0.467074										developmental growth	Gene Ontology	GO:0048589	1	243	0.569591	0.623091
							negative regulation of cellular response to growth factor stimulus	Gene Ontology	GO:0090288	1	53	0.311722	0.467074										negative regulation of phosphate metabolic process	Gene Ontology	GO:0045936	1	243	0.569591	0.623091
							occluding junction	Gene Ontology	GO:0070160	1	53	0.311722	0.467074										negative regulation of phosphorus metabolic process	Gene Ontology	GO:0010563	1	243	0.569591	0.623091
							regulation of insulin secretion	Gene Ontology	GO:0050796	1	53	0.311722	0.467074										macromolecular complex binding	Gene Ontology	GO:0044877	2	554	0.572056	0.625396
							positive regulation of purine nucleotide metabolic process	Gene Ontology	GO:1900544	1	53	0.311722	0.467074										negative regulation of protein modification process	Gene Ontology	GO:0031400	1	246	0.574062	0.627196
							positive regulation of nucleotide metabolic process	Gene Ontology	GO:0045981	1	53	0.311722	0.467074										muscle structure development	Gene Ontology	GO:0061061	1	249	0.578486	0.631635
							regulation of nucleotide biosynthetic process	Gene Ontology	GO:0030808	1	53	0.311722	0.467074										cellular protein complex assembly	Gene Ontology	GO:0043623	1	252	0.582866	0.636019
							lipid binding	Gene Ontology	GO:0008289	3	282	0.31283	0.468174										cellular component morphogenesis	Gene Ontology	GO:0032989	2	566	0.583809	0.636651
							small molecule metabolic process	Gene Ontology	GO:0044281	8	925	0.313174	0.468396										macromolecule localization	Gene Ontology	GO:0033036	4	1180	0.584756	0.637285
							negative regulation of biological process	Gene Ontology	GO:0048519	16	2005	0.314481	0.470058										defense response to other organism	Gene Ontology	GO:0098542	1	254	0.58576	0.637982
							establishment of synaptic vesicle localization	Gene Ontology	GO:0097480	1	54	0.316475	0.470262										negative regulation of cellular macromolecule biosynthetic process	Gene Ontology	GO:2000113	2	569	0.586711	0.638357
							regulation of proteasomal ubiquitin-dependent protein catabolic process	Gene Ontology	GO:0032434	1	54	0.316475	0.470262										nuclear chromosome part	Gene Ontology	GO:0044454	1	255	0.5872	0.638357
							synaptic vesicle transport	Gene Ontology	GO:0048489	1	54	0.316475	0.470262										regulation of cell adhesion	Gene Ontology	GO:0030155	1	255	0.5872	0.638357
							ubiquitin-like protein-specific protease activity	Gene Ontology	GO:0019783	1	54	0.316475	0.470262										regulation of secretion	Gene Ontology	GO:0051046	1	256	0.588635	0.639123
							sequestering of metal ion	Gene Ontology	GO:0051238	1	54	0.316475	0.470262										biological adhesion	Gene Ontology	GO:0022610	2	571	0.588637	0.639123
							presynaptic process involved in chemical synaptic transmission	Gene Ontology	GO:0099531	1	54	0.316475	0.470262										chromatin	Gene Ontology	GO:0000785	1	258	0.591491	0.641822
							cholesterol metabolic process	Gene Ontology	GO:0008203	1	54	0.316475	0.470262										localization	Gene Ontology	GO:0051179	9	2705	0.597037	0.647152
							regulation of reactive oxygen species metabolic process	Gene Ontology	GO:2000377	1	54	0.316475	0.470262										vacuolar part	Gene Ontology	GO:0044437	1	262	0.597143	0.647152
							epithelial cell proliferation	Gene Ontology	GO:0050673	2	164	0.316967	0.470262										molecular function regulator	Gene Ontology	GO:0098772	2	583	0.600061	0.649911
							spermatogenesis	Gene Ontology	GO:0007283	2	164	0.316967	0.470262										mRNA metabolic process	Gene Ontology	GO:0016071	1	266	0.602719	0.651577
							positive regulation of nitrogen compound metabolic process	Gene Ontology	GO:0051173	7	797	0.317266	0.470415										nuclear chromosome	Gene Ontology	GO:0000228	1	266	0.602719	0.651577
							chromosomal region	Gene Ontology	GO:0098687	2	165	0.319497	0.471583										viral process	Gene Ontology	GO:0016032	1	266	0.602719	0.651577
							male gamete generation	Gene Ontology	GO:0048232	2	165	0.319497	0.471583										multi-organism cellular process	Gene Ontology	GO:0044764	1	269	0.60685	0.655123
							RNA biosynthetic process	Gene Ontology	GO:0032774	13	1605	0.321137	0.471583										organelle lumen	Gene Ontology	GO:0043233	6	1824	0.607498	0.655123
							extrinsic component of cytoplasmic side of plasma membrane	Gene Ontology	GO:0031234	1	55	0.321195	0.471583										intracellular organelle lumen	Gene Ontology	GO:0070013	6	1824	0.607498	0.655123
							secondary alcohol metabolic process	Gene Ontology	GO:1902652	1	55	0.321195	0.471583										membrane-enclosed lumen	Gene Ontology	GO:0031974	6	1824	0.607498	0.655123
							microtubule organizing center organization	Gene Ontology	GO:0031023	1	55	0.321195	0.471583										ubiquitin-dependent protein catabolic process	Gene Ontology	GO:0006511	1	271	0.609581	0.656964
							membrane lipid biosynthetic process	Gene Ontology	GO:0046467	1	55	0.321195	0.471583										protein complex	Gene Ontology	GO:0043234	7	2135	0.611952	0.658671
							actin filament binding	Gene Ontology	GO:0051015	1	55	0.321195	0.471583										positive regulation of organelle organization	Gene Ontology	GO:0010638	1	273	0.612294	0.658671
							synaptic vesicle localization	Gene Ontology	GO:0097479	1	55	0.321195	0.471583										regulation of response to stimulus	Gene Ontology	GO:0048583	5	1528	0.612297	0.658671
							active ion transmembrane transporter activity	Gene Ontology	GO:0022853	1	55	0.321195	0.471583										developmental process involved in reproduction	Gene Ontology	GO:0003006	1	275	0.614987	0.661159
							ear morphogenesis	Gene Ontology	GO:0042471	1	55	0.321195	0.471583										microtubule-based process	Gene Ontology	GO:0007017	1	276	0.616327	0.661378
							activation of innate immune response	Gene Ontology	GO:0002218	1	55	0.321195	0.471583										response to nitrogen compound	Gene Ontology	GO:1901698	1	276	0.616327	0.661378
							regulation of RNA splicing	Gene Ontology	GO:0043484	1	55	0.321195	0.471583										neuron projection	Gene Ontology	GO:0043005	1	276	0.616327	0.661378
							regulation of endothelial cell migration	Gene Ontology	GO:0010594	1	55	0.321195	0.471583										negative regulation of cellular component organization	Gene Ontology	GO:0051129	1	277	0.617663	0.661998
							ATPase activity, coupled to transmembrane movement of substances	Gene Ontology	GO:0042626	1	55	0.321195	0.471583										cellular chemical homeostasis	Gene Ontology	GO:0055082	1	277	0.617663	0.661998
							ATPase activity, coupled	Gene Ontology	GO:0042623	2	166	0.322024	0.472223										modification-dependent protein catabolic process	Gene Ontology	GO:0019941	1	278	0.618994	0.663018
							axon development	Gene Ontology	GO:0061564	2	166	0.322024	0.472223										regulation of nervous system development	Gene Ontology	GO:0051960	1	279	0.62032	0.664031
							nitrogen compound metabolic process	Gene Ontology	GO:0006807	25	3262	0.323331	0.473678										intracellular	Gene Ontology	GO:0005622	24	7190	0.622397	0.665847
							regulation of macromolecule biosynthetic process	Gene Ontology	GO:0010556	14	1744	0.323411	0.473678										regulation of protein phosphorylation	Gene Ontology	GO:0001932	2	610	0.62491	0.668126
							positive regulation of cell migration	Gene Ontology	GO:0030335	2	167	0.324549	0.473832										nitrogen compound transport	Gene Ontology	GO:0071705	1	283	0.62558	0.668422
							protein deubiquitination	Gene Ontology	GO:0016579	1	56	0.325883	0.473832										cellular component biogenesis	Gene Ontology	GO:0044085	4	1242	0.625953	0.668422
							digestive tract development	Gene Ontology	GO:0048565	1	56	0.325883	0.473832										single-organism intracellular transport	Gene Ontology	GO:1902582	1	284	0.626884	0.669008
							positive regulation of stress-activated MAPK cascade	Gene Ontology	GO:0032874	1	56	0.325883	0.473832										modification-dependent macromolecule catabolic process	Gene Ontology	GO:0043632	1	285	0.628183	0.669985
							regulation of G-protein coupled receptor protein signaling pathway	Gene Ontology	GO:0008277	1	56	0.325883	0.473832										neuron projection development	Gene Ontology	GO:0031175	1	288	0.632054	0.673703
							hormone receptor binding	Gene Ontology	GO:0051427	1	56	0.325883	0.473832										chordate embryonic development	Gene Ontology	GO:0043009	1	290	0.634613	0.676018
							sensory perception of mechanical stimulus	Gene Ontology	GO:0050954	1	56	0.325883	0.473832										neurological system process	Gene Ontology	GO:0050877	2	623	0.636453	0.677565
							response to temperature stimulus	Gene Ontology	GO:0009266	1	56	0.325883	0.473832										embryo development ending in birth or egg hatching	Gene Ontology	GO:0009792	1	292	0.637154	0.677898
							positive regulation of stress-activated protein kinase signaling cascade	Gene Ontology	GO:0070304	1	56	0.325883	0.473832										negative regulation of gene expression	Gene Ontology	GO:0010629	2	632	0.644285	0.685068
							epithelial to mesenchymal transition	Gene Ontology	GO:0001837	1	56	0.325883	0.473832										regulation of MAPK cascade	Gene Ontology	GO:0043408	1	299	0.645913	0.686381
							mammary gland development	Gene Ontology	GO:0030879	1	56	0.325883	0.473832										regulation of protein kinase activity	Gene Ontology	GO:0045859	1	300	0.647147	0.686439
							cell projection part	Gene Ontology	GO:0044463	3	290	0.327911	0.476493										apoptotic signaling pathway	Gene Ontology	GO:0097190	1	300	0.647147	0.686439
							cellular metabolic process	Gene Ontology	GO:0044237	38	5101	0.330451	0.477709										microtubule organizing center	Gene Ontology	GO:0005815	1	300	0.647147	0.686439
							hindbrain development	Gene Ontology	GO:0030902	1	57	0.330538	0.477709										organelle assembly	Gene Ontology	GO:0070925	1	301	0.648377	0.687327
							cAMP metabolic process	Gene Ontology	GO:0046058	1	57	0.330538	0.477709										Golgi apparatus part	Gene Ontology	GO:0044431	1	302	0.649602	0.688208
							small ribosomal subunit	Gene Ontology	GO:0015935	1	57	0.330538	0.477709										protein complex subunit organization	Gene Ontology	GO:0071822	2	639	0.650287	0.68825
							regulation of embryonic development	Gene Ontology	GO:0045995	1	57	0.330538	0.477709										regulation of protein transport	Gene Ontology	GO:0051223	1	303	0.650824	0.68825
							regulation of mRNA processing	Gene Ontology	GO:0050684	1	57	0.330538	0.477709										single organismal cell-cell adhesion	Gene Ontology	GO:0016337	1	303	0.650824	0.68825
							hydrolase activity, acting on acid anhydrides, catalyzing transmembrane movement of substances	Gene Ontology	GO:0016820	1	57	0.330538	0.477709										cell morphogenesis involved in differentiation	Gene Ontology	GO:0000904	1	304	0.652041	0.68912
							growth factor binding	Gene Ontology	GO:0019838	1	57	0.330538	0.477709										peptidase activity, acting on L-amino acid peptides	Gene Ontology	GO:0070011	1	307	0.655668	0.692535
							nonmotile primary cilium	Gene Ontology	GO:0031513	1	57	0.330538	0.477709										cell projection morphogenesis	Gene Ontology	GO:0048858	1	309	0.658065	0.694227
							transcription regulatory region sequence-specific DNA binding	Gene Ontology	GO:0000976	3	292	0.331682	0.479074										single-organism carbohydrate metabolic process	Gene Ontology	GO:0044723	1	311	0.660446	0.696318
							nuclear envelope	Gene Ontology	GO:0005635	2	170	0.332111	0.479405										peptidase activity	Gene Ontology	GO:0008233	1	314	0.663987	0.699629
							DNA metabolic process	Gene Ontology	GO:0006259	4	419	0.33264	0.479881										plasma membrane region	Gene Ontology	GO:0098590	1	318	0.668651	0.704119
							regionalization	Gene Ontology	GO:0003002	2	171	0.334627	0.480919										protein homodimerization activity	Gene Ontology	GO:0042803	1	321	0.672108	0.707333
							immune response-regulating cell surface receptor signaling pathway	Gene Ontology	GO:0002768	1	58	0.335162	0.480919										cell part morphogenesis	Gene Ontology	GO:0032990	1	323	0.674393	0.70931
							spermatid development	Gene Ontology	GO:0007286	1	58	0.335162	0.480919										regulation of establishment of protein localization	Gene Ontology	GO:0070201	1	324	0.675529	0.710078
							establishment or maintenance of cell polarity	Gene Ontology	GO:0007163	1	58	0.335162	0.480919										proteolysis involved in cellular protein catabolic process	Gene Ontology	GO:0051603	1	325	0.676662	0.710841
							actin-based cell projection	Gene Ontology	GO:0098858	1	58	0.335162	0.480919										single organism cell adhesion	Gene Ontology	GO:0098602	1	326	0.67779	0.711599
							ATPase activity, coupled to movement of substances	Gene Ontology	GO:0043492	1	58	0.335162	0.480919										regulation of kinase activity	Gene Ontology	GO:0043549	1	329	0.681153	0.714271
							pigment granule	Gene Ontology	GO:0048770	1	58	0.335162	0.480919										regulation of cellular localization	Gene Ontology	GO:0060341	1	329	0.681153	0.714271
							melanosome	Gene Ontology	GO:0042470	1	58	0.335162	0.480919										cellular homeostasis	Gene Ontology	GO:0019725	1	330	0.682267	0.71461
							negative regulation of metabolic process	Gene Ontology	GO:0009892	9	1081	0.335844	0.481611										cellular catabolic process	Gene Ontology	GO:0044248	2	678	0.682295	0.71461
							cellular response to nitrogen compound	Gene Ontology	GO:1901699	2	172	0.337139	0.482891										cellular localization	Gene Ontology	GO:0051641	3	1019	0.688098	0.720256
							actin binding	Gene Ontology	GO:0003779	2	172	0.337139	0.482891										cellular protein catabolic process	Gene Ontology	GO:0044257	1	338	0.691036	0.722898
							heterocyclic compound binding	Gene Ontology	GO:1901363	23	3007	0.337567	0.483215										bounding membrane of organelle	Gene Ontology	GO:0098588	2	690	0.691662	0.723015
							system development	Gene Ontology	GO:0048731	14	1764	0.338884	0.483465										protein localization	Gene Ontology	GO:0008104	3	1025	0.691975	0.723015
							embryonic limb morphogenesis	Gene Ontology	GO:0030326	1	59	0.339754	0.483465										secretion by cell	Gene Ontology	GO:0032940	1	346	0.699568	0.730075
							spermatid differentiation	Gene Ontology	GO:0048515	1	59	0.339754	0.483465										regulation of cellular component biogenesis	Gene Ontology	GO:0044087	1	346	0.699568	0.730075
							positive regulation of NF-kappaB transcription factor activity	Gene Ontology	GO:0051092	1	59	0.339754	0.483465										organelle inner membrane	Gene Ontology	GO:0019866	1	347	0.700618	0.730734
							regulation of cell size	Gene Ontology	GO:0008361	1	59	0.339754	0.483465										neuron development	Gene Ontology	GO:0048666	1	350	0.703746	0.733559
							embryonic appendage morphogenesis	Gene Ontology	GO:0035113	1	59	0.339754	0.483465										protein ubiquitination	Gene Ontology	GO:0016567	1	362	0.715942	0.745826
							regulation of lipid biosynthetic process	Gene Ontology	GO:0046890	1	59	0.339754	0.483465										macromolecular complex assembly	Gene Ontology	GO:0065003	2	727	0.719152	0.748724
							regulation of cyclic nucleotide metabolic process	Gene Ontology	GO:0030799	1	59	0.339754	0.483465										cell-cell adhesion	Gene Ontology	GO:0098609	1	367	0.720877	0.750056
							apical junction complex	Gene Ontology	GO:0043296	1	59	0.339754	0.483465										regulation of transport	Gene Ontology	GO:0051049	2	730	0.721291	0.750056
							sterol metabolic process	Gene Ontology	GO:0016125	1	59	0.339754	0.483465										positive regulation of transport	Gene Ontology	GO:0051050	1	369	0.722827	0.75076
							multicellular organismal process	Gene Ontology	GO:0032501	23	3014	0.341892	0.48622										cell activation	Gene Ontology	GO:0001775	1	369	0.722827	0.75076
							positive regulation of cell motility	Gene Ontology	GO:2000147	2	174	0.342157	0.486308										regulation of transferase activity	Gene Ontology	GO:0051338	1	373	0.726687	0.754321
							response to cytokine	Gene Ontology	GO:0034097	3	298	0.342992	0.486496										mitotic cell cycle	Gene Ontology	GO:0000278	1	374	0.727644	0.754866
							translation factor activity, RNA binding	Gene Ontology	GO:0008135	1	60	0.344314	0.486496										regulation of protein localization	Gene Ontology	GO:0032880	1	375	0.728597	0.755406
							response to starvation	Gene Ontology	GO:0042594	1	60	0.344314	0.486496										carbohydrate metabolic process	Gene Ontology	GO:0005975	1	378	0.731438	0.757453
							RNA polymerase II transcription factor complex	Gene Ontology	GO:0090575	1	60	0.344314	0.486496										cytoskeletal protein binding	Gene Ontology	GO:0008092	1	378	0.731438	0.757453
							primary active transmembrane transporter activity	Gene Ontology	GO:0015399	1	60	0.344314	0.486496										secretion	Gene Ontology	GO:0046903	1	385	0.737953	0.763747
							P-P-bond-hydrolysis-driven transmembrane transporter activity	Gene Ontology	GO:0015405	1	60	0.344314	0.486496										protein modification by small protein conjugation	Gene Ontology	GO:0032446	1	386	0.738871	0.763792
							mRNA catabolic process	Gene Ontology	GO:0006402	1	60	0.344314	0.486496										detection of stimulus	Gene Ontology	GO:0051606	1	386	0.738871	0.763792
							digestive system development	Gene Ontology	GO:0055123	1	60	0.344314	0.486496										cellular component assembly	Gene Ontology	GO:0022607	3	1109	0.742589	0.767181
							axon part	Gene Ontology	GO:0033267	1	60	0.344314	0.486496										protein catabolic process	Gene Ontology	GO:0030163	1	391	0.743414	0.76758
							regulation of protein complex assembly	Gene Ontology	GO:0043254	2	175	0.344661	0.486515										protein transport	Gene Ontology	GO:0015031	2	764	0.7446	0.768349
							organic cyclic compound biosynthetic process	Gene Ontology	GO:1901362	15	1909	0.344733	0.486515										organic substance transport	Gene Ontology	GO:0071702	3	1131	0.754732	0.778346
							regulation of protein kinase activity	Gene Ontology	GO:0045859	3	300	0.346759	0.489087										transport	Gene Ontology	GO:0006810	6	2130	0.755929	0.77912
							positive regulation of locomotion	Gene Ontology	GO:0040017	2	176	0.347162	0.489368										DNA metabolic process	Gene Ontology	GO:0006259	1	419	0.767454	0.790532
							microtubule organizing center part	Gene Ontology	GO:0044450	1	61	0.348844	0.4903										mitochondrial membrane	Gene Ontology	GO:0031966	1	421	0.769084	0.791744
							mitochondrial ribosome	Gene Ontology	GO:0005761	1	61	0.348844	0.4903										nucleolus	Gene Ontology	GO:0005730	1	425	0.77231	0.794129
							tissue remodeling	Gene Ontology	GO:0048771	1	61	0.348844	0.4903										cellular macromolecule catabolic process	Gene Ontology	GO:0044265	1	425	0.77231	0.794129
							organellar ribosome	Gene Ontology	GO:0000313	1	61	0.348844	0.4903										RNA processing	Gene Ontology	GO:0006396	1	433	0.778629	0.800156
							Wnt signaling pathway	Gene Ontology	GO:0016055	2	177	0.349661	0.490687										cell part	Gene Ontology	GO:0044464	26	8287	0.780486	0.801592
							positive regulation of cellular component movement	Gene Ontology	GO:0051272	2	177	0.349661	0.490687										establishment of localization	Gene Ontology	GO:0051234	6	2201	0.784024	0.804753
							protein binding	Gene Ontology	GO:0005515	22	2887	0.349732	0.490687										mitochondrial envelope	Gene Ontology	GO:0005740	1	441	0.784776	0.805052
							cell-cell signaling by wnt	Gene Ontology	GO:0198738	2	178	0.352156	0.492873										cell	Gene Ontology	GO:0005623	26	8308	0.786007	0.805842
							regulation of protein transport	Gene Ontology	GO:0051223	3	303	0.352407	0.492873										protein modification by small protein conjugation or removal	Gene Ontology	GO:0070647	1	447	0.789276	0.808529
							sequence-specific double-stranded DNA binding	Gene Ontology	GO:1990837	3	303	0.352407	0.492873										single-organism cellular localization	Gene Ontology	GO:1902580	1	448	0.790017	0.808529
							single organismal cell-cell adhesion	Gene Ontology	GO:0016337	3	303	0.352407	0.492873										intracellular protein transport	Gene Ontology	GO:0006886	1	448	0.790017	0.808529
							positive regulation of mitotic cell cycle	Gene Ontology	GO:0045931	1	62	0.353342	0.492873										negative regulation of cellular protein metabolic process	Gene Ontology	GO:0032269	1	454	0.794409	0.812548
							negative regulation of hemopoiesis	Gene Ontology	GO:1903707	1	62	0.353342	0.492873										negative regulation of protein metabolic process	Gene Ontology	GO:0051248	1	472	0.80705	0.824995
							positive regulation of protein polymerization	Gene Ontology	GO:0032273	1	62	0.353342	0.492873										cellular macromolecular complex assembly	Gene Ontology	GO:0034622	1	477	0.810424	0.82796
							growth factor receptor binding	Gene Ontology	GO:0070851	1	62	0.353342	0.492873										cell junction	Gene Ontology	GO:0030054	1	482	0.81374	0.830861
							sphingolipid metabolic process	Gene Ontology	GO:0006665	1	62	0.353342	0.492873										extracellular exosome	Gene Ontology	GO:0070062	3	1255	0.81497	0.831631
							vesicle-mediated transport	Gene Ontology	GO:0016192	5	564	0.35451	0.494215										positive regulation of cellular component organization	Gene Ontology	GO:0051130	1	486	0.816351	0.832554
							positive regulation of catalytic activity	Gene Ontology	GO:0043085	5	565	0.35588	0.495838										membrane-bounded vesicle	Gene Ontology	GO:0031988	4	1614	0.817158	0.832891
							extracellular matrix	Gene Ontology	GO:0031012	2	180	0.357136	0.495937										extracellular vesicle	Gene Ontology	GO:1903561	3	1262	0.817974	0.833184
							cell-cell junction	Gene Ontology	GO:0005911	2	180	0.357136	0.495937										extracellular organelle	Gene Ontology	GO:0043230	3	1263	0.8184	0.833184
							membrane-bounded organelle	Gene Ontology	GO:0043227	44	6007	0.357698	0.495937										macromolecule catabolic process	Gene Ontology	GO:0009057	1	512	0.83247	0.847015
							glycerolipid biosynthetic process	Gene Ontology	GO:0045017	1	63	0.357809	0.495937										hydrolase activity	Gene Ontology	GO:0016787	3	1303	0.834768	0.848859
							spindle pole	Gene Ontology	GO:0000922	1	63	0.357809	0.495937										vesicle	Gene Ontology	GO:0031982	4	1679	0.840892	0.854589
							chromosome, telomeric region	Gene Ontology	GO:0000781	1	63	0.357809	0.495937										G-protein coupled receptor activity	Gene Ontology	GO:0004930	1	540	0.848274	0.86159
							positive regulation of leukocyte differentiation	Gene Ontology	GO:1902107	1	63	0.357809	0.495937										microtubule cytoskeleton	Gene Ontology	GO:0015630	1	543	0.849878	0.862718
							carboxylic ester hydrolase activity	Gene Ontology	GO:0052689	1	63	0.357809	0.495937										mitochondrial part	Gene Ontology	GO:0044429	1	548	0.852514	0.864891
							nucleobase-containing compound metabolic process	Gene Ontology	GO:0006139	20	2622	0.358817	0.497047										plasma membrane	Gene Ontology	GO:0005886	5	2093	0.860666	0.872654
							enzyme activator activity	Gene Ontology	GO:0008047	2	181	0.359621	0.497873										cell adhesion	Gene Ontology	GO:0007155	1	567	0.862122	0.873624
							plasma membrane part	Gene Ontology	GO:0044459	8	971	0.361079	0.498348										protein complex biogenesis	Gene Ontology	GO:0070271	1	572	0.864547	0.875066
							regulation of homeostatic process	Gene Ontology	GO:0032844	2	182	0.362103	0.498348										protein complex assembly	Gene Ontology	GO:0006461	1	572	0.864547	0.875066
							developmental cell growth	Gene Ontology	GO:0048588	1	64	0.362246	0.498348										mitochondrion	Gene Ontology	GO:0005739	2	1017	0.87141	0.881501
							cellular response to nutrient levels	Gene Ontology	GO:0031669	1	64	0.362246	0.498348										cell periphery	Gene Ontology	GO:0071944	5	2143	0.874456	0.884071
							regulation of peptide hormone secretion	Gene Ontology	GO:0090276	1	64	0.362246	0.498348										extracellular region part	Gene Ontology	GO:0044421	4	1806	0.880028	0.88919
							steroid biosynthetic process	Gene Ontology	GO:0006694	1	64	0.362246	0.498348										ion transport	Gene Ontology	GO:0006811	1	672	0.905113	0.914007
							regulation of JNK cascade	Gene Ontology	GO:0046328	1	64	0.362246	0.498348										transmembrane signaling receptor activity	Gene Ontology	GO:0004888	1	689	0.910703	0.919121
							regulation of microtubule cytoskeleton organization	Gene Ontology	GO:0070507	1	64	0.362246	0.498348										cellular protein localization	Gene Ontology	GO:0034613	1	693	0.911971	0.919869
							DNA-directed RNA polymerase II, holoenzyme	Gene Ontology	GO:0016591	1	64	0.362246	0.498348										cytoskeletal part	Gene Ontology	GO:0044430	1	696	0.91291	0.920285
							cell projection morphogenesis	Gene Ontology	GO:0048858	3	309	0.363687	0.500043										cellular macromolecule localization	Gene Ontology	GO:0070727	1	698	0.91353	0.920379
							protein complex biogenesis	Gene Ontology	GO:0070271	5	572	0.365481	0.500682										transmembrane receptor activity	Gene Ontology	GO:0099600	1	717	0.919213	0.925571
							protein complex assembly	Gene Ontology	GO:0006461	5	572	0.365481	0.500682										single-organism transport	Gene Ontology	GO:0044765	2	1182	0.920135	0.925965
							limb morphogenesis	Gene Ontology	GO:0035108	1	65	0.366653	0.500682										single-organism localization	Gene Ontology	GO:1902578	2	1274	0.939266	0.944673
							myeloid cell homeostasis	Gene Ontology	GO:0002262	1	65	0.366653	0.500682										extracellular region	Gene Ontology	GO:0005576	4	2111	0.942227	0.947106
							protein tetramerization	Gene Ontology	GO:0051262	1	65	0.366653	0.500682										RNA binding	Gene Ontology	GO:0003723	1	863	0.95221	0.95659
							cytosolic transport	Gene Ontology	GO:0016482	1	65	0.366653	0.500682										membrane	Gene Ontology	GO:0016020	11	4716	0.956533	0.960381
							hormone metabolic process	Gene Ontology	GO:0042445	1	65	0.366653	0.500682										cytoskeleton	Gene Ontology	GO:0005856	1	924	0.961676	0.96499
							RNA localization	Gene Ontology	GO:0006403	1	65	0.366653	0.500682										plasma membrane part	Gene Ontology	GO:0044459	1	971	0.967688	0.970465
							insulin secretion	Gene Ontology	GO:0030073	1	65	0.366653	0.500682										intracellular non-membrane-bounded organelle	Gene Ontology	GO:0043232	3	1978	0.97235	0.974022
							appendage morphogenesis	Gene Ontology	GO:0035107	1	65	0.366653	0.500682										non-membrane-bounded organelle	Gene Ontology	GO:0043228	3	1978	0.97235	0.974022
							response to toxic substance	Gene Ontology	GO:0009636	1	65	0.366653	0.500682										intrinsic component of membrane	Gene Ontology	GO:0031224	5	3038	0.985698	0.986828
							RNA splicing	Gene Ontology	GO:0008380	2	184	0.367056	0.500948										membrane part	Gene Ontology	GO:0044425	6	3570	0.990217	0.990784
							single-organism carbohydrate metabolic process	Gene Ontology	GO:0044723	3	311	0.367441	0.501188										integral component of membrane	Gene Ontology	GO:0016021	4	2993	0.995072	0.995072
							regulation of catalytic activity	Gene Ontology	GO:0050790	8	978	0.368456	0.502289
							regulation of peptide secretion	Gene Ontology	GO:0002791	1	66	0.371029	0.50465
							extrinsic component of plasma membrane	Gene Ontology	GO:0019897	1	66	0.371029	0.50465
							cellular response to lipopolysaccharide	Gene Ontology	GO:0071222	1	66	0.371029	0.50465
							myeloid leukocyte activation	Gene Ontology	GO:0002274	1	66	0.371029	0.50465
							cell growth	Gene Ontology	GO:0016049	2	186	0.371995	0.50482
							regulation of cell activation	Gene Ontology	GO:0050865	2	186	0.371995	0.50482
							protein oligomerization	Gene Ontology	GO:0051259	2	186	0.371995	0.50482
							regulation of cellular process	Gene Ontology	GO:0050794	36	4898	0.37224	0.504868
							organic cyclic compound metabolic process	Gene Ontology	GO:1901360	21	2783	0.372878	0.505447
							nucleobase-containing compound biosynthetic process	Gene Ontology	GO:0034654	14	1809	0.374279	0.507061
							regulation of peptide transport	Gene Ontology	GO:0090087	1	67	0.375375	0.508259
							cellular biosynthetic process	Gene Ontology	GO:0044249	21	2788	0.37617	0.509048
							single-organism cellular localization	Gene Ontology	GO:1902580	4	448	0.37807	0.510936
							response to external stimulus	Gene Ontology	GO:0009605	7	852	0.379224	0.510936
							cellular nitrogen compound metabolic process	Gene Ontology	GO:0034641	23	3074	0.379546	0.510936
							carboxylic acid binding	Gene Ontology	GO:0031406	1	68	0.379692	0.510936
							regulation of organelle assembly	Gene Ontology	GO:1902115	1	68	0.379692	0.510936
							cyclic nucleotide biosynthetic process	Gene Ontology	GO:0009190	1	68	0.379692	0.510936
							regulation of mRNA metabolic process	Gene Ontology	GO:1903311	1	68	0.379692	0.510936
							cyclic purine nucleotide metabolic process	Gene Ontology	GO:0052652	1	68	0.379692	0.510936
							RNA catabolic process	Gene Ontology	GO:0006401	1	68	0.379692	0.510936
							single-organism cellular process	Gene Ontology	GO:0044763	42	5768	0.380948	0.512339
							immune effector process	Gene Ontology	GO:0002252	3	319	0.382418	0.514028
							eye morphogenesis	Gene Ontology	GO:0048592	1	69	0.383979	0.515261
							protein homodimerization activity	Gene Ontology	GO:0042803	3	321	0.386152	0.517887
							regulation of heart contraction	Gene Ontology	GO:0008016	1	70	0.388236	0.51808
							regulation of microtubule-based process	Gene Ontology	GO:0032886	1	70	0.388236	0.51808
							nuclear transcription factor complex	Gene Ontology	GO:0044798	1	70	0.388236	0.51808
							placenta development	Gene Ontology	GO:0001890	1	70	0.388236	0.51808
							protein modification by small protein removal	Gene Ontology	GO:0070646	1	70	0.388236	0.51808
							regulation of neurotransmitter levels	Gene Ontology	GO:0001505	1	70	0.388236	0.51808
							phospholipid biosynthetic process	Gene Ontology	GO:0008654	1	70	0.388236	0.51808
							cellular response to lipid	Gene Ontology	GO:0071396	2	193	0.389157	0.518732
							embryonic organ development	Gene Ontology	GO:0048568	2	193	0.389157	0.518732
							cell part morphogenesis	Gene Ontology	GO:0032990	3	323	0.38988	0.519407
							actin cytoskeleton	Gene Ontology	GO:0015629	2	194	0.391592	0.519967
							mitochondrial matrix	Gene Ontology	GO:0005759	2	194	0.391592	0.519967
							regulation of mitotic cell cycle	Gene Ontology	GO:0007346	2	194	0.391592	0.519967
							regulation of establishment of protein localization	Gene Ontology	GO:0070201	3	324	0.391742	0.519967
							endothelial cell migration	Gene Ontology	GO:0043542	1	71	0.392465	0.519967
							cellular response to molecule of bacterial origin	Gene Ontology	GO:0071219	1	71	0.392465	0.519967
							cytoplasmic ribonucleoprotein granule	Gene Ontology	GO:0036464	1	71	0.392465	0.519967
							positive regulation of mitochondrion organization	Gene Ontology	GO:0010822	1	71	0.392465	0.519967
							regulation of proteasomal protein catabolic process	Gene Ontology	GO:0061136	1	71	0.392465	0.519967
							regulation of viral life cycle	Gene Ontology	GO:1903900	1	71	0.392465	0.519967
							regulation of transport	Gene Ontology	GO:0051049	6	730	0.395891	0.523222
							phosphoric ester hydrolase activity	Gene Ontology	GO:0042578	2	196	0.39645	0.523222
							primary cilium	Gene Ontology	GO:0072372	1	72	0.396664	0.523222
							mitochondrial translational elongation	Gene Ontology	GO:0070125	1	72	0.396664	0.523222
							regulation of leukocyte mediated immunity	Gene Ontology	GO:0002703	1	72	0.396664	0.523222
							cellular response to extracellular stimulus	Gene Ontology	GO:0031668	1	72	0.396664	0.523222
							structure-specific DNA binding	Gene Ontology	GO:0043566	1	72	0.396664	0.523222
							muscle cell development	Gene Ontology	GO:0055001	1	72	0.396664	0.523222
							intracellular non-membrane-bounded organelle	Gene Ontology	GO:0043232	15	1978	0.397598	0.523878
							non-membrane-bounded organelle	Gene Ontology	GO:0043228	15	1978	0.397598	0.523878
							regulation of apoptotic process	Gene Ontology	GO:0042981	5	596	0.398417	0.52467
							regulation of multi-organism process	Gene Ontology	GO:0043900	2	197	0.398872	0.524694
							regulation of apoptotic signaling pathway	Gene Ontology	GO:2001233	2	197	0.398872	0.524694
							heterocycle metabolic process	Gene Ontology	GO:0046483	20	2683	0.399936	0.524846
							regulation of Ras protein signal transduction	Gene Ontology	GO:0046578	1	73	0.400835	0.524846
							JNK cascade	Gene Ontology	GO:0007254	1	73	0.400835	0.524846
							core promoter binding	Gene Ontology	GO:0001047	1	73	0.400835	0.524846
							oxidoreductase activity, acting on the CH-OH group of donors, NAD or NADP as acceptor	Gene Ontology	GO:0016616	1	73	0.400835	0.524846
							sarcomere	Gene Ontology	GO:0030017	1	73	0.400835	0.524846
							mitochondrial translational initiation	Gene Ontology	GO:0070124	1	73	0.400835	0.524846
							regulation of kinase activity	Gene Ontology	GO:0043549	3	329	0.401032	0.524846
							cellular nitrogen compound biosynthetic process	Gene Ontology	GO:0044271	17	2263	0.401173	0.524846
							regulation of intracellular transport	Gene Ontology	GO:0032386	2	199	0.403704	0.527238
							calcium ion binding	Gene Ontology	GO:0005509	3	331	0.404738	0.527238
							epidermal cell differentiation	Gene Ontology	GO:0009913	1	74	0.404977	0.527238
							central nervous system neuron differentiation	Gene Ontology	GO:0021953	1	74	0.404977	0.527238
							neurotransmitter transport	Gene Ontology	GO:0006836	1	74	0.404977	0.527238
							ribonucleoprotein granule	Gene Ontology	GO:0035770	1	74	0.404977	0.527238
							learning or memory	Gene Ontology	GO:0007611	1	74	0.404977	0.527238
							transcription factor activity, RNA polymerase II transcription factor binding	Gene Ontology	GO:0001076	1	74	0.404977	0.527238
							heterocycle biosynthetic process	Gene Ontology	GO:0018130	14	1849	0.406216	0.528565
							regulation of programmed cell death	Gene Ontology	GO:0043067	5	602	0.406638	0.528828
							developmental growth involved in morphogenesis	Gene Ontology	GO:0060560	1	75	0.40909	0.530294
							cell-cell junction organization	Gene Ontology	GO:0045216	1	75	0.40909	0.530294
							receptor metabolic process	Gene Ontology	GO:0043112	1	75	0.40909	0.530294
							positive regulation of DNA metabolic process	Gene Ontology	GO:0051054	1	75	0.40909	0.530294
							regulation of proteolysis involved in cellular protein catabolic process	Gene Ontology	GO:1903050	1	75	0.40909	0.530294
							protein complex	Gene Ontology	GO:0043234	16	2135	0.410428	0.531741
							aromatic compound biosynthetic process	Gene Ontology	GO:0019438	14	1857	0.412636	0.531965
							contractile fiber part	Gene Ontology	GO:0044449	1	76	0.413176	0.531965
							appendage development	Gene Ontology	GO:0048736	1	76	0.413176	0.531965
							basolateral plasma membrane	Gene Ontology	GO:0016323	1	76	0.413176	0.531965
							limb development	Gene Ontology	GO:0060173	1	76	0.413176	0.531965
							response to decreased oxygen levels	Gene Ontology	GO:0036293	1	76	0.413176	0.531965
							regulation of organ morphogenesis	Gene Ontology	GO:2000027	1	76	0.413176	0.531965
							histone binding	Gene Ontology	GO:0042393	1	76	0.413176	0.531965
							response to hypoxia	Gene Ontology	GO:0001666	1	76	0.413176	0.531965
							gene silencing	Gene Ontology	GO:0016458	1	76	0.413176	0.531965
							mitochondrial outer membrane	Gene Ontology	GO:0005741	1	76	0.413176	0.531965
							cytokine-mediated signaling pathway	Gene Ontology	GO:0019221	2	203	0.413312	0.531965
							organelle envelope	Gene Ontology	GO:0031967	5	607	0.41348	0.531965
							envelope	Gene Ontology	GO:0031975	5	608	0.414847	0.532799
							localization	Gene Ontology	GO:0051179	20	2705	0.414941	0.532799
							negative regulation of cellular metabolic process	Gene Ontology	GO:0031324	8	1023	0.416125	0.532799
							cellular aromatic compound metabolic process	Gene Ontology	GO:0006725	20	2707	0.416308	0.532799
							cellular macromolecule metabolic process	Gene Ontology	GO:0044260	30	4126	0.416931	0.532799
							negative regulation of signal transduction	Gene Ontology	GO:0009968	4	473	0.417054	0.532799
							regulation of small GTPase mediated signal transduction	Gene Ontology	GO:0051056	1	77	0.417233	0.532799
							cytoplasmic side of plasma membrane	Gene Ontology	GO:0009898	1	77	0.417233	0.532799
							establishment of vesicle localization	Gene Ontology	GO:0051650	1	77	0.417233	0.532799
							regulation of stress-activated protein kinase signaling cascade	Gene Ontology	GO:0070302	1	77	0.417233	0.532799
							regulation of response to DNA damage stimulus	Gene Ontology	GO:2001020	1	77	0.417233	0.532799
							guanyl-nucleotide exchange factor activity	Gene Ontology	GO:0005085	1	77	0.417233	0.532799
							regulation of stress-activated MAPK cascade	Gene Ontology	GO:0032872	1	77	0.417233	0.532799
							double-stranded DNA binding	Gene Ontology	GO:0003690	3	339	0.419494	0.535401
							regulation of extrinsic apoptotic signaling pathway	Gene Ontology	GO:2001236	1	78	0.421263	0.535658
							positive regulation of immune effector process	Gene Ontology	GO:0002699	1	78	0.421263	0.535658
							response to acid chemical	Gene Ontology	GO:0001101	1	78	0.421263	0.535658
							negative regulation of cell growth	Gene Ontology	GO:0030308	1	78	0.421263	0.535658
							endosome	Gene Ontology	GO:0005768	3	340	0.421331	0.535658
							ribonucleoprotein complex	Gene Ontology	GO:1990904	4	476	0.421703	0.535658
							intracellular ribonucleoprotein complex	Gene Ontology	GO:0030529	4	476	0.421703	0.535658
							negative regulation of cellular process	Gene Ontology	GO:0048523	14	1870	0.423084	0.537129
							DNA binding	Gene Ontology	GO:0003677	8	1031	0.424611	0.537907
							cell surface receptor signaling pathway involved in cell-cell signaling	Gene Ontology	GO:1905114	2	208	0.425215	0.537907
							divalent inorganic cation transmembrane transporter activity	Gene Ontology	GO:0072509	1	79	0.425265	0.537907
							positive regulation of innate immune response	Gene Ontology	GO:0045089	1	79	0.425265	0.537907
							response to oxygen levels	Gene Ontology	GO:0070482	1	79	0.425265	0.537907
							regulation of ion homeostasis	Gene Ontology	GO:2000021	1	79	0.425265	0.537907
							cellular response to biotic stimulus	Gene Ontology	GO:0071216	1	79	0.425265	0.537907
							vesicle localization	Gene Ontology	GO:0051648	1	80	0.429239	0.541793
							S-adenosylmethionine-dependent methyltransferase activity	Gene Ontology	GO:0008757	1	80	0.429239	0.541793
							cyclic nucleotide metabolic process	Gene Ontology	GO:0009187	1	80	0.429239	0.541793
							ATPase activity	Gene Ontology	GO:0016887	2	210	0.429941	0.542394
							secretion by cell	Gene Ontology	GO:0032940	3	346	0.43231	0.544524
							regulation of cellular component biogenesis	Gene Ontology	GO:0044087	3	346	0.43231	0.544524
							activation of protein kinase activity	Gene Ontology	GO:0032147	1	81	0.433187	0.544772
							organic hydroxy compound transport	Gene Ontology	GO:0015850	1	81	0.433187	0.544772
							negative regulation of transcription from RNA polymerase II promoter	Gene Ontology	GO:0000122	3	347	0.434132	0.545675
							cellular response to DNA damage stimulus	Gene Ontology	GO:0006974	3	348	0.435953	0.547677
							negative regulation of intracellular signal transduction	Gene Ontology	GO:1902532	2	213	0.436993	0.54798
							regulation of intrinsic apoptotic signaling pathway	Gene Ontology	GO:2001242	1	82	0.437107	0.54798
							microtubule-based movement	Gene Ontology	GO:0007018	1	82	0.437107	0.54798
							apoptotic process	Gene Ontology	GO:0006915	6	766	0.440354	0.550539
							regulation of transporter activity	Gene Ontology	GO:0032409	1	83	0.441	0.550539
							RNA polymerase complex	Gene Ontology	GO:0030880	1	83	0.441	0.550539
							cytoplasmic side of membrane	Gene Ontology	GO:0098562	1	83	0.441	0.550539
							cell junction organization	Gene Ontology	GO:0034330	1	83	0.441	0.550539
							DNA-directed RNA polymerase complex	Gene Ontology	GO:0000428	1	83	0.441	0.550539
							nuclear DNA-directed RNA polymerase complex	Gene Ontology	GO:0055029	1	83	0.441	0.550539
							nucleic acid metabolic process	Gene Ontology	GO:0090304	17	2318	0.441597	0.550539
							response to organonitrogen compound	Gene Ontology	GO:0010243	2	215	0.441669	0.550539
							endopeptidase activity	Gene Ontology	GO:0004175	2	215	0.441669	0.550539
							cell projection	Gene Ontology	GO:0042995	5	628	0.442081	0.550767
							positive regulation of ERK1 and ERK2 cascade	Gene Ontology	GO:0070374	1	84	0.444867	0.552804
							phosphoprotein phosphatase activity	Gene Ontology	GO:0004721	1	84	0.444867	0.552804
							negative regulation of cell adhesion	Gene Ontology	GO:0007162	1	84	0.444867	0.552804
							myeloid leukocyte differentiation	Gene Ontology	GO:0002573	1	84	0.444867	0.552804
							cognition	Gene Ontology	GO:0050890	1	84	0.444867	0.552804
							negative regulation of gene expression	Gene Ontology	GO:0010629	5	632	0.447497	0.555498
							regulation of cell death	Gene Ontology	GO:0010941	5	632	0.447497	0.555498
							glucose metabolic process	Gene Ontology	GO:0006006	1	85	0.448707	0.55585
							cellular lipid catabolic process	Gene Ontology	GO:0044242	1	85	0.448707	0.55585
							heart contraction	Gene Ontology	GO:0060047	1	85	0.448707	0.55585
							dephosphorylation	Gene Ontology	GO:0016311	2	219	0.450956	0.558111
							positive regulation of transcription, DNA-templated	Gene Ontology	GO:0045893	5	635	0.451551	0.558111
							positive regulation of nucleic acid-templated transcription	Gene Ontology	GO:1903508	5	635	0.451551	0.558111
							peptide hormone secretion	Gene Ontology	GO:0030072	1	86	0.45252	0.558111
							reactive oxygen species metabolic process	Gene Ontology	GO:0072593	1	86	0.45252	0.558111
							bone development	Gene Ontology	GO:0060348	1	86	0.45252	0.558111
							myofibril	Gene Ontology	GO:0030016	1	86	0.45252	0.558111
							programmed cell death	Gene Ontology	GO:0012501	6	776	0.452623	0.558111
							positive regulation of RNA biosynthetic process	Gene Ontology	GO:1902680	5	637	0.45425	0.55983
							positive regulation of cellular biosynthetic process	Gene Ontology	GO:0031328	6	779	0.456293	0.56064
							regulation of hormone secretion	Gene Ontology	GO:0046883	1	87	0.456308	0.56064
							heart process	Gene Ontology	GO:0003015	1	87	0.456308	0.56064
							positive regulation of homeostatic process	Gene Ontology	GO:0032846	1	87	0.456308	0.56064
							positive regulation of protein secretion	Gene Ontology	GO:0050714	1	87	0.456308	0.56064
							protein complex subunit organization	Gene Ontology	GO:0071822	5	639	0.456945	0.561136
							multi-organism process	Gene Ontology	GO:0051704	6	780	0.457515	0.561549
							carbohydrate biosynthetic process	Gene Ontology	GO:0016051	1	88	0.46007	0.563352
							peptide secretion	Gene Ontology	GO:0002790	1	88	0.46007	0.563352
							cellular respiration	Gene Ontology	GO:0045333	1	88	0.46007	0.563352
							phosphatidylinositol binding	Gene Ontology	GO:0035091	1	88	0.46007	0.563352
							DNA repair	Gene Ontology	GO:0006281	2	223	0.460157	0.563352
							positive regulation of transcription from RNA polymerase II promoter	Gene Ontology	GO:0045944	4	502	0.461586	0.564814
							negative regulation of cell communication	Gene Ontology	GO:0010648	4	503	0.463103	0.565513
							negative regulation of protein transport	Gene Ontology	GO:0051224	1	89	0.463805	0.565513
							stress-activated protein kinase signaling cascade	Gene Ontology	GO:0031098	1	89	0.463805	0.565513
							oxidoreductase activity, acting on CH-OH group of donors	Gene Ontology	GO:0016614	1	89	0.463805	0.565513
							stress-activated MAPK cascade	Gene Ontology	GO:0051403	1	89	0.463805	0.565513
							negative regulation of signaling	Gene Ontology	GO:0023057	4	504	0.464618	0.566217
							membrane lipid metabolic process	Gene Ontology	GO:0006643	1	90	0.467516	0.568882
							contractile fiber	Gene Ontology	GO:0043292	1	90	0.467516	0.568882
							cytosolic ribosome	Gene Ontology	GO:0022626	1	90	0.467516	0.568882
							organelle	Gene Ontology	GO:0043226	46	6508	0.467837	0.568984
							cation transmembrane transport	Gene Ontology	GO:0098655	3	366	0.46834	0.569308
							RNA metabolic process	Gene Ontology	GO:0016070	15	2070	0.469214	0.56986
							transcription factor activity, transcription factor binding	Gene Ontology	GO:0000989	2	227	0.469268	0.56986
							cell-cell adhesion	Gene Ontology	GO:0098609	3	367	0.470116	0.570475
							glycerophospholipid metabolic process	Gene Ontology	GO:0006650	1	91	0.4712	0.570475
							glucose homeostasis	Gene Ontology	GO:0042593	1	91	0.4712	0.570475
							second-messenger-mediated signaling	Gene Ontology	GO:0019932	1	91	0.4712	0.570475
							carbohydrate homeostasis	Gene Ontology	GO:0033500	1	91	0.4712	0.570475
							cell division	Gene Ontology	GO:0051301	2	228	0.471532	0.57059
							regulation of molecular function	Gene Ontology	GO:0065009	9	1218	0.471877	0.57072
							regulation of GTPase activity	Gene Ontology	GO:0043087	2	229	0.47379	0.572597
							cell cycle checkpoint	Gene Ontology	GO:0000075	1	92	0.47486	0.572597
							apical plasma membrane	Gene Ontology	GO:0016324	1	92	0.47486	0.572597
							regulation of innate immune response	Gene Ontology	GO:0045088	1	92	0.47486	0.572597
							GTPase activator activity	Gene Ontology	GO:0005096	1	92	0.47486	0.572597
							cullin-RING ubiquitin ligase complex	Gene Ontology	GO:0031461	1	92	0.47486	0.572597
							transcription factor activity, protein binding	Gene Ontology	GO:0000988	2	230	0.476043	0.573735
							positive regulation of biosynthetic process	Gene Ontology	GO:0009891	6	796	0.476984	0.574581
							endocytosis	Gene Ontology	GO:0006897	2	231	0.478289	0.575246
							cysteine-type peptidase activity	Gene Ontology	GO:0008234	1	93	0.478494	0.575246
							negative regulation of cell migration	Gene Ontology	GO:0030336	1	93	0.478494	0.575246
							modulation of synaptic transmission	Gene Ontology	GO:0050804	1	93	0.478494	0.575246
							organonitrogen compound metabolic process	Gene Ontology	GO:1901564	8	1084	0.480494	0.577342
							regulation of transferase activity	Gene Ontology	GO:0051338	3	373	0.480718	0.577342
							morphogenesis of a branching epithelium	Gene Ontology	GO:0061138	1	94	0.482103	0.578139
							regulation of blood circulation	Gene Ontology	GO:1903522	1	94	0.482103	0.578139
							regulation of protein polymerization	Gene Ontology	GO:0032271	1	94	0.482103	0.578139
							positive regulation of RNA metabolic process	Gene Ontology	GO:0051254	5	659	0.48369	0.579752
							microtubule binding	Gene Ontology	GO:0008017	1	95	0.485688	0.580987
							mitochondrial translation	Gene Ontology	GO:0032543	1	95	0.485688	0.580987
							peptide transport	Gene Ontology	GO:0015833	1	95	0.485688	0.580987
							viral life cycle	Gene Ontology	GO:0019058	1	95	0.485688	0.580987
							plasma membrane	Gene Ontology	GO:0005886	15	2093	0.487077	0.582359
							negative regulation of cell motility	Gene Ontology	GO:2000146	1	96	0.489248	0.583777
							regulation of response to biotic stimulus	Gene Ontology	GO:0002831	1	96	0.489248	0.583777
							regulation of autophagy	Gene Ontology	GO:0010506	1	96	0.489248	0.583777
							negative regulation of establishment of protein localization	Gene Ontology	GO:1904950	1	96	0.489248	0.583777
							carbohydrate metabolic process	Gene Ontology	GO:0005975	3	378	0.489478	0.583777
							transcription regulatory region DNA binding	Gene Ontology	GO:0044212	3	379	0.491222	0.585565
							positive regulation of cytoskeleton organization	Gene Ontology	GO:0051495	1	97	0.492783	0.586263
							carbohydrate binding	Gene Ontology	GO:0030246	1	97	0.492783	0.586263
							cellular component biogenesis	Gene Ontology	GO:0044085	9	1242	0.495515	0.589221
							small GTPase mediated signal transduction	Gene Ontology	GO:0007264	2	239	0.496051	0.589273
							regulation of transmembrane receptor protein serine/threonine kinase signaling pathway	Gene Ontology	GO:0090092	1	98	0.496295	0.589273
							morphogenesis of a branching structure	Gene Ontology	GO:0001763	1	98	0.496295	0.589273
							regulatory region DNA binding	Gene Ontology	GO:0000975	3	383	0.498167	0.590713
							regulatory region nucleic acid binding	Gene Ontology	GO:0001067	3	383	0.498167	0.590713
							protein heterodimerization activity	Gene Ontology	GO:0046982	2	240	0.498245	0.590713
							regulation of mitochondrion organization	Gene Ontology	GO:0010821	1	99	0.499782	0.591951
							secretion	Gene Ontology	GO:0046903	3	385	0.501623	0.593838
							organophosphate biosynthetic process	Gene Ontology	GO:0090407	2	242	0.502614	0.59422
							immune response-activating signal transduction	Gene Ontology	GO:0002757	1	100	0.503245	0.59422
							mitophagy	Gene Ontology	GO:0000422	1	100	0.503245	0.59422
							mitochondrion disassembly	Gene Ontology	GO:0061726	1	100	0.503245	0.59422
							cell death	Gene Ontology	GO:0008219	6	818	0.503429	0.59422
							negative regulation of phosphate metabolic process	Gene Ontology	GO:0045936	2	243	0.504789	0.595123
							negative regulation of phosphorus metabolic process	Gene Ontology	GO:0010563	2	243	0.504789	0.595123
							identical protein binding	Gene Ontology	GO:0042802	4	531	0.504938	0.595123
							cellular component assembly	Gene Ontology	GO:0022607	8	1109	0.50646	0.596012
							GTPase regulator activity	Gene Ontology	GO:0030695	1	101	0.506685	0.596012
							receptor-mediated endocytosis	Gene Ontology	GO:0006898	1	101	0.506685	0.596012
							positive regulation of sequence-specific DNA binding transcription factor activity	Gene Ontology	GO:0051091	1	101	0.506685	0.596012
							negative regulation of RNA metabolic process	Gene Ontology	GO:0051253	4	533	0.507874	0.597119
							membrane	Gene Ontology	GO:0016020	33	4716	0.509431	0.598656
							cytoplasm	Gene Ontology	GO:0005737	37	5293	0.509939	0.598857
							hexose metabolic process	Gene Ontology	GO:0019318	1	102	0.5101	0.598857
							membrane part	Gene Ontology	GO:0044425	25	3570	0.513489	0.60137
							translational elongation	Gene Ontology	GO:0006414	1	103	0.513493	0.60137
							myelin sheath	Gene Ontology	GO:0043209	1	103	0.513493	0.60137
							calcium ion transmembrane transport	Gene Ontology	GO:0070588	1	103	0.513493	0.60137
							regulation of mitotic cell cycle phase transition	Gene Ontology	GO:1901990	1	103	0.513493	0.60137
							chromosome, centromeric region	Gene Ontology	GO:0000775	1	104	0.516862	0.604137
							negative regulation of apoptotic signaling pathway	Gene Ontology	GO:2001234	1	104	0.516862	0.604137
							regulation of leukocyte differentiation	Gene Ontology	GO:1902105	1	104	0.516862	0.604137
							amide transport	Gene Ontology	GO:0042886	1	104	0.516862	0.604137
							muscle structure development	Gene Ontology	GO:0061061	2	249	0.517713	0.604838
							endoplasmic reticulum membrane	Gene Ontology	GO:0005789	3	395	0.518719	0.605718
							amide binding	Gene Ontology	GO:0033218	1	105	0.520208	0.606867
							negative regulation of locomotion	Gene Ontology	GO:0040013	1	106	0.523531	0.609787
							monosaccharide metabolic process	Gene Ontology	GO:0005996	1	106	0.523531	0.609787
							integral component of plasma membrane	Gene Ontology	GO:0005887	4	544	0.523886	0.609787
							carbohydrate derivative metabolic process	Gene Ontology	GO:1901135	4	544	0.523886	0.609787
							cellular protein complex assembly	Gene Ontology	GO:0043623	2	252	0.524092	0.609787
							bounding membrane of organelle	Gene Ontology	GO:0098588	5	690	0.524234	0.609787
							cell periphery	Gene Ontology	GO:0071944	15	2143	0.525566	0.611032
							positive regulation of molecular function	Gene Ontology	GO:0044093	5	692	0.526806	0.611032
							kinase regulator activity	Gene Ontology	GO:0019207	1	107	0.526831	0.611032
							magnesium ion binding	Gene Ontology	GO:0000287	1	107	0.526831	0.611032
							response to nutrient levels	Gene Ontology	GO:0031667	1	107	0.526831	0.611032
							mitochondrial part	Gene Ontology	GO:0044429	4	548	0.529648	0.614003
							negative regulation of cellular component movement	Gene Ontology	GO:0051271	1	108	0.530108	0.61424
							nuclear chromosome part	Gene Ontology	GO:0044454	2	255	0.530415	0.614299
							cytoplasmic region	Gene Ontology	GO:0099568	1	109	0.533363	0.617119
							ciliary part	Gene Ontology	GO:0044441	1	109	0.533363	0.617119
							hormone secretion	Gene Ontology	GO:0046879	1	110	0.536596	0.620502
							regulation of hydrolase activity	Gene Ontology	GO:0051336	4	553	0.536804	0.620502
							regulation of cell cycle	Gene Ontology	GO:0051726	3	406	0.537162	0.620617
							endoplasmic reticulum	Gene Ontology	GO:0005783	5	702	0.539573	0.623073
							steroid metabolic process	Gene Ontology	GO:0008202	1	111	0.539806	0.623073
							receptor activity	Gene Ontology	GO:0004872	6	850	0.541049	0.623907
							molecular transducer activity	Gene Ontology	GO:0060089	6	850	0.541049	0.623907
							homeostasis of number of cells	Gene Ontology	GO:0048872	1	112	0.542995	0.625231
							nucleobase-containing compound catabolic process	Gene Ontology	GO:0034655	1	112	0.542995	0.625231
							alcohol metabolic process	Gene Ontology	GO:0006066	1	112	0.542995	0.625231
							intrinsic component of membrane	Gene Ontology	GO:0031224	21	3038	0.543238	0.625231
							organelle disassembly	Gene Ontology	GO:1903008	1	113	0.546161	0.627693
							response to lipopolysaccharide	Gene Ontology	GO:0032496	1	113	0.546161	0.627693
							spliceosomal complex	Gene Ontology	GO:0005681	1	113	0.546161	0.627693
							regulation of cell cycle phase transition	Gene Ontology	GO:1901987	1	114	0.549306	0.6295
							hormone transport	Gene Ontology	GO:0009914	1	114	0.549306	0.6295
							lipid transport	Gene Ontology	GO:0006869	1	114	0.549306	0.6295
							regulation of ERK1 and ERK2 cascade	Gene Ontology	GO:0070372	1	114	0.549306	0.6295
							nucleoside-triphosphatase regulator activity	Gene Ontology	GO:0060589	1	114	0.549306	0.6295
							methyltransferase activity	Gene Ontology	GO:0008168	1	114	0.549306	0.6295
							endosomal transport	Gene Ontology	GO:0016197	1	115	0.552429	0.632476
							nuclear chromosome	Gene Ontology	GO:0000228	2	266	0.553111	0.632955
							hydrolase activity	Gene Ontology	GO:0016787	9	1303	0.554248	0.633954
							leukocyte activation involved in immune response	Gene Ontology	GO:0002366	1	116	0.555531	0.634213
							plasma membrane organization	Gene Ontology	GO:0007009	1	116	0.555531	0.634213
							positive regulation of response to external stimulus	Gene Ontology	GO:0032103	1	116	0.555531	0.634213
							RNA binding	Gene Ontology	GO:0003723	6	863	0.555993	0.634439
							protein dimerization activity	Gene Ontology	GO:0046983	4	568	0.557948	0.635916
							cytosol	Gene Ontology	GO:0005829	6	865	0.558273	0.635916
							cell activation involved in immune response	Gene Ontology	GO:0002263	1	117	0.558611	0.635916
							extrinsic apoptotic signaling pathway	Gene Ontology	GO:0097191	1	117	0.558611	0.635916
							response to extracellular stimulus	Gene Ontology	GO:0009991	1	117	0.558611	0.635916
							mitochondrial membrane	Gene Ontology	GO:0031966	3	421	0.561663	0.638189
							regulation of cell morphogenesis involved in differentiation	Gene Ontology	GO:0010769	1	118	0.56167	0.638189
							epidermis development	Gene Ontology	GO:0008544	1	118	0.56167	0.638189
							binding	Gene Ontology	GO:0005488	42	6112	0.562093	0.638368
							transcription coactivator activity	Gene Ontology	GO:0003713	1	119	0.564708	0.640023
							ERK1 and ERK2 cascade	Gene Ontology	GO:0070371	1	119	0.564708	0.640023
							cell-substrate adhesion	Gene Ontology	GO:0031589	1	119	0.564708	0.640023
							intrinsic component of plasma membrane	Gene Ontology	GO:0031226	4	573	0.564882	0.640023
							cellular localization	Gene Ontology	GO:0051641	7	1019	0.564883	0.640023
							protein polymerization	Gene Ontology	GO:0051258	1	120	0.567725	0.64294
							nucleolus	Gene Ontology	GO:0005730	3	425	0.568065	0.643022
							neuron part	Gene Ontology	GO:0097458	3	426	0.569657	0.64452
							cellular carbohydrate metabolic process	Gene Ontology	GO:0044262	1	121	0.570722	0.644894
							response to molecule of bacterial origin	Gene Ontology	GO:0002237	1	121	0.570722	0.644894
							positive regulation of macromolecule biosynthetic process	Gene Ontology	GO:0010557	5	727	0.570793	0.644894
							microtubule-based process	Gene Ontology	GO:0007017	2	276	0.573072	0.646352
							response to nitrogen compound	Gene Ontology	GO:1901698	2	276	0.573072	0.646352
							neuron projection	Gene Ontology	GO:0043005	2	276	0.573072	0.646352
							establishment of protein localization to membrane	Gene Ontology	GO:0090150	1	122	0.573698	0.646352
							purine ribonucleotide biosynthetic process	Gene Ontology	GO:0009152	1	122	0.573698	0.646352
							transferase activity, transferring one-carbon groups	Gene Ontology	GO:0016741	1	122	0.573698	0.646352
							positive regulation of intracellular transport	Gene Ontology	GO:0032388	1	123	0.576653	0.649072
							apical part of cell	Gene Ontology	GO:0045177	1	123	0.576653	0.649072
							macromolecule localization	Gene Ontology	GO:0033036	8	1180	0.577808	0.650068
							poly(A) RNA binding	Gene Ontology	GO:0044822	4	583	0.578576	0.650627
							intracellular organelle part	Gene Ontology	GO:0044446	26	3823	0.579372	0.650851
							heterocycle catabolic process	Gene Ontology	GO:0046700	1	124	0.579588	0.650851
							RNA processing	Gene Ontology	GO:0006396	3	433	0.580699	0.651727
							organelle organization	Gene Ontology	GO:0006996	12	1777	0.582388	0.651727
							lysosomal membrane	Gene Ontology	GO:0005765	1	125	0.582503	0.651727
							lytic vacuole membrane	Gene Ontology	GO:0098852	1	125	0.582503	0.651727
							cellular nitrogen compound catabolic process	Gene Ontology	GO:0044270	1	125	0.582503	0.651727
							purine nucleotide biosynthetic process	Gene Ontology	GO:0006164	1	125	0.582503	0.651727
							negative regulation of cell differentiation	Gene Ontology	GO:0045596	2	281	0.58281	0.651727
							response to lipid	Gene Ontology	GO:0033993	2	281	0.58281	0.651727
							vacuolar transport	Gene Ontology	GO:0007034	1	127	0.588273	0.65753
							single-organism intracellular transport	Gene Ontology	GO:1902582	2	284	0.588575	0.657561
							regulation of lipid metabolic process	Gene Ontology	GO:0019216	1	128	0.591128	0.659494
							anion binding	Gene Ontology	GO:0043168	1	128	0.591128	0.659494
							positive regulation of defense response	Gene Ontology	GO:0031349	1	128	0.591128	0.659494
							mitochondrial envelope	Gene Ontology	GO:0005740	3	441	0.593103	0.661367
							negative regulation of response to stimulus	Gene Ontology	GO:0048585	4	594	0.593358	0.661367
							purine-containing compound biosynthetic process	Gene Ontology	GO:0072522	1	129	0.593964	0.661428
							ribonucleotide biosynthetic process	Gene Ontology	GO:0009260	1	129	0.593964	0.661428
							endoplasmic reticulum part	Gene Ontology	GO:0044432	3	442	0.594636	0.661871
							anatomical structure homeostasis	Gene Ontology	GO:0060249	1	130	0.59678	0.663641
							ribose phosphate biosynthetic process	Gene Ontology	GO:0046390	1	130	0.59678	0.663641
							protein dephosphorylation	Gene Ontology	GO:0006470	1	131	0.599577	0.665827
							regulation of actin cytoskeleton organization	Gene Ontology	GO:0032956	1	131	0.599577	0.665827
							aromatic compound catabolic process	Gene Ontology	GO:0019439	1	131	0.599577	0.665827
							cellular calcium ion homeostasis	Gene Ontology	GO:0006874	1	132	0.602354	0.668602
[truncated: 233 more rows]
