# Supplementary material for: The whole-transcriptome landscape of muscle and adipose tissues reveals the ceRNA regulation network related to intramuscular fat deposition in yak
Source: BMC Genomics. 2020 May 7;21:347. doi: 10.1186/s12864-020-6757-z (PMC7203869; doi:10.1186/s12864-020-6757-z)
Supplement: Supplementary file 5 — Additional file 5: Table S6. The targets prediction of lncRNAs and the differentially expressed lncRNAs during LD and AA development. [file 12864_2020_6757_MOESM5_ESM.xlsx]

## Sheet: antisense lncRNAs
Antisence effect lncRNAs and their targets information					KEGG pathway analysis for the targets of antisense lncRNAs
lncRNA	mRNA	Symbol	Description		KEGG_A_class	KEGG_B_class	Pathway	antisense (122)	All (18685)	Pvalue	Qvalue	Pathway ID	Genes	K_IDs
LOC106700544	XM_005886819.2	NUBP2	cytosolic Fe-S cluster assembly factor NUBP2		Metabolism	Carbohydrate metabolism	Glycolysis / Gluconeogenesis	7	154	6.83606e-05	0.010049	ko00010	XM_005898810.1;XM_005901806.2;XM_005902583.1;XM_005907771.2;XM_005908189.2;XM_005908190.1;XM_005909172.2	K13980+K00850+K00128+K01810+K10705+K10705+K01084
LOC106700652	XM_014476907.1	LOC102277240	endoplasmic reticulum mannosyl-oligosaccharide 1%2C2-alpha-mannosidase-like		Genetic Information Processing	Folding, sorting and degradation	Proteasome	3	78	0.0144826	0.637045	ko03050	XM_005887769.2;XM_005892901.2;XM_014476613.1	K03035+K03037+K03063
LOC106700664	XM_005887098.1	MAGI3	membrane-associated guanylate kinase%2C WW and PDZ domain-containing protein 3 isoform X2		Metabolism	Glycan biosynthesis and metabolism	Mucin type O-glycan biosynthesis	3	86	0.0187667	0.637045	ko00512	XM_005891207.2;XM_005905995.2;XM_014478438.1	K00710+K00710+K00710
LOC106700664	XM_005887097.2	MAGI3	membrane-associated guanylate kinase%2C WW and PDZ domain-containing protein 3 isoform X1		Environmental Information Processing	Signal transduction	Calcium signaling pathway	9	632	0.022767	0.637045	ko04020	XM_005887910.2;XM_005892986.2;XM_005893772.1;XM_005896168.2;XM_005898094.2;XM_005901568.1;XM_005907085.2;XM_005911023.2;XM_014481768.1	K00907+K04636+K05849+K04958+K05865+K04852+K04229+K05850+K02183
LOC106700667	XM_005887101.2	PTPN22	tyrosine-protein phosphatase non-receptor type 22		Organismal Systems	Digestive system	Pancreatic secretion	5	258	0.0271829	0.637045	ko04972	XM_005888433.1;XM_005896168.2;XM_005902434.1;XM_005903876.1;XM_005911023.2	K05028+K04958+K01291+K01539+K05850
LOC106701614	XM_005889029.2	RIN2	ras and Rab interactor 2		Genetic Information Processing	Replication and repair	Non-homologous end-joining	2	41	0.0293773	0.637045	ko03450	XM_005888364.2;XM_005896176.2	K10866+K10885
LOC102280463	XM_005890530.2	ABCB7	ATP-binding cassette sub-family B member 7%2C mitochondrial isoform X3		Cellular Processes	Transport and catabolism	Lysosome	6	368	0.0337863	0.637045	ko04142	XM_005888282.1;XM_005894035.2;XM_005896549.1;XM_005906678.2;XM_005909490.1;XM_014483398.1	K02146+K08569+K02146+K12386+K01365+K12305
LOC102280463	XM_005890529.2	ABCB7	ATP-binding cassette sub-family B member 7%2C mitochondrial isoform X2		Organismal Systems	Sensory system	Phototransduction	2	52	0.0453631	0.637045	ko04744	XM_014477935.1;XM_014481768.1	K12321+K02183
LOC106700627	XM_005891005.2	FRY	protein furry homolog		Genetic Information Processing	Folding, sorting and degradation	RNA degradation	4	206	0.0461825	0.637045	ko03018	XM_005889462.2;XM_005896106.2;XM_005901806.2;XM_005906426.2	K00962+K12589+K00850+K12617
LOC106700694	XM_005892361.2	PSMG2	proteasome assembly chaperone 2		Organismal Systems	Excretory system	Collecting duct acid secretion	2	53	0.0469453	0.637045	ko04966	XM_005888282.1;XM_005896549.1	K02146+K02146
LOC106700700	XM_014477222.1	MCF2L2	probable guanine nucleotide exchange factor MCF2L2		Metabolism	Xenobiotics biodegradation and metabolism	Drug metabolism - cytochrome P450	3	124	0.0476701	0.637045	ko00982	XM_005898810.1;XM_014480333.1;XM_014482964.1	K13980+K00485+K00157
rna7694	XM_005892901.2	PSMD6	26S proteasome non-ATPase regulatory subunit 6 isoform X1		Metabolism	Carbohydrate metabolism	Galactose metabolism	2	64	0.065603	0.729172	ko00052	XM_005901806.2;XM_005909172.2	K00850+K01084
LOC106700715	XM_005892901.2	PSMD6	26S proteasome non-ATPase regulatory subunit 6 isoform X1		Metabolism	Nucleotide metabolism	Purine metabolism	7	558	0.0732145	0.729172	ko00230	XM_005887141.1;XM_005889462.2;XM_005896804.1;XM_014477935.1;XM_014479252.1;XM_014481477.1;XM_014483398.1	K18437+K00962+K00939+K12321+K01487+K18533+K12305
LOC106700723	XM_005893081.2	NMNAT2	nicotinamide/nicotinic acid mononucleotide adenylyltransferase 2		Organismal Systems	Digestive system	Mineral absorption	3	151	0.0763762	0.729172	ko04978	XM_005887578.2;XM_005903876.1;XM_005909475.1	K08370+K01539+K14706
LOC106700727	XM_005893137.2	AZGP1	zinc-alpha-2-glycoprotein		Metabolism	Amino acid metabolism	Tyrosine metabolism	2	70	0.076655	0.729172	ko00350	XM_005898810.1;XM_014482964.1	K13980+K00157
LOC106700759	XM_005894014.1	PLCXD1	PI-PLC X domain-containing protein 1		Metabolism	Metabolism of cofactors and vitamins	Nicotinate and nicotinamide metabolism	2	73	0.0823867	0.729172	ko00760	XM_005893081.2;XM_014482964.1	K06210+K00157
LOC106700767	XM_005894222.1	LRRC41	leucine-rich repeat-containing protein 41		Genetic Information Processing	Replication and repair	Homologous recombination	2	74	0.084326	0.729172	ko03440	XM_005888364.2;XM_005899684.1	K10866+K10871
LOC106700838	XM_005895645.2	TTC32	tetratricopeptide repeat protein 32		Metabolism	Carbohydrate metabolism	Pentose phosphate pathway	2	87	0.110708	0.828968	ko00030	XM_005901806.2;XM_005907771.2	K00850+K01810
LOC106700837	XM_005895685.1	DTNB	dystrobrevin beta		Metabolism	Metabolism of cofactors and vitamins	Vitamin B6 metabolism	1	20	0.122853	0.828968	ko00750	XM_014482964.1	K00157
LOC102284699	XM_014478244.1	TRNAU1AP	tRNA selenocysteine 1-associated protein 1 isoform X2		Metabolism	Amino acid metabolism	Tryptophan metabolism	2	96	0.130066	0.828968	ko00380	XM_005902583.1;XM_014482964.1	K00128+K00157
LOC102284699	XM_005895925.2	TRNAU1AP	tRNA selenocysteine 1-associated protein 1 isoform X1		Environmental Information Processing	Signal transduction	MAPK signaling pathway	9	903	0.136266	0.828968	ko04010	XM_005895881.2;XM_005897945.1;XM_005899730.2;XM_005900264.2;XM_005901568.1;XM_005904296.2;XM_005905554.2;XM_014481535.1;XM_014482075.1	K04373+K04358+K18497+K18019+K04852+K18496+K04459+K04439+K03158
LOC106700868	XM_005896487.2	CHDH	choline dehydrogenase%2C mitochondrial		Metabolism	Lipid metabolism	Fatty acid degradation	2	99	0.136684	0.828968	ko00071	XM_005898810.1;XM_005902583.1	K13980+K00128
LOC102271160	XM_005898094.2	TNNC1	troponin C%2C slow skeletal and cardiac muscles		Metabolism	Carbohydrate metabolism	Starch and sucrose metabolism	2	99	0.136684	0.828968	ko00500	XM_005907771.2;XM_005909172.2	K01810+K01084
LOC106700975	XM_005898792.1	MRPS25	28S ribosomal protein S25%2C mitochondrial		Environmental Information Processing	Signal transduction	Wnt signaling pathway	5	419	0.139637	0.828968	ko04310	XM_005895197.2;XM_005900554.1;XM_005902525.2;XM_005909427.2;XM_014479884.1	K00444+K04494+K01691+K04498+K08957
LOC106701082	XM_005900554.1	CHD8	chromodomain-helicase-DNA-binding protein 8		Environmental Information Processing	Signaling molecules and interaction	Cytokine-cytokine receptor interaction	7	660	0.140981	0.828968	ko04060	XM_005888363.2;XM_005889932.2;XM_005895507.2;XM_005897255.2;XM_005898042.2;XM_005901081.1;XM_014482075.1	K05435+K05474+K05068+K05148+K04182+K05471+K03158
LOC106701082	XM_005900555.2	SUPT16H	FACT complex subunit SPT16		Organismal Systems	Endocrine system	Adipocytokine signaling pathway	3	205	0.150463	0.850693	ko04920	XM_005896548.1;XM_005909172.2;XM_014482075.1	K05231+K01084+K03158
LOC102280881	XM_005901081.1	TNFSF8	tumor necrosis factor ligand superfamily member 8		Organismal Systems	Nervous system	Long-term potentiation	3	214	0.164511	0.858588	ko04720	XM_005895881.2;XM_005896168.2;XM_005909427.2	K04373+K04958+K04498
LOC102275921	XM_005903428.2	RNF41	E3 ubiquitin-protein ligase NRDP1		Organismal Systems	Digestive system	Carbohydrate digestion and absorption	2	112	0.166143	0.858588	ko04973	XM_005903876.1;XM_005909172.2	K01539+K01084
LOC106701231	XM_005903688.1	SKAP2	src kinase-associated phosphoprotein 2		Metabolism	Carbohydrate metabolism	Amino sugar and nucleotide sugar metabolism	2	116	0.175421	0.858588	ko00520	XM_005907771.2;XM_014482770.1	K01810+K00326
LOC106701282	XM_005904722.2	RHOF	rho-related GTP-binding protein RhoF		Environmental Information Processing	Signal transduction	Phosphatidylinositol signaling system	4	336	0.177458	0.858588	ko04070	XM_005896168.2;XM_005900020.1;XM_014481768.1;XM_014482307.1	K04958+K00889+K02183+K01106
LOC106701333	XM_005906078.2	SPAG7	sperm-associated antigen 7 isoform X2		Organismal Systems	Digestive system	Gastric acid secretion	3	226	0.183818	0.858588	ko04971	XM_005887910.2;XM_005896168.2;XM_005903876.1	K00907+K04958+K01539
LOC106701333	XM_005906073.1	CAMTA2	calmodulin-binding transcription activator 2 isoform X2		Environmental Information Processing	Signal transduction	Hedgehog signaling pathway	2	123	0.191846	0.858588	ko04340	XM_005895197.2;XM_014479884.1	K00444+K08957
LOC106701333	XM_005906072.1	CAMTA2	calmodulin-binding transcription activator 2 isoform X1		Metabolism	Carbohydrate metabolism	Inositol phosphate metabolism	3	239	0.205374	0.858588	ko00562	XM_005888895.2;XM_005900020.1;XM_014482307.1	K19006+K00889+K01106
LOC102267733	XM_005907226.2	MSC	LOW QUALITY PROTEIN: musculin		Metabolism	Amino acid metabolism	Valine, leucine and isoleucine degradation	2	131	0.210853	0.858588	ko00280	XM_005902583.1;XM_014482964.1	K00128+K00157
LOC102284645	XM_014482051.1	DIO2	type II iodothyronine deiodinase isoform X1		Organismal Systems	Excretory system	Vasopressin-regulated water reabsorption	2	136	0.222828	0.858588	ko04962	XM_005908132.2;XM_014482326.1	K10428+K10428
LOC102284645	XM_005907413.1	DIO2	type II iodothyronine deiodinase isoform X2		Organismal Systems	Digestive system	Salivary secretion	3	252	0.22748	0.858588	ko04970	XM_005896168.2;XM_005903876.1;XM_005911023.2	K04958+K01539+K05850
LOC106701419	XM_014482075.1	TNFRSF1A	tumor necrosis factor receptor superfamily member 1A		Metabolism	Glycan biosynthesis and metabolism	Glycosphingolipid biosynthesis - ganglio series	1	43	0.245725	0.858588	ko00604	XM_014482909.1	K03376
LOC106701420	XM_005907461.2	CHD4	chromodomain-helicase-DNA-binding protein 4		Organismal Systems	Endocrine system	Ovarian Steroidogenesis	2	152	0.261431	0.858588	ko04913	XM_014481097.1;XM_014481437.1	K13885+K04247
LOC106701450	XM_005908005.1	PRCD	progressive rod-cone degeneration protein		Organismal Systems	Digestive system	Protein digestion and absorption	3	272	0.262296	0.858588	ko04974	XM_005893772.1;XM_005902434.1;XM_005903876.1	K05849+K01291+K01539
LOC106701455	XM_005908132.2	DCTN6	dynactin subunit 6 isoform X1		Metabolism	Nucleotide metabolism	Pyrimidine metabolism	3	276	0.269347	0.858588	ko00240	XM_005889462.2;XM_014481477.1;XM_014483398.1	K00962+K18533+K12305
LOC106701455	XM_014482326.1	DCTN6	dynactin subunit 6 isoform X2		Organismal Systems	Endocrine system	Thyroid hormone signaling pathway	4	405	0.272541	0.858588	ko04919	XM_005903876.1;XM_005907413.1;XM_005909427.2;XM_014482051.1	K01539+K17904+K04498+K17904
LOC106701458	XM_005908145.2	NUDT15	probable 8-oxo-dGTP diphosphatase NUDT15 isoform X2		Metabolism	Metabolism of cofactors and vitamins	One carbon pool by folate	1	49	0.274866	0.858588	ko00670	XM_005891557.1	K13402
LOC106701469	XM_005908189.2	GAPDHS	glyceraldehyde-3-phosphate dehydrogenase%2C testis-specific isoform X1		Metabolism	Metabolism of cofactors and vitamins	Retinol metabolism	2	159	0.278368	0.858588	ko00830	XM_005898810.1;XM_014482964.1	K13980+K00157
LOC106701469	XM_005908190.1	GAPDHS	glyceraldehyde-3-phosphate dehydrogenase%2C testis-specific isoform X2		Metabolism	Glycan biosynthesis and metabolism	Glycosaminoglycan degradation	1	50	0.279613	0.858588	ko00531	XM_005893451.1	K01197
LOC106701467	XM_014482361.1	LOC102287194	LOW QUALITY PROTEIN: uncharacterized protein LOC102287194		Cellular Processes	Transport and catabolism	Phagosome	4	411	0.281247	0.858588	ko04145	XM_005888282.1;XM_005896549.1;XM_005909490.1;XM_014481097.1	K02146+K02146+K01365+K13885
LOC106701484	XM_005908486.2	ZDHHC12	probable palmitoyltransferase ZDHHC12		Organismal Systems	Immune system	NOD-like receptor signaling pathway	2	162	0.285622	0.858588	ko04621	XM_005893006.1;XM_014477370.1	K12805+K12805
LOC106701506	XM_005908951.2	SERPINE3	serpin E3		Organismal Systems	Circulatory system	Vascular smooth muscle contraction	4	422	0.297318	0.858588	ko04270	XM_005887910.2;XM_005890692.2;XM_005896168.2;XM_014481768.1	K00907+K18051+K04958+K02183
LOC102278959	XM_005909142.1	TOPORS	E3 ubiquitin-protein ligase Topors isoform X2		Organismal Systems	Nervous system	Synaptic vesicle cycle	2	167	0.297696	0.858588	ko04721	XM_005888282.1;XM_005896549.1	K02146+K02146
LOC106701530	XM_005909427.2	EP300	LOW QUALITY PROTEIN: histone acetyltransferase p300		Metabolism	Carbohydrate metabolism	Ascorbate and aldarate metabolism	1	54	0.298295	0.858588	ko00053	XM_005902583.1	K00128
LOC106701555	XM_014482964.1	LOC102283927	aldehyde oxidase 2		Organismal Systems	Excretory system	Proximal tubule bicarbonate reclamation	1	54	0.298295	0.858588	ko04964	XM_005903876.1	K01539
LOC106701582	XM_005910204.2	ZNF184	zinc finger protein 184		Organismal Systems	Digestive system	Vitamin digestion and absorption	1	55	0.30289	0.858588	ko04977	XM_014481097.1	K13885
LOC106701619	XM_005910738.2	KIF9	kinesin-like protein KIF9		Organismal Systems	Endocrine system	Melanogenesis	3	301	0.313809	0.858588	ko04916	XM_005895197.2;XM_005909427.2;XM_014481768.1	K00444+K04498+K02183
TCONS_00069247	XM_005900386.2	TAGAP	T-cell activation Rho GTPase-activating protein		Environmental Information Processing	Membrane transport	ABC transporters	2	178	0.324138	0.858588	ko02010	XM_005890529.2;XM_005890530.2	K05662+K05662
TCONS_00076791	XM_005902102.1	HOXC12	homeobox protein Hox-C12		Organismal Systems	Endocrine system	Glucagon signaling pathway	3	307	0.324533	0.858588	ko04922	XM_005896168.2;XM_005909172.2;XM_005909427.2	K04958+K01084+K04498
TCONS_00063703	XM_005899628.1	SNAI1	zinc finger protein SNAI1		Metabolism	Amino acid metabolism	Histidine metabolism	1	61	0.32984	0.858588	ko00340	XM_005902583.1	K00128
TCONS_00004014	XM_014477098.1	LOC102279026	LOW QUALITY PROTEIN: uncharacterized protein LOC102279026		Environmental Information Processing	Signal transduction	cGMP - PKG signaling pathway	5	586	0.336552	0.858588	ko04022	XM_005887910.2;XM_005893772.1;XM_005896168.2;XM_005903876.1;XM_005911023.2	K00907+K05849+K04958+K01539+K05850
TCONS_00013079	XM_014483730.1	LOC106701751	CUB and sushi domain-containing protein 1-like		Environmental Information Processing	Signal transduction	Jak-STAT signaling pathway	4	450	0.338676	0.858588	ko04630	XM_005888363.2;XM_005895507.2;XM_005909427.2;XM_014482964.1	K05435+K05068+K04498+K00157
TCONS_00069885	XM_005900716.1	GRHL3	grainyhead-like protein 3 homolog isoform X1		Metabolism	Lipid metabolism	Glycerolipid metabolism	2	189	0.350329	0.858588	ko00561	XM_005902304.2;XM_005902583.1	K01059+K00128
TCONS_00046342	XM_005895339.2	ABLIM3	actin-binding LIM protein 3 isoform X1		Metabolism	Lipid metabolism	Arachidonic acid metabolism	2	189	0.350329	0.858588	ko00590	XM_005906040.2;XM_005906042.2	K00458+K00460
TCONS_00011984	XM_014482761.1	CCNL2	cyclin-L2		Cellular Processes	Transport and catabolism	Regulation of autophagy	1	67	0.355756	0.858588	ko04140	XM_005896116.1	K08337
TCONS_00056184	XM_005898068.2	SYNPO2	synaptopodin-2 isoform X1		Organismal Systems	Nervous system	Serotonergic synapse	3	327	0.360253	0.858588	ko04726	XM_005896168.2;XM_005906040.2;XM_005906042.2	K04958+K00458+K00460
TCONS_00002072	XM_005887597.2	BBS5	Bardet-Biedl syndrome 5 protein		Organismal Systems	Endocrine system	PPAR signaling pathway	2	194	0.362125	0.858588	ko03320	XM_005902304.2;XM_014481614.1	K01059+K08752
TCONS_00126916	XM_005910655.2	SLC6A20	sodium- and chloride-dependent transporter XTRP3		Environmental Information Processing	Signal transduction	Rap1 signaling pathway	6	765	0.383075	0.860639	ko04015	XM_005887097.2;XM_005887098.1;XM_005897945.1;XM_005899730.2;XM_005904296.2;XM_014476533.1	K06112+K06112+K04358+K18497+K18496+K17699
TCONS_00084091	XM_005902304.2	LPL	lipoprotein lipase isoform X4		Cellular Processes	Cell growth and death	Oocyte meiosis	3	341	0.385118	0.860639	ko04114	XM_005895881.2;XM_005896168.2;XM_014481768.1	K04373+K04958+K02183
TCONS_00001455	XM_014477476.1	LOC102277438	multidrug and toxin extrusion protein 1		Metabolism	Carbohydrate metabolism	Pentose and glucuronate interconversions	1	76	0.392777	0.860639	ko00040	XM_005902583.1	K00128
TCONS_00117500	XM_014483134.1	NYNRIN	protein NYNRIN		Organismal Systems	Endocrine system	Thyroid hormone synthesis	2	208	0.394713	0.860639	ko04918	XM_005896168.2;XM_005903876.1	K04958+K01539
TCONS_00054556	XM_014478675.1	LOC102285069	LOW QUALITY PROTEIN: lymphocyte antigen 75		Organismal Systems	Development	Dorso-ventral axis formation	1	77	0.396758	0.860639	ko04320	XM_014477197.1	K02098
TCONS_00065901	XM_005899152.2	CCNI	cyclin-I		Metabolism	Carbohydrate metabolism	Fructose and mannose metabolism	1	81	0.412425	0.860639	ko00051	XM_005901806.2	K00850
TCONS_00096934	XM_005906126.2	TMEM150B	transmembrane protein 150B		Organismal Systems	Circulatory system	Cardiac muscle contraction	2	217	0.415268	0.860639	ko04260	XM_005898094.2;XM_005903876.1	K05865+K01539
TCONS_00127894	XM_005910989.1	TULP1	tubby-related protein 1 isoform X1		Organismal Systems	Sensory system	Inflammatory mediator regulation of TRP channels	3	359	0.416759	0.860639	ko04750	XM_005890692.2;XM_005896168.2;XM_005906040.2	K18051+K04958+K00458
TCONS_00003248	XM_014480049.1	CASKIN1	LOW QUALITY PROTEIN: caskin-1		Organismal Systems	Digestive system	Fat digestion and absorption	1	84	0.423909	0.860639	ko04975	XM_014481097.1	K13885
TCONS_00112090	XM_014482233.1	LOC102273846	tripartite motif-containing protein 47		Genetic Information Processing	Folding, sorting and degradation	SNARE interactions in vesicular transport	1	86	0.431441	0.860639	ko04130	XM_005892969.2	K08487
TCONS_00015013	XM_005889944.2	TNK1	non-receptor tyrosine-protein kinase TNK1 isoform X1		Organismal Systems	Endocrine system	Renin secretion	2	225	0.433247	0.860639	ko04924	XM_005888433.1;XM_005896168.2	K05028+K04958
TCONS_00092851	XM_014481025.1	LOC106701274	transmembrane protein 180		Organismal Systems	Digestive system	Bile secretion	2	225	0.433247	0.860639	ko04976	XM_005903876.1;XM_014481097.1	K01539+K13885
TCONS_00099176	XM_005905704.2	LOC102277342	uncharacterized protein C17orf67 homolog		Organismal Systems	Circulatory system	Adrenergic signaling in cardiomyocytes	4	525	0.449342	0.873836	ko04261	XM_005898094.2;XM_005903876.1;XM_005911023.2;XM_014481768.1	K05865+K01539+K05850+K02183
TCONS_00098807	XM_014481372.1	LOC102267340	LOW QUALITY PROTEIN: olfactory receptor 4D9-like		Environmental Information Processing	Signal transduction	cAMP signaling pathway	5	676	0.453156	0.873836	ko04024	XM_005903876.1;XM_005907085.2;XM_005909427.2;XM_005911023.2;XM_014481437.1	K01539+K04229+K04498+K05850+K04247
TCONS_00099934	XM_005905995.2	GALNT12	polypeptide N-acetylgalactosaminyltransferase 12		Organismal Systems	Immune system	Platelet activation	3	389	0.468261	0.873836	ko04611	XM_005887910.2;XM_005896168.2;XM_014478162.1	K00907+K04958+K03900
TCONS_00084092	XM_005902304.2	LPL	lipoprotein lipase isoform X4		Metabolism	Lipid metabolism	Linoleic acid metabolism	1	97	0.471156	0.873836	ko00591	XM_005906042.2	K00460
TCONS_00127895	XM_005910989.1	TULP1	tubby-related protein 1 isoform X1		Metabolism	Carbohydrate metabolism	Pyruvate metabolism	1	99	0.478076	0.873836	ko00620	XM_005902583.1	K00128
TCONS_00025371	XM_005891783.1	TMEM266	transmembrane protein C15orf27 homolog		Metabolism	Amino acid metabolism	Glycine, serine and threonine metabolism	1	100	0.481502	0.873836	ko00260	XM_005896487.2	K00108
TCONS_00083023	XM_014480634.1	LRRC74B	leucine-rich repeat-containing protein 74B		Metabolism	Metabolism of other amino acids	beta-Alanine metabolism	1	100	0.481502	0.873836	ko00410	XM_005902583.1	K00128
TCONS_00044895	XM_005896106.2	EXOSC7	exosome complex component RRP42		Genetic Information Processing	Transcription	Basal transcription factors	1	114	0.527187	0.927653	ko03022	XM_005903847.1	K03123
TCONS_00110924	XM_005907539.2	PRRC1	protein PRRC1		Cellular Processes	Cellular commiunity	Signaling pathways regulating pluripotency of stem cells	3	425	0.527294	0.927653	ko04550	XM_005895197.2;XM_005899730.2;XM_014476348.1	K00444+K18497+K08553
TCONS_00022486	XM_014476676.1	PRAM1	PML-RARA-regulated adapter molecule 1		Metabolism	Global and Overview	Carbon metabolism	2	272	0.532442	0.927653	ko01200	XM_005901806.2;XM_005907771.2	K00850+K01810
TCONS_00002250	XM_014478918.1	SLC18B1	LOW QUALITY PROTEIN: MFS-type transporter SLC18B1		Organismal Systems	Endocrine system	Insulin secretion	2	274	0.536398	0.927653	ko04911	XM_005890244.1;XM_005903876.1	K16882+K01539
TCONS_00044640	XM_014478264.1	ZFR2	zinc finger RNA-binding protein 2		Metabolism	Xenobiotics biodegradation and metabolism	Metabolism of xenobiotics by cytochrome P450	1	125	0.560262	0.932673	ko00980	XM_005898810.1	K13980
TCONS_00027862	XM_005891627.2	LOC102288262	myelin and lymphocyte protein		Cellular Processes	Cellular commiunity	Tight junction	3	455	0.573662	0.932673	ko04530	XM_005887097.2;XM_005887098.1;XM_005890692.2	K06112+K06112+K18051
TCONS_00030610	XM_005892761.2	SCRG1	scrapie-responsive protein 1		Organismal Systems	Endocrine system	GnRH signaling pathway	2	294	0.574693	0.932673	ko04912	XM_005896168.2;XM_014481768.1	K04958+K02183
TCONS_00084668	XM_005902539.1	LOC102282103	uncharacterized protein C12orf56 homolog		Organismal Systems	Endocrine system	Aldosterone synthesis and secretion	2	294	0.574693	0.932673	ko04925	XM_005896168.2;XM_014481097.1	K04958+K13885
TCONS_00115386	XM_014482806.1	CCDC71	coiled-coil domain-containing protein 71 isoform X1		Environmental Information Processing	Signal transduction	NF-kappa B signaling pathway	2	298	0.582074	0.932673	ko04064	XM_005896022.2;XM_014482075.1	K05399+K03158
TCONS_00074927	XM_005901454.2	CDHR3	cadherin-related family member 3		Environmental Information Processing	Signal transduction	Notch signaling pathway	1	135	0.588334	0.932673	ko04330	XM_005909427.2	K04498
TCONS_00047648	XM_005895881.2	RPS6KA1	ribosomal protein S6 kinase alpha-1 isoform X1		Cellular Processes	Cell motility	Regulation of actin cytoskeleton	5	789	0.590558	0.932673	ko04810	XM_005887910.2;XM_005897945.1;XM_005899730.2;XM_005900020.1;XM_005904296.2	K00907+K04358+K18497+K00889+K18496
TCONS_00009529	XM_005888023.2	LOC102287370	UPF0575 protein C19orf67 homolog		Metabolism	Amino acid metabolism	Arginine and proline metabolism	1	137	0.593731	0.932673	ko00330	XM_005902583.1	K00128
TCONS_00084837	XM_005902583.1	ALDH2	aldehyde dehydrogenase%2C mitochondrial		Metabolism	Glycan biosynthesis and metabolism	N-Glycan biosynthesis	1	138	0.596403	0.932673	ko00510	XM_014476907.1	K01230
TCONS_00011851	XM_005888803.2	LOC102280916	zinc finger protein 689		Metabolism	Energy metabolism	Oxidative phosphorylation	2	310	0.603654	0.934075	ko00190	XM_005888282.1;XM_005896549.1	K02146+K02146
TCONS_00092313	XM_005904298.1	PIRT	phosphoinositide-interacting protein		Organismal Systems	Excretory system	Aldosterone-regulated sodium reabsorption	1	148	0.622185	0.944395	ko04960	XM_005903876.1	K01539
TCONS_00117935	XM_005910435.2	PBX4	pre-B-cell leukemia transcription factor 4		Cellular Processes	Cellular commiunity	Adherens junction	2	322	0.624392	0.944395	ko04520	XM_005899628.1;XM_005909427.2	K05707+K04498
TCONS_00048326	XM_005896116.1	ATG7	ubiquitin-like modifier-activating enzyme ATG7		Organismal Systems	Excretory system	Endocrine and other factor-regulated calcium reabsorption	1	151	0.629597	0.944395	ko04961	XM_005903876.1	K01539
TCONS_00027821	XM_005891572.2	NR2F2	COUP transcription factor 2 isoform X1		Cellular Processes	Cell growth and death	Cell cycle	2	334	0.64429	0.944664	ko04110	XM_005909427.2;XM_014477918.1	K04498+K02603
TCONS_00085066	XM_014480438.1	PTPRN2	receptor-type tyrosine-protein phosphatase N2		Environmental Information Processing	Signaling molecules and interaction	Neuroactive ligand-receptor interaction	4	691	0.665297	0.944664	ko04080	XM_005890821.2;XM_005907085.2;XM_014481437.1;XM_014481651.1	K04295+K04229+K04247+K04146
TCONS_00114243	XM_005908829.1	WDR72	WD repeat-containing protein 72		Metabolism	Amino acid metabolism	Lysine degradation	1	167	0.666754	0.944664	ko00310	XM_005902583.1	K00128
TCONS_00046344	XM_005895339.2	ABLIM3	actin-binding LIM protein 3 isoform X1		Organismal Systems	Endocrine system	Oxytocin signaling pathway	3	525	0.670372	0.944664	ko04921	XM_005887910.2;XM_005896168.2;XM_005907085.2	K00907+K04958+K04229
TCONS_00035434	XM_005893513.1	PHOX2A	paired mesoderm homeobox protein 2A		Cellular Processes	Transport and catabolism	Endocytosis	5	870	0.676652	0.944664	ko04144	XM_005895507.2;XM_005900020.1;XM_005903428.2;XM_014476537.1;XM_014481535.1	K05068+K00889+K11981+K12471+K04439
TCONS_00058292	XM_005897473.2	SMC5	structural maintenance of chromosomes protein 5		Environmental Information Processing	Signal transduction	AMPK signaling pathway	2	355	0.677115	0.944664	ko04152	XM_005901806.2;XM_005909172.2	K00850+K01084
TCONS_00020870	XM_014476802.1	SMTNL1	smoothelin-like protein 1		Genetic Information Processing	Transcription	Spliceosome	2	358	0.6816	0.944664	ko03040	XM_005909433.2;XM_005910741.1	K12834+K12871
TCONS_00076356	XM_014480209.1	VTCN1	V-set domain-containing T-cell activation inhibitor 1		Organismal Systems	Nervous system	Glutamatergic synapse	2	360	0.684561	0.944664	ko04724	XM_005896168.2;XM_014480675.1	K04958+K15009
TCONS_00011876	XM_005888817.1	KIF22	kinesin-like protein KIF22		Environmental Information Processing	Signal transduction	PI3K-Akt signaling pathway	6	1079	0.71353	0.944664	ko04151	XM_005895507.2;XM_005897945.1;XM_005899730.2;XM_005904296.2;XM_005909172.2;XM_014478162.1	K05068+K04358+K18497+K18496+K01084+K03900
TCONS_00042620	XM_014477968.1	TCHH	trichohyalin		Organismal Systems	Development	Osteoclast differentiation	2	387	0.72239	0.944664	ko04380	XM_005897255.2;XM_014482075.1	K05148+K03158
TCONS_00022485	XM_014476676.1	PRAM1	PML-RARA-regulated adapter molecule 1		Metabolism	Global and Overview	Biosynthesis of amino acids	1	195	0.723097	0.944664	ko01230	XM_005901806.2	K00850
TCONS_00066889	XM_005899451.2	MIEF1	mitochondrial dynamics protein MID51		Environmental Information Processing	Signal transduction	FoxO signaling pathway	2	390	0.726351	0.944664	ko04068	XM_005909172.2;XM_005909427.2	K01084+K04498
TCONS_00070100	XM_005900836.2	KIF4A	chromosome-associated kinesin KIF4A		Organismal Systems	Nervous system	Dopaminergic synapse	2	390	0.726351	0.944664	ko04728	XM_005896168.2;XM_014481651.1	K04958+K04146
TCONS_00021662	XM_005890388.2	HOXB3	homeobox protein Hox-B3		Organismal Systems	Immune system	Complement and coagulation cascades	1	202	0.735638	0.944664	ko04610	XM_014478162.1	K03900
TCONS_00057875	XM_005897387.1	RGS21	regulator of G-protein signaling 21		Organismal Systems	Immune system	Antigen processing and presentation	1	202	0.735638	0.944664	ko04612	XM_005909490.1	K01365
TCONS_00059452	XM_005897945.1	FGF23	fibroblast growth factor 23		Environmental Information Processing	Signal transduction	Sphingolipid signaling pathway	2	400	0.739212	0.944664	ko04071	XM_005890821.2;XM_014482075.1	K04295+K03158
TCONS_00044637	XM_014478264.1	ZFR2	zinc finger RNA-binding protein 2		Environmental Information Processing	Signal transduction	mTOR signaling pathway	1	207	0.744249	0.944664	ko04150	XM_005895881.2	K04373
TCONS_00097346	XM_014481651.1	DRD3	D(3) dopamine receptor		Organismal Systems	Endocrine system	Insulin signaling pathway	2	405	0.745449	0.944664	ko04910	XM_005909172.2;XM_014481768.1	K01084+K02183
TCONS_00103394	XM_005907354.1	LOC102286907	polycystic kidney disease and receptor for egg jelly-related protein		Organismal Systems	Nervous system	Long-term depression	1	215	0.757452	0.951671	ko04730	XM_005896168.2	K04958
TCONS_00084818	XM_014480394.1	LOC106701175	ovomucoid-like		Organismal Systems	Immune system	Fc epsilon RI signaling pathway	1	222	0.768449	0.953028	ko04664	XM_005888363.2	K05435
TCONS_00095161	XM_005905503.1	TMEM170B	transmembrane protein 170B		Organismal Systems	Immune system	Hematopoietic cell lineage	1	224	0.771499	0.953028	ko04640	XM_005895507.2	K05068
TCONS_00020384	XM_014476754.1	LOC102283929	LOW QUALITY PROTEIN: uncharacterized protein LOC102283929		Organismal Systems	Development	Axon guidance	2	440	0.785646	0.955942	ko04360	XM_005888162.2;XM_005895339.2	K06850+K07520
TCONS_00005158	XM_005887517.2	SEC14L2	SEC14-like protein 2 isoform X1		Environmental Information Processing	Signal transduction	TGF-beta signaling pathway	1	239	0.793139	0.955942	ko04350	XM_005909427.2	K04498
TCONS_00039856	XM_005893842.2	MCTP1	multiple C2 and transmembrane domain-containing protein 1 isoform X1		Environmental Information Processing	Signal transduction	Hippo signaling pathway	2	458	0.804084	0.955942	ko04390	XM_005895197.2;XM_005904296.2	K00444+K18496
TCONS_00082999	XM_005903280.2	TSSK2	testis-specific serine/threonine-protein kinase 2		Genetic Information Processing	Translation	mRNA surveillance pathway	1	249	0.806424	0.955942	ko03015	XM_005891183.1	K11124
TCONS_00036945	XM_014477633.1	SLC4A11	sodium bicarbonate transporter-like protein 11		Environmental Information Processing	Signal transduction	HIF-1 signaling pathway	1	266	0.827094	0.955942	ko04066	XM_005909427.2	K04498
TCONS_00074933	XM_005901454.2	CDHR3	cadherin-related family member 3		Environmental Information Processing	Signaling molecules and interaction	ECM-receptor interaction	1	269	0.830507	0.955942	ko04512	XM_014478162.1	K03900
TCONS_00027132	XM_014476842.1	ALX3	homeobox protein aristaless-like 3		Cellular Processes	Cellular commiunity	Gap junction	1	270	0.83163	0.955942	ko04540	XM_005896168.2	K04958
TCONS_00096736	XM_005906040.2	ALOX12	LOW QUALITY PROTEIN: arachidonate 12-lipoxygenase%2C 12S-type		Cellular Processes	Cell growth and death	Apoptosis	1	273	0.834954	0.955942	ko04210	XM_014482075.1	K03158
TCONS_00114611	XM_005909009.2	UHRF1	LOW QUALITY PROTEIN: E3 ubiquitin-protein ligase UHRF1		Organismal Systems	Aging	Longevity regulating pathway - mammal	1	296	0.858369	0.955942	ko04211	XM_005887875.2	K08733
TCONS_00007189	XM_005888282.1	ATP6V0D2	V-type proton ATPase subunit d 2		Organismal Systems	Immune system	Toll-like receptor signaling pathway	1	297	0.859309	0.955942	ko04620	XM_005896022.2	K05399
TCONS_00108679	XM_014482304.1	LOC102284936	LOW QUALITY PROTEIN: uncharacterized protein LOC102284936		Organismal Systems	Immune system	Chemokine signaling pathway	2	528	0.863142	0.955942	ko04062	XM_005898042.2;XM_014481535.1	K04182+K04439
TCONS_00112362	XM_005908062.1	AQP11	aquaporin-11		Organismal Systems	Endocrine system	Progesterone-mediated oocyte maturation	1	310	0.870976	0.955942	ko04914	XM_005895881.2	K04373
TCONS_00025641	XM_014477033.1	MYBPH	myosin-binding protein H		Organismal Systems	Nervous system	Retrograde endocannabinoid signaling	1	312	0.872683	0.955942	ko04723	XM_005896168.2	K04958
TCONS_00074850	XM_005901406.1	PRR15	proline-rich protein 15		Organismal Systems	Immune system	Fc gamma R-mediated phagocytosis	1	313	0.873529	0.955942	ko04666	XM_005900020.1	K00889
TCONS_00067785	XM_005899790.2	BOD1	biorientation of chromosomes in cell division protein 1		Environmental Information Processing	Signaling molecules and interaction	Cell adhesion molecules (CAMs)	2	555	0.881236	0.955942	ko04514	XM_005902002.1;XM_014480209.1	K06747+K06747
TCONS_00056152	XM_005898042.2	CCR7	C-C chemokine receptor type 7 isoform X1		Organismal Systems	Endocrine system	Estrogen signaling pathway	1	327	0.884796	0.955942	ko04915	XM_005896168.2	K04958
TCONS_00018694	XM_014476537.1	EPN3	epsin-3		Environmental Information Processing	Signal transduction	TNF signaling pathway	1	334	0.89005	0.955942	ko04668	XM_014482075.1	K03158
TCONS_00121095	XM_005910301.2	LOC102267383	uncharacterized protein C4orf17 homolog		Organismal Systems	Nervous system	Cholinergic synapse	1	340	0.894365	0.955942	ko04725	XM_005896168.2	K04958
TCONS_00079233	XM_005901806.2	PFKP	ATP-dependent 6-phosphofructokinase%2C platelet type		Organismal Systems	Environmental adaptation	Circadian entrainment	1	346	0.898511	0.955942	ko04713	XM_005896168.2	K04958
TCONS_00013171	XM_005889202.2	KIAA2013	uncharacterized protein KIAA2013 homolog		Environmental Information Processing	Signal transduction	Ras signaling pathway	3	811	0.903918	0.955942	ko04014	XM_005897945.1;XM_005899730.2;XM_005904296.2	K04358+K18497+K18496
TCONS_00010148	XM_005888244.2	WDR81	WD repeat-containing protein 81 isoform X2		Organismal Systems	Sensory system	Taste transduction	1	379	0.91859	0.957712	ko04742	XM_005894382.1	K08474
TCONS_00044682	XM_005896022.2	LOC102266371	lipopolysaccharide-binding protein		Organismal Systems	Sensory system	Olfactory transduction	5	1300	0.932725	0.957712	ko04740	XM_005893156.2;XM_005893772.1;XM_014477935.1;XM_014481372.1;XM_014481535.1	K04257+K05849+K12321+K04257+K04439
TCONS_00114230	XM_005908829.1	WDR72	WD repeat-containing protein 72		Genetic Information Processing	Translation	RNA transport	1	420	0.93813	0.957712	ko03013	XM_005903136.1	K03238
TCONS_00108395	XM_005908019.1	QRICH2	LOW QUALITY PROTEIN: glutamine-rich protein 2		Organismal Systems	Nervous system	Neurotrophin signaling pathway	1	429	0.941752	0.957712	ko04722	XM_005895881.2	K04373
TCONS_00046010	XM_005895197.2	WNT5B	LOW QUALITY PROTEIN: protein Wnt-5b		Genetic Information Processing	Translation	Ribosome	1	446	0.94803	0.957712	ko03010	XM_005886812.2	K02925
TCONS_00034480	XM_005893165.2	PVRIG	transmembrane protein PVRIG		Genetic Information Processing	Folding, sorting and degradation	Protein processing in endoplasmic reticulum	1	446	0.94803	0.957712	ko04141	XM_014476907.1	K01230
TCONS_00106152	XM_005907085.2	OXTR	oxytocin receptor		Cellular Processes	Cellular commiunity	Focal adhesion	2	718	0.951197	0.957712	ko04510	XM_005887910.2;XM_014478162.1	K00907+K03900
TCONS_00020750	XM_005891089.2	CCDC13	coiled-coil domain-containing protein 13		Environmental Information Processing	Signal transduction	Phospholipase D signaling pathway	1	518	0.967976	0.967976	ko04072	XM_005900020.1	K00889
TCONS_00005241	XM_014478304.1	SNX19	sorting nexin-19
TCONS_00092253	XM_005904296.2	FGF1	fibroblast growth factor 1
TCONS_00076891	XM_005902169.2	MTUS2	LOW QUALITY PROTEIN: microtubule-associated tumor suppressor candidate 2
TCONS_00119357	XM_005909490.1	LOC102269419	cathepsin L1
TCONS_00108685	XM_014482307.1	INPP5A	type I inositol 1%2C4%2C5-trisphosphate 5-phosphatase
TCONS_00086246	XM_005903137.1	USP38	ubiquitin carboxyl-terminal hydrolase 38
TCONS_00008740	XM_005888895.2	PLCH2	LOW QUALITY PROTEIN: 1-phosphatidylinositol 4%2C5-bisphosphate phosphodiesterase eta-2
TCONS_00039860	XM_005893842.2	MCTP1	multiple C2 and transmembrane domain-containing protein 1 isoform X1
TCONS_00100725	XM_014481661.1	MKL2	MKL/myocardin-like protein 2 isoform X1
TCONS_00021352	XM_005890215.2	TRAF3IP2	adapter protein CIKS isoform X1
TCONS_00048668	XM_005896168.2	ITPR1	LOW QUALITY PROTEIN: inositol 1%2C4%2C5-trisphosphate receptor type 1
TCONS_00035255	XM_005893451.1	HYAL4	hyaluronidase-4
TCONS_00056950	XM_005898278.2	RBFOX2	RNA binding protein fox-1 homolog 2 isoform X4
TCONS_00055674	XM_005897788.2	HERC6	probable E3 ubiquitin-protein ligase HERC6 isoform X1
TCONS_00024497	XM_005891516.1	MYO1H	unconventional myosin-Ih
TCONS_00022098	XM_014476613.1	PSMC4	26S protease regulatory subunit 6B isoform X1
TCONS_00127566	XM_014483398.1	LOC106701632	ectonucleoside triphosphate diphosphohydrolase 4-like
TCONS_00021971	XM_005890512.2	LOC102273680	uncharacterized protein C6orf222 homolog
TCONS_00028110	XM_005891694.2	MYOT	myotilin isoform X1
TCONS_00016313	XM_005889462.2	PNPT1	polyribonucleotide nucleotidyltransferase 1%2C mitochondrial
TCONS_00037357	XM_014477740.1	IRX1	iroquois-class homeodomain protein IRX-1
TCONS_00083115	XM_005903315.2	IBTK	inhibitor of Bruton tyrosine kinase
TCONS_00122258	XM_005910676.1	CLDND2	claudin domain-containing protein 2
TCONS_00097215	XM_005906266.2	RASGEF1A	ras-GEF domain-containing family member 1A
TCONS_00076355	XM_014480209.1	VTCN1	V-set domain-containing T-cell activation inhibitor 1
TCONS_00056156	XM_005898067.2	MYOZ2	myozenin-2
TCONS_00029774	XM_014477197.1	SPIRE2	protein spire homolog 2
TCONS_00019293	XM_014476633.1	FBXO17	F-box only protein 17
TCONS_00002080	XM_005887604.2	NOSTRIN	nostrin isoform X1
TCONS_00093273	XM_014481097.1	SCARB1	scavenger receptor class B member 1
TCONS_00061488	XM_005898810.1	ADH4	alcohol dehydrogenase 4
TCONS_00007475	XM_005888363.2	IL13	interleukin-13
TCONS_00083150	XM_005903321.1	FGGY	FGGY carbohydrate kinase domain-containing protein
TCONS_00056149	XM_005898041.2	TNS4	tensin-4
TCONS_00056158	XM_005898068.2	SYNPO2	synaptopodin-2 isoform X1
TCONS_00107742	XM_005907702.1	CEP85L	centrosomal protein of 85 kDa-like
TCONS_00091510	XM_005903940.2	NRGN	neurogranin
TCONS_00092254	XM_005904296.2	FGF1	fibroblast growth factor 1
TCONS_00098806	XM_014481372.1	LOC102267340	LOW QUALITY PROTEIN: olfactory receptor 4D9-like
TCONS_00128639	XM_005911336.1	ABHD16B	abhydrolase domain-containing protein 16B
TCONS_00014180	XM_014476348.1	ESRRB	steroid hormone receptor ERR2 isoform X1
TCONS_00084335	XM_005911706.2	MZF1	LOW QUALITY PROTEIN: myeloid zinc finger 1
TCONS_00021078	XM_005890103.2	HEATR5A	HEAT repeat-containing protein 5A
TCONS_00052396	XM_005896548.1	AGRP	agouti-related protein
TCONS_00065557	XM_005899005.2	FAM149A	protein FAM149A
TCONS_00033552	XM_005892804.2	ZNHIT1	zinc finger HIT domain-containing protein 1
TCONS_00050434	XM_005896804.1	AK5	adenylate kinase isoenzyme 5
TCONS_00070889	XM_005899765.2	KDM7A	lysine-specific demethylase 7A
TCONS_00036089	XM_005893715.2	RTL1	retrotransposon-like protein 1
TCONS_00046514	XM_005895440.1	LOC102278153	uncharacterized protein C14orf93 homolog
TCONS_00100720	XM_014481661.1	MKL2	MKL/myocardin-like protein 2 isoform X1
TCONS_00114244	XM_005908829.1	WDR72	WD repeat-containing protein 72
TCONS_00116274	XM_005909716.1	PLPPR3	lipid phosphate phosphatase-related protein type 3
TCONS_00074939	XM_005901454.2	CDHR3	cadherin-related family member 3
TCONS_00084835	XM_005902583.1	ALDH2	aldehyde dehydrogenase%2C mitochondrial
TCONS_00054821	XM_005897423.1	ZC3H12B	probable ribonuclease ZC3H12B
TCONS_00091100	XM_005903786.1	LOC102266110	beta-defensin 107A
TCONS_00033605	XM_005892822.2	SSC4D	scavenger receptor cysteine-rich domain-containing group B protein
TCONS_00067726	XM_005899755.2	RAB19	ras-related protein Rab-19
TCONS_00060979	XM_005898563.1	NPAS3	neuronal PAS domain-containing protein 3
TCONS_00065558	XM_005899005.2	FAM149A	protein FAM149A
TCONS_00107971	XM_005907771.2	GPI	glucose-6-phosphate isomerase
TCONS_00057946	XM_005897390.1	RGS13	regulator of G-protein signaling 13 isoform X2
TCONS_00031083	XM_005892990.1	PRUNE2	LOW QUALITY PROTEIN: protein prune homolog 2
TCONS_00041020	XM_005894382.1	LOC102285812	taste receptor type 2 member 42
TCONS_00112091	XM_014482233.1	LOC102273846	tripartite motif-containing protein 47
TCONS_00052395	XM_005896548.1	AGRP	agouti-related protein
TCONS_00085277	XM_014480458.1	FIBCD1	fibrinogen C domain-containing protein 1
TCONS_00089442	XM_005904359.2	CLSTN2	calsyntenin-2
TCONS_00050719	XM_014478583.1	SNTA1	alpha-1-syntrophin
TCONS_00091366	XM_005903876.1	ATP1A4	sodium/potassium-transporting ATPase subunit alpha-4
TCONS_00006666	XM_005888013.2	ZSWIM4	LOW QUALITY PROTEIN: zinc finger SWIM domain-containing protein 4
TCONS_00084836	XM_005902583.1	ALDH2	aldehyde dehydrogenase%2C mitochondrial
TCONS_00052397	XM_005896549.1	ATP6V0D1	V-type proton ATPase subunit d 1
TCONS_00117104	XM_014483092.1	TEDDM1	transmembrane epididymal protein 1
TCONS_00002692	XM_005887910.2	MYLK2	myosin light chain kinase 2%2C skeletal/cardiac muscle isoform X2
TCONS_00117310	XM_005910182.2	CCDC54	coiled-coil domain-containing protein 54
TCONS_00031477	XM_005893156.2	LOC102266651	olfactory receptor 1F1
TCONS_00127438	XM_005910887.2	GPRC5C	G-protein coupled receptor family C group 5 member C
TCONS_00042618	XM_014477968.1	TCHH	trichohyalin
TCONS_00072253	XM_005900303.1	IGSF23	immunoglobulin superfamily member 23
TCONS_00115230	XM_014482785.1	LOC106701517	uncharacterized protein LOC106701517
TCONS_00031099	XM_005892986.2	GNA14	guanine nucleotide-binding protein subunit alpha-14
TCONS_00010766	XM_005888439.1	DDAH1	N(G)%2CN(G)-dimethylarginine dimethylaminohydrolase 1 isoform X1
TCONS_00037387	XM_005894258.1	GSC	homeobox protein goosecoid
TCONS_00002694	XM_005887910.2	MYLK2	myosin light chain kinase 2%2C skeletal/cardiac muscle isoform X2
TCONS_00029472	XM_005892278.2	KIRREL3	kin of IRRE-like protein 3
TCONS_00044678	XM_005896022.2	LOC102266371	lipopolysaccharide-binding protein
TCONS_00118185	XM_005909006.1	SCGB1A1	uteroglobin
TCONS_00088435	XM_005903922.2	TECPR2	LOW QUALITY PROTEIN: tectonin beta-propeller repeat-containing protein 2
TCONS_00029327	XM_014477122.1	LOC102284960	uncharacterized protein LOC102284960
TCONS_00067635	XM_005899730.2	FGF2	fibroblast growth factor 2
TCONS_00043440	XM_005895359.2	PPFIA3	liprin-alpha-3
TCONS_00009521	XM_005888005.2	ADGRL1	adhesion G protein-coupled receptor L1 isoform X1
TCONS_00054502	XM_005897255.2	TNFRSF11B	tumor necrosis factor receptor superfamily member 11B
TCONS_00067727	XM_005899755.2	RAB19	ras-related protein Rab-19
TCONS_00076792	XM_005902102.1	HOXC12	homeobox protein Hox-C12
TCONS_00000631	XM_005886920.1	MON2	protein MON2 homolog isoform X1
TCONS_00023938	XM_005891183.1	SMG6	telomerase-binding protein EST1A
TCONS_00127971	XM_005911023.2	ATP2B3	plasma membrane calcium-transporting ATPase 3 isoform X2
TCONS_00072252	XM_005900303.1	IGSF23	immunoglobulin superfamily member 23
TCONS_00056185	XM_005898068.2	SYNPO2	synaptopodin-2 isoform X1
TCONS_00002813	XM_005887978.2	CTCFL	transcriptional repressor CTCFL isoform X2
TCONS_00075649	XM_005901679.2	ARHGEF25	rho guanine nucleotide exchange factor 25 isoform X2
TCONS_00002249	XM_014478918.1	SLC18B1	LOW QUALITY PROTEIN: MFS-type transporter SLC18B1
TCONS_00016089	XM_005889401.1	MPP7	MAGUK p55 subfamily member 7
TCONS_00003249	XM_014480049.1	CASKIN1	LOW QUALITY PROTEIN: caskin-1
TCONS_00092981	XM_005904521.2	KCNRG	LOW QUALITY PROTEIN: potassium channel regulatory protein
TCONS_00057869	XM_005897387.1	RGS21	regulator of G-protein signaling 21
TCONS_00041027	XM_005894382.1	LOC102285812	taste receptor type 2 member 42
TCONS_00029471	XM_005892278.2	KIRREL3	kin of IRRE-like protein 3
TCONS_00076169	XM_014480185.1	LOC102266965	LOW QUALITY PROTEIN: cyclin-dependent kinase inhibitor 3-like
TCONS_00034629	XM_005893263.1	POU3F1	POU domain%2C class 3%2C transcription factor 1
TCONS_00020387	XM_014476754.1	LOC102283929	LOW QUALITY PROTEIN: uncharacterized protein LOC102283929
TCONS_00035435	XM_005893513.1	PHOX2A	paired mesoderm homeobox protein 2A
TCONS_00026230	XM_005892082.2	VSIG8	V-set and immunoglobulin domain-containing protein 8
TCONS_00006142	XM_014479252.1	GDA	guanine deaminase isoform X2
TCONS_00009306	XM_005889091.2	AIG1	androgen-induced gene 1 protein
TCONS_00029841	XM_005892442.1	IL17C	interleukin-17C
TCONS_00107331	XM_014482103.1	CFAP52	cilia- and flagella-associated protein 52 isoform X2
TCONS_00029773	XM_014477197.1	SPIRE2	protein spire homolog 2
TCONS_00119639	XM_014482909.1	LOC106701546	alpha-N-acetylgalactosaminide alpha-2%2C6-sialyltransferase 6-like
TCONS_00118815	XM_014482777.1	LOC102275680	uncharacterized protein LOC102275680
TCONS_00079232	XM_005901806.2	PFKP	ATP-dependent 6-phosphofructokinase%2C platelet type
TCONS_00074926	XM_005901454.2	CDHR3	cadherin-related family member 3
TCONS_00057874	XM_005897387.1	RGS21	regulator of G-protein signaling 21
TCONS_00057922	XM_005897388.2	RGS1	regulator of G-protein signaling 1 isoform X1
TCONS_00095970	XM_014481437.1	LOC102285011	follicle-stimulating hormone receptor
TCONS_00110518	XM_014482580.1	LOC102274634	zinc finger protein OZF-like
TCONS_00038833	XM_014477918.1	ORC1	LOW QUALITY PROTEIN: origin recognition complex subunit 1
TCONS_00021970	XM_005890512.2	LOC102273680	uncharacterized protein C6orf222 homolog
TCONS_00127146	XM_005910741.1	CCDC12	coiled-coil domain-containing protein 12
TCONS_00069246	XM_005900384.2	RSPH3	radial spoke head protein 3 homolog
TCONS_00118817	XM_014482770.1	LOC102275956	NADH-cytochrome b5 reductase 1
TCONS_00097011	XM_014481614.1	FABP3	fatty acid-binding protein%2C heart isoform X1
TCONS_00049293	XM_005896425.1	KCNK16	potassium channel subfamily K member 16
TCONS_00116275	XM_005909716.1	PLPPR3	lipid phosphate phosphatase-related protein type 3
TCONS_00118628	XM_005909172.2	G6PC	LOW QUALITY PROTEIN: glucose-6-phosphatase
TCONS_00061489	XM_005898810.1	ADH4	alcohol dehydrogenase 4
TCONS_00007418	XM_005888386.1	TMPRSS9	transmembrane protease serine 9
TCONS_00087078	XM_014480675.1	SHANK3	SH3 and multiple ankyrin repeat domains protein 3
TCONS_00018696	XM_005890380.1	MYCBPAP	MYCBP-associated protein
TCONS_00058072	XM_005897411.2	CIT	citron Rho-interacting kinase isoform X1
TCONS_00022626	XM_005890821.2	S1PR5	sphingosine 1-phosphate receptor 5
TCONS_00095906	XM_014481437.1	LOC102285011	follicle-stimulating hormone receptor
TCONS_00018697	XM_005890380.1	MYCBPAP	MYCBP-associated protein
TCONS_00047649	XM_005895881.2	RPS6KA1	ribosomal protein S6 kinase alpha-1 isoform X1
TCONS_00082859	XM_014480612.1	KLHL35	kelch-like protein 35
TCONS_00096933	XM_005906126.2	TMEM150B	transmembrane protein 150B
TCONS_00029058	XM_014477066.1	LOC106700681	BTB/POZ domain-containing protein KCTD3-like
TCONS_00041028	XM_005894382.1	LOC102285812	taste receptor type 2 member 42
TCONS_00007324	XM_014480758.1	FBXO21	LOW QUALITY PROTEIN: F-box only protein 21
TCONS_00060978	XM_005898563.1	NPAS3	neuronal PAS domain-containing protein 3
TCONS_00083151	XM_005903321.1	FGGY	FGGY carbohydrate kinase domain-containing protein
TCONS_00088433	XM_005903922.2	TECPR2	LOW QUALITY PROTEIN: tectonin beta-propeller repeat-containing protein 2
TCONS_00027105	XM_005891279.2	SLC16A4	monocarboxylate transporter 5 isoform X1
TCONS_00126631	XM_005910589.1	KIRREL	kin of IRRE-like protein 1 isoform X1
TCONS_00078595	XM_005901568.1	CACNA1E	voltage-dependent R-type calcium channel subunit alpha-1E isoform X1
TCONS_00037086	XM_005894035.2	CTSW	cathepsin W
TCONS_00091284	XM_005903847.1	GTF2A2	transcription initiation factor IIA subunit 2
TCONS_00055252	XM_005897611.1	PSCA	prostate stem cell antigen
TCONS_00076790	XM_005902102.1	HOXC12	homeobox protein Hox-C12
TCONS_00118183	XM_005909006.1	SCGB1A1	uteroglobin
TCONS_00114225	XM_005908829.1	WDR72	WD repeat-containing protein 72
TCONS_00041026	XM_005894382.1	LOC102285812	taste receptor type 2 member 42
TCONS_00008568	XM_005888761.1	PLS1	plastin-1
TCONS_00044699	XM_005895998.2	NNAT	neuronatin isoform X2
TCONS_00070488	XM_014479884.1	LOC102287257	casein kinase I isoform alpha
TCONS_00099531	XM_005905837.2	ARMC2	armadillo repeat-containing protein 2
TCONS_00084310	XM_014480333.1	FMO4	dimethylaniline monooxygenase [N-oxide-forming] 4
TCONS_00002537	XM_005887875.2	APPL1	DCC-interacting protein 13-alpha
TCONS_00046312	XM_014478094.1	PDLIM2	PDZ and LIM domain protein 2
TCONS_00006868	XM_014480190.1	CDK13	cyclin-dependent kinase 13
TCONS_00051123	XM_005897096.1	FAM184B	protein FAM184B
TCONS_00006089	XM_014479211.1	43720	septin-12 isoform X1
TCONS_00036465	XM_005893772.1	SLC8A1	sodium/calcium exchanger 1 isoform X1
TCONS_00023049	XM_005890959.1	KBTBD8	kelch repeat and BTB domain-containing protein 8
TCONS_00035243	XM_005893449.2	LMOD2	leiomodin-2
TCONS_00069886	XM_005900716.1	GRHL3	grainyhead-like protein 3 homolog isoform X1
TCONS_00018695	XM_005890380.1	MYCBPAP	MYCBP-associated protein
TCONS_00100722	XM_014481661.1	MKL2	MKL/myocardin-like protein 2 isoform X1
TCONS_00046341	XM_005895339.2	ABLIM3	actin-binding LIM protein 3 isoform X1
TCONS_00031546	XM_005893176.2	ACTL6B	actin-like protein 6B
TCONS_00108686	XM_014482307.1	INPP5A	type I inositol 1%2C4%2C5-trisphosphate 5-phosphatase
TCONS_00019295	XM_014476633.1	FBXO17	F-box only protein 17
TCONS_00080517	XM_005902296.2	FBXO33	F-box only protein 33
TCONS_00014998	XM_005889932.2	LOC102267096	tumor necrosis factor ligand superfamily member 12
TCONS_00054998	XM_005897495.1	TRPM3	transient receptor potential cation channel subfamily M member 3 isoform X21
TCONS_00007774	XM_005888433.1	CLCA2	calcium-activated chloride channel regulator 2
TCONS_00118629	XM_005909172.2	G6PC	LOW QUALITY PROTEIN: glucose-6-phosphatase
TCONS_00046713	XM_005895507.2	IL2RA	interleukin-2 receptor subunit alpha
TCONS_00056157	XM_005898068.2	SYNPO2	synaptopodin-2 isoform X1
TCONS_00020373	XM_014476754.1	LOC102283929	LOW QUALITY PROTEIN: uncharacterized protein LOC102283929
TCONS_00023939	XM_005891183.1	SMG6	telomerase-binding protein EST1A
TCONS_00044894	XM_005896106.2	EXOSC7	exosome complex component RRP42
TCONS_00076789	XM_005902102.1	HOXC12	homeobox protein Hox-C12
TCONS_00057947	XM_005897390.1	RGS13	regulator of G-protein signaling 13 isoform X2
TCONS_00102137	XM_014481849.1	ATP9B	probable phospholipid-transporting ATPase IIB isoform X1
TCONS_00054463	XM_005897255.2	TNFRSF11B	tumor necrosis factor receptor superfamily member 11B
TCONS_00100009	XM_014481535.1	ARRB2	beta-arrestin-2
TCONS_00024584	XM_005891540.2	RMND1	required for meiotic nuclear division protein 1 homolog
TCONS_00078593	XM_005901568.1	CACNA1E	voltage-dependent R-type calcium channel subunit alpha-1E isoform X1
TCONS_00046343	XM_005895339.2	ABLIM3	actin-binding LIM protein 3 isoform X1
TCONS_00037358	XM_014477740.1	IRX1	iroquois-class homeodomain protein IRX-1
TCONS_00001112	XM_005887141.1	PDE8A	high affinity cAMP-specific and IBMX-insensitive 3'%2C5'-cyclic phosphodiesterase 8A isoform X1
TCONS_00096737	XM_005906040.2	ALOX12	LOW QUALITY PROTEIN: arachidonate 12-lipoxygenase%2C 12S-type
TCONS_00045177	XM_014477935.1	GUCY2D	retinal guanylyl cyclase 1
TCONS_00023282	XM_005891005.2	FRY	protein furry homolog
TCONS_00080518	XM_005902296.2	FBXO33	F-box only protein 33
TCONS_00064072	XM_005911673.1	CD160	LOW QUALITY PROTEIN: CD160 antigen
TCONS_00067246	XM_005899620.1	KCNG1	potassium voltage-gated channel subfamily G member 1
TCONS_00029373	XM_014477133.1	LOC102269435	LOW QUALITY PROTEIN: uncharacterized protein LOC102269435
TCONS_00044677	XM_005896022.2	LOC102266371	lipopolysaccharide-binding protein
TCONS_00084384	XM_005902434.1	CPB1	carboxypeptidase B
TCONS_00056159	XM_005898068.2	SYNPO2	synaptopodin-2 isoform X1
TCONS_00103006	XM_005907219.2	PARP11	poly [ADP-ribose] polymerase 11
TCONS_00096735	XM_005906042.2	LOC102285661	arachidonate 15-lipoxygenase isoform X1
TCONS_00109311	XM_005908322.2	LOC102268306	placenta-expressed transcript 1 protein
TCONS_00116410	XM_014482956.1	ILDR2	immunoglobulin-like domain-containing receptor 2
TCONS_00112128	XM_005907946.2	SMIM6	small integral membrane protein 6
TCONS_00044679	XM_005896022.2	LOC102266371	lipopolysaccharide-binding protein
TCONS_00066172	XM_005899273.2	LOC102279576	uncharacterized protein C4orf19 homolog
TCONS_00039420	XM_005893694.2	PWP1	periodic tryptophan protein 1 homolog
TCONS_00024983	XM_005891629.1	ASTL	astacin-like metalloendopeptidase
TCONS_00082650	XM_005903136.1	EIF2S2	eukaryotic translation initiation factor 2 subunit 2 isoform X3
TCONS_00069244	XM_005900384.2	RSPH3	radial spoke head protein 3 homolog
TCONS_00083448	XM_005903387.2	ATP13A5	probable cation-transporting ATPase 13A5
TCONS_00058629	XM_005897606.1	LY6D	lymphocyte antigen 6D
TCONS_00115603	XM_005909433.2	PHF5A	PHD finger-like domain-containing protein 5A
TCONS_00099933	XM_005905995.2	GALNT12	polypeptide N-acetylgalactosaminyltransferase 12
TCONS_00071812	XM_005900060.2	ROS1	LOW QUALITY PROTEIN: proto-oncogene tyrosine-protein kinase ROS
TCONS_00036827	XM_005893891.2	TRIM17	E3 ubiquitin-protein ligase TRIM17
TCONS_00070679	XM_005899684.1	RAD51D	DNA repair protein RAD51 homolog 4 isoform X1
TCONS_00076357	XM_005902002.1	VTCN1	V-set domain-containing T-cell activation inhibitor 1
TCONS_00019294	XM_014476633.1	FBXO17	F-box only protein 17
TCONS_00008263	XM_014481768.1	CALM1	calmodulin isoform X3
TCONS_00114231	XM_005908829.1	WDR72	WD repeat-containing protein 72
TCONS_00101850	XM_005906724.2	RTKN	rhotekin isoform X2
TCONS_00024371	XM_005891440.2	PRAP1	proline-rich acidic protein 1
TCONS_00107830	XM_014482168.1	IQCA1L	IQ and AAA domain-containing protein 1-like
TCONS_00006028	XM_005887769.2	PSMD12	26S proteasome non-ATPase regulatory subunit 12 isoform X1
TCONS_00003272	XM_005886812.2	RPL3L	60S ribosomal protein L3-like isoform X2
TCONS_00096280	XM_014481477.1	AK9	adenylate kinase 9
TCONS_00091511	XM_005903940.2	NRGN	neurogranin
TCONS_00097620	XM_005905022.2	SPIB	transcription factor Spi-B isoform X1
TCONS_00018514	XM_005890244.1	PCLO	LOW QUALITY PROTEIN: protein piccolo
TCONS_00054501	XM_005897255.2	TNFRSF11B	tumor necrosis factor receptor superfamily member 11B
TCONS_00101815	XM_005906678.2	CTNS	cystinosin isoform X2
TCONS_00104418	XM_005906426.2	PATL1	protein PAT1 homolog 1
TCONS_00060977	XM_005898563.1	NPAS3	neuronal PAS domain-containing protein 3
TCONS_00034594	XM_005893215.1	PLEKHA5	pleckstrin homology domain-containing family A member 5
TCONS_00092311	XM_005904298.1	PIRT	phosphoinositide-interacting protein
TCONS_00083447	XM_005903387.2	ATP13A5	probable cation-transporting ATPase 13A5
TCONS_00027653	XM_005891557.1	MTHFD1L	monofunctional C1-tetrahydrofolate synthase%2C mitochondrial
TCONS_00071677	XM_005900020.1	PIP5K1B	phosphatidylinositol 4-phosphate 5-kinase type-1 beta isoform X2
TCONS_00020376	XM_014476754.1	LOC102283929	LOW QUALITY PROTEIN: uncharacterized protein LOC102283929
TCONS_00083856	XM_005903641.2	SLC13A4	solute carrier family 13 member 4
TCONS_00038835	XM_014477918.1	ORC1	LOW QUALITY PROTEIN: origin recognition complex subunit 1
TCONS_00032949	XM_005892523.2	USP13	ubiquitin carboxyl-terminal hydrolase 13
TCONS_00114507	XM_014482658.1	LOC102267365	carcinoembryonic antigen-related cell adhesion molecule 1-like
TCONS_00031831	XM_005893271.2	GJB4	gap junction beta-4 protein
TCONS_00056949	XM_005898278.2	RBFOX2	RNA binding protein fox-1 homolog 2 isoform X4
TCONS_00072150	XM_005900264.2	PTPN7	LOW QUALITY PROTEIN: tyrosine-protein phosphatase non-receptor type 7
TCONS_00119923	XM_014482947.1	CPAMD8	C3 and PZP-like alpha-2-macroglobulin domain-containing protein 8
TCONS_00112088	XM_014482233.1	LOC102273846	tripartite motif-containing protein 47
TCONS_00045178	XM_014477935.1	GUCY2D	retinal guanylyl cyclase 1
TCONS_00033604	XM_005892822.2	SSC4D	scavenger receptor cysteine-rich domain-containing group B protein
TCONS_00107741	XM_005907702.1	CEP85L	centrosomal protein of 85 kDa-like
TCONS_00106596	XM_014482013.1	LDB2	LIM domain-binding protein 2 isoform X6
TCONS_00115231	XM_014482785.1	LOC106701517	uncharacterized protein LOC106701517
TCONS_00079344	XM_014480146.1	LOC106701135	tripartite motif-containing protein 54-like
TCONS_00121598	XM_005910425.2	SMLR1	LOW QUALITY PROTEIN: small leucine-rich protein 1
TCONS_00119322	XM_005909475.1	SLC26A9	solute carrier family 26 member 9
TCONS_00046350	XM_005895348.2	AFAP1L1	actin filament-associated protein 1-like 1
TCONS_00054999	XM_005897485.1	TRPM3	transient receptor potential cation channel subfamily M member 3 isoform X13
TCONS_00026902	XM_005891207.2	GALNT9	polypeptide N-acetylgalactosaminyltransferase 9
TCONS_00066171	XM_005899273.2	LOC102279576	uncharacterized protein C4orf19 homolog
TCONS_00009307	XM_005889091.2	AIG1	androgen-induced gene 1 protein
TCONS_00084599	XM_005902525.2	WIF1	wnt inhibitory factor 1 isoform X1
TCONS_00000630	XM_005886920.1	MON2	protein MON2 homolog isoform X1
TCONS_00034593	XM_005893215.1	PLEKHA5	pleckstrin homology domain-containing family A member 5
TCONS_00083446	XM_005903387.2	ATP13A5	probable cation-transporting ATPase 13A5
TCONS_00117561	XM_005910306.2	DNAJB14	dnaJ homolog subfamily B member 14

## Sheet: cis lncRNAs
	Cis effect lncRNAs and their targets information													KEGG pathway analysis for the targets of cis lncRNAs
lncRNA_ID	chr	start	end	strand	GeneID	chr	start	end	strand	up/down_Stream	distance	correlation		KEGG_A_class	KEGG_B_class	Pathway	cis (393)	All (18685)	Pvalue	Qvalue	Pathway ID	Genes	K_IDs
LOC106701192	pseudoChr01	13261714	13263507	-	XM_005886792.2	pseudoChr01	13247108	13253580	-	UPSTREAM	8133	-0.0689032		Environmental Information Processing	Signal transduction	TGF-beta signaling pathway	14	239	0.000564815	0.104491	ko04350	XM_005887917.2;XM_005888391.2;XM_005901143.2;XM_005901929.2;XM_005902950.1;XM_005903747.1;XM_005906979.2;XM_005909091.1;XM_005909502.1;XM_014479973.1;XM_014480186.1;XM_014481365.1;XM_014481909.1;XM_014482021.1	K04680+K04665+K13596+K04662+K04678+K03347+K13567+K04682+K04657+K04498+K04662+K17693+K13567+K03347
LOC106700544	pseudoChr01	14248389	14248953	+	XM_005886817.2	pseudoChr01	14236148	14242567	+	DOWNSTREAM	5821	0.273971		Environmental Information Processing	Signal transduction	Hedgehog signaling pathway	8	123	0.00450159	0.416397	ko04340	XM_005888008.2;XM_005894188.2;XM_005895197.2;XM_005896353.1;XM_005896362.2;XM_005901929.2;XM_014478100.1;XM_014480186.1	K04345+K11101+K00444+K00572+K00572+K04662+K08957+K04662
LOC106700544	pseudoChr01	14248389	14248953	+	XM_005886860.1	pseudoChr01	14243057	14245604	-	DOWNSTREAM	2784	0.258956		Organismal Systems	Endocrine system	Glucagon signaling pathway	13	307	0.0135344	0.57531	ko04922	XM_005888008.2;XM_005891427.1;XM_005892615.1;XM_005896088.2;XM_005897691.2;XM_005897693.2;XM_005901364.2;XM_005905001.2;XM_005905002.2;XM_005905003.2;XM_005905592.1;XM_005907033.1;XM_014479973.1	K04345+K09047+K17491+K02183+K04348+K04348+K07299+K11434+K11434+K11434+K00873+K05870+K04498
LOC106700544	pseudoChr01	14248389	14248953	+	XM_005886816.2	pseudoChr01	14246289	14247426	+	DOWNSTREAM	962	-0.0253158		Metabolism	Amino acid metabolism	Phenylalanine metabolism	4	48	0.0181154	0.57531	ko00360	XM_005887263.1;XM_005909171.1;XM_005909185.2;XM_014482045.1	K00129+K00276+K00276+K00628
LOC106700544	pseudoChr01	14248389	14248953	+	XM_014481856.1	pseudoChr01	14248957	14293617	-	UPSTREAM	3	-0.143662		Environmental Information Processing	Signal transduction	Notch signaling pathway	7	135	0.0241659	0.57531	ko04330	XM_005888894.1;XM_005904650.1;XM_005908679.2;XM_014476339.1;XM_014479973.1;XM_014480099.1;XM_014481121.1	K06055+K06065+K06051+K04496+K04498+K06058+K06058
LOC106701757	pseudoChr01	14553757	14554382	-	XM_014482134.1	pseudoChr01	14536140	14546002	-	UPSTREAM	7754	-0.176908		Organismal Systems	Excretory system	Collecting duct acid secretion	4	53	0.0251365	0.57531	ko04966	XM_005892547.1;XM_005892548.2;XM_005905258.2;XM_005908192.1	K02148+K02148+K02151+K01542
LOC106701757	pseudoChr01	14553757	14554382	-	XM_014483747.1	pseudoChr01	14556923	14563945	-	DOWNSTREAM	2540	0.406983		Organismal Systems	Nervous system	Synaptic vesicle cycle	8	167	0.025201	0.57531	ko04721	XM_005892286.2;XM_005892547.1;XM_005892548.2;XM_005905258.2;XM_005908589.2;XM_014479705.1;XM_014482508.1;XM_014482510.1	K04646+K02148+K02148+K02151+K04644+K04344+K04644+K04644
LOC106700667	pseudoChr01	36436423	36441271	+	XM_005887100.1	pseudoChr01	36396395	36436235	-	DOWNSTREAM	187	0.59735		Environmental Information Processing	Signal transduction	HIF-1 signaling pathway	11	266	0.0256984	0.57531	ko04066	XM_005888352.2;XM_005890030.2;XM_005890497.2;XM_005894097.1;XM_005901364.2;XM_005904801.2;XM_005907488.1;XM_005907489.2;XM_005910188.1;XM_014479973.1;XM_014480905.1	K04372+K06624+K06625+K04735+K07299+K05121+K01689+K01689+K02161+K04498+K04372
LOC106700745	pseudoChr01	60628951	60630967	-	XM_005887290.2	pseudoChr01	60616246	60628809	+	UPSTREAM	141	0.716413		Organismal Systems	Environmental adaptation	Circadian rhythm	5	81	0.027988	0.57531	ko04710	XM_005903747.1;XM_005907033.1;XM_005911786.2;XM_014480835.1;XM_014482021.1	K03347+K05870+K02633+K08532+K03347
LOC106700745	pseudoChr01	60628951	60630967	-	XM_014477453.1	pseudoChr01	60632295	60648284	-	DOWNSTREAM	1327	0.446682		Metabolism	Energy metabolism	Oxidative phosphorylation	12	310	0.0317602	0.587564	ko00190	XM_005886811.1;XM_005887916.2;XM_005892547.1;XM_005892548.2;XM_005905258.2;XM_005908192.1;XM_005909138.2;XM_005909139.2;XM_005910116.2;XM_005910268.2;XM_005910801.2;XM_014483164.1	K03966+K02263+K02148+K02148+K02151+K01542+K03962+K03962+K03662+K11352+K00411+K03947
LOC106700951	pseudoChr01	111389488	111390271	+	XM_005887770.2	pseudoChr01	111361476	111381867	+	DOWNSTREAM	7620	0		Environmental Information Processing	Signaling molecules and interaction	Cytokine-cytokine receptor interaction	21	660	0.039968	0.672188	ko04060	XM_005888391.2;XM_005889932.2;XM_005895342.2;XM_005897006.2;XM_005898179.2;XM_005898454.1;XM_005899188.1;XM_005901143.2;XM_005901929.2;XM_005902310.1;XM_005902520.1;XM_005903048.2;XM_005903049.2;XM_005903050.2;XM_005906979.2;XM_005907375.1;XM_005909503.2;XM_005909652.1;XM_014478399.1;XM_014480186.1;XM_014481909.1	K04665+K05474+K05490+K05439+K05450+K05414+K04185+K13596+K04662+K05062+K04304+K05056+K05056+K16598+K13567+K05420+K06854+K04183+K05078+K04662+K13567
LOC106700951	pseudoChr01	111389488	111390271	+	XM_005887769.2	pseudoChr01	111361478	111381867	+	DOWNSTREAM	7620	-0.0411343		Cellular Processes	Cell growth and death	Cell cycle	12	334	0.0509471	0.72206	ko04110	XM_005888465.2;XM_005890030.2;XM_005890497.2;XM_005894718.1;XM_005899541.2;XM_005901664.1;XM_005903747.1;XM_005904061.2;XM_005908280.1;XM_005909091.1;XM_014479973.1;XM_014482021.1	K06636+K06624+K06625+K06622+K06626+K02089+K03347+K06639+K03357+K04682+K04498+K03347
LOC106701001	pseudoChr01	121300507	121301544	+	XM_005887868.2	pseudoChr01	121046640	121299539	+	DOWNSTREAM	967	0.0638246		Genetic Information Processing	Replication and repair	Fanconi anemia pathway	6	127	0.0518913	0.72206	ko03460	XM_005886860.1;XM_005887285.2;XM_005899850.2;XM_005899851.1;XM_005901130.2;XM_005909340.2	K10883+K03165+K11832+K11832+K15361+K10905
LOC106701223	pseudoChr02	30911872	30914028	+	XM_005888292.2	pseudoChr02	30896669	30911642	-	DOWNSTREAM	229	0.762285		Metabolism	Amino acid metabolism	Tyrosine metabolism	4	70	0.0598781	0.72206	ko00350	XM_005887263.1;XM_005909171.1;XM_005909185.2;XM_014476266.1	K00129+K00276+K00276+K00431
LOC106701264	pseudoChr02	38501541	38511181	+	XM_005888393.1	pseudoChr02	38479191	38501217	-	DOWNSTREAM	323	0.266389		Metabolism	Metabolism of other amino acids	beta-Alanine metabolism	5	100	0.059941	0.72206	ko00410	XM_005887263.1;XM_005888124.2;XM_005902627.2;XM_005909171.1;XM_005909185.2	K00129+K00207+K01578+K00276+K00276
LOC106701327	pseudoChr02	58581768	58585433	+	XM_014481381.1	pseudoChr02	58580114	58581372	+	DOWNSTREAM	395	0.271454		Metabolism	Metabolism of cofactors and vitamins	Pantothenate and CoA biosynthesis	4	71	0.0624485	0.72206	ko00770	XM_005888124.2;XM_005888843.2;XM_005896319.1;XM_014479264.1	K00207+K09680+K09680+K02318
LOC106701327	pseudoChr02	58581768	58585433	+	XM_014481383.1	pseudoChr02	58586919	58591111	-	UPSTREAM	1485	0.0441317		Cellular Processes	Transport and catabolism	Endocytosis	25	870	0.0715376	0.73568	ko04144	XM_005892286.2;XM_005894878.2;XM_005894879.1;XM_005896927.1;XM_005900446.2;XM_005901460.2;XM_005901461.2;XM_005902419.2;XM_005902950.1;XM_005903973.2;XM_005904608.2;XM_005904609.2;XM_005908589.2;XM_005911051.2;XM_014480093.1;XM_014480342.1;XM_014480343.1;XM_014480344.1;XM_014481782.1;XM_014482199.1;XM_014482508.1;XM_014482510.1;XM_014483148.1;XM_014483444.1;XM_014483445.1	K04646+K12479+K12479+K12194+K18442+K12472+K12472+K12191+K04678+K12477+K08291+K08291+K04644+K03283+K17848+K12191+K12191+K12191+K07887+K12491+K04644+K04644+K18441+K03283+K03283
LOC106701334	pseudoChr02	62081624	62085910	+	XM_014481511.1	pseudoChr02	62027661	62080436	-	DOWNSTREAM	1187	0.373891		Metabolism	Glycan biosynthesis and metabolism	N-Glycan biosynthesis	6	138	0.0715796	0.73568	ko00510	XM_005895176.2;XM_005898678.2;XM_005906756.1;XM_005906757.1;XM_005908717.2;XM_014482861.1	K01231+K09659+K00729+K00729+K07441+K03845
LOC106701337	pseudoChr02	63070334	63070965	+	XM_005888568.2	pseudoChr02	63058207	63065232	-	DOWNSTREAM	5101	0.11915		Metabolism	Global and Overview	2-Oxocarboxylic acid metabolism	3	49	0.083803	0.791304	ko01210	XM_005893932.1;XM_014477647.1;XM_014482327.1	K00030+K00030+K00814
LOC106701431	pseudoChr02	77163746	77168807	-	XM_005888733.2	pseudoChr02	77118212	77163528	+	UPSTREAM	217	0.777934		Cellular Processes	Transport and catabolism	Lysosome	12	368	0.0897204	0.791304	ko04142	XM_005888348.2;XM_005889649.2;XM_005892286.2;XM_005908589.2;XM_005910116.2;XM_014476343.1;XM_014476344.1;XM_014479296.1;XM_014480281.1;XM_014480725.1;XM_014482508.1;XM_014482510.1	K12396+K12347+K04646+K04644+K03662+K01217+K01217+K12381+K06528+K01379+K04644+K04644
LOC106701486	pseudoChr02	84516708	84519706	+	XM_005888794.1	pseudoChr02	84511320	84512519	-	DOWNSTREAM	4188	-0.229432		Genetic Information Processing	Folding, sorting and degradation	Protein processing in endoplasmic reticulum	14	446	0.0898237	0.791304	ko04141	XM_005895973.2;XM_005898711.2;XM_005900415.1;XM_005901906.1;XM_005903747.1;XM_005909333.2;XM_005910188.1;XM_005911051.2;XM_014479115.1;XM_014479410.1;XM_014479967.1;XM_014482021.1;XM_014483444.1;XM_014483445.1	K14011+K13250+K04556+K16195+K03347+K07342+K02161+K03283+K13250+K09556+K10099+K03347+K03283+K03283
LOC102286619	pseudoChr02	85289723	85293173	+	XM_014482574.1	pseudoChr02	85285432	85289138	-	DOWNSTREAM	584	0.415504		Environmental Information Processing	Signal transduction	Wnt signaling pathway	13	419	0.10625	0.840971	ko04310	XM_005888008.2;XM_005895197.2;XM_005896353.1;XM_005896362.2;XM_005897691.2;XM_005897693.2;XM_005903747.1;XM_005906846.1;XM_005906848.2;XM_014476339.1;XM_014478100.1;XM_014479973.1;XM_014482021.1	K04345+K00444+K00572+K00572+K04348+K04348+K03347+K04446+K04446+K04496+K08957+K04498+K03347
LOC102286619	pseudoChr02	85289723	85293173	+	XM_005888825.2	pseudoChr02	85294698	85315597	-	UPSTREAM	1524	0		Cellular Processes	Cell growth and death	Oocyte meiosis	11	341	0.106911	0.840971	ko04114	XM_005888008.2;XM_005888465.2;XM_005888556.2;XM_005894079.2;XM_005896088.2;XM_005897691.2;XM_005897693.2;XM_005899541.2;XM_005903747.1;XM_005908280.1;XM_014482021.1	K04345+K06636+K11584+K11584+K02183+K04348+K04348+K06626+K03347+K03357+K03347
LOC106701528	pseudoChr02	88079912	88080905	-	XM_014482781.1	pseudoChr02	88068351	88075243	-	UPSTREAM	4668	0.0957858		Metabolism	Energy metabolism	Sulfur metabolism	2	27	0.109833	0.840971	ko00920	XM_005902881.2;XM_005906566.2	K08738+K13811
LOC106701528	pseudoChr02	88079912	88080905	-	XM_005888881.2	pseudoChr02	88080944	88087527	-	DOWNSTREAM	38	0.995245		Metabolism	Amino acid metabolism	Alanine, aspartate and glutamate metabolism	4	89	0.118045	0.840971	ko00250	XM_005898462.2;XM_005899427.2;XM_014482327.1;XM_014483093.1	K18310+K01939+K00814+K01915
LOC106701528	pseudoChr02	88079912	88080905	-	XM_014482826.1	pseudoChr02	88081100	88086083	-	DOWNSTREAM	194	0.935827		Metabolism	Global and Overview	Biosynthesis of amino acids	7	195	0.118191	0.840971	ko01230	XM_005893932.1;XM_005905592.1;XM_005907488.1;XM_005907489.2;XM_014477647.1;XM_014482327.1;XM_014483093.1	K00030+K00873+K01689+K01689+K00030+K00814+K01915
LOC106700535	pseudoChr03	24780804	24788448	-	XM_005889344.2	pseudoChr03	24788469	24816329	+	DOWNSTREAM	20	0.198467		Metabolism	Energy metabolism	Nitrogen metabolism	2	30	0.130757	0.895931	ko00910	XM_014477160.1;XM_014483093.1	K18246+K01915
LOC106700556	pseudoChr03	63368972	63372124	-	XM_005889569.2	pseudoChr03	63374877	63640611	+	DOWNSTREAM	2752	-0.0445497		Environmental Information Processing	Signal transduction	MAPK signaling pathway	24	903	0.142607	0.929364	ko04010	XM_005886915.2;XM_005888008.2;XM_005888352.2;XM_005889392.2;XM_005894097.1;XM_005896254.2;XM_005897691.2;XM_005897693.2;XM_005905153.2;XM_005905255.2;XM_005905256.2;XM_005906329.2;XM_005906846.1;XM_005906848.2;XM_005910305.2;XM_005911051.2;XM_014479302.1;XM_014479705.1;XM_014480663.1;XM_014480905.1;XM_014481657.1;XM_014481856.1;XM_014483444.1;XM_014483445.1	K04871+K04345+K04372+K04415+K04735+K04360+K04348+K04348+K04437+K04437+K04437+K04459+K04446+K04446+K04370+K03283+K04869+K04344+K04422+K04372+K04459+K04436+K03283+K03283
LOC102278675	pseudoChr03	74315139	74322576	-	XM_005889604.2	pseudoChr03	74299825	74314627	+	UPSTREAM	511	0.851495		Metabolism	Carbohydrate metabolism	Propanoate metabolism	4	97	0.147836	0.929364	ko00640	XM_005890618.2;XM_005890619.2;XM_005902627.2;XM_005906358.1	K00166+K00166+K01578+K09699
LOC106700595	pseudoChr04	34514791	34516542	+	XM_005890325.2	pseudoChr04	34494303	34512244	+	DOWNSTREAM	2546	0.298899		Metabolism	Carbohydrate metabolism	Pyruvate metabolism	4	99	0.1557	0.929364	ko00620	XM_005900986.2;XM_005905592.1;XM_014479866.1;XM_014479867.1	K01512+K00873+K01512+K01512
LOC106700595	pseudoChr04	34514791	34516542	+	XM_005890327.2	pseudoChr04	34519537	34528529	-	UPSTREAM	2994	-0.256255		Environmental Information Processing	Signal transduction	Jak-STAT signaling pathway	13	450	0.155731	0.929364	ko04630	XM_005890497.2;XM_005897006.2;XM_005898454.1;XM_005899208.2;XM_005901703.2;XM_005902310.1;XM_005903048.2;XM_005903049.2;XM_005907375.1;XM_005909503.2;XM_005910188.1;XM_014478399.1;XM_014479973.1	K06625+K05439+K05414+K11224+K11225+K05062+K05056+K05056+K05420+K06854+K02161+K05078+K04498
LOC106700595	pseudoChr04	34514791	34516542	+	XM_005890326.2	pseudoChr04	34522365	34523811	+	UPSTREAM	5822	0.155852		Metabolism	Lipid metabolism	Steroid hormone biosynthesis	5	139	0.169502	0.979932	ko00140	XM_005891389.1;XM_005899199.1;XM_005901818.1;XM_014478459.1;XM_014482308.1	K13370+K00044+K04119+K00071+K07414
LOC106700620	pseudoChr04	73620949	73624694	+	XM_005890832.2	pseudoChr04	73608010	73620000	-	DOWNSTREAM	948	0.775277		Genetic Information Processing	Translation	Aminoacyl-tRNA biosynthesis	4	104	0.176014	0.986746	ko00970	XM_005890834.2;XM_005900081.2;XM_005910233.2;XM_014476725.1	K01876+K01872+K02434+K01876
LOC106700620	pseudoChr04	73620949	73624694	+	XM_014476725.1	pseudoChr04	73627101	73654794	-	UPSTREAM	2406	-0.319953		Organismal Systems	Endocrine system	Melanogenesis	9	301	0.185131	0.999993	ko04916	XM_005888008.2;XM_005895197.2;XM_005896088.2;XM_005896353.1;XM_005896362.2;XM_005907033.1;XM_005907034.1;XM_005907035.1;XM_014479973.1	K04345+K00444+K02183+K00572+K00572+K05870+K05870+K05870+K04498
LOC102271040	pseudoChr05	28059571	28065450	+	XM_005891493.1	pseudoChr05	28069286	28103889	-	UPSTREAM	3835	0.77031		Organismal Systems	Nervous system	Dopaminergic synapse	11	390	0.200729	0.999993	ko04728	XM_005888008.2;XM_005888556.2;XM_005891427.1;XM_005894079.2;XM_005894251.1;XM_005896088.2;XM_005897691.2;XM_005897693.2;XM_005907033.1;XM_005909693.2;XM_014479705.1	K04345+K11584+K09047+K11584+K05036+K02183+K04348+K04348+K05870+K04546+K04344
LOC102278594	pseudoChr05	44179005	44180049	+	XM_014476957.1	pseudoChr05	44184190	44249183	+	UPSTREAM	4140	0.0506187		Organismal Systems	Excretory system	Endocrine and other factor-regulated calcium reabsorption	5	151	0.212943	0.999993	ko04961	XM_005888008.2;XM_005892286.2;XM_005908589.2;XM_014482508.1;XM_014482510.1	K04345+K04646+K04644+K04644+K04644
LOC106700669	pseudoChr05	70339150	70341976	+	XM_005891846.2	pseudoChr05	69915768	70339066	+	DOWNSTREAM	83	-0.0199122		Genetic Information Processing	Transcription	Spliceosome	10	358	0.22352	0.999993	ko03040	XM_005888346.2;XM_005890717.2;XM_005893593.1;XM_005898326.1;XM_005898785.2;XM_005911051.2;XM_005911961.2;XM_014480244.1;XM_014483444.1;XM_014483445.1	K12826+K12887+K12846+K12623+K12622+K03283+K12863+K12741+K03283+K03283
rna6419	pseudoChr05	74207203	74210294	+	XM_005891871.2	pseudoChr05	74213165	74229667	+	UPSTREAM	2870	0.2372		Genetic Information Processing	Folding, sorting and degradation	Proteasome	3	78	0.225953	0.999993	ko03050	XM_005887769.2;XM_005887770.2;XM_005892901.2	K03035+K03035+K03037
LOC106700672	pseudoChr05	74207227	74210294	+	XM_005891871.2	pseudoChr05	74213165	74229667	+	UPSTREAM	2870	-0.00771722		Organismal Systems	Immune system	B cell receptor signaling pathway	7	235	0.226857	0.999993	ko04662	XM_005893512.2;XM_005894097.1;XM_005897691.2;XM_005897693.2;XM_005906846.1;XM_005906848.2;XM_014478728.1	K15909+K04735+K04348+K04348+K04446+K04446+K05730
LOC106700676	pseudoChr05	79066383	79068548	-	XM_014477045.1	pseudoChr05	79075341	79108120	-	DOWNSTREAM	6792	0.13563		Genetic Information Processing	Translation	Ribosome	12	446	0.231495	0.999993	ko03010	XM_005886809.2;XM_005888857.2;XM_005894023.2;XM_005899940.2;XM_005903228.2;XM_005903513.2;XM_005905204.2;XM_005906425.2;XM_014476271.1;XM_014479538.1;XM_014481381.1;XM_014483477.1	K02981+K02887+K02893+K02996+K02985+K02892+K02924+K02878+K02981+K02874+K02940+K02997
LOC106700692	pseudoChr05	121460634	121464052	-	XM_005892256.2	pseudoChr05	121464779	121589072	+	DOWNSTREAM	726	-0.107217		Organismal Systems	Endocrine system	Estrogen signaling pathway	9	327	0.252269	0.999993	ko04915	XM_005888008.2;XM_005891427.1;XM_005896088.2;XM_005900187.2;XM_005907033.1;XM_005911051.2;XM_014483444.1;XM_014483445.1;XM_014483598.1	K04345+K09047+K02183+K08523+K05870+K03283+K03283+K03283+K04615
LOC106700703	pseudoChr06	33981250	33984084	+	XM_005911786.2	pseudoChr06	33916386	33979748	+	DOWNSTREAM	1501	0.104695		Organismal Systems	Immune system	Antigen processing and presentation	6	202	0.252808	0.999993	ko04612	XM_005907033.1;XM_005911051.2;XM_014479887.1;XM_014483444.1;XM_014483445.1;XM_014483761.1	K05870+K03283+K06505+K03283+K03283+K08060
LOC106700703	pseudoChr06	33981250	33984084	+	XM_014477285.1	pseudoChr06	33987425	33993645	-	UPSTREAM	3340	0		Genetic Information Processing	Folding, sorting and degradation	RNA degradation	6	206	0.266956	0.999993	ko03018	XM_005887393.2;XM_005897851.2;XM_005898326.1;XM_005898785.2;XM_005907488.1;XM_005907489.2	K12581+K11600+K12623+K12622+K01689+K01689
LOC106700703	pseudoChr06	33981250	33984084	+	XM_005892691.1	pseudoChr06	33987580	33993559	-	UPSTREAM	3495	0		Organismal Systems	Immune system	Intestinal immune network for IgA production	4	126	0.273842	0.999993	ko04672	XM_005899188.1;XM_005902141.2;XM_005902142.2;XM_005905437.2	K04185+K06590+K06590+K05412
LOC106700719	pseudoChr06	60824618	60828879	+	XM_005892934.1	pseudoChr06	60831003	60869619	-	UPSTREAM	2123	0.330593		Organismal Systems	Endocrine system	Thyroid hormone synthesis	6	208	0.274105	0.999993	ko04918	XM_005888008.2;XM_005891427.1;XM_005906034.1;XM_005907033.1;XM_014476266.1;XM_014481547.1	K04345+K09047+K10064+K05870+K00431+K10064
LOC106700723	pseudoChr06	87836931	87840391	+	XM_005893080.2	pseudoChr06	87763207	87830478	+	DOWNSTREAM	6452	0.273024		Metabolism	Amino acid metabolism	Arginine biosynthesis	2	49	0.275612	0.999993	ko00220	XM_014482327.1;XM_014483093.1	K00814+K01915
LOC106700727	pseudoChr06	91743603	91748167	-	XM_005893159.1	pseudoChr06	91727725	91739531	-	UPSTREAM	4071	-0.136462		Metabolism	Metabolism of other amino acids	Selenocompound metabolism	2	49	0.275612	0.999993	ko00450	XM_005894839.1;XM_005906566.2	K01008+K13811
LOC106700759	pseudoChr07	68095159	68096764	+	XM_014477660.1	pseudoChr07	68073072	68088067	+	DOWNSTREAM	7091	-0.571846		Metabolism	Metabolism of cofactors and vitamins	Porphyrin and chlorophyll metabolism	3	87	0.276767	0.999993	ko00860	XM_005891504.2;XM_005902857.2;XM_014476915.1	K00798+K01719+K00798
LOC106700774	pseudoChr07	79500567	79501947	+	XM_014477741.1	pseudoChr07	79482964	79492386	-	DOWNSTREAM	8180	0		Metabolism	Glycan biosynthesis and metabolism	Glycosaminoglycan degradation	2	50	0.283437	0.999993	ko00531	XM_014476343.1;XM_014476344.1	K01217+K01217
LOC106700774	pseudoChr07	79500567	79501947	+	XM_014477742.1	pseudoChr07	79492484	79495872	-	DOWNSTREAM	4694	0.699732		Metabolism	Glycan biosynthesis and metabolism	Glycosaminoglycan biosynthesis - chondroitin sulfate / dermatan sulfate	2	50	0.283437	0.999993	ko00532	XM_005887318.2;XM_005907736.2	K04742+K03419
LOC106700776	pseudoChr07	81626035	81628206	-	XM_005911805.2	pseudoChr07	81628363	81638551	+	DOWNSTREAM	156	-0.478974		Organismal Systems	Excretory system	Vasopressin-regulated water reabsorption	4	136	0.321068	0.999993	ko04962	XM_005888008.2;XM_005891427.1;XM_005907033.1;XM_014481782.1	K04345+K09047+K05870+K07887
LOC106700786	pseudoChr07	110897162	110898005	+	XM_014477872.1	pseudoChr07	110898042	110905483	+	UPSTREAM	36	-0.0285226		Organismal Systems	Endocrine system	Renin secretion	6	225	0.336385	0.999993	ko04924	XM_005888008.2;XM_005896088.2;XM_005897691.2;XM_005897693.2;XM_005907033.1;XM_014480529.1	K04345+K02183+K04348+K04348+K05870+K12319
LOC106700794	pseudoChr07	121024169	121029541	+	XM_005894637.2	pseudoChr07	120998747	121023744	-	DOWNSTREAM	424	-0.110054		Environmental Information Processing	Signaling molecules and interaction	ECM-receptor interaction	7	269	0.337909	0.999993	ko04512	XM_005890325.2;XM_005893080.2;XM_005899954.2;XM_005902141.2;XM_005902142.2;XM_014477091.1;XM_014482797.1	K06236+K06246+K04659+K06590+K06590+K06265+K06243
LOC106700794	pseudoChr07	121024169	121029541	+	XM_014477891.1	pseudoChr07	120999338	121023715	-	DOWNSTREAM	453	0.162428		Metabolism	Metabolism of cofactors and vitamins	Vitamin B6 metabolism	1	20	0.346468	0.999993	ko00750	XM_005895236.2	K07758
LOC106700825	pseudoChr08	57887026	57889019	+	XM_014478140.1	pseudoChr08	57884028	57884933	-	DOWNSTREAM	2092	0.376772		Cellular Processes	Cell growth and death	Apoptosis	7	273	0.35155	0.999993	ko04210	XM_005888008.2;XM_005894097.1;XM_005897691.2;XM_005897693.2;XM_005899321.1;XM_005902881.2;XM_005910188.1	K04345+K04735+K04348+K04348+K04739+K08738+K02161
LOC106700827	pseudoChr08	67043601	67046372	+	XM_005895542.2	pseudoChr08	67018154	67043384	-	DOWNSTREAM	216	-0.269939		Metabolism	Amino acid metabolism	Glycine, serine and threonine metabolism	3	100	0.351605	0.999993	ko00260	XM_005897436.2;XM_005909171.1;XM_005909185.2	K00314+K00276+K00276
LOC106700838	pseudoChr08	85642960	85648335	+	XM_005895647.2	pseudoChr08	85648697	85700839	-	UPSTREAM	361	-0.110728		Organismal Systems	Endocrine system	Insulin secretion	7	274	0.35497	0.999993	ko04911	XM_005888008.2;XM_005891427.1;XM_005895357.1;XM_005896173.2;XM_005896174.1;XM_005901364.2;XM_005907033.1	K04345+K09047+K04979+K04943+K04943+K07299+K05870
LOC102277485	pseudoChr08	99959707	99962326	+	XM_005895822.2	pseudoChr08	99939475	99959623	-	DOWNSTREAM	83	0.45589		Cellular Processes	Transport and catabolism	Phagosome	10	411	0.364804	0.999993	ko04145	XM_005892408.2;XM_005892547.1;XM_005892548.2;XM_005898889.1;XM_005899954.2;XM_005905258.2;XM_005909333.2;XM_005910116.2;XM_014480281.1;XM_014481782.1	K08009+K02148+K02148+K10062+K04659+K02151+K07342+K03662+K06528+K07887
LOC106700841	pseudoChr08	107853895	107855367	+	XM_014478249.1	pseudoChr08	107736383	107847268	+	DOWNSTREAM	6626	0.48423		Organismal Systems	Endocrine system	Renin-angiotensin system	2	61	0.368363	0.999993	ko04614	XM_005888336.2;XM_014482630.1	K01392+K08392
LOC106700841	pseudoChr08	107853895	107855367	+	XM_005895923.1	pseudoChr08	107796498	107847271	+	DOWNSTREAM	6623	0.294953		Environmental Information Processing	Signal transduction	Hippo signaling pathway	11	458	0.370053	0.999993	ko04390	XM_005887917.2;XM_005888391.2;XM_005895197.2;XM_005896353.1;XM_005896362.2;XM_005901929.2;XM_005904774.1;XM_014478134.1;XM_014480186.1;XM_014481365.1;XM_014483422.1	K04680+K04665+K00444+K00572+K00572+K04662+K05691+K16682+K04662+K17693+K09448
LOC102284884	pseudoChr08	107935735	107937802	-	XM_005895944.1	pseudoChr08	107926528	107928091	+	UPSTREAM	7643	-0.0723652		Organismal Systems	Excretory system	Aldosterone-regulated sodium reabsorption	4	148	0.378382	0.999993	ko04960	XM_005886784.2;XM_005886786.2;XM_005907499.2;XM_014478459.1	K13358+K13358+K04824+K00071
LOC102284884	pseudoChr08	107935735	107937802	-	XM_005895977.1	pseudoChr08	107940804	107948956	+	DOWNSTREAM	3001	0.185056		Environmental Information Processing	Signaling molecules and interaction	Neuroactive ligand-receptor interaction	16	691	0.382792	0.999993	ko04080	XM_005891604.1;XM_005892691.1;XM_005893256.2;XM_005897006.2;XM_005898922.2;XM_005899459.1;XM_005902310.1;XM_005904527.1;XM_005905915.1;XM_005907672.2;XM_005908549.2;XM_005908550.1;XM_014477285.1;XM_014479186.1;XM_014479346.1;XM_014483598.1	K04139+K05248+K05203+K05439+K01313+K04320+K05062+K05266+K04590+K05234+K04216+K04216+K05248+K01313+K04320+K04615
LOC106700864	pseudoChr09	23131277	23136370	+	XM_005896369.1	pseudoChr09	23094806	23131066	-	DOWNSTREAM	210	0.414844		Metabolism	Lipid metabolism	Synthesis and degradation of ketone bodies	1	23	0.386888	0.999993	ko00072	XM_005897835.2	K00019
LOC106700869	pseudoChr09	34634685	34637107	+	XM_014478451.1	pseudoChr09	34570303	34634534	-	DOWNSTREAM	150	-0.133249		Metabolism	Carbohydrate metabolism	Inositol phosphate metabolism	6	239	0.388802	0.999993	ko00562	XM_005893512.2;XM_005908520.1;XM_005909844.1;XM_005909845.2;XM_014478226.1;XM_014482574.1	K15909+K01106+K01109+K01109+K18082+K00999
LOC106700899	pseudoChr09	127358089	127358704	+	XM_014478655.1	pseudoChr09	127231174	127351755	+	DOWNSTREAM	6333	-0.136143		Cellular Processes	Cellular commiunity	Signaling pathways regulating pluripotency of stem cells	10	425	0.404331	0.999993	ko04550	XM_005887917.2;XM_005895197.2;XM_005896353.1;XM_005896362.2;XM_005901143.2;XM_005901929.2;XM_005906979.2;XM_014480186.1;XM_014481365.1;XM_014481909.1	K04680+K00444+K00572+K00572+K13596+K04662+K13567+K04662+K17693+K13567
LOC106700908	pseudoChr10	23539733	23541744	+	XM_005897451.2	pseudoChr10	23423410	23539439	+	DOWNSTREAM	293	0		Metabolism	Carbohydrate metabolism	Glycolysis / Gluconeogenesis	4	154	0.406927	0.999993	ko00010	XM_005887263.1;XM_005905592.1;XM_005907488.1;XM_005907489.2	K00129+K00873+K01689+K01689
LOC106700920	pseudoChr10	71971478	71975014	+	XM_005897870.2	pseudoChr10	71960691	71970274	-	DOWNSTREAM	1203	0.0818592		Environmental Information Processing	Signal transduction	Phosphatidylinositol signaling system	8	336	0.411438	0.999993	ko04070	XM_005891407.2;XM_005893512.2;XM_005896088.2;XM_005908520.1;XM_005909844.1;XM_005909845.2;XM_014478226.1;XM_014482574.1	K07756+K15909+K02183+K01106+K01109+K01109+K18082+K00999
LOC106700920	pseudoChr10	71971478	71975014	+	XM_005897851.2	pseudoChr10	71978427	71980305	+	UPSTREAM	3412	0.440774		Genetic Information Processing	Folding, sorting and degradation	Ubiquitin mediated proteolysis	10	428	0.41283	0.999993	ko04120	XM_005891505.2;XM_005898969.1;XM_005900415.1;XM_005902950.1;XM_005903747.1;XM_005908280.1;XM_014479967.1;XM_014480337.1;XM_014482021.1;XM_014483747.1	K10588+K03869+K04556+K04678+K03347+K03357+K10099+K10579+K03347+K10577
LOC106700927	pseudoChr10	85160742	85162321	+	XM_005897985.2	pseudoChr10	85115946	85155647	+	DOWNSTREAM	5094	0.0548419		Cellular Processes	Transport and catabolism	Regulation of autophagy	2	67	0.413079	0.999993	ko04140	XM_005891211.2;XM_005898454.1	K08269+K05414
LOC106700927	pseudoChr10	85160742	85162321	+	XM_005897984.2	pseudoChr10	85115976	85155647	+	DOWNSTREAM	5094	-0.253875		Organismal Systems	Immune system	Complement and coagulation cascades	5	202	0.420369	0.999993	ko04610	XM_005891638.2;XM_005898922.2;XM_005901514.2;XM_014479186.1;XM_014480037.1	K04006+K01313+K01348+K01313+K01348
LOC106700927	pseudoChr10	85160742	85162321	+	XM_005897987.1	pseudoChr10	85168007	85193539	-	UPSTREAM	5685	0.106358		Organismal Systems	Circulatory system	Adrenergic signaling in cardiomyocytes	12	525	0.425859	0.999993	ko04261	XM_005886915.2;XM_005888008.2;XM_005888556.2;XM_005890251.2;XM_005891427.1;XM_005894079.2;XM_005896088.2;XM_005907033.1;XM_005907034.1;XM_005907035.1;XM_005910188.1;XM_014479302.1	K04871+K04345+K11584+K10373+K09047+K11584+K02183+K05870+K05870+K05870+K02161+K04869
LOC106700927	pseudoChr10	85160742	85162321	+	XM_005897986.2	pseudoChr10	85169709	85193539	-	UPSTREAM	7387	-0.0142837		Genetic Information Processing	Translation	mRNA surveillance pathway	6	249	0.426274	0.999993	ko03015	XM_005888556.2;XM_005892439.1;XM_005894079.2;XM_005894637.2;XM_005901009.2;XM_014477891.1	K11584+K14396+K11584+K14400+K14407+K14400
LOC106700935	pseudoChr10	106950972	106953982	-	XM_014478931.1	pseudoChr10	106954023	107055854	-	DOWNSTREAM	40	0		Organismal Systems	Development	Osteoclast differentiation	9	387	0.427324	0.999993	ko04380	XM_005892408.2;XM_005894097.1;XM_005897691.2;XM_005897693.2;XM_005906846.1;XM_005906848.2;XM_005907033.1;XM_014481861.1;XM_014483687.1	K08009+K04735+K04348+K04348+K04446+K04446+K05870+K06512+K06512
LOC106700949	pseudoChr11	3116124	3120391	-	XM_005898462.2	pseudoChr11	3124060	3147345	-	DOWNSTREAM	3668	0.775327		Metabolism	Glycan biosynthesis and metabolism	Other types of O-glycan biosynthesis	2	69	0.427638	0.999993	ko00514	XM_005892803.2;XM_005900811.2	K13646+K09667
LOC106700964	pseudoChr11	26417007	26424964	-	XM_005898589.2	pseudoChr11	26425034	26511363	+	DOWNSTREAM	69	-0.20999		Organismal Systems	Endocrine system	Adipocytokine signaling pathway	5	205	0.43278	0.999993	ko04920	XM_005894097.1;XM_005901364.2;XM_005902310.1;XM_005909272.2;XM_014476885.1	K04735+K07299+K05062+K07297+K08525
LOC106701030	pseudoChr11	127252441	127255203	-	XM_005899632.2	pseudoChr11	127258571	127282492	+	DOWNSTREAM	3367	0.150432		Organismal Systems	Nervous system	GABAergic synapse	6	253	0.441183	0.999993	ko04727	XM_005888008.2;XM_005903247.2;XM_005909693.2;XM_014479705.1;XM_014483093.1;XM_014483598.1	K04345+K14207+K04546+K04344+K01915+K04615
LOC106701033	pseudoChr12	542459	545175	-	XM_005899677.2	pseudoChr12	537428	541489	+	UPSTREAM	969	-0.313328		Organismal Systems	Immune system	T cell receptor signaling pathway	8	348	0.44969	0.999993	ko04660	XM_005889392.2;XM_005894097.1;XM_005897691.2;XM_005897693.2;XM_005901664.1;XM_005906846.1;XM_005906848.2;XM_014478728.1	K04415+K04735+K04348+K04348+K02089+K04446+K04446+K05730
LOC102270976	pseudoChr12	65380619	65381542	-	XM_005900294.2	pseudoChr12	65387572	65390439	+	DOWNSTREAM	6029	0.198314		Organismal Systems	Immune system	Leukocyte transendothelial migration	8	348	0.44969	0.999993	ko04670	XM_005892408.2;XM_005900382.2;XM_005900383.1;XM_005904774.1;XM_014477341.1;XM_014477665.1;XM_014478728.1;XM_014480145.1	K08009+K08007+K08007+K05691+K06087+K08013+K05730+K05702
LOC106701071	pseudoChr12	74945277	74947842	-	XM_005900446.2	pseudoChr12	74948517	75033613	-	DOWNSTREAM	674	0.62925		Genetic Information Processing	Replication and repair	Homologous recombination	2	74	0.463176	0.999993	ko03440	XM_005887285.2;XM_005905021.2	K03165+K02327
LOC106701086	pseudoChr12	97025047	97026057	-	XM_005900677.2	pseudoChr12	97004130	97020707	+	UPSTREAM	4339	0.611301		Metabolism	Amino acid metabolism	Lysine degradation	4	167	0.467714	0.999993	ko00310	XM_005892803.2;XM_005895838.1;XM_005904721.1;XM_014478385.1	K13646+K11431+K11422+K11424
LOC106701087	pseudoChr12	97027466	97028498	-	XM_005900677.2	pseudoChr12	97004130	97020707	+	UPSTREAM	6758	0.859437		Organismal Systems	Nervous system	Long-term potentiation	5	214	0.469634	0.999993	ko04720	XM_005888008.2;XM_005896088.2;XM_005897691.2;XM_005897693.2;XM_014479973.1	K04345+K02183+K04348+K04348+K04498
LOC106701104	pseudoChr12	132386786	132388423	+	XM_014479903.1	pseudoChr12	132370632	132382451	+	DOWNSTREAM	4334	-0.080083		Metabolism	Carbohydrate metabolism	Citrate cycle (TCA cycle)	2	75	0.470128	0.999993	ko00020	XM_005893932.1;XM_014477647.1	K00030+K00030
LOC106701109	pseudoChr13	15502938	15503836	+	XM_005901231.2	pseudoChr13	15440670	15498664	-	DOWNSTREAM	4273	0.864893		Organismal Systems	Circulatory system	Cardiac muscle contraction	5	217	0.481759	0.999993	ko04260	XM_005886915.2;XM_005887916.2;XM_005890251.2;XM_005910801.2;XM_014479302.1	K04871+K02263+K10373+K00411+K04869
LOC106701121	pseudoChr13	47437544	47444738	+	XM_014480021.1	pseudoChr13	47397381	47436680	-	DOWNSTREAM	863	0.233846		Organismal Systems	Nervous system	Glutamatergic synapse	8	360	0.487534	0.999993	ko04724	XM_005888008.2;XM_005893256.2;XM_005897691.2;XM_005897693.2;XM_005903247.2;XM_005909693.2;XM_014479705.1;XM_014483093.1	K04345+K05203+K04348+K04348+K14207+K04546+K04344+K01915
LOC106701122	pseudoChr13	47919032	47920758	+	XM_005901484.2	pseudoChr13	47922911	47948529	-	UPSTREAM	2152	-0.196165		Organismal Systems	Immune system	Hematopoietic cell lineage	5	224	0.509666	0.999993	ko04640	XM_005891638.2;XM_005903048.2;XM_005903049.2;XM_005905360.2;XM_005909503.2	K04006+K05056+K05056+K06457+K06854
LOC106701120	pseudoChr13	48111733	48112460	-	XM_014480026.1	pseudoChr13	48025373	48111628	+	UPSTREAM	104	-0.0331503		Metabolism	Global and Overview	Carbon metabolism	6	272	0.510677	0.999993	ko01200	XM_005893932.1;XM_005905592.1;XM_005907488.1;XM_005907489.2;XM_014477647.1;XM_014482327.1	K00030+K00873+K01689+K01689+K00030+K00814
LOC106701120	pseudoChr13	48111733	48112460	-	XM_014480031.1	pseudoChr13	48112968	48118169	-	DOWNSTREAM	507	0.311346		Organismal Systems	Digestive system	Bile secretion	5	225	0.513604	0.999993	ko04976	XM_005888008.2;XM_005896173.2;XM_005896174.1;XM_005901364.2;XM_014478931.1	K04345+K04943+K04943+K07299+K05673
LOC106701123	pseudoChr13	48457503	48466561	-	XM_005901509.2	pseudoChr13	48466609	48467916	+	DOWNSTREAM	47	0.0176394		Organismal Systems	Digestive system	Gastric acid secretion	5	226	0.517529	0.999993	ko04971	XM_005888008.2;XM_005896088.2;XM_005900382.2;XM_005900383.1;XM_005908192.1	K04345+K02183+K08007+K08007+K01542
LOC106701138	pseudoChr13	79825258	79827843	+	XM_005901861.2	pseudoChr13	79815268	79824851	-	DOWNSTREAM	406	-0.0150059		Cellular Processes	Cellular commiunity	Adherens junction	7	322	0.518161	0.999993	ko04520	XM_005904774.1;XM_005907645.2;XM_005907646.1;XM_005907647.1;XM_014479973.1;XM_014480026.1;XM_014480145.1	K05691+K05627+K05627+K05627+K04498+K06082+K05702
LOC106701138	pseudoChr13	79825258	79827843	+	XM_005901863.1	pseudoChr13	79828160	79947881	-	UPSTREAM	316	0.323676		Metabolism	Amino acid metabolism	Valine, leucine and isoleucine degradation	3	131	0.522395	0.999993	ko00280	XM_005890618.2;XM_005890619.2;XM_005906358.1	K00166+K00166+K09699
LOC106701138	pseudoChr13	79825258	79827843	+	XM_014480155.1	pseudoChr13	79828161	79974713	-	UPSTREAM	317	-0.260799		Organismal Systems	Nervous system	Serotonergic synapse	7	327	0.534495	0.999993	ko04726	XM_005888008.2;XM_005888209.1;XM_005896173.2;XM_005896174.1;XM_005909693.2;XM_014479705.1;XM_014482308.1	K04345+K05037+K04943+K04943+K04546+K04344+K07414
LOC106701155	pseudoChr13	109607263	109609138	+	XM_005902100.1	pseudoChr13	109602039	109607142	-	DOWNSTREAM	120	0.459718		Genetic Information Processing	Folding, sorting and degradation	SNARE interactions in vesicular transport	2	86	0.542879	0.999993	ko04130	XM_005904852.2;XM_005905954.2	K08490+K08496
LOC106701155	pseudoChr13	109607263	109609138	+	XM_005902101.2	pseudoChr13	109616963	109619306	-	UPSTREAM	7824	0.624567		Environmental Information Processing	Signal transduction	cAMP signaling pathway	14	676	0.562175	0.999993	ko04024	XM_005888008.2;XM_005888391.2;XM_005891427.1;XM_005894097.1;XM_005896088.2;XM_005905915.1;XM_005906846.1;XM_005906848.2;XM_005907033.1;XM_014478728.1;XM_014478931.1;XM_014479973.1;XM_014480145.1;XM_014483598.1	K04345+K04665+K09047+K04735+K02183+K04590+K04446+K04446+K05870+K05730+K05673+K04498+K05702+K04615
LOC102276292	pseudoChr14	2907055	2910985	+	XM_005902341.2	pseudoChr14	2781057	2906415	-	DOWNSTREAM	639	0.244869		Cellular Processes	Cell growth and death	p53 signaling pathway	5	239	0.567258	0.999993	ko04115	XM_005890497.2;XM_005892307.2;XM_005899541.2;XM_005901664.1;XM_005902881.2	K06625+K10147+K06626+K02089+K08738
LOC106701168	pseudoChr14	11938411	11947549	-	XM_014480340.1	pseudoChr14	11947779	11957870	+	DOWNSTREAM	229	0.522665		Cellular Processes	Transport and catabolism	Peroxisome	5	239	0.567258	0.999993	ko04146	XM_005894203.2;XM_005899677.2;XM_005902627.2;XM_005909612.1;XM_014481177.1	K13279+K13345+K01578+K13338+K11147
LOC106701172	pseudoChr14	20782875	20784098	-	XM_014480377.1	pseudoChr14	20785241	20795400	-	DOWNSTREAM	1142	0.0423059		Genetic Information Processing	Replication and repair	Base excision repair	2	91	0.57358	0.999993	ko03410	XM_005886783.2;XM_005905021.2	K10773+K02327
LOC106701184	pseudoChr14	46632647	46634250	+	XM_005902712.2	pseudoChr14	46635559	46930119	-	UPSTREAM	1308	-0.0455559		Environmental Information Processing	Signal transduction	FoxO signaling pathway	8	390	0.578428	0.999993	ko04068	XM_005890030.2;XM_005890497.2;XM_005895838.1;XM_005905001.2;XM_005905002.2;XM_005905003.2;XM_014479973.1;XM_014480093.1	K06624+K06625+K11431+K11434+K11434+K11434+K04498+K17848
LOC106701186	pseudoChr14	52624991	52626530	+	XM_005902780.1	pseudoChr14	52607979	52623751	+	DOWNSTREAM	1239	-0.0372182		Environmental Information Processing	Signal transduction	cGMP - PKG signaling pathway	12	586	0.578957	0.999993	ko04022	XM_005891427.1;XM_005891604.1;XM_005894504.2;XM_005896088.2;XM_005897691.2;XM_005897693.2;XM_005901231.2;XM_005906846.1;XM_005906848.2;XM_005907033.1;XM_005909742.2;XM_014480529.1	K09047+K04139+K05853+K02183+K04348+K04348+K05853+K04446+K04446+K05870+K15040+K12319
LOC106701186	pseudoChr14	52624991	52626530	+	XM_005902781.1	pseudoChr14	52632318	52637515	+	UPSTREAM	5787	-0.0559434		Metabolism	Metabolism of terpenoids and polyketides	Terpenoid backbone biosynthesis	1	41	0.582091	0.999993	ko00900	XM_005892407.2	K01597
LOC106701189	pseudoChr14	64195867	64198760	+	XM_005902857.2	pseudoChr14	64202390	64226657	-	UPSTREAM	3629	-0.334166		Genetic Information Processing	Replication and repair	Non-homologous end-joining	1	41	0.582091	0.999993	ko03450	XM_005889671.2	K10980
LOC106701193	pseudoChr14	71019404	71029353	+	XM_005902954.2	pseudoChr14	71010432	71019381	-	DOWNSTREAM	22	-0.256654		Environmental Information Processing	Signal transduction	PI3K-Akt signaling pathway	22	1079	0.591674	0.999993	ko04151	XM_005888556.2;XM_005890030.2;XM_005890325.2;XM_005890497.2;XM_005891427.1;XM_005893080.2;XM_005894079.2;XM_005894097.1;XM_005897006.2;XM_005898179.2;XM_005898454.1;XM_005899541.2;XM_005899954.2;XM_005901664.1;XM_005902141.2;XM_005902142.2;XM_005904801.2;XM_005907033.1;XM_005908487.1;XM_005909693.2;XM_005910188.1;XM_014482797.1	K11584+K06624+K06236+K06625+K09047+K06246+K11584+K04735+K05439+K05450+K05414+K06626+K04659+K02089+K06590+K06590+K05121+K05870+K06071+K04546+K02161+K06243
LOC102278637	pseudoChr14	77656611	77658442	-	XM_005903049.2	pseudoChr14	77644148	77653564	+	UPSTREAM	3046	0.0314892		Organismal Systems	Aging	Longevity regulating pathway - mammal	6	296	0.593376	0.999993	ko04211	XM_005888008.2;XM_005891211.2;XM_005891427.1;XM_005894097.1;XM_005907033.1;XM_005909272.2	K04345+K08269+K09047+K04735+K05870+K07297
LOC102278637	pseudoChr14	77656611	77658442	-	XM_005903048.2	pseudoChr14	77645818	77653564	+	UPSTREAM	3046	-0.159161		Genetic Information Processing	Translation	Ribosome biogenesis in eukaryotes	4	196	0.59345	0.999993	ko03008	XM_005893931.1;XM_005896228.2;XM_005910250.1;XM_014483126.1	K14564+K11128+K14567+K14567
LOC102278637	pseudoChr14	77656611	77658442	-	XM_005903050.2	pseudoChr14	77653637	77654345	-	UPSTREAM	2265	0.0181509		Organismal Systems	Aging	Longevity regulating pathway - multiple species	4	196	0.59345	0.999993	ko04213	XM_005888008.2;XM_005911051.2;XM_014483444.1;XM_014483445.1	K04345+K03283+K03283+K03283
LOC106701207	pseudoChr14	93986379	93994578	-	XM_005903232.2	pseudoChr14	93996302	94079632	-	DOWNSTREAM	1723	-0.176918		Environmental Information Processing	Signal transduction	NF-kappa B signaling pathway	6	298	0.599935	0.999993	ko04064	XM_005889756.2;XM_005894097.1;XM_005901514.2;XM_005910188.1;XM_014476385.1;XM_014480037.1	K02162+K04735+K01348+K02161+K02162+K01348
LOC106701208	pseudoChr14	95192813	95197347	+	XM_014480617.1	pseudoChr14	95178503	95188957	-	DOWNSTREAM	3855	-0.0452505		Cellular Processes	Cellular commiunity	Tight junction	9	455	0.621135	0.999993	ko04530	XM_005897468.2;XM_005901664.1;XM_005901748.1;XM_005904774.1;XM_005910426.1;XM_014477341.1;XM_014480120.1;XM_014480145.1;XM_014481214.1	K06098+K02089+K06090+K05691+K06107+K06087+K06090+K05702+K10352
LOC106701214	pseudoChr14	97878811	97881045	+	XM_005903285.2	pseudoChr14	97872140	97875056	-	DOWNSTREAM	3754	0.467522		Environmental Information Processing	Signal transduction	AMPK signaling pathway	7	355	0.621353	0.999993	ko04152	XM_005888556.2;XM_005891427.1;XM_005894079.2;XM_005902310.1;XM_005902627.2;XM_005907033.1;XM_005909272.2	K11584+K09047+K11584+K05062+K01578+K05870+K07297
LOC106701220	pseudoChr14	112369883	112371384	-	XM_005903382.2	pseudoChr14	112359686	112369408	+	UPSTREAM	474	0.0721731		Organismal Systems	Endocrine system	Ovarian Steroidogenesis	3	152	0.623143	0.999993	ko04913	XM_005888008.2;XM_005899199.1;XM_005901818.1	K04345+K00044+K04119
LOC106701220	pseudoChr14	112369883	112371384	-	XM_014480663.1	pseudoChr14	112375193	112420873	-	DOWNSTREAM	3808	0.314911		Organismal Systems	Immune system	Natural killer cell mediated cytotoxicity	7	358	0.630123	0.999993	ko04650	XM_005897691.2;XM_005897693.2;XM_005898454.1;XM_005906846.1;XM_005906848.2;XM_014478728.1;XM_014482685.1	K04348+K04348+K05414+K04446+K04446+K05730+K07986
LOC106701229	pseudoChr14	128925587	128928681	-	XM_005903658.1	pseudoChr14	128930127	128933189	-	DOWNSTREAM	1445	-0.0821162		Genetic Information Processing	Folding, sorting and degradation	Protein export	1	48	0.639999	0.999993	ko03060	XM_005909333.2	K07342
LOC106701232	pseudoChr14	132488917	132492970	-	XM_005903685.2	pseudoChr14	132486270	132488815	+	UPSTREAM	101	-0.0435582		Organismal Systems	Sensory system	Phototransduction	1	52	0.669419	0.999993	ko04744	XM_005896088.2	K02183
LOC106701232	pseudoChr14	132488917	132492970	-	XM_005903686.1	pseudoChr14	132493166	132495908	+	DOWNSTREAM	195	0.135667		Organismal Systems	Endocrine system	Oxytocin signaling pathway	10	525	0.669536	0.999993	ko04921	XM_005886915.2;XM_005888008.2;XM_005890497.2;XM_005896088.2;XM_005897691.2;XM_005897693.2;XM_005906846.1;XM_005906848.2;XM_014479302.1;XM_014480529.1	K04871+K04345+K06625+K02183+K04348+K04348+K04446+K04446+K04869+K12319
LOC106701232	pseudoChr14	132488917	132492970	-	XM_005903687.1	pseudoChr14	132493251	132495908	+	DOWNSTREAM	280	-0.181189		Organismal Systems	Immune system	Chemokine signaling pathway	10	528	0.676413	0.999993	ko04062	XM_005888008.2;XM_005894097.1;XM_005899188.1;XM_005899208.2;XM_005903050.2;XM_005904608.2;XM_005904609.2;XM_005909652.1;XM_005909693.2;XM_014478728.1	K04345+K04735+K04185+K11224+K16598+K08291+K08291+K04183+K04546+K05730
LOC106701241	pseudoChr15	24021132	24029852	+	XM_014480835.1	pseudoChr15	23111677	24019981	+	DOWNSTREAM	1150	0.265377		Organismal Systems	Digestive system	Protein digestion and absorption	5	272	0.680374	0.999993	ko04974	XM_005890325.2;XM_005897451.2;XM_005903247.2;XM_005904856.2;XM_005905188.2	K06236+K19721+K14207+K06519+K01345
LOC106701255	pseudoChr15	38464766	38467293	+	XM_005904027.1	pseudoChr15	38449335	38462473	-	DOWNSTREAM	2292	0.637716		Organismal Systems	Excretory system	Proximal tubule bicarbonate reclamation	1	54	0.683218	0.999993	ko04964	XM_014477160.1	K18246
LOC106701255	pseudoChr15	38464766	38467293	+	XM_005904026.1	pseudoChr15	38462959	38464683	+	DOWNSTREAM	82	0.948902		Organismal Systems	Digestive system	Vitamin digestion and absorption	1	55	0.6899	0.999993	ko04977	XM_005894202.2	K14618
LOC102267332	pseudoChr15	88523373	88525149	-	XM_005904449.2	pseudoChr15	88472178	88521354	+	UPSTREAM	2018	0.178473		Metabolism	Carbohydrate metabolism	Amino sugar and nucleotide sugar metabolism	2	116	0.704326	0.999993	ko00520	XM_005908595.2;XM_014480196.1	K12409+K00326
LOC106701279	pseudoChr15	109856666	109860845	-	XM_005904609.2	pseudoChr15	109840299	109855052	+	UPSTREAM	1613	0.131881		Genetic Information Processing	Replication and repair	Mismatch repair	1	58	0.709114	0.999993	ko03430	XM_005905021.2	K02327
LOC106701279	pseudoChr15	109856666	109860845	-	XM_005904608.2	pseudoChr15	109840337	109855831	+	UPSTREAM	834	0.156422		Organismal Systems	Nervous system	Cholinergic synapse	6	340	0.723384	0.999993	ko04725	XM_005888008.2;XM_005891427.1;XM_005907033.1;XM_005909693.2;XM_005910188.1;XM_014479705.1	K04345+K09047+K05870+K04546+K02161+K04344
LOC106701283	pseudoChr15	118615803	118622887	+	XM_005904721.1	pseudoChr15	118593392	118613673	-	DOWNSTREAM	2129	-0.143312		Metabolism	Amino acid metabolism	Histidine metabolism	1	61	0.727141	0.999993	ko00340	XM_005887263.1	K00129
LOC106701283	pseudoChr15	118615803	118622887	+	XM_005904722.2	pseudoChr15	118625002	118639088	+	UPSTREAM	2114	0.000263255		Metabolism	Carbohydrate metabolism	Butanoate metabolism	1	61	0.727141	0.999993	ko00650	XM_005897835.2	K00019
LOC106701282	pseudoChr15	118637090	118638396	-	XM_005904700.2	pseudoChr15	118639059	118682487	-	DOWNSTREAM	662	0.825211		Metabolism	Lipid metabolism	Fatty acid elongation	1	63	0.738536	0.999993	ko00062	XM_005896223.2	K10203
LOC102284915	pseudoChr15	127669023	127674397	+	XM_005904801.2	pseudoChr15	127675276	127778572	-	UPSTREAM	878	0.208628		Metabolism	Lipid metabolism	Biosynthesis of unsaturated fatty acids	1	63	0.738536	0.999993	ko01040	XM_005896223.2	K10203
LOC106701291	pseudoChr15	131115929	131119225	-	XM_005904853.2	pseudoChr15	131102315	131110289	-	UPSTREAM	5639	-0.498101		Organismal Systems	Environmental adaptation	Circadian entrainment	6	346	0.738647	0.999993	ko04713	XM_005888008.2;XM_005896088.2;XM_005907033.1;XM_005909693.2;XM_005911786.2;XM_014480529.1	K04345+K02183+K05870+K04546+K02633+K12319
LOC106701291	pseudoChr15	131115929	131119225	-	XM_005904856.2	pseudoChr15	131119435	131159661	+	DOWNSTREAM	209	-0.579224		Metabolism	Nucleotide metabolism	Purine metabolism	10	558	0.740386	0.999993	ko00230	XM_005887050.2;XM_005892949.2;XM_005898835.1;XM_005899427.2;XM_005903181.1;XM_005903673.1;XM_005905021.2;XM_005905592.1;XM_005906566.2;XM_014480529.1	K01509+K18436+K01510+K01939+K01488+K00939+K02327+K00873+K13811+K12319
LOC106701293	pseudoChr16	3602960	3607529	+	XM_005904968.2	pseudoChr16	3608063	3623083	-	UPSTREAM	533	0.672093		Organismal Systems	Immune system	Cytosolic DNA-sensing pathway	2	125	0.742494	0.999993	ko04623	XM_005894097.1;XM_005898454.1	K04735+K05414
LOC106701298	pseudoChr16	6353692	6356214	-	XM_005905002.2	pseudoChr16	6356695	6366689	+	DOWNSTREAM	480	0.641394		Organismal Systems	Endocrine system	Aldosterone synthesis and secretion	5	294	0.74386	0.999993	ko04925	XM_005888008.2;XM_005891427.1;XM_005896088.2;XM_005900938.2;XM_005907033.1	K04345+K09047+K02183+K06070+K05870
LOC106701298	pseudoChr16	6353692	6356214	-	XM_005905004.2	pseudoChr16	6356701	6366644	+	DOWNSTREAM	486	0		Cellular Processes	Cellular commiunity	Focal adhesion	13	718	0.748336	0.999993	ko04510	XM_005890325.2;XM_005893080.2;XM_005898179.2;XM_005899954.2;XM_005902141.2;XM_005902142.2;XM_005905153.2;XM_005905255.2;XM_005905256.2;XM_005909557.1;XM_005910188.1;XM_014478728.1;XM_014482797.1	K06236+K06246+K05450+K04659+K06590+K06590+K04437+K04437+K04437+K06275+K02161+K05730+K06243
LOC106701298	pseudoChr16	6353692	6356214	-	XM_005905001.2	pseudoChr16	6356747	6366689	+	DOWNSTREAM	532	0.702475		Organismal Systems	Endocrine system	Insulin signaling pathway	7	405	0.751524	0.999993	ko04910	XM_005888008.2;XM_005888352.2;XM_005893512.2;XM_005896088.2;XM_005899321.1;XM_005899508.2;XM_014480905.1	K04345+K04372+K15909+K02183+K04739+K07189+K04372
LOC106701298	pseudoChr16	6353692	6356214	-	XM_005905003.2	pseudoChr16	6359427	6366689	+	DOWNSTREAM	3212	-0.114543		Metabolism	Carbohydrate metabolism	Glyoxylate and dicarboxylate metabolism	1	69	0.769949	0.999993	ko00630	XM_014483093.1	K01915
LOC102285282	pseudoChr16	21326662	21329804	-	XM_014481270.1	pseudoChr16	21277810	21320323	+	UPSTREAM	6338	-0.546679		Organismal Systems	Circulatory system	Vascular smooth muscle contraction	7	422	0.787679	0.999993	ko04270	XM_005888008.2;XM_005896088.2;XM_005897953.2;XM_005897954.2;XM_014478868.1;XM_014478869.1;XM_014480529.1	K04345+K02183+K12333+K12333+K12333+K12333+K12319
LOC102285282	pseudoChr16	21326662	21329804	-	XM_005905166.2	pseudoChr16	21330705	21335879	+	DOWNSTREAM	900	0.559339		Metabolism	Glycan biosynthesis and metabolism	Glycosylphosphatidylinositol(GPI)-anchor biosynthesis	1	73	0.78877	0.999993	ko00563	XM_005892315.2	K05283
LOC106701309	pseudoChr16	22692207	22694049	+	XM_005905188.2	pseudoChr16	22680731	22688222	-	DOWNSTREAM	3984	0.445762		Metabolism	Metabolism of cofactors and vitamins	Nicotinate and nicotinamide metabolism	1	73	0.78877	0.999993	ko00760	XM_005888850.2	K00858
LOC106701320	pseudoChr16	59762137	59764840	-	XM_005905573.2	pseudoChr16	59765542	60174633	-	DOWNSTREAM	701	-0.09898		Organismal Systems	Nervous system	Neurotrophin signaling pathway	7	429	0.801374	0.999993	ko04722	XM_005894097.1;XM_005894502.2;XM_005894852.2;XM_005895952.1;XM_005896088.2;XM_005896254.2;XM_005910188.1	K04735+K12459+K05101+K08888+K02183+K04360+K02161
LOC106701336	pseudoChr16	113400058	113401677	-	XM_005906107.2	pseudoChr16	113395552	113399903	+	UPSTREAM	154	0.544845		Organismal Systems	Development	Axon guidance	7	440	0.821524	0.999993	ko04360	XM_005895169.2;XM_005897691.2;XM_005897693.2;XM_005898095.2;XM_005900283.2;XM_005900284.2;XM_005900285.2	K07527+K04348+K04348+K06840+K07520+K07520+K07520
LOC106701336	pseudoChr16	113400058	113401677	-	XM_014481561.1	pseudoChr16	113402277	113425673	-	DOWNSTREAM	599	0		Metabolism	Carbohydrate metabolism	Fructose and mannose metabolism	1	81	0.821929	0.999993	ko00051	XM_005897939.1	K14634
LOC106701375	pseudoChr17	53048721	53050177	-	XM_005906786.2	pseudoChr17	52897260	53046978	+	UPSTREAM	1742	0.0772745		Organismal Systems	Digestive system	Mineral absorption	2	151	0.829852	0.999993	ko04978	XM_005889649.2;XM_005909475.1	K12347+K14706
LOC106701375	pseudoChr17	53048721	53050177	-	XM_005906787.1	pseudoChr17	53053989	53140518	-	DOWNSTREAM	3811	0.17867		Environmental Information Processing	Signal transduction	TNF signaling pathway	5	334	0.834611	0.999993	ko04668	XM_005889392.2;XM_005891427.1;XM_005894097.1;XM_005900304.1;XM_005907033.1	K04415+K09047+K04735+K09258+K05870
LOC106701395	pseudoChr17	85939452	85943218	-	XM_005907029.2	pseudoChr17	85945423	85947825	-	DOWNSTREAM	2204	0		Metabolism	Glycan biosynthesis and metabolism	Mucin type O-glycan biosynthesis	1	86	0.839961	0.999993	ko00512	XM_005910613.2	K00710
LOC106701400	pseudoChr17	93204569	93207324	-	XM_014481969.1	pseudoChr17	93196992	93203024	-	UPSTREAM	1544	-0.118041		Genetic Information Processing	Replication and repair	DNA replication	1	88	0.846653	0.999993	ko03030	XM_005905021.2	K02327
LOC106701400	pseudoChr17	93204569	93207324	-	XM_005907174.2	pseudoChr17	93196993	93203104	-	UPSTREAM	1464	0.262998		Cellular Processes	Cell motility	Regulation of actin cytoskeleton	13	789	0.851643	0.999993	ko04810	XM_005898179.2;XM_005898922.2;XM_005900382.2;XM_005900383.1;XM_005902141.2;XM_005902142.2;XM_005907645.2;XM_005907646.1;XM_005907647.1;XM_014478728.1;XM_014478747.1;XM_014479186.1;XM_014480741.1	K05450+K01313+K08007+K08007+K06590+K06590+K05627+K05627+K05627+K05730+K05741+K01313+K05766
LOC106701400	pseudoChr17	93204569	93207324	-	XM_014481971.1	pseudoChr17	93197003	93203092	-	UPSTREAM	1476	-0.0951828		Organismal Systems	Immune system	Toll-like receptor signaling pathway	4	297	0.874219	0.999993	ko04620	XM_005889392.2;XM_005894097.1;XM_005898454.1;XM_005905437.2	K04415+K04735+K05414+K05412
LOC106701400	pseudoChr17	93204569	93207324	-	XM_005907178.2	pseudoChr17	93207775	93225779	+	DOWNSTREAM	450	-0.288996		Metabolism	Xenobiotics biodegradation and metabolism	Drug metabolism - other enzymes	1	102	0.886299	0.999993	ko00983	XM_005888124.2	K00207
LOC106701400	pseudoChr17	93204569	93207324	-	XM_014481968.1	pseudoChr17	93207890	93225779	+	DOWNSTREAM	565	0.519352		Environmental Information Processing	Signal transduction	ErbB signaling pathway	4	309	0.892617	0.999993	ko04012	XM_005890030.2;XM_005890497.2;XM_005899208.2;XM_005900187.2	K06624+K06625+K11224+K08523
LOC106701415	pseudoChr17	118324906	118328850	-	XM_014482045.1	pseudoChr17	118333834	118337062	+	DOWNSTREAM	4983	-0.216468		Organismal Systems	Immune system	RIG-I-like receptor signaling pathway	2	180	0.895084	0.999993	ko04622	XM_005894097.1;XM_005898454.1	K04735+K05414
LOC106701419	pseudoChr17	130095508	130097762	+	XM_005907499.2	pseudoChr17	130100512	130125211	-	UPSTREAM	2749	0.429577		Organismal Systems	Digestive system	Salivary secretion	3	252	0.902454	0.999993	ko04970	XM_005888008.2;XM_005896088.2;XM_014480529.1	K04345+K02183+K12319
LOC106701420	pseudoChr17	130275593	130279075	+	XM_014482085.1	pseudoChr17	130266707	130275182	-	DOWNSTREAM	410	-0.0102492		Organismal Systems	Sensory system	Taste transduction	5	379	0.903481	0.999993	ko04742	XM_005887050.2;XM_005888008.2;XM_005907499.2;XM_014479705.1;XM_014483598.1	K01509+K04345+K04824+K04344+K04615
LOC106701442	pseudoChr18	29935786	29945605	+	XM_005907827.2	pseudoChr18	29921970	29935663	-	DOWNSTREAM	122	0		Organismal Systems	Digestive system	Pancreatic secretion	3	258	0.910829	0.999993	ko04972	XM_005894504.2;XM_005901231.2;XM_005905188.2	K05853+K05853+K01345
LOC106701442	pseudoChr18	29935786	29945605	+	XM_005907825.2	pseudoChr18	29921972	29935682	-	DOWNSTREAM	103	-0.185109		Genetic Information Processing	Transcription	Basal transcription factors	1	114	0.91203	0.999993	ko03022	XM_005888286.2	K03135
LOC106701450	pseudoChr18	44547312	44550065	-	XM_005908004.2	pseudoChr18	44532549	44542436	-	UPSTREAM	4875	-0.623014		Organismal Systems	Endocrine system	PPAR signaling pathway	2	194	0.917465	0.999993	ko03320	XM_014476885.1;XM_014481615.1	K08525+K08752
LOC102280917	pseudoChr18	44561976	44566474	+	XM_005908006.2	pseudoChr18	44566893	44586045	-	UPSTREAM	418	0.421464		Metabolism	Lipid metabolism	Ether lipid metabolism	1	120	0.922627	0.999993	ko00565	XM_005894245.2	K13510
LOC102280917	pseudoChr18	44561976	44566474	+	XM_005908007.2	pseudoChr18	44567046	44586045	-	UPSTREAM	571	0.4017		Cellular Processes	Cellular commiunity	Gap junction	3	270	0.925653	0.999993	ko04540	XM_005888008.2;XM_005898179.2;XM_014480529.1	K04345+K05450+K12319
LOC102288050	pseudoChr18	55194403	55197764	+	XM_014482308.1	pseudoChr18	55188633	55192080	-	DOWNSTREAM	2322	-0.224881		Environmental Information Processing	Signal transduction	Sphingolipid signaling pathway	5	400	0.926023	0.999993	ko04071	XM_005888556.2;XM_005894079.2;XM_005894097.1;XM_005910188.1;XM_014480725.1	K11584+K11584+K04735+K02161+K01379
LOC106701455	pseudoChr18	58107903	58110504	+	XM_014482327.1	pseudoChr18	58116778	58118177	+	UPSTREAM	6273	-0.0813466		Metabolism	Xenobiotics biodegradation and metabolism	Drug metabolism - cytochrome P450	1	124	0.928974	0.999993	ko00982	XM_005887263.1	K00129
LOC106701469	pseudoChr18	66197258	66201567	-	XM_014482372.1	pseudoChr18	66201814	66203613	+	DOWNSTREAM	246	0.0987171		Metabolism	Xenobiotics biodegradation and metabolism	Metabolism of xenobiotics by cytochrome P450	1	125	0.930478	0.999993	ko00980	XM_005887263.1	K00129
LOC106701469	pseudoChr18	66197258	66201567	-	XM_005908192.1	pseudoChr18	66206144	66219071	-	DOWNSTREAM	4576	0.370472		Organismal Systems	Endocrine system	Thyroid hormone signaling pathway	5	405	0.93065	0.999993	ko04919	XM_005888008.2;XM_005901364.2;XM_014476885.1;XM_014478140.1;XM_014479973.1	K04345+K07299+K08525+K07754+K04498
LOC106701484	pseudoChr18	92609545	92614606	+	XM_005908487.1	pseudoChr18	92593175	92606509	+	DOWNSTREAM	3035	0.250746		Organismal Systems	Endocrine system	Prolactin signaling pathway	3	275	0.931137	0.999993	ko04917	XM_005894097.1;XM_005897006.2;XM_005899208.2	K04735+K05439+K11224
LOC106701484	pseudoChr18	92609545	92614606	+	XM_005908488.2	pseudoChr18	92616091	92644612	-	UPSTREAM	1484	-0.494635		Metabolism	Nucleotide metabolism	Pyrimidine metabolism	3	276	0.932188	0.999993	ko00240	XM_005888124.2;XM_005898835.1;XM_005905021.2	K00207+K01510+K02327
LOC102270346	pseudoChr18	95638638	95642439	-	XM_005908557.2	pseudoChr18	95647894	95657543	-	DOWNSTREAM	5454	0.279261		Metabolism	Lipid metabolism	Glycerophospholipid metabolism	3	278	0.934246	0.999993	ko00564	XM_005894245.2;XM_005903204.2;XM_014482574.1	K13510+K15728+K00999
LOC102270346	pseudoChr18	95638638	95642439	-	XM_014482489.1	pseudoChr18	95648278	95657567	-	DOWNSTREAM	5838	0.461536		Metabolism	Global and Overview	Fatty acid metabolism	1	129	0.936182	0.999993	ko01212	XM_005896223.2	K10203
LOC102278959	pseudoChr19	14722021	14722693	-	XM_005909138.2	pseudoChr19	14704793	14721378	+	UPSTREAM	642	0.480787		Metabolism	Metabolism of other amino acids	Glutathione metabolism	1	132	0.940152	0.999993	ko00480	XM_005897870.2	K01469
LOC102278959	pseudoChr19	14722021	14722693	-	XM_005909139.2	pseudoChr19	14704838	14721276	+	UPSTREAM	744	0.322728		Organismal Systems	Nervous system	Long-term depression	2	215	0.942794	0.999993	ko04730	XM_014479705.1;XM_014480529.1	K04344+K12319
LOC106701516	pseudoChr19	24698477	24699133	-	XM_005909272.2	pseudoChr19	24688147	24694224	+	UPSTREAM	4252	0.0475486		Genetic Information Processing	Translation	RNA transport	5	420	0.943022	0.999993	ko03013	XM_005886640.2;XM_005889344.2;XM_005892371.2;XM_005896361.2;XM_014483747.1	K14297+K13129+K14299+K14295+K10577
LOC106701516	pseudoChr19	24698477	24699133	-	XM_005909273.2	pseudoChr19	24700768	24722793	+	DOWNSTREAM	1634	-0.0322444		Organismal Systems	Endocrine system	GnRH signaling pathway	3	294	0.948751	0.999993	ko04912	XM_005888008.2;XM_005896088.2;XM_005900187.2	K04345+K02183+K08523
LOC106701521	pseudoChr19	30647985	30648767	+	XM_014482803.1	pseudoChr19	30638206	30647684	-	DOWNSTREAM	300	0.11127		Environmental Information Processing	Signal transduction	Ras signaling pathway	11	811	0.95722	0.999993	ko04014	XM_005888008.2;XM_005894097.1;XM_005896088.2;XM_005898179.2;XM_005901248.1;XM_005904801.2;XM_005908027.2;XM_005909693.2;XM_014480145.1;XM_014481782.1;XM_014483229.1	K04345+K04735+K02183+K05450+K08019+K05121+K17637+K04546+K05702+K07887+K12380
LOC106701521	pseudoChr19	30647985	30648767	+	XM_005909340.2	pseudoChr19	30652536	30670146	+	UPSTREAM	3768	-0.40656		Environmental Information Processing	Signal transduction	Calcium signaling pathway	8	632	0.957853	0.999993	ko04020	XM_005888008.2;XM_005894504.2;XM_005896088.2;XM_005897691.2;XM_005897693.2;XM_005901231.2;XM_005909742.2;XM_014479705.1	K04345+K05853+K02183+K04348+K04348+K05853+K15040+K04344
LOC106701534	pseudoChr19	42159583	42161025	+	XM_005909485.1	pseudoChr19	42154712	42156609	+	DOWNSTREAM	2973	0		Organismal Systems	Nervous system	Retrograde endocannabinoid signaling	3	312	0.961488	0.999993	ko04723	XM_005888008.2;XM_005909693.2;XM_014479705.1	K04345+K04546+K04344
LOC106701536	pseudoChr19	45111836	45113003	-	XM_014482861.1	pseudoChr19	45102311	45110140	+	UPSTREAM	1695	-0.0913881		Environmental Information Processing	Signal transduction	Rap1 signaling pathway	10	765	0.963009	0.999993	ko04015	XM_005887917.2;XM_005888380.2;XM_005896088.2;XM_005898179.2;XM_005900938.2;XM_005901248.1;XM_005904801.2;XM_014477665.1;XM_014480026.1;XM_014480145.1	K04680+K08020+K02183+K05450+K06070+K08019+K05121+K08013+K06082+K05702
LOC106701570	pseudoChr19	89975494	89976160	-	XM_005910043.1	pseudoChr19	89967313	89968820	-	UPSTREAM	6673	0.807116		Metabolism	Metabolism of cofactors and vitamins	Retinol metabolism	1	159	0.96644	0.999993	ko00830	XM_014481177.1	K11147
LOC106701570	pseudoChr19	89975494	89976160	-	XM_014483063.1	pseudoChr19	89976824	89977667	-	DOWNSTREAM	663	0.622638		Environmental Information Processing	Signal transduction	VEGF signaling pathway	2	248	0.968282	0.999993	ko04370	XM_005897691.2;XM_005897693.2	K04348+K04348
LOC106701570	pseudoChr19	89975494	89976160	-	XM_005910046.1	pseudoChr19	89978639	90013670	-	DOWNSTREAM	2478	0.120069		Organismal Systems	Immune system	NOD-like receptor signaling pathway	1	162	0.968531	0.999993	ko04621	XM_005894097.1	K04735
LOC106701574	pseudoChr19	92555911	92558125	-	XM_005910062.2	pseudoChr19	92561477	92584546	-	DOWNSTREAM	3351	-0.724777		Environmental Information Processing	Signaling molecules and interaction	Cell adhesion molecules (CAMs)	6	555	0.977621	0.999993	ko04514	XM_005896904.2;XM_005899187.2;XM_005902141.2;XM_005902142.2;XM_005905437.2;XM_014477341.1	K07377+K07379+K06590+K06590+K05412+K06087
LOC106701574	pseudoChr19	92555911	92558125	-	XM_014483071.1	pseudoChr19	92561499	92584912	-	DOWNSTREAM	3373	-0.686644		Environmental Information Processing	Membrane transport	ABC transporters	1	178	0.977674	0.999993	ko02010	XM_014478931.1	K05673
LOC106701578	pseudoChr19	103762560	103765081	+	XM_005910188.1	pseudoChr19	103568069	103759837	+	DOWNSTREAM	2722	0.912796		Organismal Systems	Endocrine system	Regulation of lipolysis in adipocyte	1	187	0.981597	0.999993	ko04923	XM_005888008.2	K04345
LOC106701643	pseudoChr20	53882251	53884890	+	XM_014483445.1	pseudoChr20	53874277	53876803	+	DOWNSTREAM	5447	-0.466444		Organismal Systems	Sensory system	Inflammatory mediator regulation of TRP channels	3	359	0.982159	0.999993	ko04750	XM_005888008.2;XM_005896088.2;XM_014477453.1	K04345+K02183+K04971
LOC106701643	pseudoChr20	53882251	53884890	+	XM_014483444.1	pseudoChr20	53874283	53876803	+	DOWNSTREAM	5447	0		Metabolism	Lipid metabolism	Glycerolipid metabolism	1	189	0.982371	0.999993	ko00561	XM_005903204.2	K15728
LOC106701643	pseudoChr20	53882251	53884890	+	XM_005911051.2	pseudoChr20	53874284	53876803	+	DOWNSTREAM	5447	0.160164		Metabolism	Lipid metabolism	Arachidonic acid metabolism	1	189	0.982371	0.999993	ko00590	XM_005901818.1	K04119
LOC106701667	pseudoChr20	72010811	72012514	-	XM_005911281.1	pseudoChr20	72012658	72337348	+	DOWNSTREAM	143	0.20243		Environmental Information Processing	Signal transduction	mTOR signaling pathway	1	207	0.988025	0.999993	ko04150	XM_005891211.2	K08269
TCONS_00000032	pseudoChr01	1165891	1172647	+	XM_005886640.2	pseudoChr01	1078312	1165769	-	DOWNSTREAM	121	0.572166		Organismal Systems	Immune system	Platelet activation	3	389	0.989248	0.999993	ko04611	XM_005888008.2;XM_005890325.2;XM_014480529.1	K04345+K06236+K12319
TCONS_00000032	pseudoChr01	1165891	1172647	+	XM_005886643.2	pseudoChr01	1173454	1187663	+	UPSTREAM	806	-0.196638		Organismal Systems	Endocrine system	Progesterone-mediated oocyte maturation	2	310	0.989893	0.999993	ko04914	XM_005888008.2;XM_005908280.1	K04345+K03357
TCONS_00000032	pseudoChr01	1165891	1172647	+	XM_005886644.2	pseudoChr01	1173458	1187663	+	UPSTREAM	810	0.210312		Organismal Systems	Immune system	Fc gamma R-mediated phagocytosis	2	313	0.990447	0.999993	ko04666	XM_005893512.2;XM_014478728.1	K15909+K05730
TCONS_00000032	pseudoChr01	1165891	1172647	+	XM_005886642.2	pseudoChr01	1174047	1187663	+	UPSTREAM	1399	0.567191		Organismal Systems	Immune system	Fc epsilon RI signaling pathway	1	222	0.991327	0.999993	ko04664	XM_014478728.1	K05730
TCONS_00000352	pseudoChr01	12531590	12540355	+	XM_005886735.1	pseudoChr01	12481885	12530386	-	DOWNSTREAM	1203	0.555334		Genetic Information Processing	Replication and repair	Nucleotide excision repair	1	393	0.999785	0.999993	ko03420	XM_005905021.2	K02327
TCONS_00003201	pseudoChr01	13257436	13263507	-	XM_005886792.2	pseudoChr01	13247108	13253580	-	UPSTREAM	3855	-0.189274		Environmental Information Processing	Signal transduction	Phospholipase D signaling pathway	2	518	0.999824	0.999993	ko04072	XM_005898179.2;XM_014483148.1	K05450+K18441
TCONS_00003202	pseudoChr01	13261714	13263507	-	XM_005886792.2	pseudoChr01	13247108	13253580	-	UPSTREAM	8133	-0.0305118		Organismal Systems	Sensory system	Olfactory transduction	9	1300	0.999993	0.999993	ko04740	XM_005888008.2;XM_005896088.2;XM_005902674.1;XM_005902675.1;XM_005910311.2;XM_005911640.1;XM_014478393.1;XM_014483141.1;XM_014483590.1	K04345+K02183+K04257+K04257+K04257+K04257+K04257+K04257+K04257
TCONS_00003260	pseudoChr01	14011771	14012624	-	XM_005886783.2	pseudoChr01	13998270	14003968	+	UPSTREAM	7802	0.327541
TCONS_00003260	pseudoChr01	14011771	14012624	-	XM_005886786.2	pseudoChr01	14004593	14011485	-	UPSTREAM	285	0
TCONS_00003260	pseudoChr01	14011771	14012624	-	XM_005886784.2	pseudoChr01	14004598	14011538	-	UPSTREAM	232	0.358604
TCONS_00003260	pseudoChr01	14011771	14012624	-	XM_005911737.1	pseudoChr01	14017646	14041603	+	DOWNSTREAM	5021	0.101305
TCONS_00003272	pseudoChr01	14082449	14085251	-	XM_014476271.1	pseudoChr01	14073982	14076235	+	UPSTREAM	6213	0.0126947
TCONS_00003272	pseudoChr01	14082449	14085251	-	XM_005886809.2	pseudoChr01	14074073	14076235	+	UPSTREAM	6213	0.0371173
TCONS_00003272	pseudoChr01	14082449	14085251	-	XM_005886811.1	pseudoChr01	14076440	14079415	-	UPSTREAM	3033	0.549148
TCONS_00003272	pseudoChr01	14082449	14085251	-	XM_005886813.2	pseudoChr01	14088823	14093490	+	DOWNSTREAM	3571	-0.285864
TCONS_00003333	pseudoChr01	15069548	15072143	-	XM_005886883.2	pseudoChr01	15050972	15066607	-	UPSTREAM	2940	0.0735586
TCONS_00003333	pseudoChr01	15069548	15072143	-	XM_005886884.2	pseudoChr01	15067221	15068464	-	UPSTREAM	1083	0.788685
TCONS_00003388	pseudoChr01	17655150	17659633	-	XM_005886915.2	pseudoChr01	17660203	17702494	-	DOWNSTREAM	569	0.606946
TCONS_00000798	pseudoChr01	30280999	30282261	+	XM_014476769.1	pseudoChr01	30269277	30278735	-	DOWNSTREAM	2263	0
TCONS_00003805	pseudoChr01	33762244	33765825	-	XM_005887050.2	pseudoChr01	33767422	33771470	+	DOWNSTREAM	1596	0.611442
TCONS_00001076	pseudoChr01	40168152	40176368	+	XM_005887146.2	pseudoChr01	40150280	40168071	-	DOWNSTREAM	80	0.612537
TCONS_00001076	pseudoChr01	40168152	40176368	+	XM_005887133.2	pseudoChr01	40176426	40213075	+	UPSTREAM	57	-0.572619
TCONS_00004014	pseudoChr01	40213924	40217984	-	XM_005887133.2	pseudoChr01	40176426	40213075	+	UPSTREAM	848	-0.713574
TCONS_00004299	pseudoChr01	52569390	52572708	-	XM_005911956.2	pseudoChr01	52531811	52566015	+	UPSTREAM	3374	0.445136
TCONS_00004466	pseudoChr01	61695670	61697070	-	XM_005887276.1	pseudoChr01	61635888	61691089	-	UPSTREAM	4580	0
TCONS_00004466	pseudoChr01	61695670	61697070	-	XM_005887280.2	pseudoChr01	61697173	61713066	-	DOWNSTREAM	102	0
TCONS_00004478	pseudoChr01	61808566	61809654	-	XM_005887285.2	pseudoChr01	61781210	61802974	+	UPSTREAM	5591	-0.233118
TCONS_00004478	pseudoChr01	61808566	61809654	-	XM_005887286.2	pseudoChr01	61804234	61806908	-	UPSTREAM	1657	0.3994
TCONS_00004478	pseudoChr01	61808566	61809654	-	XM_014477573.1	pseudoChr01	61810149	61821807	+	DOWNSTREAM	494	0.311004
TCONS_00001529	pseudoChr01	64338765	64340516	+	XM_005887318.2	pseudoChr01	64344450	64346198	+	UPSTREAM	3933	0.523218
TCONS_00004872	pseudoChr01	73532250	73534137	-	XM_005887393.2	pseudoChr01	73518666	73532236	+	UPSTREAM	13	0.777235
TCONS_00004872	pseudoChr01	73532250	73534137	-	XM_014477941.1	pseudoChr01	73538681	73571984	-	DOWNSTREAM	4543	0.906215
TCONS_00001922	pseudoChr01	86866572	86871192	+	XM_014478226.1	pseudoChr01	86702314	86864281	+	DOWNSTREAM	2290	0.410259
TCONS_00001965	pseudoChr01	89812220	89813151	+	XM_005887536.1	pseudoChr01	89821433	89885238	+	UPSTREAM	8281	-0.106445
TCONS_00006030	pseudoChr01	111383546	111389411	-	XM_005887770.2	pseudoChr01	111361476	111381867	+	UPSTREAM	1678	0
TCONS_00006030	pseudoChr01	111383546	111389411	-	XM_005887769.2	pseudoChr01	111361478	111381867	+	UPSTREAM	1678	0.145168
TCONS_00006091	pseudoChr01	114405930	114411297	-	XM_014479213.1	pseudoChr01	114411511	114419329	+	DOWNSTREAM	213	-0.175886
TCONS_00006273	pseudoChr01	121307873	121312859	-	XM_005887865.1	pseudoChr01	121312923	121331762	-	DOWNSTREAM	63	0.611048
TCONS_00006422	pseudoChr01	128787258	128790110	-	XM_005887916.2	pseudoChr01	128781280	128786717	-	UPSTREAM	540	-0.188965
TCONS_00006423	pseudoChr01	128800013	128803154	-	XM_005887917.2	pseudoChr01	128805416	128806575	-	DOWNSTREAM	2261	0.876849
TCONS_00006532	pseudoChr01	131899043	131903508	-	XM_005887988.1	pseudoChr01	131886076	131896346	-	UPSTREAM	2696	0.570599
TCONS_00009529	pseudoChr02	1024533	1027690	-	XM_005888008.2	pseudoChr02	1004664	1017774	+	UPSTREAM	6758	0.408714
TCONS_00009529	pseudoChr02	1024533	1027690	-	XM_005888022.2	pseudoChr02	1021260	1023332	+	UPSTREAM	1200	0.292261
TCONS_00009529	pseudoChr02	1024533	1027690	-	XM_014479745.1	pseudoChr02	1032546	1034890	-	DOWNSTREAM	4855	-0.193706
TCONS_00009610	pseudoChr02	6028643	6036121	-	XM_014479860.1	pseudoChr02	6013685	6027625	-	UPSTREAM	1017	0.815392
TCONS_00009649	pseudoChr02	6461904	6464682	-	XM_005888072.2	pseudoChr02	6467801	6478344	+	DOWNSTREAM	3118	0.6671
TCONS_00009649	pseudoChr02	6461904	6464682	-	XM_005888071.1	pseudoChr02	6470575	6477319	+	DOWNSTREAM	5892	-0.253065
TCONS_00006757	pseudoChr02	7232950	7234385	+	XM_005888094.2	pseudoChr02	7234554	7236076	+	UPSTREAM	168	0.771327
TCONS_00009694	pseudoChr02	7237924	7239681	-	XM_005888094.2	pseudoChr02	7234554	7236076	+	UPSTREAM	1847	0.435884
TCONS_00009705	pseudoChr02	7372063	7373792	-	XM_005888122.2	pseudoChr02	7368388	7370981	-	UPSTREAM	1081	0.379447
TCONS_00009752	pseudoChr02	8263251	8265718	-	XM_005888124.2	pseudoChr02	8265875	9197349	+	DOWNSTREAM	156	0.324242
TCONS_00006986	pseudoChr02	22363473	22364690	+	XM_005888187.2	pseudoChr02	22344132	22363282	-	DOWNSTREAM	190	-0.186561
TCONS_00006986	pseudoChr02	22363473	22364690	+	XM_005888253.2	pseudoChr02	22364858	22370159	-	UPSTREAM	167	0.337768
TCONS_00006986	pseudoChr02	22363473	22364690	+	XM_005888188.1	pseudoChr02	22370854	22397942	-	UPSTREAM	6163	0.0894734
TCONS_00007040	pseudoChr02	23613027	23613709	+	XM_005888208.2	pseudoChr02	23560948	23606574	+	DOWNSTREAM	6452	0.641531
TCONS_00007040	pseudoChr02	23613027	23613709	+	XM_005888209.1	pseudoChr02	23613873	23634526	-	UPSTREAM	163	0.764278
TCONS_00007107	pseudoChr02	24448814	24455588	+	XM_005888228.1	pseudoChr02	24457218	24562082	+	UPSTREAM	1629	0.591932
TCONS_00007107	pseudoChr02	24448814	24455588	+	XM_005888227.2	pseudoChr02	24457260	24580473	+	UPSTREAM	1671	0.678084
TCONS_00010148	pseudoChr02	25143855	25150093	-	XM_005888242.1	pseudoChr02	25140664	25143226	-	UPSTREAM	628	0.519991
TCONS_00007212	pseudoChr02	28761452	28762692	+	XM_005888286.2	pseudoChr02	28752006	28760941	-	DOWNSTREAM	510	0.765616
TCONS_00010509	pseudoChr02	35150432	35159316	-	XM_005888323.2	pseudoChr02	35097607	35150372	-	UPSTREAM	59	0.384638
TCONS_00010509	pseudoChr02	35150432	35159316	-	XM_014480845.1	pseudoChr02	35097971	35150372	-	UPSTREAM	59	0.545968
TCONS_00010509	pseudoChr02	35150432	35159316	-	XM_014480849.1	pseudoChr02	35097985	35150372	-	UPSTREAM	59	0.610969
TCONS_00010540	pseudoChr02	35541882	35545372	-	XM_005888334.1	pseudoChr02	35527547	35539446	-	UPSTREAM	2435	0.0873833
TCONS_00010540	pseudoChr02	35541882	35545372	-	XM_005888336.2	pseudoChr02	35547040	35562759	-	DOWNSTREAM	1667	0.550924
TCONS_00007433	pseudoChr02	36070593	36072387	+	XM_005888346.2	pseudoChr02	36054046	36062798	+	DOWNSTREAM	7794	0.538254
TCONS_00007433	pseudoChr02	36070593	36072387	+	XM_005888391.2	pseudoChr02	36063521	36066423	+	DOWNSTREAM	4169	0.170235
TCONS_00007433	pseudoChr02	36070593	36072387	+	XM_005888347.1	pseudoChr02	36066610	36070496	-	DOWNSTREAM	96	0.952598
TCONS_00007433	pseudoChr02	36070593	36072387	+	XM_005888348.2	pseudoChr02	36076076	36109327	+	UPSTREAM	3688	-0.258467
TCONS_00010562	pseudoChr02	36164403	36165534	-	XM_014480905.1	pseudoChr02	36152930	36164376	+	UPSTREAM	26	0.394778
TCONS_00010562	pseudoChr02	36164403	36165534	-	XM_005888352.2	pseudoChr02	36152969	36162523	+	UPSTREAM	1879	0.319868
TCONS_00007522	pseudoChr02	37721937	37725202	+	XM_005888380.2	pseudoChr02	37495981	37721878	+	DOWNSTREAM	58	0.664317
TCONS_00010621	pseudoChr02	37795342	37799850	-	XM_005888381.2	pseudoChr02	37739593	37790683	-	UPSTREAM	4658	0.801672
TCONS_00007544	pseudoChr02	38936522	38941458	+	XM_005888395.1	pseudoChr02	38745952	38936109	+	DOWNSTREAM	412	-0.774857
TCONS_00007881	pseudoChr02	50617319	50623530	+	XM_005888465.2	pseudoChr02	50576041	50616810	+	DOWNSTREAM	508	0.83434
TCONS_00007996	pseudoChr02	58581768	58585433	+	XM_014481381.1	pseudoChr02	58580114	58581372	+	DOWNSTREAM	395	0.143685
TCONS_00007996	pseudoChr02	58581768	58585433	+	XM_014481383.1	pseudoChr02	58586919	58591111	-	UPSTREAM	1485	0.6274
TCONS_00007998	pseudoChr02	58582016	58585433	+	XM_014481381.1	pseudoChr02	58580114	58581372	+	DOWNSTREAM	643	-0.245978
TCONS_00007998	pseudoChr02	58582016	58585433	+	XM_014481383.1	pseudoChr02	58586919	58591111	-	UPSTREAM	1485	-0.288748
TCONS_00008054	pseudoChr02	59124657	59125917	+	XM_014481409.1	pseudoChr02	59126058	59128192	+	UPSTREAM	140	0.450835
TCONS_00008092	pseudoChr02	60662652	60670097	+	XM_005888546.1	pseudoChr02	60635934	60662157	-	DOWNSTREAM	494	0.620944
TCONS_00008116	pseudoChr02	61210158	61211282	+	XM_005888556.2	pseudoChr02	61135929	61209196	-	DOWNSTREAM	961	0.202017
TCONS_00011302	pseudoChr02	67393255	67398185	-	XM_005888636.2	pseudoChr02	67328777	67392266	+	UPSTREAM	988	0.0351624
TCONS_00011302	pseudoChr02	67393255	67398185	-	XM_014481798.1	pseudoChr02	67400619	67404785	+	DOWNSTREAM	2433	0.899681
TCONS_00008320	pseudoChr02	67509214	67511548	+	XM_014481803.1	pseudoChr02	67502428	67507542	-	DOWNSTREAM	1671	-0.220567
TCONS_00008320	pseudoChr02	67509214	67511548	+	XM_014481807.1	pseudoChr02	67516230	67520693	-	UPSTREAM	4681	-0.123574
TCONS_00011417	pseudoChr02	71755574	71758204	-	XM_014481992.1	pseudoChr02	71761842	71820715	-	DOWNSTREAM	3637	0.160386
TCONS_00011461	pseudoChr02	72989323	72992708	-	XM_005888694.2	pseudoChr02	72992966	73003307	-	DOWNSTREAM	257	0.558282
TCONS_00011496	pseudoChr02	73680767	73681462	-	XM_005888703.2	pseudoChr02	73335256	73672480	-	UPSTREAM	8286	-0.0597751
TCONS_00008557	pseudoChr02	81690674	81692383	+	XM_014482343.1	pseudoChr02	81687289	81690344	+	DOWNSTREAM	329	0.688845
TCONS_00011945	pseudoChr02	86333364	86334763	-	XM_005888894.1	pseudoChr02	86324220	86331869	+	UPSTREAM	1494	-0.180459
TCONS_00011945	pseudoChr02	86333364	86334763	-	XM_005888843.2	pseudoChr02	86334858	86350627	+	DOWNSTREAM	94	0
TCONS_00008768	pseudoChr02	86947234	86955626	+	XM_005888850.2	pseudoChr02	86955705	86966132	+	UPSTREAM	78	0.680852
TCONS_00011984	pseudoChr02	87152512	87157377	-	XM_005888857.2	pseudoChr02	87145362	87148427	+	UPSTREAM	4084	-0.0542269
TCONS_00011984	pseudoChr02	87152512	87157377	-	XM_005888859.2	pseudoChr02	87160683	87165241	+	DOWNSTREAM	3305	-0.170009
TCONS_00011984	pseudoChr02	87152512	87157377	-	XM_014482822.1	pseudoChr02	87160805	87165241	+	DOWNSTREAM	3427	-0.00282721
TCONS_00011984	pseudoChr02	87152512	87157377	-	XM_014482818.1	pseudoChr02	87160811	87165241	+	DOWNSTREAM	3433	0.0631762
TCONS_00011984	pseudoChr02	87152512	87157377	-	XM_014482813.1	pseudoChr02	87160816	87165241	+	DOWNSTREAM	3438	-0.246281
TCONS_00012025	pseudoChr02	87570313	87573146	-	XM_005888917.2	pseudoChr02	87545294	87565067	-	UPSTREAM	5245	-0.0857088
TCONS_00008875	pseudoChr02	90086346	90089700	+	XM_005888924.1	pseudoChr02	90091710	90092069	-	UPSTREAM	2009	0
TCONS_00013073	pseudoChr02	125071773	125074417	-	XM_014483732.1	pseudoChr02	125075026	125097959	+	DOWNSTREAM	608	0.203832
TCONS_00009402	pseudoChr02	125255822	125259834	+	XM_014483731.1	pseudoChr02	125205058	125255486	+	DOWNSTREAM	335	0
TCONS_00013247	pseudoChr03	9244439	9246903	+	XM_014483753.1	pseudoChr03	9178030	9243399	-	DOWNSTREAM	1039	0.784167
TCONS_00013248	pseudoChr03	9244445	9246903	+	XM_014483753.1	pseudoChr03	9178030	9243399	-	DOWNSTREAM	1045	0.806096
TCONS_00015662	pseudoChr03	13010228	13011842	-	XM_005889272.2	pseudoChr03	12995398	13009720	+	UPSTREAM	507	-0.537427
TCONS_00015662	pseudoChr03	13010228	13011842	-	XM_014483761.1	pseudoChr03	13012465	13074942	-	DOWNSTREAM	622	0.200683
TCONS_00015853	pseudoChr03	24780703	24788328	-	XM_005889344.2	pseudoChr03	24788469	24816329	+	DOWNSTREAM	140	-0.030026
TCONS_00013561	pseudoChr03	30969391	30970628	+	XM_014476266.1	pseudoChr03	30922733	30963682	+	DOWNSTREAM	5708	0.0339022
TCONS_00013561	pseudoChr03	30969391	30970628	+	XM_014476267.1	pseudoChr03	30977653	31025771	-	UPSTREAM	7024	-0.31124
TCONS_00015930	pseudoChr03	31028152	31031978	-	XM_014476267.1	pseudoChr03	30977653	31025771	-	UPSTREAM	2380	0.80716
TCONS_00013573	pseudoChr03	32024010	32024775	+	XM_005889367.2	pseudoChr03	31955808	32023913	-	DOWNSTREAM	96	-0.0398744
TCONS_00013573	pseudoChr03	32024010	32024775	+	XM_014476269.1	pseudoChr03	32027868	32070525	+	UPSTREAM	3092	0
TCONS_00016076	pseudoChr03	35476382	35478249	-	XM_005889392.2	pseudoChr03	35479025	35505324	+	DOWNSTREAM	775	0.0196316
TCONS_00013685	pseudoChr03	37218038	37222467	+	XM_014476277.1	pseudoChr03	37190200	37217806	-	DOWNSTREAM	231	0.380742
TCONS_00013685	pseudoChr03	37218038	37222467	+	XM_005889403.2	pseudoChr03	37190201	37217806	-	DOWNSTREAM	231	0.503925
TCONS_00013685	pseudoChr03	37218038	37222467	+	XM_005889405.2	pseudoChr03	37190536	37217806	-	DOWNSTREAM	231	-0.123673
TCONS_00013687	pseudoChr03	37218445	37223922	+	XM_014476277.1	pseudoChr03	37190200	37217806	-	DOWNSTREAM	638	0.452357
TCONS_00013687	pseudoChr03	37218445	37223922	+	XM_005889403.2	pseudoChr03	37190201	37217806	-	DOWNSTREAM	638	0.528997
TCONS_00013687	pseudoChr03	37218445	37223922	+	XM_005889405.2	pseudoChr03	37190536	37217806	-	DOWNSTREAM	638	-0.0433176
TCONS_00013851	pseudoChr03	51712264	51718183	+	XM_005889492.2	pseudoChr03	51676798	51709032	-	DOWNSTREAM	3231	0.595726
TCONS_00016799	pseudoChr03	63368853	63372810	-	XM_005889569.2	pseudoChr03	63374877	63640611	+	DOWNSTREAM	2066	0.562
TCONS_00014154	pseudoChr03	74994866	74996991	+	XM_014476339.1	pseudoChr03	74962504	74991655	+	DOWNSTREAM	3210	-0.0939393
TCONS_00016975	pseudoChr03	75146729	75148650	-	XM_014476343.1	pseudoChr03	75139004	75142107	-	UPSTREAM	4621	-0.644589
TCONS_00016975	pseudoChr03	75146729	75148650	-	XM_014476344.1	pseudoChr03	75142236	75145147	-	UPSTREAM	1581	-0.650665
TCONS_00016975	pseudoChr03	75146729	75148650	-	XM_005889613.1	pseudoChr03	75150066	75152874	+	DOWNSTREAM	1415	-0.374275
TCONS_00017103	pseudoChr03	78699017	78701814	-	XM_005889649.2	pseudoChr03	78684702	78695829	+	UPSTREAM	3187	-0.0962655
TCONS_00017103	pseudoChr03	78699017	78701814	-	XM_005889650.2	pseudoChr03	78702259	78707400	+	DOWNSTREAM	444	0.643186
TCONS_00017103	pseudoChr03	78699017	78701814	-	XM_005889651.2	pseudoChr03	78702265	78707400	+	DOWNSTREAM	450	0.750359
TCONS_00014279	pseudoChr03	78709956	78713761	+	XM_005889650.2	pseudoChr03	78702259	78707400	+	DOWNSTREAM	2555	-0.0616263
TCONS_00014279	pseudoChr03	78709956	78713761	+	XM_005889651.2	pseudoChr03	78702265	78707400	+	DOWNSTREAM	2555	0.0358988
TCONS_00014279	pseudoChr03	78709956	78713761	+	XM_005889652.2	pseudoChr03	78716549	78740277	+	UPSTREAM	2787	0.274543
TCONS_00017132	pseudoChr03	79317444	79320490	-	XM_005889671.2	pseudoChr03	79320647	79412748	-	DOWNSTREAM	156	0.279741
TCONS_00017286	pseudoChr03	85490915	85491821	-	XM_014476385.1	pseudoChr03	85494190	85497694	+	DOWNSTREAM	2368	0.00645294
TCONS_00017286	pseudoChr03	85490915	85491821	-	XM_005889756.2	pseudoChr03	85496923	85506169	+	DOWNSTREAM	5101	0.22684
TCONS_00017443	pseudoChr03	100434140	100437524	-	XM_005889834.1	pseudoChr03	100403677	100430923	+	UPSTREAM	3216	0.256068
TCONS_00017443	pseudoChr03	100434140	100437524	-	XM_005889844.2	pseudoChr03	100437850	100445220	-	DOWNSTREAM	325	0.871637
TCONS_00014997	pseudoChr03	115973993	115974708	+	XM_005889932.2	pseudoChr03	115974919	115982454	-	UPSTREAM	210	0.313986
TCONS_00015013	pseudoChr03	116086671	116091107	+	XM_014476435.1	pseudoChr03	116080980	116085831	+	DOWNSTREAM	839	-0.112985
TCONS_00015013	pseudoChr03	116086671	116091107	+	XM_005889943.2	pseudoChr03	116081286	116085831	+	DOWNSTREAM	839	0.488264
TCONS_00015247	pseudoChr03	125628890	125630529	+	XM_005890030.2	pseudoChr03	125621749	125626444	-	DOWNSTREAM	2445	0.523672
TCONS_00018073	pseudoChr04	3133118	3141614	+	XM_014476483.1	pseudoChr04	3123223	3132613	+	DOWNSTREAM	504	0.676115
TCONS_00018073	pseudoChr04	3133118	3141614	+	XM_005890102.2	pseudoChr04	3123236	3132543	+	DOWNSTREAM	574	0.838625
TCONS_00021472	pseudoChr04	31076054	31084374	-	XM_005890251.2	pseudoChr04	31084649	31114292	+	DOWNSTREAM	274	-0.61555
TCONS_00018694	pseudoChr04	34215220	34220401	+	XM_005890311.1	pseudoChr04	34202832	34210799	-	DOWNSTREAM	4420	0.430379
TCONS_00021662	pseudoChr04	35987612	35992021	-	XM_005890364.1	pseudoChr04	35993010	35995412	+	DOWNSTREAM	988	0.864277
TCONS_00018823	pseudoChr04	36462359	36463341	+	XM_005890367.2	pseudoChr04	36458031	36462112	+	DOWNSTREAM	246	0.906449
TCONS_00018823	pseudoChr04	36462359	36463341	+	XM_005890368.2	pseudoChr04	36469320	36481477	-	UPSTREAM	5978	-0.543162
TCONS_00018823	pseudoChr04	36462359	36463341	+	XM_005890372.1	pseudoChr04	36470871	36476024	-	UPSTREAM	7529	-0.545976
TCONS_00018823	pseudoChr04	36462359	36463341	+	XM_005890371.1	pseudoChr04	36471035	36475989	-	UPSTREAM	7693	-0.443372
TCONS_00018998	pseudoChr04	40199377	40202548	+	XM_005890434.2	pseudoChr04	40202813	40207533	+	UPSTREAM	264	-0.228055
TCONS_00019059	pseudoChr04	42905307	42908444	+	XM_005890479.1	pseudoChr04	42798629	42900483	+	DOWNSTREAM	4823	0.860466
TCONS_00019116	pseudoChr04	45089352	45092822	+	XM_005890497.2	pseudoChr04	45080882	45089151	-	DOWNSTREAM	200	0.606475
TCONS_00019405	pseudoChr04	52208234	52210654	+	XM_005890619.2	pseudoChr04	52186628	52205814	+	DOWNSTREAM	2419	-0.445502
TCONS_00019405	pseudoChr04	52208234	52210654	+	XM_005890618.2	pseudoChr04	52186631	52205814	+	DOWNSTREAM	2419	0.242604
TCONS_00019405	pseudoChr04	52208234	52210654	+	XM_005890620.2	pseudoChr04	52206177	52207982	-	DOWNSTREAM	251	0.0833652
TCONS_00019405	pseudoChr04	52208234	52210654	+	XM_005890621.1	pseudoChr04	52212171	52217980	-	UPSTREAM	1516	-0.158463
TCONS_00022486	pseudoChr04	70122216	70124795	-	XM_014476675.1	pseudoChr04	70113833	70116769	+	UPSTREAM	5446	-0.0600011
TCONS_00022486	pseudoChr04	70122216	70124795	-	XM_005890717.2	pseudoChr04	70131489	70171773	-	DOWNSTREAM	6693	0.189195
TCONS_00019873	pseudoChr04	73620918	73624766	+	XM_005890832.2	pseudoChr04	73608010	73620000	-	DOWNSTREAM	917	0.654483
TCONS_00019873	pseudoChr04	73620918	73624766	+	XM_005890834.2	pseudoChr04	73627101	73654786	-	UPSTREAM	2334	0.461014
TCONS_00022887	pseudoChr04	86693516	86697829	-	XM_005890931.1	pseudoChr04	86698485	86740766	-	DOWNSTREAM	655	0.637568
TCONS_00022887	pseudoChr04	86693516	86697829	-	XM_005890929.1	pseudoChr04	86698844	86740405	-	DOWNSTREAM	1014	-0.128808
TCONS_00022887	pseudoChr04	86693516	86697829	-	XM_005890930.1	pseudoChr04	86700583	86740769	-	DOWNSTREAM	2753	0.535396
TCONS_00023630	pseudoChr04	121490063	121491456	-	XM_005891087.2	pseudoChr04	121480084	121488453	+	UPSTREAM	1609	0.176482
TCONS_00023630	pseudoChr04	121490063	121491456	-	XM_005891088.2	pseudoChr04	121494062	121501295	+	DOWNSTREAM	2605	0.324681
TCONS_00020871	pseudoChr04	129983044	129986758	+	XM_014476802.1	pseudoChr04	129968849	129982777	-	DOWNSTREAM	266	0.340925
TCONS_00020871	pseudoChr04	129983044	129986758	+	XM_014476801.1	pseudoChr04	129992751	129995821	+	UPSTREAM	5992	-0.23384
TCONS_00023785	pseudoChr04	130001237	130002569	-	XM_014476801.1	pseudoChr04	129992751	129995821	+	UPSTREAM	5415	-0.0913776
TCONS_00023785	pseudoChr04	130001237	130002569	-	XM_005891141.2	pseudoChr04	129993453	129995821	+	UPSTREAM	5415	-0.519652
TCONS_00020949	pseudoChr04	133384220	133386083	+	XM_005891171.1	pseudoChr04	133310106	133383549	+	DOWNSTREAM	670	0.581068
TCONS_00026926	pseudoChr05	4952828	4953712	-	XM_005891211.2	pseudoChr05	4935852	4950542	-	UPSTREAM	2285	-0.115695
TCONS_00024274	pseudoChr05	18794340	18797467	+	XM_005891383.1	pseudoChr05	18797980	18807396	+	UPSTREAM	512	0.431195
TCONS_00024274	pseudoChr05	18794340	18797467	+	XM_005891382.2	pseudoChr05	18797990	18807419	+	UPSTREAM	522	0.067816
TCONS_00024276	pseudoChr05	18795111	18797467	+	XM_005891383.1	pseudoChr05	18797980	18807396	+	UPSTREAM	512	0.263717
TCONS_00024276	pseudoChr05	18795111	18797467	+	XM_005891382.2	pseudoChr05	18797990	18807419	+	UPSTREAM	522	0.0635554
TCONS_00027382	pseudoChr05	18909260	18909995	-	XM_014476885.1	pseudoChr05	18894413	18900081	-	UPSTREAM	9178	-0.146597
TCONS_00027382	pseudoChr05	18909260	18909995	-	XM_005891390.2	pseudoChr05	18901372	18906053	+	UPSTREAM	3206	-0.115258
TCONS_00027382	pseudoChr05	18909260	18909995	-	XM_014476878.1	pseudoChr05	18901489	18906053	+	UPSTREAM	3206	0.18611
TCONS_00027382	pseudoChr05	18909260	18909995	-	XM_005891389.1	pseudoChr05	18906549	18908405	+	UPSTREAM	854	-0.140696
TCONS_00027382	pseudoChr05	18909260	18909995	-	XM_005891414.2	pseudoChr05	18910637	18914274	+	DOWNSTREAM	641	-0.179483
TCONS_00024323	pseudoChr05	19398911	19406791	+	XM_005891407.2	pseudoChr05	19373456	19398594	-	DOWNSTREAM	316	0.781303
TCONS_00027449	pseudoChr05	23560049	23562999	-	XM_005891427.1	pseudoChr05	23122088	23559934	-	UPSTREAM	114	0.642013
TCONS_00024371	pseudoChr05	24570204	24576399	+	XM_005891448.2	pseudoChr05	24562270	24567137	+	DOWNSTREAM	3066	0.178079
TCONS_00024382	pseudoChr05	24676491	24682421	+	XM_014476903.1	pseudoChr05	24661594	24674101	+	DOWNSTREAM	2389	2.96155e-18
TCONS_00024383	pseudoChr05	24676496	24682421	+	XM_014476903.1	pseudoChr05	24661594	24674101	+	DOWNSTREAM	2394	-0.186357
TCONS_00027485	pseudoChr05	24679083	24681092	-	XM_014476903.1	pseudoChr05	24661594	24674101	+	UPSTREAM	4981	-0.124376
TCONS_00024428	pseudoChr05	27285374	27294721	+	XM_005891474.1	pseudoChr05	27295202	27350637	-	UPSTREAM	480	-0.298155
TCONS_00027542	pseudoChr05	27419769	27421116	-	XM_005891477.2	pseudoChr05	27428697	27437535	+	DOWNSTREAM	7580	0.523246
TCONS_00027587	pseudoChr05	28450948	28454676	-	XM_005891504.2	pseudoChr05	28435067	28445644	+	UPSTREAM	5303	-0.227462
TCONS_00027587	pseudoChr05	28450948	28454676	-	XM_014476915.1	pseudoChr05	28435099	28445333	+	UPSTREAM	5614	-0.116103
TCONS_00027587	pseudoChr05	28450948	28454676	-	XM_005891505.2	pseudoChr05	28456016	28502801	-	DOWNSTREAM	1339	-0.166449
TCONS_00024497	pseudoChr05	28532609	28538924	+	XM_005891507.1	pseudoChr05	28503093	28529991	+	DOWNSTREAM	2617	0.795421
TCONS_00024497	pseudoChr05	28532609	28538924	+	XM_014476919.1	pseudoChr05	28515151	28529991	+	DOWNSTREAM	2617	0
TCONS_00024526	pseudoChr05	31018300	31027865	+	XM_005891537.2	pseudoChr05	31010405	31018050	-	DOWNSTREAM	249	0.518074
TCONS_00027661	pseudoChr05	31951853	31958100	-	XM_005891539.1	pseudoChr05	31941333	31950338	-	UPSTREAM	1514	0.760222
TCONS_00024984	pseudoChr05	44743481	44749444	+	XM_005891604.1	pseudoChr05	44741363	44742885	-	DOWNSTREAM	595	0.0914956
TCONS_00024984	pseudoChr05	44743481	44749444	+	XM_005891629.1	pseudoChr05	44751616	44765716	-	UPSTREAM	2171	0
TCONS_00024985	pseudoChr05	44743500	44749444	+	XM_005891604.1	pseudoChr05	44741363	44742885	-	DOWNSTREAM	614	0.170136
TCONS_00024985	pseudoChr05	44743500	44749444	+	XM_005891629.1	pseudoChr05	44751616	44765716	-	UPSTREAM	2171	0
TCONS_00024986	pseudoChr05	44743545	44749444	+	XM_005891604.1	pseudoChr05	44741363	44742885	-	DOWNSTREAM	659	0.368163
TCONS_00024986	pseudoChr05	44743545	44749444	+	XM_005891629.1	pseudoChr05	44751616	44765716	-	UPSTREAM	2171	0
TCONS_00024987	pseudoChr05	44743650	44749444	+	XM_005891604.1	pseudoChr05	44741363	44742885	-	DOWNSTREAM	764	0.219405
TCONS_00024987	pseudoChr05	44743650	44749444	+	XM_005891629.1	pseudoChr05	44751616	44765716	-	UPSTREAM	2171	0
TCONS_00027967	pseudoChr05	45865288	45865689	-	XM_005891638.2	pseudoChr05	45870002	45888883	-	DOWNSTREAM	4312	0.562208
TCONS_00025044	pseudoChr05	46749125	46756185	+	XM_005891651.2	pseudoChr05	46758163	46779876	+	UPSTREAM	1977	0.482816
TCONS_00028580	pseudoChr05	70386437	70388369	-	XM_005891847.2	pseudoChr05	70380645	70385184	-	UPSTREAM	1252	0.85037
TCONS_00025624	pseudoChr05	74207160	74210574	+	XM_005891871.2	pseudoChr05	74213165	74229667	+	UPSTREAM	2590	-0.0181713
TCONS_00025626	pseudoChr05	74207203	74210574	+	XM_005891871.2	pseudoChr05	74213165	74229667	+	UPSTREAM	2590	0.039863
TCONS_00025642	pseudoChr05	74481572	74482456	+	XM_005891880.2	pseudoChr05	74471469	74480338	-	DOWNSTREAM	1233	0.427869
TCONS_00025642	pseudoChr05	74481572	74482456	+	XM_014477031.1	pseudoChr05	74482996	74493133	-	UPSTREAM	539	-0.208167
TCONS_00028662	pseudoChr05	77922849	77929837	-	XM_005891907.2	pseudoChr05	77931794	78133627	+	DOWNSTREAM	1956	0.423433
TCONS_00028737	pseudoChr05	79066383	79069919	-	XM_014477045.1	pseudoChr05	79075341	79108120	-	DOWNSTREAM	5421	0.201231
TCONS_00028988	pseudoChr05	92759826	92761368	-	XM_005892004.1	pseudoChr05	92764678	92765457	-	DOWNSTREAM	3309	-0.1225
TCONS_00026088	pseudoChr05	96621435	96623996	+	XM_014477075.1	pseudoChr05	96613347	96618146	+	DOWNSTREAM	3288	0.105981
TCONS_00026088	pseudoChr05	96621435	96623996	+	XM_014477073.1	pseudoChr05	96613687	96618148	+	DOWNSTREAM	3286	0.119195
TCONS_00026088	pseudoChr05	96621435	96623996	+	XM_014477071.1	pseudoChr05	96616474	96618146	+	DOWNSTREAM	3288	0.365285
TCONS_00026088	pseudoChr05	96621435	96623996	+	XM_014477074.1	pseudoChr05	96617393	96618146	+	DOWNSTREAM	3288	0.165197
TCONS_00026249	pseudoChr05	106977517	106982787	+	XM_014477091.1	pseudoChr05	106982919	106998586	+	UPSTREAM	131	0.1005
TCONS_00029327	pseudoChr05	117358709	117360414	-	XM_005892201.2	pseudoChr05	117363568	117364028	-	DOWNSTREAM	3153	0.154858
TCONS_00029327	pseudoChr05	117358709	117360414	-	XM_014477124.1	pseudoChr05	117364385	117364845	+	DOWNSTREAM	3970	0.0952616
TCONS_00029327	pseudoChr05	117358709	117360414	-	XM_005892199.2	pseudoChr05	117366649	117367127	+	DOWNSTREAM	6234	0.359702
TCONS_00029363	pseudoChr05	117993484	117995901	-	XM_014477132.1	pseudoChr05	117934783	117989218	-	UPSTREAM	4265	0.775118
TCONS_00029453	pseudoChr05	123037361	123038917	-	XM_005892265.1	pseudoChr05	122936039	123032571	-	UPSTREAM	4789	0.068358
TCONS_00026501	pseudoChr05	123308837	123311264	+	XM_005892270.2	pseudoChr05	123312560	123320233	-	UPSTREAM	1295	-0.248265
TCONS_00029542	pseudoChr05	125876975	125882416	-	XM_005892307.2	pseudoChr05	125883059	125943759	-	DOWNSTREAM	642	0.857365
TCONS_00026591	pseudoChr05	126403021	126404251	+	XM_014477160.1	pseudoChr05	126394432	126401527	-	DOWNSTREAM	1493	0.526646
TCONS_00026605	pseudoChr05	126476714	126477307	+	XM_005892314.2	pseudoChr05	126442158	126473747	-	DOWNSTREAM	2966	-0.174298
TCONS_00026605	pseudoChr05	126476714	126477307	+	XM_005892315.2	pseudoChr05	126477583	126479601	+	UPSTREAM	275	0.26678
TCONS_00026759	pseudoChr05	132228357	132230417	+	XM_005892371.2	pseudoChr05	132208355	132228353	-	DOWNSTREAM	3	0.0667562
TCONS_00029774	pseudoChr06	3449503	3454337	+	XM_005892386.2	pseudoChr06	3427748	3449386	-	DOWNSTREAM	116	-0.127626
TCONS_00032466	pseudoChr06	3550804	3552469	-	XM_014477181.1	pseudoChr06	3539177	3548971	+	UPSTREAM	1832	0.351321
TCONS_00032466	pseudoChr06	3550804	3552469	-	XM_005892388.1	pseudoChr06	3552582	3557550	+	DOWNSTREAM	112	0.209654
TCONS_00032466	pseudoChr06	3550804	3552469	-	XM_005892389.1	pseudoChr06	3557625	3564769	-	DOWNSTREAM	5155	0.179402
TCONS_00029781	pseudoChr06	3565326	3566866	+	XM_005892388.1	pseudoChr06	3552582	3557550	+	DOWNSTREAM	7775	0.672288
TCONS_00029781	pseudoChr06	3565326	3566866	+	XM_005892389.1	pseudoChr06	3557625	3564769	-	DOWNSTREAM	556	0.283781
TCONS_00029781	pseudoChr06	3565326	3566866	+	XM_014477182.1	pseudoChr06	3567479	3575914	-	UPSTREAM	612	-0.0590976
TCONS_00029798	pseudoChr06	3771441	3773281	+	XM_005892397.2	pseudoChr06	3779507	3807285	+	UPSTREAM	6225	0.650795
TCONS_00029813	pseudoChr06	4091176	4093831	+	XM_005892399.2	pseudoChr06	4010141	4090285	+	DOWNSTREAM	890	0.398487
TCONS_00029813	pseudoChr06	4091176	4093831	+	XM_014477195.1	pseudoChr06	4068206	4090285	+	DOWNSTREAM	890	0.763401
TCONS_00029813	pseudoChr06	4091176	4093831	+	XM_005892439.1	pseudoChr06	4095665	4098856	+	UPSTREAM	1833	-0.329503
TCONS_00032512	pseudoChr06	4218172	4221584	-	XM_005892405.1	pseudoChr06	4213052	4216975	+	UPSTREAM	1196	-0.059945
TCONS_00032512	pseudoChr06	4218172	4221584	-	XM_005892406.1	pseudoChr06	4221901	4227539	+	DOWNSTREAM	316	0.450691
TCONS_00032514	pseudoChr06	4233945	4234284	-	XM_005892406.1	pseudoChr06	4221901	4227539	+	UPSTREAM	6405	0.0329921
TCONS_00032514	pseudoChr06	4233945	4234284	-	XM_005892407.2	pseudoChr06	4241055	4247736	+	DOWNSTREAM	6770	-0.0359996
TCONS_00029841	pseudoChr06	4258767	4262237	+	XM_005892408.2	pseudoChr06	4248443	4255549	+	DOWNSTREAM	3217	0.195153
TCONS_00029841	pseudoChr06	4258767	4262237	+	XM_014477201.1	pseudoChr06	4264397	4307639	-	UPSTREAM	2159	0.487737
TCONS_00029854	pseudoChr06	4850439	4857609	+	XM_005892416.2	pseudoChr06	4810790	4848765	+	DOWNSTREAM	1673	0.809724
TCONS_00032572	pseudoChr06	5178425	5181701	-	XM_014477189.1	pseudoChr06	5182231	5219012	+	DOWNSTREAM	529	0.942134
TCONS_00032814	pseudoChr06	10984661	10986389	-	XM_014477218.1	pseudoChr06	10986508	10993586	+	DOWNSTREAM	118	-0.161335
TCONS_00030188	pseudoChr06	21255484	21260640	+	XM_005892547.1	pseudoChr06	21195423	21253922	-	DOWNSTREAM	1561	0.189507
TCONS_00030188	pseudoChr06	21255484	21260640	+	XM_005892548.2	pseudoChr06	21195424	21253919	-	DOWNSTREAM	1564	0.490018
TCONS_00030189	pseudoChr06	21255562	21260640	+	XM_005892547.1	pseudoChr06	21195423	21253922	-	DOWNSTREAM	1639	-0.156045
TCONS_00030189	pseudoChr06	21255562	21260640	+	XM_005892548.2	pseudoChr06	21195424	21253919	-	DOWNSTREAM	1642	-0.152231
TCONS_00030309	pseudoChr06	26857087	26859578	+	XM_005892615.1	pseudoChr06	26820391	26855074	-	DOWNSTREAM	2012	0
TCONS_00033552	pseudoChr06	43091670	43093608	-	XM_005892803.2	pseudoChr06	43077470	43085183	-	UPSTREAM	6486	0.472508
TCONS_00033552	pseudoChr06	43091670	43093608	-	XM_014477341.1	pseudoChr06	43097438	43103730	-	DOWNSTREAM	3829	-0.141759
TCONS_00030737	pseudoChr06	44451135	44452304	+	XM_005892830.2	pseudoChr06	44452317	44460598	-	UPSTREAM	12	0.353767
TCONS_00030775	pseudoChr06	45396498	45401738	+	XM_005892880.2	pseudoChr06	45374729	45396332	+	DOWNSTREAM	165	0.0446403
TCONS_00030775	pseudoChr06	45396498	45401738	+	XM_014477340.1	pseudoChr06	45402191	45418192	+	UPSTREAM	452	-0.0403111
TCONS_00030775	pseudoChr06	45396498	45401738	+	XM_005892852.1	pseudoChr06	45402287	45418192	+	UPSTREAM	548	0.681108
TCONS_00030776	pseudoChr06	45396850	45401738	+	XM_005892880.2	pseudoChr06	45374729	45396332	+	DOWNSTREAM	517	-0.0432118
TCONS_00030776	pseudoChr06	45396850	45401738	+	XM_014477340.1	pseudoChr06	45402191	45418192	+	UPSTREAM	452	0.186161
TCONS_00030776	pseudoChr06	45396850	45401738	+	XM_005892852.1	pseudoChr06	45402287	45418192	+	UPSTREAM	548	0.605354
TCONS_00030922	pseudoChr06	52581325	52582452	+	XM_005892901.2	pseudoChr06	52582698	52601407	-	UPSTREAM	245	-0.179437
TCONS_00030971	pseudoChr06	60824618	60828879	+	XM_005892934.1	pseudoChr06	60831003	60869619	-	UPSTREAM	2123	-0.0700631
TCONS_00031005	pseudoChr06	61837159	61838133	+	XM_005892949.2	pseudoChr06	61776264	61832697	+	DOWNSTREAM	4461	0.600979
TCONS_00031005	pseudoChr06	61837159	61838133	+	XM_014477356.1	pseudoChr06	61838862	61890443	-	UPSTREAM	728	0
TCONS_00031025	pseudoChr06	65976617	65981039	+	XM_005892968.2	pseudoChr06	65915500	65976582	-	DOWNSTREAM	34	0.868615
TCONS_00031025	pseudoChr06	65976617	65981039	+	XM_005892970.2	pseudoChr06	65984344	66059363	-	UPSTREAM	3304	0.86102
TCONS_00034229	pseudoChr06	77158385	77161740	-	XM_005893027.1	pseudoChr06	77092766	77157853	+	UPSTREAM	531	0.00291557
TCONS_00034229	pseudoChr06	77158385	77161740	-	XM_005893016.1	pseudoChr06	77162044	77198973	+	DOWNSTREAM	303	0.463018
TCONS_00031237	pseudoChr06	85751732	85760899	+	XM_005893058.1	pseudoChr06	85747076	85751637	-	DOWNSTREAM	94	-0.350815
TCONS_00034453	pseudoChr06	91345010	91347231	-	XM_014477405.1	pseudoChr06	91347264	91369512	+	DOWNSTREAM	32	0.311718
TCONS_00031546	pseudoChr06	92274882	92276840	+	XM_005893175.2	pseudoChr06	92262112	92273397	-	DOWNSTREAM	1484	0.492086
TCONS_00031802	pseudoChr06	103869241	103873412	+	XM_005893256.2	pseudoChr06	103617448	103867372	+	DOWNSTREAM	1868	0.930728
TCONS_00031831	pseudoChr06	104802772	104804980	+	XM_005893272.2	pseudoChr06	104806122	104809652	-	UPSTREAM	1141	-0.086407
TCONS_00034791	pseudoChr06	111963961	111966449	-	XM_005893316.1	pseudoChr06	111954892	111961158	+	UPSTREAM	2802	0.0901749
TCONS_00032012	pseudoChr06	112710119	112712370	+	XM_005893320.2	pseudoChr06	112717402	112799391	+	UPSTREAM	5031	0.685895
TCONS_00035100	pseudoChr06	122490009	122490895	-	XM_005893407.2	pseudoChr06	122497023	122517666	+	DOWNSTREAM	6127	-0.121582
TCONS_00035371	pseudoChr07	1907165	1908011	+	XM_014477494.1	pseudoChr07	1910030	1941740	+	UPSTREAM	2018	0.434571
TCONS_00038886	pseudoChr07	1980095	1980943	-	XM_005893478.2	pseudoChr07	1963501	1979602	-	UPSTREAM	492	0.0830055
TCONS_00035397	pseudoChr07	2226239	2235477	+	XM_014477495.1	pseudoChr07	2236145	2247765	+	UPSTREAM	667	0.589821
TCONS_00035399	pseudoChr07	2232136	2235477	+	XM_014477495.1	pseudoChr07	2236145	2247765	+	UPSTREAM	667	-0.0939827
TCONS_00035434	pseudoChr07	2663014	2666873	+	XM_005893512.2	pseudoChr07	2641926	2658835	+	DOWNSTREAM	4178	-0.357376
TCONS_00035674	pseudoChr07	14800563	14803723	+	XM_005893590.2	pseudoChr07	14725451	14800404	+	DOWNSTREAM	158	0.795499
TCONS_00035674	pseudoChr07	14800563	14803723	+	XM_005893591.2	pseudoChr07	14753704	14800404	+	DOWNSTREAM	158	0
TCONS_00035674	pseudoChr07	14800563	14803723	+	XM_005893592.2	pseudoChr07	14805761	14863631	+	UPSTREAM	2037	0.83076
TCONS_00035681	pseudoChr07	14883463	14889589	+	XM_005893593.1	pseudoChr07	14872075	14879999	+	DOWNSTREAM	3463	0.618328
TCONS_00035681	pseudoChr07	14883463	14889589	+	XM_005893594.2	pseudoChr07	14889775	14912678	+	UPSTREAM	185	0.410694
TCONS_00035681	pseudoChr07	14883463	14889589	+	XM_005893596.2	pseudoChr07	14889854	14912678	+	UPSTREAM	264	-0.212332
TCONS_00039286	pseudoChr07	19262554	19264073	-	XM_005893640.2	pseudoChr07	19269051	19356296	-	DOWNSTREAM	4977	0.443733
TCONS_00039341	pseudoChr07	20419368	20419874	-	XM_005893656.2	pseudoChr07	20355552	20414428	-	UPSTREAM	4939	0.31263
TCONS_00039746	pseudoChr07	48212820	48218107	-	XM_005893792.2	pseudoChr07	48221369	48222566	-	DOWNSTREAM	3261	0.939055
TCONS_00036752	pseudoChr07	56541839	56545647	+	XM_005893859.1	pseudoChr07	56514527	56541757	-	DOWNSTREAM	81	0.824022
TCONS_00036827	pseudoChr07	58355584	58361117	+	XM_005893890.2	pseudoChr07	58347473	58355458	-	DOWNSTREAM	125	0.503413
TCONS_00036870	pseudoChr07	59809409	59816784	+	XM_005893918.2	pseudoChr07	59806418	59808998	+	DOWNSTREAM	410	0.707365
TCONS_00036883	pseudoChr07	59942434	59943523	+	XM_005893922.1	pseudoChr07	59944712	59992047	-	UPSTREAM	1188	-0.187573
TCONS_00040078	pseudoChr07	62453500	62456314	-	XM_005893931.1	pseudoChr07	62456358	62461685	+	DOWNSTREAM	43	0.00254698
TCONS_00040078	pseudoChr07	62453500	62456314	-	XM_005893932.1	pseudoChr07	62461701	62466647	-	DOWNSTREAM	5386	0.289889
TCONS_00040078	pseudoChr07	62453500	62456314	-	XM_014477647.1	pseudoChr07	62462241	62466628	-	DOWNSTREAM	5926	-0.100507
TCONS_00040325	pseudoChr07	68608434	68614134	-	XM_005894023.2	pseudoChr07	68618278	68618848	+	DOWNSTREAM	4143	0.495603
TCONS_00037086	pseudoChr07	68797789	68800362	+	XM_005894032.2	pseudoChr07	68791108	68795221	+	DOWNSTREAM	2567	0.352473
TCONS_00037086	pseudoChr07	68797789	68800362	+	XM_014477675.1	pseudoChr07	68802994	68810005	+	UPSTREAM	2631	0.0387135
TCONS_00037097	pseudoChr07	68961133	68963852	+	XM_005894097.1	pseudoChr07	68950577	68960803	+	DOWNSTREAM	329	-0.123078
TCONS_00037097	pseudoChr07	68961133	68963852	+	XM_014477665.1	pseudoChr07	68963872	68976486	-	UPSTREAM	19	0.31754
TCONS_00040428	pseudoChr07	69654628	69655460	-	XM_005894078.1	pseudoChr07	69645315	69646005	+	UPSTREAM	8622	0
TCONS_00040428	pseudoChr07	69654628	69655460	-	XM_005894079.2	pseudoChr07	69646183	69654130	-	UPSTREAM	497	0.648693
TCONS_00037277	pseudoChr07	74395971	74397621	+	XM_005894187.1	pseudoChr07	74386562	74392115	+	DOWNSTREAM	3855	0.163141
TCONS_00037277	pseudoChr07	74395971	74397621	+	XM_005894188.2	pseudoChr07	74397630	74414570	-	UPSTREAM	8	-0.160778
TCONS_00040647	pseudoChr07	74985606	74988671	-	XM_005894201.2	pseudoChr07	74842140	74980655	-	UPSTREAM	4950	0.307301
TCONS_00040647	pseudoChr07	74985606	74988671	-	XM_005894202.2	pseudoChr07	74989121	74994182	+	DOWNSTREAM	449	-0.52073
TCONS_00040647	pseudoChr07	74985606	74988671	-	XM_005894203.2	pseudoChr07	74995180	75009119	-	DOWNSTREAM	6508	-0.0666143
TCONS_00037378	pseudoChr07	80477680	80480185	+	XM_005894245.2	pseudoChr07	80482370	80503501	+	UPSTREAM	2184	0.487505
TCONS_00040774	pseudoChr07	80515556	80517797	-	XM_005894251.1	pseudoChr07	80520240	80559527	+	DOWNSTREAM	2442	0.543219
TCONS_00040822	pseudoChr07	81625702	81628206	-	XM_005911805.2	pseudoChr07	81628363	81638551	+	DOWNSTREAM	156	0.209283
TCONS_00037470	pseudoChr07	82793563	82795113	+	XM_014477753.1	pseudoChr07	82800580	82805513	+	UPSTREAM	5466	-0.0234664
TCONS_00038103	pseudoChr07	100898761	100900071	+	XM_005894502.2	pseudoChr07	100890092	100896709	+	DOWNSTREAM	2051	-0.152682
TCONS_00038103	pseudoChr07	100898761	100900071	+	XM_005894504.2	pseudoChr07	100900995	100924042	+	UPSTREAM	923	0.768065
TCONS_00038138	pseudoChr07	101896035	101898697	+	XM_005894522.2	pseudoChr07	101899517	101969709	+	UPSTREAM	819	0.0440896
TCONS_00038379	pseudoChr07	112655645	112659097	+	XM_005894577.1	pseudoChr07	112640844	112655263	-	DOWNSTREAM	381	0.703043
TCONS_00041906	pseudoChr07	127685265	127691736	-	XM_005894691.2	pseudoChr07	127692059	127712777	+	DOWNSTREAM	322	0.763193
TCONS_00041962	pseudoChr07	132498751	132503752	-	XM_005894718.1	pseudoChr07	132505127	132509823	+	DOWNSTREAM	1374	0.672662
TCONS_00042049	pseudoChr08	1279569	1282861	+	XM_005894771.2	pseudoChr08	1226553	1279384	+	DOWNSTREAM	184	0.372767
TCONS_00042210	pseudoChr08	5020151	5021780	+	XM_005894819.2	pseudoChr08	5008832	5013817	-	DOWNSTREAM	6333	0.274714
TCONS_00042210	pseudoChr08	5020151	5021780	+	XM_005894820.2	pseudoChr08	5021799	5023702	-	UPSTREAM	18	0.0472962
TCONS_00042210	pseudoChr08	5020151	5021780	+	XM_014477943.1	pseudoChr08	5025889	5030689	-	UPSTREAM	4108	-0.12482
TCONS_00045209	pseudoChr08	5108841	5115037	-	XM_005894825.2	pseudoChr08	5116011	5124978	+	DOWNSTREAM	973	0.502436
TCONS_00042239	pseudoChr08	5341078	5347039	+	XM_005894839.1	pseudoChr08	5314180	5337955	-	DOWNSTREAM	3122	0.583766
TCONS_00042256	pseudoChr08	5664130	5672806	+	XM_005894848.1	pseudoChr08	5673923	5989154	-	UPSTREAM	1116	0.443075
TCONS_00042257	pseudoChr08	5664205	5672806	+	XM_005894848.1	pseudoChr08	5673923	5989154	-	UPSTREAM	1116	-0.05065
TCONS_00042278	pseudoChr08	7064089	7067415	+	XM_005894849.1	pseudoChr08	7013413	7062407	+	DOWNSTREAM	1681	0.614755
TCONS_00042374	pseudoChr08	9722495	9723398	+	XM_005894852.2	pseudoChr08	9654143	9714528	-	DOWNSTREAM	7966	0.36929
TCONS_00045428	pseudoChr08	14325465	14328517	-	XM_005894878.2	pseudoChr08	14328550	14396302	+	DOWNSTREAM	32	0.773663
TCONS_00045428	pseudoChr08	14325465	14328517	-	XM_005894879.1	pseudoChr08	14328662	14395379	+	DOWNSTREAM	144	0.476217
TCONS_00045711	pseudoChr08	22549961	22551284	-	XM_005895048.2	pseudoChr08	22524065	22542720	-	UPSTREAM	7240	0.561281
TCONS_00045711	pseudoChr08	22549961	22551284	-	XM_005895049.1	pseudoChr08	22555631	22583386	-	DOWNSTREAM	4346	0.816135
TCONS_00045711	pseudoChr08	22549961	22551284	-	XM_014478009.1	pseudoChr08	22558214	22583786	-	DOWNSTREAM	6929	0.157006
TCONS_00045730	pseudoChr08	22988423	22990532	-	XM_005895052.2	pseudoChr08	22934465	22980748	+	UPSTREAM	7674	0.754808
TCONS_00045978	pseudoChr08	33538332	33539192	-	XM_005895176.2	pseudoChr08	33520970	33538219	-	UPSTREAM	112	0.63702
TCONS_00045978	pseudoChr08	33538332	33539192	-	XM_005895169.2	pseudoChr08	33547604	33558598	-	DOWNSTREAM	8411	0
TCONS_00042992	pseudoChr08	34704518	34707071	+	XM_005895197.2	pseudoChr08	34679819	34700324	+	DOWNSTREAM	4193	0.206925
TCONS_00042993	pseudoChr08	34705310	34707522	+	XM_005895197.2	pseudoChr08	34679819	34700324	+	DOWNSTREAM	4985	-0.107805
TCONS_00046064	pseudoChr08	36087940	36094003	-	XM_005895236.2	pseudoChr08	36082582	36087867	+	UPSTREAM	72	0.118129
TCONS_00046064	pseudoChr08	36087940	36094003	-	XM_005895218.2	pseudoChr08	36095839	36099429	+	DOWNSTREAM	1835	0.411432
TCONS_00046067	pseudoChr08	36094111	36095529	-	XM_005895236.2	pseudoChr08	36082582	36087867	+	UPSTREAM	6243	0.525413
TCONS_00046067	pseudoChr08	36094111	36095529	-	XM_005895218.2	pseudoChr08	36095839	36099429	+	DOWNSTREAM	309	0.746948
TCONS_00046067	pseudoChr08	36094111	36095529	-	XM_005895219.2	pseudoChr08	36102852	36107921	+	DOWNSTREAM	7322	0.319268
TCONS_00046067	pseudoChr08	36094111	36095529	-	XM_014478072.1	pseudoChr08	36103694	36107535	+	DOWNSTREAM	8164	0.444357
TCONS_00046310	pseudoChr08	45225691	45227044	-	XM_005895319.2	pseudoChr08	45231287	45258342	+	DOWNSTREAM	4242	0.27546
TCONS_00046354	pseudoChr08	47727104	47730347	-	XM_005895342.2	pseudoChr08	47722929	47727021	-	UPSTREAM	82	0.689238
TCONS_00046358	pseudoChr08	47734070	47734523	-	XM_005895342.2	pseudoChr08	47722929	47727021	-	UPSTREAM	7048	0.182525
TCONS_00046373	pseudoChr08	47812350	47813824	-	XM_014478100.1	pseudoChr08	47813879	47856848	-	DOWNSTREAM	54	0.761236
TCONS_00043440	pseudoChr08	49290370	49293386	+	XM_005895357.1	pseudoChr08	49253426	49283575	-	DOWNSTREAM	6794	0.504064
TCONS_00043440	pseudoChr08	49290370	49293386	+	XM_005895358.2	pseudoChr08	49284978	49289183	+	DOWNSTREAM	1186	-0.42607
TCONS_00043505	pseudoChr08	49917562	49919618	+	XM_014478117.1	pseudoChr08	49891169	49911165	+	DOWNSTREAM	6396	0.347121
TCONS_00043505	pseudoChr08	49917562	49919618	+	XM_005895396.2	pseudoChr08	49912842	49917311	-	DOWNSTREAM	250	-0.352357
TCONS_00043505	pseudoChr08	49917562	49919618	+	XM_005895412.2	pseudoChr08	49922491	49947404	+	UPSTREAM	2872	-0.210666
TCONS_00043508	pseudoChr08	49919701	49921710	+	XM_005895396.2	pseudoChr08	49912842	49917311	-	DOWNSTREAM	2389	-0.123148
TCONS_00043508	pseudoChr08	49919701	49921710	+	XM_005895412.2	pseudoChr08	49922491	49947404	+	UPSTREAM	780	0.0280275
TCONS_00046514	pseudoChr08	52075573	52084107	-	XM_014478134.1	pseudoChr08	52084257	52087808	+	DOWNSTREAM	149	-0.208207
TCONS_00043581	pseudoChr08	52162650	52164938	+	XM_005895453.1	pseudoChr08	52147115	52157138	+	DOWNSTREAM	5511	0.584715
TCONS_00043581	pseudoChr08	52162650	52164938	+	XM_005895455.1	pseudoChr08	52164980	52168581	-	UPSTREAM	41	0.469837
TCONS_00043581	pseudoChr08	52162650	52164938	+	XM_005895456.2	pseudoChr08	52172171	52177880	-	UPSTREAM	7232	0.507318
TCONS_00043643	pseudoChr08	57887026	57889024	+	XM_014478140.1	pseudoChr08	57884028	57884933	-	DOWNSTREAM	2092	0.400528
TCONS_00043969	pseudoChr08	74830983	74837450	+	XM_005895591.1	pseudoChr08	74780545	74830381	-	DOWNSTREAM	601	0.840821
TCONS_00044115	pseudoChr08	85642841	85648335	+	XM_005895647.2	pseudoChr08	85648697	85700839	-	UPSTREAM	361	-0.149032
TCONS_00044116	pseudoChr08	85642960	85647266	+	XM_005895647.2	pseudoChr08	85648697	85700839	-	UPSTREAM	1430	0.158628
TCONS_00047052	pseudoChr08	86292632	86294049	-	XM_005895757.2	pseudoChr08	86299550	86332760	-	DOWNSTREAM	5500	0.397783
TCONS_00044383	pseudoChr08	99848934	99850249	+	XM_005895838.1	pseudoChr08	99856164	99901091	+	UPSTREAM	5914	0.581863
TCONS_00044385	pseudoChr08	99849526	99850249	+	XM_005895838.1	pseudoChr08	99856164	99901091	+	UPSTREAM	5914	0.367773
TCONS_00044551	pseudoChr08	106514151	106522262	+	XM_005895894.2	pseudoChr08	106523753	106531114	-	UPSTREAM	1490	0.342834
TCONS_00044635	pseudoChr08	108101318	108109518	+	XM_005895952.1	pseudoChr08	108092643	108101100	-	DOWNSTREAM	217	0.985585
TCONS_00044672	pseudoChr08	108634202	108635099	+	XM_005895973.2	pseudoChr08	108622383	108633690	-	DOWNSTREAM	511	0.565781
TCONS_00048284	pseudoChr08	120590046	120590787	-	XM_014478307.1	pseudoChr08	120572184	120589450	-	UPSTREAM	595	0.206584
TCONS_00048284	pseudoChr08	120590046	120590787	-	XM_005896088.2	pseudoChr08	120596083	120597224	-	DOWNSTREAM	5295	-0.0370838
TCONS_00044877	pseudoChr08	120761139	120762754	+	XM_014478326.1	pseudoChr08	120763110	120775132	+	UPSTREAM	355	0.281471
TCONS_00044877	pseudoChr08	120761139	120762754	+	XM_005896098.2	pseudoChr08	120763150	120775132	+	UPSTREAM	395	0.0159869
TCONS_00044877	pseudoChr08	120761139	120762754	+	XM_014478324.1	pseudoChr08	120763200	120775132	+	UPSTREAM	445	0.0872039
TCONS_00044877	pseudoChr08	120761139	120762754	+	XM_014478325.1	pseudoChr08	120763219	120775132	+	UPSTREAM	464	0.597855
TCONS_00044877	pseudoChr08	120761139	120762754	+	XM_005896097.2	pseudoChr08	120763704	120775132	+	UPSTREAM	949	-0.04478
TCONS_00044942	pseudoChr08	122642232	122644779	+	XM_005896126.1	pseudoChr08	122647180	122717695	-	UPSTREAM	2400	0.75353
TCONS_00044946	pseudoChr08	122920847	122921796	+	XM_005896117.2	pseudoChr08	122861094	122913561	-	DOWNSTREAM	7285	-0.35069
TCONS_00044946	pseudoChr08	122920847	122921796	+	XM_005896118.2	pseudoChr08	122861154	122913561	-	DOWNSTREAM	7285	-0.310487
TCONS_00044946	pseudoChr08	122920847	122921796	+	XM_005896127.2	pseudoChr08	122927401	122932054	+	UPSTREAM	5604	-0.286152
TCONS_00044947	pseudoChr08	122922017	122927104	+	XM_005896127.2	pseudoChr08	122927401	122932054	+	UPSTREAM	296	-0.595981
TCONS_00044963	pseudoChr08	124216907	124218081	+	XM_014478329.1	pseudoChr08	124222874	124305504	-	UPSTREAM	4792	0
TCONS_00048573	pseudoChr08	129215722	129216327	-	XM_005896155.2	pseudoChr08	129208409	129210655	-	UPSTREAM	5066	0.156486
TCONS_00051495	pseudoChr09	284095	285442	-	XM_005896174.1	pseudoChr09	287161	455675	+	DOWNSTREAM	1718	0.702376
TCONS_00051495	pseudoChr09	284095	285442	-	XM_005896173.2	pseudoChr09	287267	455673	+	DOWNSTREAM	1824	-0.0636415
TCONS_00051563	pseudoChr09	4939592	4945210	-	XM_005896223.2	pseudoChr09	4946330	5079739	+	DOWNSTREAM	1119	0.701372
TCONS_00051567	pseudoChr09	5310243	5310926	-	XM_005896227.1	pseudoChr09	5296996	5309799	-	UPSTREAM	443	0.494046
TCONS_00051567	pseudoChr09	5310243	5310926	-	XM_005896228.2	pseudoChr09	5316922	5324799	-	DOWNSTREAM	5995	0.456906
TCONS_00048927	pseudoChr09	7878702	7880001	+	XM_005896254.2	pseudoChr09	7880686	8047454	+	UPSTREAM	684	0.855479
TCONS_00051673	pseudoChr09	10784959	10786219	-	XM_014478385.1	pseudoChr09	10787532	10830720	-	DOWNSTREAM	1312	-0.073147
TCONS_00051724	pseudoChr09	13011226	13013654	-	XM_014478393.1	pseudoChr09	13005628	13006593	-	UPSTREAM	4632	0
TCONS_00051724	pseudoChr09	13011226	13013654	-	XM_005896319.1	pseudoChr09	13014087	13059410	-	DOWNSTREAM	432	0.0935557
TCONS_00049166	pseudoChr09	22196619	22197518	+	XM_005896353.1	pseudoChr09	22168834	22188493	+	DOWNSTREAM	8125	-0.178088
TCONS_00049166	pseudoChr09	22196619	22197518	+	XM_005896362.2	pseudoChr09	22192445	22195233	+	DOWNSTREAM	1385	0.0957733
TCONS_00049173	pseudoChr09	22843775	22846527	+	XM_005896361.2	pseudoChr09	22824710	22839520	-	DOWNSTREAM	4254	0.362551
TCONS_00049293	pseudoChr09	25372846	25380132	+	XM_005896424.2	pseudoChr09	25357885	25372508	-	DOWNSTREAM	337	0.934411
TCONS_00052378	pseudoChr09	35882290	35885693	-	XM_005896543.1	pseudoChr09	35840403	35880461	-	UPSTREAM	1828	0.490743
TCONS_00052378	pseudoChr09	35882290	35885693	-	XM_005896544.2	pseudoChr09	35840404	35882076	-	UPSTREAM	213	0
TCONS_00052397	pseudoChr09	35976377	35979623	-	XM_014478459.1	pseudoChr09	35985759	35995506	-	DOWNSTREAM	6135	-0.358508
TCONS_00052707	pseudoChr09	51624812	51630418	-	XM_014478530.1	pseudoChr09	51633804	51786743	+	DOWNSTREAM	3385	0
TCONS_00052842	pseudoChr09	56309470	56313950	-	XM_005896730.2	pseudoChr09	56273939	56308007	-	UPSTREAM	1462	0.144891
TCONS_00052933	pseudoChr09	66208618	66209515	-	XM_005896772.1	pseudoChr09	66205585	66208227	-	UPSTREAM	390	0.516928
TCONS_00050434	pseudoChr09	70629456	70633731	+	XM_005896803.1	pseudoChr09	70510483	70629114	+	DOWNSTREAM	341	0.900742
TCONS_00050434	pseudoChr09	70629456	70633731	+	XM_014478552.1	pseudoChr09	70560131	70629114	+	DOWNSTREAM	341	0.92671
TCONS_00050434	pseudoChr09	70629456	70633731	+	XM_005896802.2	pseudoChr09	70565276	70629119	+	DOWNSTREAM	336	-0.27812
TCONS_00053389	pseudoChr09	80541128	80546489	-	XM_005896861.2	pseudoChr09	80523093	80540957	-	UPSTREAM	170	-0.335414
TCONS_00050671	pseudoChr09	85223951	85227349	+	XM_005896904.2	pseudoChr09	85227687	86457030	+	UPSTREAM	337	0.987084
TCONS_00053457	pseudoChr09	86900885	86904562	-	XM_005896907.1	pseudoChr09	86906507	86929793	-	DOWNSTREAM	1944	0.213173
TCONS_00053457	pseudoChr09	86900885	86904562	-	XM_005896906.2	pseudoChr09	86908048	86929793	-	DOWNSTREAM	3485	0.245634
TCONS_00050719	pseudoChr09	89699036	89705369	+	XM_005896921.2	pseudoChr09	89664306	89698964	-	DOWNSTREAM	71	0.723414
TCONS_00053526	pseudoChr09	90091226	90094831	-	XM_005896927.1	pseudoChr09	90043671	90087663	+	UPSTREAM	3562	0.465976
TCONS_00050902	pseudoChr09	100031845	100035453	+	XM_005896986.2	pseudoChr09	99900007	100031475	-	DOWNSTREAM	369	0.938964
TCONS_00053796	pseudoChr09	102406667	102411190	-	XM_005897006.2	pseudoChr09	102413205	102414369	+	DOWNSTREAM	2014	0
TCONS_00053946	pseudoChr09	111731694	111732919	-	XM_005897052.2	pseudoChr09	111713918	111731074	-	UPSTREAM	619	0.169186
TCONS_00058043	pseudoChr10	20106069	20110654	-	XM_005897405.1	pseudoChr10	19823528	20102188	+	UPSTREAM	3880	0
TCONS_00058158	pseudoChr10	22516309	22519424	-	XM_005897431.2	pseudoChr10	22501999	22510232	-	UPSTREAM	6076	0.529499
TCONS_00058158	pseudoChr10	22516309	22519424	-	XM_005897432.2	pseudoChr10	22521894	22553079	+	DOWNSTREAM	2469	0.279624
TCONS_00054837	pseudoChr10	22686521	22692240	+	XM_005897436.2	pseudoChr10	22625562	22686379	-	DOWNSTREAM	141	0.881393
TCONS_00054837	pseudoChr10	22686521	22692240	+	XM_014478728.1	pseudoChr10	22694146	22851437	-	UPSTREAM	1905	0
TCONS_00054838	pseudoChr10	22686781	22692240	+	XM_005897436.2	pseudoChr10	22625562	22686379	-	DOWNSTREAM	401	0.852787
TCONS_00054838	pseudoChr10	22686781	22692240	+	XM_014478728.1	pseudoChr10	22694146	22851437	-	UPSTREAM	1905	0
TCONS_00058190	pseudoChr10	22943023	22944053	-	XM_005897448.2	pseudoChr10	22906984	22934440	-	UPSTREAM	8582	0
TCONS_00058250	pseudoChr10	28078885	28079745	-	XM_005897468.2	pseudoChr10	28079938	28159807	+	DOWNSTREAM	192	0.0577697
TCONS_00054966	pseudoChr10	28637513	28641896	+	XM_005897470.2	pseudoChr10	28595751	28637367	-	DOWNSTREAM	145	0.562199
TCONS_00058399	pseudoChr10	31557409	31560243	-	XM_005897509.2	pseudoChr10	31560403	31582680	+	DOWNSTREAM	159	0.295091
TCONS_00058429	pseudoChr10	34017034	34025364	-	XM_014478747.1	pseudoChr10	34026914	34851858	+	DOWNSTREAM	1549	0.295132
TCONS_00055250	pseudoChr10	43987130	43990211	+	XM_005897610.2	pseudoChr10	43979178	43980413	+	DOWNSTREAM	6716	0
TCONS_00055250	pseudoChr10	43987130	43990211	+	XM_005897608.1	pseudoChr10	43983630	43987098	-	DOWNSTREAM	31	0.427268
TCONS_00055250	pseudoChr10	43987130	43990211	+	XM_005897611.1	pseudoChr10	43992315	43994090	-	UPSTREAM	2103	0
TCONS_00055252	pseudoChr10	43993674	43994991	+	XM_005897608.1	pseudoChr10	43983630	43987098	-	DOWNSTREAM	6575	0.317944
TCONS_00058808	pseudoChr10	53423461	53425561	-	XM_005897691.2	pseudoChr10	53432741	53757467	+	DOWNSTREAM	7179	-0.327525
TCONS_00058808	pseudoChr10	53423461	53425561	-	XM_005897693.2	pseudoChr10	53432910	53757467	+	DOWNSTREAM	7348	0.338888
TCONS_00055724	pseudoChr10	71318867	71320405	+	XM_005897835.2	pseudoChr10	71282314	71318756	-	DOWNSTREAM	110	0.459939
TCONS_00055725	pseudoChr10	71318968	71320405	+	XM_005897835.2	pseudoChr10	71282314	71318756	-	DOWNSTREAM	211	0.679932
TCONS_00055726	pseudoChr10	71319008	71320405	+	XM_005897835.2	pseudoChr10	71282314	71318756	-	DOWNSTREAM	251	0.35886
TCONS_00059200	pseudoChr10	71370619	71371981	-	XM_005897836.2	pseudoChr10	71379775	71394706	+	DOWNSTREAM	7793	-0.349049
TCONS_00059227	pseudoChr10	71910951	71913761	-	XM_005897849.2	pseudoChr10	71905783	71907906	+	UPSTREAM	3044	0.148378
TCONS_00059396	pseudoChr10	80186283	80189653	-	XM_014478862.1	pseudoChr10	80191339	80199383	-	DOWNSTREAM	1685	0.634451
TCONS_00059434	pseudoChr10	80324813	80325289	-	XM_005897929.1	pseudoChr10	80317604	80319137	-	UPSTREAM	5675	0.973977
TCONS_00059452	pseudoChr10	80794725	80795959	-	XM_005897939.1	pseudoChr10	80803556	80812916	-	DOWNSTREAM	7596	0.175936
TCONS_00059510	pseudoChr10	83386558	83387883	-	XM_005897953.2	pseudoChr10	83384242	83386553	+	UPSTREAM	4	0.759754
TCONS_00059510	pseudoChr10	83386558	83387883	-	XM_005897954.2	pseudoChr10	83384244	83386553	+	UPSTREAM	4	0.601228
TCONS_00059510	pseudoChr10	83386558	83387883	-	XM_014478869.1	pseudoChr10	83384253	83386553	+	UPSTREAM	4	0.747124
TCONS_00059510	pseudoChr10	83386558	83387883	-	XM_014478868.1	pseudoChr10	83384309	83386553	+	UPSTREAM	4	0.471027
TCONS_00056264	pseudoChr10	92851579	92855909	+	XM_005898095.2	pseudoChr10	92840034	92849006	+	DOWNSTREAM	2572	0.377815
TCONS_00056264	pseudoChr10	92851579	92855909	+	XM_005898096.2	pseudoChr10	92860323	92873006	-	UPSTREAM	4413	-0.244129
TCONS_00056303	pseudoChr10	93375729	93378914	+	XM_005898114.2	pseudoChr10	93367807	93372059	+	DOWNSTREAM	3669	0.0211759
TCONS_00056303	pseudoChr10	93375729	93378914	+	XM_005898115.2	pseudoChr10	93379242	93383207	+	UPSTREAM	327	-0.194524
TCONS_00056303	pseudoChr10	93375729	93378914	+	XM_005898127.1	pseudoChr10	93384427	93385512	-	UPSTREAM	5512	0.247127
TCONS_00056339	pseudoChr10	93946784	93952522	+	XM_005898136.2	pseudoChr10	93924519	93946739	-	DOWNSTREAM	44	0.74002
TCONS_00059967	pseudoChr10	102658281	102659482	-	XM_005898179.2	pseudoChr10	102664111	102922193	-	DOWNSTREAM	4628	0.525933
TCONS_00059982	pseudoChr10	103887200	103892303	-	XM_005898201.2	pseudoChr10	103894624	103963602	-	DOWNSTREAM	2320	0.0723794
TCONS_00060057	pseudoChr10	107463173	107471389	-	XM_005898217.2	pseudoChr10	107439012	107462519	-	UPSTREAM	653	0.0900238
TCONS_00060057	pseudoChr10	107463173	107471389	-	XM_014478936.1	pseudoChr10	107440378	107462114	-	UPSTREAM	1058	0.588765
TCONS_00056955	pseudoChr10	117890890	117891431	+	XM_014478956.1	pseudoChr10	117898583	117903334	+	UPSTREAM	7151	0
TCONS_00057022	pseudoChr10	119216738	119223961	+	XM_014478962.1	pseudoChr10	119135298	119216474	-	DOWNSTREAM	263	0.343705
TCONS_00057052	pseudoChr10	119469351	119477136	+	XM_014478981.1	pseudoChr10	119453057	119468891	-	DOWNSTREAM	459	-0.156001
TCONS_00060422	pseudoChr10	119609191	119615553	-	XM_005898326.1	pseudoChr10	119596384	119609156	+	UPSTREAM	34	0.171282
TCONS_00057130	pseudoChr10	124243312	124245921	+	XM_005898333.1	pseudoChr10	123632807	124243178	+	DOWNSTREAM	133	0
TCONS_00057130	pseudoChr10	124243312	124245921	+	XM_005898335.2	pseudoChr10	123788014	124243163	+	DOWNSTREAM	148	0.0131111
TCONS_00060537	pseudoChr10	128583422	128587057	-	XM_005898393.2	pseudoChr10	128588374	128594948	-	DOWNSTREAM	1316	0.811404
TCONS_00060615	pseudoChr10	132794925	132799050	-	XM_005898422.1	pseudoChr10	132782262	132789984	+	UPSTREAM	4940	-0.148821
TCONS_00060615	pseudoChr10	132794925	132799050	-	XM_005898423.1	pseudoChr10	132801617	132805565	+	DOWNSTREAM	2566	0.186501
TCONS_00057419	pseudoChr10	132946504	132951186	+	XM_014479024.1	pseudoChr10	132937986	132943699	+	DOWNSTREAM	2804	-0.0812602
TCONS_00057419	pseudoChr10	132946504	132951186	+	XM_005898432.2	pseudoChr10	132951411	132952952	+	UPSTREAM	224	-0.209856
TCONS_00057419	pseudoChr10	132946504	132951186	+	XM_005898433.1	pseudoChr10	132954798	132959905	-	UPSTREAM	3611	-0.202041
TCONS_00057421	pseudoChr10	132946521	132951186	+	XM_014479024.1	pseudoChr10	132937986	132943699	+	DOWNSTREAM	2821	-0.300719
TCONS_00057421	pseudoChr10	132946521	132951186	+	XM_005898432.2	pseudoChr10	132951411	132952952	+	UPSTREAM	224	0.526972
TCONS_00057421	pseudoChr10	132946521	132951186	+	XM_005898433.1	pseudoChr10	132954798	132959905	-	UPSTREAM	3611	-0.0621141
TCONS_00060649	pseudoChr11	1527	3268	+	XM_014479032.1	pseudoChr11	7794	12220	-	UPSTREAM	4525	0.129811
TCONS_00063920	pseudoChr11	2608632	2611862	-	XM_005898454.1	pseudoChr11	2601496	2602083	+	UPSTREAM	6548	0
TCONS_00063935	pseudoChr11	3115311	3122752	-	XM_005898462.2	pseudoChr11	3124060	3147345	-	DOWNSTREAM	1307	0.296725
TCONS_00063962	pseudoChr11	5896054	5897823	-	XM_005898478.2	pseudoChr11	5725350	5892893	+	UPSTREAM	3160	0.338453
TCONS_00063962	pseudoChr11	5896054	5897823	-	XM_014479049.1	pseudoChr11	5755506	5892893	+	UPSTREAM	3160	-0.133317
TCONS_00061108	pseudoChr11	23847395	23847895	+	XM_005898584.2	pseudoChr11	23856119	23894890	-	UPSTREAM	8223	0.136611
TCONS_00064492	pseudoChr11	26416699	26424928	-	XM_005898589.2	pseudoChr11	26425034	26511363	+	DOWNSTREAM	105	0.519279
TCONS_00061115	pseudoChr11	26534941	26541682	+	XM_005898590.2	pseudoChr11	26523487	26534885	-	DOWNSTREAM	55	0.318656
TCONS_00061116	pseudoChr11	26535138	26541682	+	XM_005898590.2	pseudoChr11	26523487	26534885	-	DOWNSTREAM	252	-0.175581
TCONS_00064569	pseudoChr11	30625421	30626310	-	XM_005898636.2	pseudoChr11	30627273	30702688	+	DOWNSTREAM	962	0.0374625
TCONS_00064666	pseudoChr11	32863235	32865177	-	XM_005898677.2	pseudoChr11	32854085	32856231	+	UPSTREAM	7003	0.328636
TCONS_00064666	pseudoChr11	32863235	32865177	-	XM_005898678.2	pseudoChr11	32856443	32857442	-	UPSTREAM	5792	0.0277667
TCONS_00064666	pseudoChr11	32863235	32865177	-	XM_005898679.2	pseudoChr11	32873098	32875735	-	DOWNSTREAM	7920	-0.0897897
TCONS_00061298	pseudoChr11	33472216	33477002	+	XM_005898709.2	pseudoChr11	33447383	33472177	-	DOWNSTREAM	38	0.258592
TCONS_00064717	pseudoChr11	33497507	33499594	-	XM_005898710.1	pseudoChr11	33486621	33496667	-	UPSTREAM	839	0.139681
TCONS_00064717	pseudoChr11	33497507	33499594	-	XM_005898711.2	pseudoChr11	33500574	33507417	-	DOWNSTREAM	979	-0.120521
TCONS_00064717	pseudoChr11	33497507	33499594	-	XM_014479115.1	pseudoChr11	33500577	33507380	-	DOWNSTREAM	982	-0.175808
TCONS_00061426	pseudoChr11	36533495	36536930	+	XM_005898785.2	pseudoChr11	36525186	36533370	+	DOWNSTREAM	124	0.327042
TCONS_00061481	pseudoChr11	37753902	37756229	+	XM_014479126.1	pseudoChr11	37705717	37746481	+	DOWNSTREAM	7420	0.186596
TCONS_00061482	pseudoChr11	37753920	37756229	+	XM_014479126.1	pseudoChr11	37705717	37746481	+	DOWNSTREAM	7438	0.279216
TCONS_00064962	pseudoChr11	40721221	40729505	-	XM_005898835.1	pseudoChr11	40729513	40829563	+	DOWNSTREAM	7	0.941447
TCONS_00064994	pseudoChr11	41694278	41695768	-	XM_005898849.2	pseudoChr11	41696989	41801920	+	DOWNSTREAM	1220	-0.169231
TCONS_00065154	pseudoChr11	46022804	46028486	-	XM_005898889.1	pseudoChr11	46029130	46196475	-	DOWNSTREAM	643	0.626033
TCONS_00061727	pseudoChr11	49669752	49676391	+	XM_005898961.2	pseudoChr11	49663902	49669354	+	DOWNSTREAM	397	-0.241067
TCONS_00061727	pseudoChr11	49669752	49676391	+	XM_005898922.2	pseudoChr11	49677511	49692385	+	UPSTREAM	1119	0.468938
TCONS_00061727	pseudoChr11	49669752	49676391	+	XM_014479186.1	pseudoChr11	49677799	49692385	+	UPSTREAM	1407	0.234782
TCONS_00061779	pseudoChr11	53223853	53226066	+	XM_005898969.1	pseudoChr11	53121280	53216755	+	DOWNSTREAM	7097	0.406601
TCONS_00065558	pseudoChr11	55745260	55752531	-	XM_005899006.2	pseudoChr11	55754236	55770858	+	DOWNSTREAM	1704	0.760147
TCONS_00062385	pseudoChr11	75797168	75797795	+	XM_005899187.2	pseudoChr11	75778875	75792866	-	DOWNSTREAM	4301	0.82492
TCONS_00062385	pseudoChr11	75797168	75797795	+	XM_005899188.1	pseudoChr11	75793730	75795852	+	DOWNSTREAM	1315	0.337522
TCONS_00062385	pseudoChr11	75797168	75797795	+	XM_014479254.1	pseudoChr11	75798274	75806726	+	UPSTREAM	478	0.696837
TCONS_00062400	pseudoChr11	75894644	75896872	+	XM_005899196.2	pseudoChr11	75882503	75889713	-	DOWNSTREAM	4930	0.418167
TCONS_00062400	pseudoChr11	75894644	75896872	+	XM_014479264.1	pseudoChr11	75890451	75894188	-	DOWNSTREAM	455	0.365988
TCONS_00062400	pseudoChr11	75894644	75896872	+	XM_005899199.1	pseudoChr11	75902739	75905244	-	UPSTREAM	5866	0.00390044
TCONS_00062419	pseudoChr11	76177237	76178628	+	XM_005899208.2	pseudoChr11	76178733	76214933	+	UPSTREAM	104	-0.265873
TCONS_00066048	pseudoChr11	76550422	76555373	-	XM_005899231.2	pseudoChr11	76555602	76582569	+	DOWNSTREAM	228	0.777254
TCONS_00066048	pseudoChr11	76550422	76555373	-	XM_005899230.1	pseudoChr11	76557723	76582569	+	DOWNSTREAM	2349	-0.112454
TCONS_00066048	pseudoChr11	76550422	76555373	-	XM_014479258.1	pseudoChr11	76558312	76582569	+	DOWNSTREAM	2938	0.64389
TCONS_00062485	pseudoChr11	77683638	77685643	+	XM_005899247.2	pseudoChr11	77649332	77676610	+	DOWNSTREAM	7027	0.35041
TCONS_00066499	pseudoChr11	89200818	89202742	-	XM_005899321.1	pseudoChr11	89185822	89197528	-	UPSTREAM	3289	0.669275
TCONS_00066505	pseudoChr11	89321055	89321985	-	XM_014479296.1	pseudoChr11	89264256	89320201	-	UPSTREAM	853	-0.244199
TCONS_00066547	pseudoChr11	90597443	90598392	-	XM_014479302.1	pseudoChr11	90594793	90597438	+	UPSTREAM	4	-0.138582
TCONS_00066678	pseudoChr11	96619555	96620213	-	XM_005899382.1	pseudoChr11	96503970	96614130	-	UPSTREAM	5424	-0.00320684
TCONS_00066821	pseudoChr11	100812165	100813072	-	XM_014479330.1	pseudoChr11	100801503	100810404	+	UPSTREAM	1760	-0.454848
TCONS_00066821	pseudoChr11	100812165	100813072	-	XM_005899427.2	pseudoChr11	100816967	100830780	+	DOWNSTREAM	3894	0.543627
TCONS_00063310	pseudoChr11	105428532	105429935	+	XM_014479346.1	pseudoChr11	105424888	105427793	+	DOWNSTREAM	738	0.896481
TCONS_00063310	pseudoChr11	105428532	105429935	+	XM_005899459.1	pseudoChr11	105424989	105428463	+	DOWNSTREAM	68	0.738012
TCONS_00063360	pseudoChr11	108192320	108193312	+	XM_005899481.1	pseudoChr11	108193475	108225147	+	UPSTREAM	162	0.894505
TCONS_00066994	pseudoChr11	110425863	110431002	-	XM_005899504.2	pseudoChr11	110431534	110433989	+	DOWNSTREAM	531	-0.351285
TCONS_00063415	pseudoChr11	114046694	114055283	+	XM_005899508.2	pseudoChr11	114005989	114046539	+	DOWNSTREAM	154	0.906034
TCONS_00067071	pseudoChr11	116244409	116248070	-	XM_005899539.2	pseudoChr11	116248407	116257369	+	DOWNSTREAM	336	0.442721
TCONS_00067071	pseudoChr11	116244409	116248070	-	XM_014479362.1	pseudoChr11	116248612	116257369	+	DOWNSTREAM	541	0.16798
TCONS_00067076	pseudoChr11	116403316	116405165	-	XM_005899541.2	pseudoChr11	116387778	116397733	+	UPSTREAM	5582	0.538889
TCONS_00067393	pseudoChr11	131884246	131886434	-	XM_014479396.1	pseudoChr11	131887621	131905169	-	DOWNSTREAM	1186	0.60308
TCONS_00070673	pseudoChr12	542970	545175	-	XM_005899677.2	pseudoChr12	537428	541489	+	UPSTREAM	1480	0.00725735
TCONS_00067594	pseudoChr12	6336101	6341637	+	XM_014479410.1	pseudoChr12	6341699	6345656	+	UPSTREAM	61	-0.0832855
TCONS_00070890	pseudoChr12	15826224	15833811	-	XM_014479416.1	pseudoChr12	15834259	15880451	+	DOWNSTREAM	447	0.681525
TCONS_00071052	pseudoChr12	24116226	24117492	-	XM_005899824.2	pseudoChr12	24104938	24116144	-	UPSTREAM	81	0.575821
TCONS_00067943	pseudoChr12	29529261	29531242	+	XM_005899855.2	pseudoChr12	29522171	29524281	-	DOWNSTREAM	4979	0.418081
TCONS_00067952	pseudoChr12	30422700	30425517	+	XM_005899851.1	pseudoChr12	30409688	30422600	-	DOWNSTREAM	99	0.201061
TCONS_00067952	pseudoChr12	30422700	30425517	+	XM_005899850.2	pseudoChr12	30409763	30422145	-	DOWNSTREAM	554	-0.246786
TCONS_00068214	pseudoChr12	37690797	37697069	+	XM_005899940.2	pseudoChr12	37641037	37687583	+	DOWNSTREAM	3213	-0.233397
TCONS_00071221	pseudoChr12	38476473	38480267	-	XM_014479477.1	pseudoChr12	38482042	38484457	+	DOWNSTREAM	1774	0.569429
TCONS_00068243	pseudoChr12	38616946	38617911	+	XM_005899954.2	pseudoChr12	38618077	38671701	+	UPSTREAM	165	0.674435
TCONS_00068513	pseudoChr12	54697883	54699392	+	XM_005900081.2	pseudoChr12	54686088	54697369	+	DOWNSTREAM	513	0.523771
TCONS_00068513	pseudoChr12	54697883	54699392	+	XM_005900082.2	pseudoChr12	54699484	54715114	+	UPSTREAM	91	0.469027
TCONS_00068526	pseudoChr12	54842492	54852154	+	XM_014479538.1	pseudoChr12	54852332	54855663	+	UPSTREAM	177	-0.493371
TCONS_00068559	pseudoChr12	55607286	55608941	+	XM_005900107.2	pseudoChr12	55617265	55620105	+	UPSTREAM	8323	-0.183228
TCONS_00072070	pseudoChr12	60282507	60283220	-	XM_005900187.2	pseudoChr12	60270520	60282223	-	UPSTREAM	283	0.000102764
TCONS_00072150	pseudoChr12	63145483	63148471	-	XM_014479601.1	pseudoChr12	63118930	63139955	-	UPSTREAM	5527	0.188488
TCONS_00072150	pseudoChr12	63145483	63148471	-	XM_014479602.1	pseudoChr12	63149783	63158266	+	DOWNSTREAM	1311	-0.0777121
TCONS_00072156	pseudoChr12	63170328	63171756	-	XM_014479603.1	pseudoChr12	63159265	63163256	-	UPSTREAM	7071	-0.128907
TCONS_00072168	pseudoChr12	63301668	63302659	-	XM_005911691.2	pseudoChr12	63296178	63299527	-	UPSTREAM	2140	0.583562
TCONS_00072168	pseudoChr12	63301668	63302659	-	XM_005900274.2	pseudoChr12	63306926	63348018	-	DOWNSTREAM	4266	0.212715
TCONS_00068956	pseudoChr12	63597430	63604313	+	XM_005900276.2	pseudoChr12	63574141	63595491	+	DOWNSTREAM	1938	0.634679
TCONS_00068956	pseudoChr12	63597430	63604313	+	XM_014479609.1	pseudoChr12	63575019	63595491	+	DOWNSTREAM	1938	0.189166
TCONS_00068956	pseudoChr12	63597430	63604313	+	XM_005900277.2	pseudoChr12	63585911	63595491	+	DOWNSTREAM	1938	-0.223498
TCONS_00068956	pseudoChr12	63597430	63604313	+	XM_005900279.2	pseudoChr12	63605185	63608716	+	UPSTREAM	871	-0.17881
TCONS_00068988	pseudoChr12	64399452	64403241	+	XM_005900284.2	pseudoChr12	64158879	64394603	+	DOWNSTREAM	4848	0.63782
TCONS_00068988	pseudoChr12	64399452	64403241	+	XM_005900283.2	pseudoChr12	64185514	64399013	+	DOWNSTREAM	438	-0.248701
TCONS_00068988	pseudoChr12	64399452	64403241	+	XM_005900285.2	pseudoChr12	64344294	64394603	+	DOWNSTREAM	4848	0.116091
TCONS_00069056	pseudoChr12	65944852	65947626	+	XM_005900304.1	pseudoChr12	65949979	65957514	+	UPSTREAM	2352	0.324178
TCONS_00069248	pseudoChr12	70219573	70224687	+	XM_005900384.2	pseudoChr12	70200816	70219304	-	DOWNSTREAM	268	0.288248
TCONS_00072502	pseudoChr12	71853646	71858119	-	XM_005900415.1	pseudoChr12	71862168	72084142	-	DOWNSTREAM	4048	0.678031
TCONS_00072714	pseudoChr12	86239268	86240112	-	XM_014479692.1	pseudoChr12	86243793	86278898	-	DOWNSTREAM	3680	-0.0235975
TCONS_00069654	pseudoChr12	89600985	89603806	+	XM_014479705.1	pseudoChr12	89606163	89864884	-	UPSTREAM	2356	0.244599
TCONS_00072886	pseudoChr12	92089765	92090677	-	XM_005900629.2	pseudoChr12	92082797	92088302	-	UPSTREAM	1462	0.194791
TCONS_00073127	pseudoChr12	98012837	98017827	-	XM_005900704.2	pseudoChr12	98018129	98029293	-	DOWNSTREAM	301	0.1344
TCONS_00073138	pseudoChr12	98185551	98190204	-	XM_005900709.2	pseudoChr12	98190743	98223424	-	DOWNSTREAM	538	0.635309
TCONS_00073377	pseudoChr12	108450714	108451317	-	XM_005900811.2	pseudoChr12	108453217	108495758	-	DOWNSTREAM	1899	0.0384914
TCONS_00070348	pseudoChr12	120013220	120014626	+	XM_005911753.2	pseudoChr12	119993298	120011880	+	DOWNSTREAM	1339	-0.259789
TCONS_00070348	pseudoChr12	120013220	120014626	+	XM_005900938.2	pseudoChr12	120015053	120047330	+	UPSTREAM	426	-0.097471
TCONS_00070386	pseudoChr12	121001358	121005993	+	XM_005900962.2	pseudoChr12	121009304	121021111	-	UPSTREAM	3310	0.0990242
TCONS_00070387	pseudoChr12	121001391	121005993	+	XM_005900962.2	pseudoChr12	121009304	121021111	-	UPSTREAM	3310	0.265603
TCONS_00070389	pseudoChr12	121001447	121005993	+	XM_005900962.2	pseudoChr12	121009304	121021111	-	UPSTREAM	3310	0.253336
TCONS_00073823	pseudoChr12	121916879	121920323	-	XM_014479867.1	pseudoChr12	121909084	121915500	-	UPSTREAM	1378	0.170311
TCONS_00073823	pseudoChr12	121916879	121920323	-	XM_005900986.2	pseudoChr12	121909239	121915564	-	UPSTREAM	1314	0.266481
TCONS_00073823	pseudoChr12	121916879	121920323	-	XM_014479866.1	pseudoChr12	121909248	121915500	-	UPSTREAM	1378	0.273667
TCONS_00073823	pseudoChr12	121916879	121920323	-	XM_005900996.1	pseudoChr12	121921433	121929410	+	DOWNSTREAM	1109	0.18467
TCONS_00073876	pseudoChr12	123275331	123277709	-	XM_005901009.2	pseudoChr12	123277763	123309330	+	DOWNSTREAM	53	0.0534856
TCONS_00073902	pseudoChr12	123509171	123512812	-	XM_005901026.1	pseudoChr12	123489009	123503068	+	UPSTREAM	6102	0
TCONS_00073906	pseudoChr12	123794692	123797805	-	XM_014479872.1	pseudoChr12	123804392	123807345	-	DOWNSTREAM	6586	0.35894
TCONS_00074004	pseudoChr12	128935955	128936889	-	XM_014479887.1	pseudoChr12	128920312	128928147	-	UPSTREAM	7807	0.023447
TCONS_00074032	pseudoChr12	129577842	129587190	-	XM_005901070.1	pseudoChr12	129587542	129997982	-	DOWNSTREAM	351	0.569642
TCONS_00074136	pseudoChr13	3006503	3007501	+	XM_005901114.2	pseudoChr13	2996203	3006400	-	DOWNSTREAM	102	0.145185
TCONS_00074137	pseudoChr13	3006537	3007501	+	XM_005901114.2	pseudoChr13	2996203	3006400	-	DOWNSTREAM	136	-0.484806
TCONS_00074138	pseudoChr13	3006559	3007501	+	XM_005901114.2	pseudoChr13	2996203	3006400	-	DOWNSTREAM	158	-0.207416
TCONS_00077250	pseudoChr13	5789849	5792181	-	XM_005901125.1	pseudoChr13	5775686	5784898	+	UPSTREAM	4950	-0.535122
TCONS_00074154	pseudoChr13	5922206	5929018	+	XM_005901130.2	pseudoChr13	5869318	5922170	-	DOWNSTREAM	35	0.0730434
TCONS_00077279	pseudoChr13	6474628	6479076	-	XM_005901143.2	pseudoChr13	6448149	6469832	-	UPSTREAM	4795	-0.323578
TCONS_00077597	pseudoChr13	18203404	18205977	-	XM_005901248.1	pseudoChr13	18210375	18390333	-	DOWNSTREAM	4397	0.0644455
TCONS_00077826	pseudoChr13	26131484	26135212	-	XM_014479967.1	pseudoChr13	26112256	26125580	-	UPSTREAM	5903	0.167655
TCONS_00077826	pseudoChr13	26131484	26135212	-	XM_005911907.1	pseudoChr13	26129696	26131342	-	UPSTREAM	141	0.442884
TCONS_00077826	pseudoChr13	26131484	26135212	-	XM_005901312.1	pseudoChr13	26135312	26147141	+	DOWNSTREAM	99	0.754271
TCONS_00077842	pseudoChr13	26405409	26407074	-	XM_005901317.1	pseudoChr13	26385792	26405235	-	UPSTREAM	173	-0.152336
TCONS_00074667	pseudoChr13	26435670	26438671	+	XM_014479973.1	pseudoChr13	26441167	26560904	-	UPSTREAM	2495	-0.399414
TCONS_00077980	pseudoChr13	32955748	32960283	-	XM_005901364.2	pseudoChr13	32960548	32988809	+	DOWNSTREAM	264	0.186609
TCONS_00074879	pseudoChr13	39235326	39238025	+	XM_005901408.2	pseudoChr13	39238883	39278657	-	UPSTREAM	857	-0.241225
TCONS_00074963	pseudoChr13	44659887	44660693	+	XM_005901438.2	pseudoChr13	44403455	44658178	+	DOWNSTREAM	1708	-0.0813196
TCONS_00074963	pseudoChr13	44659887	44660693	+	XM_005901439.1	pseudoChr13	44600707	44658050	+	DOWNSTREAM	1836	-0.199044
TCONS_00074964	pseudoChr13	44659934	44660693	+	XM_005901438.2	pseudoChr13	44403455	44658178	+	DOWNSTREAM	1755	0.00134859
TCONS_00074964	pseudoChr13	44659934	44660693	+	XM_005901439.1	pseudoChr13	44600707	44658050	+	DOWNSTREAM	1883	0.112433
TCONS_00075018	pseudoChr13	46703799	46707108	+	XM_005901460.2	pseudoChr13	46626620	46702381	+	DOWNSTREAM	1417	0.540325
TCONS_00075018	pseudoChr13	46703799	46707108	+	XM_005901461.2	pseudoChr13	46630050	46702381	+	DOWNSTREAM	1417	0.276489
TCONS_00078432	pseudoChr13	47457693	47462200	-	XM_005901480.2	pseudoChr13	47447584	47455479	+	UPSTREAM	2213	0.288166
TCONS_00078432	pseudoChr13	47457693	47462200	-	XM_005901494.2	pseudoChr13	47464343	47473401	+	DOWNSTREAM	2142	-0.165412
TCONS_00075063	pseudoChr13	47833151	47836505	+	XM_005901482.2	pseudoChr13	47824601	47831910	-	DOWNSTREAM	1240	0.672447
TCONS_00075063	pseudoChr13	47833151	47836505	+	XM_014480025.1	pseudoChr13	47836605	47863344	-	UPSTREAM	99	-0.0149009
TCONS_00075064	pseudoChr13	47833198	47836505	+	XM_005901482.2	pseudoChr13	47824601	47831910	-	DOWNSTREAM	1287	0.16716
TCONS_00075064	pseudoChr13	47833198	47836505	+	XM_014480025.1	pseudoChr13	47836605	47863344	-	UPSTREAM	99	-0.307568
TCONS_00075065	pseudoChr13	47833222	47835519	+	XM_005901482.2	pseudoChr13	47824601	47831910	-	DOWNSTREAM	1311	0.610638
TCONS_00075065	pseudoChr13	47833222	47835519	+	XM_014480025.1	pseudoChr13	47836605	47863344	-	UPSTREAM	1085	-0.0709764
TCONS_00075235	pseudoChr13	51416783	51421024	+	XM_005901551.1	pseudoChr13	51422607	51449262	+	UPSTREAM	1582	0.518308
TCONS_00075466	pseudoChr13	56373135	56374107	+	XM_005901596.2	pseudoChr13	56363787	56372312	-	DOWNSTREAM	822	0.465188
TCONS_00075466	pseudoChr13	56373135	56374107	+	XM_005901589.2	pseudoChr13	56376897	56378317	+	UPSTREAM	2789	0.450622
TCONS_00075466	pseudoChr13	56373135	56374107	+	XM_005901590.2	pseudoChr13	56382185	56383464	+	UPSTREAM	8077	-0.0101581
TCONS_00078655	pseudoChr13	58504322	58507808	-	XM_005901602.2	pseudoChr13	58508317	58527685	-	DOWNSTREAM	508	0.673752
TCONS_00078935	pseudoChr13	65984680	65985314	-	XM_014480104.1	pseudoChr13	65985604	66008768	+	DOWNSTREAM	289	-0.242
TCONS_00078935	pseudoChr13	65984680	65985314	-	XM_014480105.1	pseudoChr13	65985628	66008768	+	DOWNSTREAM	313	0.00482562
TCONS_00078946	pseudoChr13	66073622	66075977	-	XM_005901664.1	pseudoChr13	66065376	66068478	+	UPSTREAM	5143	-0.134145
TCONS_00078946	pseudoChr13	66073622	66075977	-	XM_014480096.1	pseudoChr13	66068490	66071363	-	UPSTREAM	2258	-0.115847
TCONS_00078946	pseudoChr13	66073622	66075977	-	XM_014480093.1	pseudoChr13	66076461	66089353	+	DOWNSTREAM	483	0.0541097
TCONS_00075649	pseudoChr13	66235068	66241290	+	XM_005901677.1	pseudoChr13	66226179	66232963	-	DOWNSTREAM	2104	0.588558
TCONS_00075649	pseudoChr13	66235068	66241290	+	XM_014480099.1	pseudoChr13	66244075	66246853	-	UPSTREAM	2784	0.189358
TCONS_00078988	pseudoChr13	66690922	66697239	-	XM_005901703.2	pseudoChr13	66699610	66712868	+	DOWNSTREAM	2370	0.778011
TCONS_00075683	pseudoChr13	66722712	66727609	+	XM_005901704.2	pseudoChr13	66713771	66719912	-	DOWNSTREAM	2799	0.0282642
TCONS_00075683	pseudoChr13	66722712	66727609	+	XM_005901705.1	pseudoChr13	66730966	66748742	+	UPSTREAM	3356	0.660226
TCONS_00075683	pseudoChr13	66722712	66727609	+	XM_005901706.2	pseudoChr13	66730969	66746753	+	UPSTREAM	3359	0.0386247
TCONS_00075726	pseudoChr13	67186718	67191156	+	XM_005901732.1	pseudoChr13	67135360	67186614	-	DOWNSTREAM	103	-0.149732
TCONS_00075739	pseudoChr13	67592729	67593914	+	XM_005901746.2	pseudoChr13	67579054	67592563	-	DOWNSTREAM	165	0.687771
TCONS_00075739	pseudoChr13	67592729	67593914	+	XM_014480120.1	pseudoChr13	67595331	67597916	+	UPSTREAM	1416	-0.0214173
TCONS_00075739	pseudoChr13	67592729	67593914	+	XM_005901748.1	pseudoChr13	67595751	67597943	+	UPSTREAM	1836	0
TCONS_00075739	pseudoChr13	67592729	67593914	+	XM_014480117.1	pseudoChr13	67598357	67607118	-	UPSTREAM	4442	-0.279427
TCONS_00079107	pseudoChr13	71499366	71506419	-	XM_014480136.1	pseudoChr13	71506937	71511365	-	DOWNSTREAM	517	0.417675
TCONS_00079290	pseudoChr13	77031527	77034158	-	XM_005901818.1	pseudoChr13	77021331	77030289	-	UPSTREAM	1237	-0.00917072
TCONS_00079303	pseudoChr13	77237576	77242181	-	XM_014480145.1	pseudoChr13	77156800	77237511	-	UPSTREAM	64	0.324692
TCONS_00079455	pseudoChr13	82433869	82440310	-	XM_005901905.1	pseudoChr13	82420391	82431745	+	UPSTREAM	2123	0
TCONS_00079455	pseudoChr13	82433869	82440310	-	XM_005901906.1	pseudoChr13	82440373	82480860	+	DOWNSTREAM	62	-0.206582
TCONS_00079494	pseudoChr13	84151818	84153865	-	XM_005901918.2	pseudoChr13	84156778	84171674	+	DOWNSTREAM	2912	0
TCONS_00076194	pseudoChr13	85075625	85077431	+	XM_005901929.2	pseudoChr13	85077705	85081491	+	UPSTREAM	273	0.278558
TCONS_00076194	pseudoChr13	85075625	85077431	+	XM_014480186.1	pseudoChr13	85077788	85081326	+	UPSTREAM	356	0.43385
TCONS_00076255	pseudoChr13	88375917	88379096	+	XM_005901964.2	pseudoChr13	88352695	88375782	-	DOWNSTREAM	134	0.560645
TCONS_00076255	pseudoChr13	88375917	88379096	+	XM_014480196.1	pseudoChr13	88379136	88401835	-	UPSTREAM	39	0.389509
TCONS_00080034	pseudoChr13	109336493	109338301	-	XM_005902085.1	pseudoChr13	109328133	109335250	+	UPSTREAM	1242	-0.0838845
TCONS_00080034	pseudoChr13	109336493	109338301	-	XM_005902086.1	pseudoChr13	109330766	109335250	+	UPSTREAM	1242	0
TCONS_00080034	pseudoChr13	109336493	109338301	-	XM_014480244.1	pseudoChr13	109338883	109343389	-	DOWNSTREAM	581	0.290491
TCONS_00080034	pseudoChr13	109336493	109338301	-	XM_005902089.2	pseudoChr13	109344007	109370566	+	DOWNSTREAM	5705	0.534181
TCONS_00076782	pseudoChr13	109607519	109611054	+	XM_005902100.1	pseudoChr13	109602039	109607142	-	DOWNSTREAM	376	0.170431
TCONS_00076782	pseudoChr13	109607519	109611054	+	XM_005902101.2	pseudoChr13	109616963	109619306	-	UPSTREAM	5908	0.0755309
TCONS_00076783	pseudoChr13	109607732	109611054	+	XM_005902100.1	pseudoChr13	109602039	109607142	-	DOWNSTREAM	589	-0.201485
TCONS_00076783	pseudoChr13	109607732	109611054	+	XM_005902101.2	pseudoChr13	109616963	109619306	-	UPSTREAM	5908	0.110803
TCONS_00076784	pseudoChr13	109614281	109616068	+	XM_005902100.1	pseudoChr13	109602039	109607142	-	DOWNSTREAM	7138	-0.383138
TCONS_00076784	pseudoChr13	109614281	109616068	+	XM_005902101.2	pseudoChr13	109616963	109619306	-	UPSTREAM	894	0.144103
TCONS_00080358	pseudoChr13	116848807	116850579	-	XM_005902205.1	pseudoChr13	116850666	117234063	+	DOWNSTREAM	86	-0.331077
TCONS_00077037	pseudoChr13	122182564	122186437	+	XM_005902242.2	pseudoChr13	122187135	122593006	+	UPSTREAM	697	0.663819
TCONS_00077037	pseudoChr13	122182564	122186437	+	XM_014480280.1	pseudoChr13	122187339	122593006	+	UPSTREAM	901	0
TCONS_00077078	pseudoChr13	127654862	127658518	+	XM_014480281.1	pseudoChr13	127638071	127649946	-	DOWNSTREAM	4915	0.0597289
TCONS_00080657	pseudoChr14	1069154	1072791	+	XM_005902310.1	pseudoChr14	1073110	1168493	+	UPSTREAM	318	-0.222807
TCONS_00080845	pseudoChr14	11792385	11794464	+	XM_005902416.1	pseudoChr14	11757883	11790868	+	DOWNSTREAM	1516	0.198814
TCONS_00084335	pseudoChr14	11859628	11863221	-	XM_014480337.1	pseudoChr14	11863793	11866950	+	DOWNSTREAM	571	-0.231819
TCONS_00084335	pseudoChr14	11859628	11863221	-	XM_005902419.2	pseudoChr14	11868025	11870722	+	DOWNSTREAM	4803	-0.0874159
TCONS_00084335	pseudoChr14	11859628	11863221	-	XM_014480342.1	pseudoChr14	11868041	11870722	+	DOWNSTREAM	4819	0.00164817
TCONS_00084335	pseudoChr14	11859628	11863221	-	XM_014480344.1	pseudoChr14	11868042	11870722	+	DOWNSTREAM	4820	0.0320245
TCONS_00084335	pseudoChr14	11859628	11863221	-	XM_014480343.1	pseudoChr14	11868127	11870722	+	DOWNSTREAM	4905	0.21995
TCONS_00084349	pseudoChr14	11938411	11947549	-	XM_014480340.1	pseudoChr14	11947779	11957870	+	DOWNSTREAM	229	0.0708841
TCONS_00084367	pseudoChr14	12138060	12139182	-	XM_005902431.2	pseudoChr14	12131980	12133994	+	UPSTREAM	4065	0.323036
TCONS_00084367	pseudoChr14	12138060	12139182	-	XM_014480345.1	pseudoChr14	12144681	12146853	-	DOWNSTREAM	5498	0.311896
TCONS_00084367	pseudoChr14	12138060	12139182	-	XM_014480346.1	pseudoChr14	12146529	12148754	-	DOWNSTREAM	7346	-0.219052
TCONS_00084378	pseudoChr14	12152801	12157082	-	XM_014480346.1	pseudoChr14	12146529	12148754	-	UPSTREAM	4046	-0.328612
TCONS_00084490	pseudoChr14	16765818	16767105	-	XM_005902485.2	pseudoChr14	16775612	16832787	+	DOWNSTREAM	8506	0.267524
TCONS_00081375	pseudoChr14	37995135	37998338	+	XM_005902624.1	pseudoChr14	37956125	37993768	+	DOWNSTREAM	1366	0.194242
TCONS_00081375	pseudoChr14	37995135	37998338	+	XM_005902625.2	pseudoChr14	37999077	38038698	-	UPSTREAM	738	0.15462
TCONS_00081377	pseudoChr14	38100520	38109281	+	XM_005902627.2	pseudoChr14	38086826	38099836	-	DOWNSTREAM	683	0.602658
TCONS_00081541	pseudoChr14	43859292	43859847	+	XM_005902700.2	pseudoChr14	43860644	44031282	+	UPSTREAM	796	0.394429
TCONS_00085268	pseudoChr14	52074831	52079300	-	XM_005902769.2	pseudoChr14	52081027	52093716	+	DOWNSTREAM	1726	0.49928
TCONS_00081713	pseudoChr14	52782646	52787237	+	XM_005902783.2	pseudoChr14	52788980	52836672	+	UPSTREAM	1742	-0.113669
TCONS_00081996	pseudoChr14	61762739	61766609	+	XM_014480479.1	pseudoChr14	61719657	61758869	-	DOWNSTREAM	3869	0.635893
TCONS_00082000	pseudoChr14	61799965	61800481	+	XM_005902851.2	pseudoChr14	61776920	61791626	+	DOWNSTREAM	8338	-0.0537802
TCONS_00082050	pseudoChr14	63268734	63269869	+	XM_014480494.1	pseudoChr14	63243164	63263341	-	DOWNSTREAM	5392	-0.171026
TCONS_00082050	pseudoChr14	63268734	63269869	+	XM_005902854.1	pseudoChr14	63270187	63298942	+	UPSTREAM	317	-0.118584
TCONS_00085660	pseudoChr14	66176633	66182707	-	XM_005902881.2	pseudoChr14	66182927	66185556	-	DOWNSTREAM	219	0.873255
TCONS_00082228	pseudoChr14	69347600	69348888	+	XM_014480510.1	pseudoChr14	69302524	69343085	-	DOWNSTREAM	4514	-0.489412
TCONS_00082228	pseudoChr14	69347600	69348888	+	XM_014480511.1	pseudoChr14	69350563	69365910	-	UPSTREAM	1674	-0.189518
TCONS_00082263	pseudoChr14	70059316	70061314	+	XM_014480520.1	pseudoChr14	70063541	70077620	+	UPSTREAM	2226	0.0124802
TCONS_00082285	pseudoChr14	70554770	70556478	+	XM_005902937.2	pseudoChr14	70464901	70554475	+	DOWNSTREAM	294	-0.0746159
TCONS_00082285	pseudoChr14	70554770	70556478	+	XM_005902950.1	pseudoChr14	70560803	70595694	-	UPSTREAM	4324	0.282795
TCONS_00082310	pseudoChr14	71103128	71105391	+	XM_005902957.2	pseudoChr14	71093421	71101885	-	DOWNSTREAM	1242	-0.0254577
TCONS_00082382	pseudoChr14	71905652	71908003	+	XM_014480529.1	pseudoChr14	71908757	71950479	+	UPSTREAM	753	-0.122818
TCONS_00086006	pseudoChr14	77656556	77658442	-	XM_005903049.2	pseudoChr14	77644148	77653564	+	UPSTREAM	2991	0.173323
TCONS_00086006	pseudoChr14	77656556	77658442	-	XM_005903048.2	pseudoChr14	77645818	77653564	+	UPSTREAM	2991	0.104271
TCONS_00086006	pseudoChr14	77656556	77658442	-	XM_005903050.2	pseudoChr14	77653637	77654345	-	UPSTREAM	2210	-0.172073
TCONS_00086322	pseudoChr14	83406121	83410370	-	XM_005903137.1	pseudoChr14	83411553	83443965	+	DOWNSTREAM	1182	-0.0628515
TCONS_00082766	pseudoChr14	90315062	90318894	+	XM_005903181.1	pseudoChr14	90324269	90347721	+	UPSTREAM	5374	-0.188535
TCONS_00082806	pseudoChr14	91236638	91237033	+	XM_005903204.2	pseudoChr14	91240688	91338908	+	UPSTREAM	3654	0.203916
TCONS_00082859	pseudoChr14	93830591	93840080	+	XM_005903228.2	pseudoChr14	93825382	93830339	+	DOWNSTREAM	251	0.348551
TCONS_00086588	pseudoChr14	96000240	96003058	-	XM_005903247.2	pseudoChr14	96010039	96024507	+	DOWNSTREAM	6980	-0.140101
TCONS_00082940	pseudoChr14	97134079	97136257	+	XM_014480618.1	pseudoChr14	97143733	97145109	-	UPSTREAM	7475	0
TCONS_00086620	pseudoChr14	97271419	97275528	-	XM_005903257.2	pseudoChr14	97258068	97269209	-	UPSTREAM	2209	0.519077
TCONS_00086620	pseudoChr14	97271419	97275528	-	XM_005903258.2	pseudoChr14	97258074	97269188	-	UPSTREAM	2230	0
TCONS_00086654	pseudoChr14	97608513	97610756	-	XM_005903279.2	pseudoChr14	97611344	97614760	+	DOWNSTREAM	587	0.394974
TCONS_00082999	pseudoChr14	97637334	97640021	+	XM_005903266.2	pseudoChr14	97628260	97636004	+	DOWNSTREAM	1329	0.44917
TCONS_00082999	pseudoChr14	97637334	97640021	+	XM_005903267.2	pseudoChr14	97628291	97635989	+	DOWNSTREAM	1344	0
TCONS_00082999	pseudoChr14	97637334	97640021	+	XM_005903268.2	pseudoChr14	97640784	97642244	-	UPSTREAM	762	0.256931
TCONS_00083248	pseudoChr14	109012123	109015363	+	XM_005903338.2	pseudoChr14	109002693	109012030	-	DOWNSTREAM	92	0.195313
TCONS_00083252	pseudoChr14	109016387	109019455	+	XM_005903338.2	pseudoChr14	109002693	109012030	-	DOWNSTREAM	4356	0.192029
TCONS_00083252	pseudoChr14	109016387	109019455	+	XM_005903347.1	pseudoChr14	109024010	109054420	+	UPSTREAM	4554	-0.203151
TCONS_00083523	pseudoChr14	114974772	114977409	+	XM_005903459.2	pseudoChr14	114953730	114973487	-	DOWNSTREAM	1284	-0.173226
TCONS_00087231	pseudoChr14	117207328	117209286	-	XM_014480725.1	pseudoChr14	117185245	117200660	-	UPSTREAM	6667	-0.325275
TCONS_00087248	pseudoChr14	117358038	117359768	-	XM_005903513.2	pseudoChr14	117362367	117367821	+	DOWNSTREAM	2598	-0.204668
TCONS_00087309	pseudoChr14	118247744	118249355	-	XM_005903524.2	pseudoChr14	118250831	118259356	+	DOWNSTREAM	1475	-0.0391646
TCONS_00087309	pseudoChr14	118247744	118249355	-	XM_005903523.1	pseudoChr14	118250838	118259356	+	DOWNSTREAM	1482	0.179592
TCONS_00083673	pseudoChr14	118452587	118454460	+	XM_005903576.2	pseudoChr14	118454541	118488646	-	UPSTREAM	80	-0.148352
TCONS_00083709	pseudoChr14	118981863	118988512	+	XM_014480741.1	pseudoChr14	118971067	118978800	+	DOWNSTREAM	3062	0.0615121
TCONS_00083896	pseudoChr14	128919031	128922089	+	XM_005903656.2	pseudoChr14	128880642	128912948	+	DOWNSTREAM	6082	0.159806
TCONS_00083896	pseudoChr14	128919031	128922089	+	XM_005903655.2	pseudoChr14	128880804	128912948	+	DOWNSTREAM	6082	0.365215
TCONS_00087657	pseudoChr14	128925587	128928681	-	XM_005903658.1	pseudoChr14	128930127	128933189	-	DOWNSTREAM	1445	0.091799
TCONS_00083957	pseudoChr14	131537764	131540519	+	XM_005903673.1	pseudoChr14	131469790	131537468	-	DOWNSTREAM	295	0.222194
TCONS_00083957	pseudoChr14	131537764	131540519	+	XM_005903674.2	pseudoChr14	131540761	131549745	-	UPSTREAM	241	0
TCONS_00083957	pseudoChr14	131537764	131540519	+	XM_014480785.1	pseudoChr14	131540765	131547445	-	UPSTREAM	245	0.0380205
TCONS_00083957	pseudoChr14	131537764	131540519	+	XM_014480786.1	pseudoChr14	131541995	131557937	-	UPSTREAM	1475	-0.0573506
TCONS_00083958	pseudoChr14	131539004	131540519	+	XM_005903673.1	pseudoChr14	131469790	131537468	-	DOWNSTREAM	1535	-0.029339
TCONS_00083958	pseudoChr14	131539004	131540519	+	XM_005903674.2	pseudoChr14	131540761	131549745	-	UPSTREAM	241	0
TCONS_00083958	pseudoChr14	131539004	131540519	+	XM_014480785.1	pseudoChr14	131540765	131547445	-	UPSTREAM	245	0.0767568
TCONS_00083958	pseudoChr14	131539004	131540519	+	XM_014480786.1	pseudoChr14	131541995	131557937	-	UPSTREAM	1475	0.0336701
TCONS_00083994	pseudoChr14	132391766	132394595	+	XM_005903679.1	pseudoChr14	132384851	132387393	+	DOWNSTREAM	4372	0.584582
TCONS_00083994	pseudoChr14	132391766	132394595	+	XM_014480789.1	pseudoChr14	132399359	132403095	+	UPSTREAM	4763	0.719953
TCONS_00087750	pseudoChr14	132393739	132399084	-	XM_014480789.1	pseudoChr14	132399359	132403095	+	DOWNSTREAM	274	0.124405
TCONS_00084004	pseudoChr14	132428030	132432277	+	XM_005903694.2	pseudoChr14	132420503	132425673	+	DOWNSTREAM	2356	0
TCONS_00084004	pseudoChr14	132428030	132432277	+	XM_005903682.1	pseudoChr14	132432375	132434283	+	UPSTREAM	97	0.370017
TCONS_00084012	pseudoChr14	132452071	132456798	+	XM_014480790.1	pseudoChr14	132444997	132448204	+	DOWNSTREAM	3866	0.15344
TCONS_00084012	pseudoChr14	132452071	132456798	+	XM_005903683.2	pseudoChr14	132458227	132460643	+	UPSTREAM	1428	0.405186
TCONS_00084021	pseudoChr14	132481351	132486110	+	XM_005903696.2	pseudoChr14	132478482	132481267	+	DOWNSTREAM	83	0.497196
TCONS_00084021	pseudoChr14	132481351	132486110	+	XM_005903685.2	pseudoChr14	132486270	132488815	+	UPSTREAM	159	0.807853
TCONS_00090900	pseudoChr15	4550626	4552076	-	XM_005903747.1	pseudoChr15	4552356	4600529	-	DOWNSTREAM	279	0.24943
TCONS_00088136	pseudoChr15	14816616	14817683	+	XM_005903792.1	pseudoChr15	14818009	14876983	+	UPSTREAM	325	0.747159
TCONS_00091369	pseudoChr15	27543316	27546359	-	XM_005903877.2	pseudoChr15	27533511	27543247	+	UPSTREAM	68	-0.636091
TCONS_00088399	pseudoChr15	28664041	28670370	+	XM_005903907.1	pseudoChr15	28671398	28675226	+	UPSTREAM	1027	0.0646673
TCONS_00091446	pseudoChr15	28944542	28946858	-	XM_005903912.2	pseudoChr15	28935749	28943628	+	UPSTREAM	913	0.428675
TCONS_00091446	pseudoChr15	28944542	28946858	-	XM_005903913.2	pseudoChr15	28950759	28957295	+	DOWNSTREAM	3900	0.407312
TCONS_00088436	pseudoChr15	30462711	30463898	+	XM_005903922.2	pseudoChr15	30472051	30555812	-	UPSTREAM	8152	-0.535507
TCONS_00091531	pseudoChr15	31227520	31228909	-	XM_014480872.1	pseudoChr15	31219605	31227101	-	UPSTREAM	418	0.716634
TCONS_00091560	pseudoChr15	32545298	32548913	-	XM_014480881.1	pseudoChr15	32494513	32545196	-	UPSTREAM	101	0.184623
TCONS_00091560	pseudoChr15	32545298	32548913	-	XM_005903973.2	pseudoChr15	32549588	32639019	-	DOWNSTREAM	674	0.349881
TCONS_00088782	pseudoChr15	44739077	44739828	+	XM_005904061.2	pseudoChr15	44684688	44738737	+	DOWNSTREAM	339	0.531583
TCONS_00088783	pseudoChr15	44740317	44743381	+	XM_005904061.2	pseudoChr15	44684688	44738737	+	DOWNSTREAM	1579	0.68696
TCONS_00088783	pseudoChr15	44740317	44743381	+	XM_014480913.1	pseudoChr15	44749749	44784710	-	UPSTREAM	6367	0.136645
TCONS_00091864	pseudoChr15	47924285	47926843	-	XM_005904109.1	pseudoChr15	47926971	48071374	-	DOWNSTREAM	127	0.952589
TCONS_00091893	pseudoChr15	48579823	48580357	-	XM_005904110.2	pseudoChr15	48384921	48577919	-	UPSTREAM	1903	-0.216056
TCONS_00091970	pseudoChr15	51215409	51221101	-	XM_014480928.1	pseudoChr15	51222801	51241595	-	DOWNSTREAM	1699	-0.223027
TCONS_00088859	pseudoChr15	51822878	51823659	+	XM_005904126.2	pseudoChr15	51831662	51836846	+	UPSTREAM	8002	0.703358
TCONS_00089390	pseudoChr15	71070562	71078419	+	XM_005904337.2	pseudoChr15	71049615	71070458	-	DOWNSTREAM	103	-0.294912
TCONS_00092460	pseudoChr15	72625623	72632611	-	XM_005904349.2	pseudoChr15	72594673	72625205	-	UPSTREAM	417	0.76867
TCONS_00092461	pseudoChr15	72632662	72633665	-	XM_005904349.2	pseudoChr15	72594673	72625205	-	UPSTREAM	7456	0.638097
TCONS_00089615	pseudoChr15	79947431	79951274	+	XM_005904405.2	pseudoChr15	79953374	80074398	+	UPSTREAM	2099	0.531044
TCONS_00089696	pseudoChr15	84843312	84847057	+	XM_005904435.1	pseudoChr15	84803052	84842681	-	DOWNSTREAM	630	0.441387
TCONS_00089696	pseudoChr15	84843312	84847057	+	XM_005904436.2	pseudoChr15	84803925	84842679	-	DOWNSTREAM	632	0.385463
TCONS_00089720	pseudoChr15	88469340	88471403	+	XM_005904449.2	pseudoChr15	88472178	88521354	+	UPSTREAM	774	0.81671
TCONS_00092843	pseudoChr15	90404072	90406839	-	XM_005904461.2	pseudoChr15	90376643	90403564	+	UPSTREAM	507	0.00048909
TCONS_00092843	pseudoChr15	90404072	90406839	-	XM_005904458.2	pseudoChr15	90409866	90442414	-	DOWNSTREAM	3026	-0.240681
TCONS_00092947	pseudoChr15	95719347	95724887	-	XM_005904527.1	pseudoChr15	95715291	95717434	+	UPSTREAM	1912	-0.0192148
TCONS_00092947	pseudoChr15	95719347	95724887	-	XM_005904513.1	pseudoChr15	95724923	95753371	+	DOWNSTREAM	35	0.396847
TCONS_00092948	pseudoChr15	95720475	95724696	-	XM_005904527.1	pseudoChr15	95715291	95717434	+	UPSTREAM	3040	-0.19587
TCONS_00092948	pseudoChr15	95720475	95724696	-	XM_005904513.1	pseudoChr15	95724923	95753371	+	DOWNSTREAM	226	-0.0925992
TCONS_00090285	pseudoChr15	115417791	115419177	+	XM_014481096.1	pseudoChr15	115399118	115416748	+	DOWNSTREAM	1042	0.43583
TCONS_00090285	pseudoChr15	115417791	115419177	+	XM_014481092.1	pseudoChr15	115423655	115496032	+	UPSTREAM	4477	0
TCONS_00093241	pseudoChr15	115422500	115423621	-	XM_014481096.1	pseudoChr15	115399118	115416748	+	UPSTREAM	5751	-0.111472
TCONS_00093241	pseudoChr15	115422500	115423621	-	XM_014481092.1	pseudoChr15	115423655	115496032	+	DOWNSTREAM	33	0
TCONS_00093274	pseudoChr15	116567216	116570047	-	XM_005904650.1	pseudoChr15	116402850	116561150	+	UPSTREAM	6065	-0.397546
TCONS_00093274	pseudoChr15	116567216	116570047	-	XM_005904651.2	pseudoChr15	116570736	116574118	-	DOWNSTREAM	688	0.661112
TCONS_00093386	pseudoChr15	118760459	118765816	-	XM_014481111.1	pseudoChr15	118767505	118893480	+	DOWNSTREAM	1688	0.00791701
TCONS_00093412	pseudoChr15	120662833	120663789	-	XM_014481121.1	pseudoChr15	120643890	120662422	-	UPSTREAM	410	0.408927
TCONS_00090530	pseudoChr15	120663823	120664705	+	XM_014481121.1	pseudoChr15	120643890	120662422	-	DOWNSTREAM	1400	0.335151
TCONS_00090531	pseudoChr15	120663869	120664705	+	XM_014481121.1	pseudoChr15	120643890	120662422	-	DOWNSTREAM	1446	0.0316164
TCONS_00093436	pseudoChr15	121871807	121877775	-	XM_005904755.1	pseudoChr15	121856309	121868649	-	UPSTREAM	3157	0.797319
TCONS_00093495	pseudoChr15	124292510	124294485	-	XM_005904774.1	pseudoChr15	124300069	124792401	+	DOWNSTREAM	5583	-0.231842
TCONS_00093721	pseudoChr15	130241444	130242907	-	XM_005904828.2	pseudoChr15	130244943	130328995	+	DOWNSTREAM	2035	0.581855
TCONS_00093729	pseudoChr15	130862022	130865172	-	XM_005904863.2	pseudoChr15	130828030	130856400	-	UPSTREAM	5621	0.619373
TCONS_00093785	pseudoChr15	131109130	131110289	-	XM_005904852.2	pseudoChr15	131072249	131100332	-	UPSTREAM	8797	-0.362683
TCONS_00093788	pseudoChr15	131115399	131119252	-	XM_005904853.2	pseudoChr15	131102315	131110289	-	UPSTREAM	5109	-0.24089
TCONS_00093788	pseudoChr15	131115399	131119252	-	XM_005904856.2	pseudoChr15	131119435	131159661	+	DOWNSTREAM	182	-0.287988
TCONS_00097375	pseudoChr16	924989	927510	-	XM_014481177.1	pseudoChr16	932018	944697	+	DOWNSTREAM	4507	-0.162144
TCONS_00097587	pseudoChr16	6353665	6355899	-	XM_005905002.2	pseudoChr16	6356695	6366689	+	DOWNSTREAM	795	0.42887
TCONS_00097587	pseudoChr16	6353665	6355899	-	XM_005905004.2	pseudoChr16	6356701	6366644	+	DOWNSTREAM	801	0
TCONS_00097587	pseudoChr16	6353665	6355899	-	XM_005905001.2	pseudoChr16	6356747	6366689	+	DOWNSTREAM	847	0.22161
TCONS_00097587	pseudoChr16	6353665	6355899	-	XM_005905003.2	pseudoChr16	6359427	6366689	+	DOWNSTREAM	3527	-0.146361
TCONS_00097614	pseudoChr16	6682759	6689995	-	XM_014481214.1	pseudoChr16	6691881	6769791	+	DOWNSTREAM	1885	0.764281
TCONS_00094078	pseudoChr16	6690488	6691792	+	XM_014481214.1	pseudoChr16	6691881	6769791	+	UPSTREAM	88	0.876371
TCONS_00097620	pseudoChr16	6856101	6859660	-	XM_005905021.2	pseudoChr16	6837781	6853834	+	UPSTREAM	2266	0
TCONS_00097620	pseudoChr16	6856101	6859660	-	XM_014481213.1	pseudoChr16	6863148	6887960	+	DOWNSTREAM	3487	0.91746
TCONS_00094213	pseudoChr16	12097345	12098565	+	XM_005905087.1	pseudoChr16	12100281	12116511	+	UPSTREAM	1715	-0.233804
TCONS_00094243	pseudoChr16	13253360	13254282	+	XM_014481252.1	pseudoChr16	13254293	13263748	-	UPSTREAM	10	0.804942
TCONS_00097877	pseudoChr16	13281051	13283185	-	XM_005905102.1	pseudoChr16	13279400	13280594	+	UPSTREAM	456	0.0600677
TCONS_00094314	pseudoChr16	17789036	17790707	+	XM_005905146.1	pseudoChr16	17794401	17863862	+	UPSTREAM	3693	-0.196795
TCONS_00097924	pseudoChr16	18059560	18061572	-	XM_014481264.1	pseudoChr16	18063102	18109682	-	DOWNSTREAM	1529	0.667904
TCONS_00094435	pseudoChr16	20872561	20874518	+	XM_005905153.2	pseudoChr16	20847332	20871767	-	DOWNSTREAM	793	0.469732
TCONS_00094435	pseudoChr16	20872561	20874518	+	XM_005905157.2	pseudoChr16	20879559	20881933	+	UPSTREAM	5040	0.26943
TCONS_00097956	pseudoChr16	20881937	20890622	-	XM_005905157.2	pseudoChr16	20879559	20881933	+	UPSTREAM	3	0.19493
TCONS_00094498	pseudoChr16	22691905	22696460	+	XM_005905188.2	pseudoChr16	22680731	22688222	-	DOWNSTREAM	3682	0.244344
TCONS_00094499	pseudoChr16	22691934	22696460	+	XM_005905188.2	pseudoChr16	22680731	22688222	-	DOWNSTREAM	3711	0.468149
TCONS_00098066	pseudoChr16	23197363	23200433	-	XM_005905204.2	pseudoChr16	23194214	23194601	+	UPSTREAM	2761	-0.0192304
TCONS_00094557	pseudoChr16	23737742	23740823	+	XM_005905208.2	pseudoChr16	23741966	23773379	+	UPSTREAM	1142	-0.194459
TCONS_00098083	pseudoChr16	23995654	23998840	-	XM_005905212.2	pseudoChr16	23998939	24005968	+	DOWNSTREAM	98	-0.125497
TCONS_00098170	pseudoChr16	30457065	30457407	-	XM_005905255.2	pseudoChr16	30419536	30448612	+	UPSTREAM	8452	-0.107558
TCONS_00098170	pseudoChr16	30457065	30457407	-	XM_005905256.2	pseudoChr16	30419599	30448612	+	UPSTREAM	8452	0.0612182
TCONS_00098170	pseudoChr16	30457065	30457407	-	XM_005905258.2	pseudoChr16	30451589	30454351	+	UPSTREAM	2713	0.132322
TCONS_00098170	pseudoChr16	30457065	30457407	-	XM_014481296.1	pseudoChr16	30454881	30456951	+	UPSTREAM	113	0.217171
TCONS_00098170	pseudoChr16	30457065	30457407	-	XM_005905290.2	pseudoChr16	30466875	30529980	-	DOWNSTREAM	9467	0
TCONS_00094721	pseudoChr16	31214983	31218674	+	XM_014481295.1	pseudoChr16	31128133	31210750	+	DOWNSTREAM	4232	-0.252329
TCONS_00094721	pseudoChr16	31214983	31218674	+	XM_005905271.2	pseudoChr16	31128139	31210750	+	DOWNSTREAM	4232	0.354586
TCONS_00094848	pseudoChr16	36573125	36576145	+	XM_005905333.2	pseudoChr16	36448441	36570366	-	DOWNSTREAM	2758	0.118293
TCONS_00094891	pseudoChr16	38834751	38836809	+	XM_005905360.2	pseudoChr16	38839128	38843035	+	UPSTREAM	2318	0.128431
TCONS_00098411	pseudoChr16	39656417	39659392	-	XM_005905406.2	pseudoChr16	39614833	39656245	-	UPSTREAM	171	0.290273
TCONS_00095068	pseudoChr16	42839766	42843223	+	XM_005905436.1	pseudoChr16	42827361	42834105	-	DOWNSTREAM	5660	0.319427
TCONS_00095068	pseudoChr16	42839766	42843223	+	XM_005905437.2	pseudoChr16	42843762	42867287	+	UPSTREAM	538	0.263388
TCONS_00098502	pseudoChr16	44417120	44418098	-	XM_014481347.1	pseudoChr16	44418744	44426221	+	DOWNSTREAM	645	0.0578749
TCONS_00095297	pseudoChr16	49960350	49963242	+	XM_014481365.1	pseudoChr16	49955824	49959378	-	DOWNSTREAM	971	0.338762
TCONS_00095298	pseudoChr16	49963707	49967028	+	XM_014481365.1	pseudoChr16	49955824	49959378	-	DOWNSTREAM	4328	0.173949
TCONS_00095316	pseudoChr16	51832624	51834993	+	XM_005905526.1	pseudoChr16	51835359	52147620	+	UPSTREAM	365	0.514222
TCONS_00098933	pseudoChr16	62635655	62641188	-	XM_005905592.1	pseudoChr16	62608458	62633364	-	UPSTREAM	2290	0.172501
TCONS_00098933	pseudoChr16	62635655	62641188	-	XM_014481385.1	pseudoChr16	62641545	62667384	-	DOWNSTREAM	356	0.301014
TCONS_00098933	pseudoChr16	62635655	62641188	-	XM_005905597.2	pseudoChr16	62641550	62667384	-	DOWNSTREAM	361	0.25702
TCONS_00095569	pseudoChr16	67326597	67332398	+	XM_005905624.2	pseudoChr16	67179785	67324471	+	DOWNSTREAM	2125	0.455245
TCONS_00099067	pseudoChr16	69846279	69850881	-	XM_014481421.1	pseudoChr16	69851807	69864906	+	DOWNSTREAM	925	0.0517446
TCONS_00099492	pseudoChr16	91650575	91653232	-	XM_005905823.2	pseudoChr16	91654573	91967880	-	DOWNSTREAM	1340	0.834882
TCONS_00096280	pseudoChr16	95152696	95156085	+	XM_005905850.2	pseudoChr16	95136970	95146467	-	DOWNSTREAM	6228	0.607131
TCONS_00099691	pseudoChr16	101334620	101337068	-	XM_014481498.1	pseudoChr16	101330653	101332714	-	UPSTREAM	1905	0.809399
TCONS_00099695	pseudoChr16	101349294	101352009	-	XM_014481497.1	pseudoChr16	101353559	101363374	-	DOWNSTREAM	1549	0
TCONS_00099720	pseudoChr16	101831989	101837272	-	XM_005905915.1	pseudoChr16	101840241	101913907	-	DOWNSTREAM	2968	0.784404
TCONS_00096555	pseudoChr16	108094315	108101615	+	XM_005905954.2	pseudoChr16	108075415	108093684	+	DOWNSTREAM	630	0.0844893
TCONS_00096557	pseudoChr16	108094323	108101615	+	XM_005905954.2	pseudoChr16	108075415	108093684	+	DOWNSTREAM	638	0.782575
TCONS_00096622	pseudoChr16	110006415	110007094	+	XM_014481517.1	pseudoChr16	109963230	110006188	-	DOWNSTREAM	226	0
TCONS_00099954	pseudoChr16	111062941	111064226	-	XM_005906005.1	pseudoChr16	111009840	111054960	-	UPSTREAM	7980	0.329711
TCONS_00099980	pseudoChr16	111555615	111559326	-	XM_014481530.1	pseudoChr16	111542972	111550418	+	UPSTREAM	5196	0.456797
TCONS_00099980	pseudoChr16	111555615	111559326	-	XM_005906022.2	pseudoChr16	111565408	111583224	+	DOWNSTREAM	6081	0.352197
TCONS_00096726	pseudoChr16	112195368	112197143	+	XM_014481547.1	pseudoChr16	112197732	112207849	+	UPSTREAM	588	-0.0771455
TCONS_00096726	pseudoChr16	112195368	112197143	+	XM_005906034.1	pseudoChr16	112197754	112207852	+	UPSTREAM	610	0.250762
TCONS_00096933	pseudoChr16	116839799	116842657	+	XM_005906131.2	pseudoChr16	116811317	116834220	+	DOWNSTREAM	5578	-0.00876129
TCONS_00096934	pseudoChr16	116839870	116842657	+	XM_005906131.2	pseudoChr16	116811317	116834220	+	DOWNSTREAM	5649	-0.042199
TCONS_00097011	pseudoChr16	121767472	121772950	+	XM_014481615.1	pseudoChr16	121760668	121767385	-	DOWNSTREAM	86	0.63042
TCONS_00097011	pseudoChr16	121767472	121772950	+	XM_005906179.2	pseudoChr16	121773062	121823167	+	UPSTREAM	111	0
TCONS_00100552	pseudoChr16	126730774	126739354	-	XM_005906267.2	pseudoChr16	126739410	126756335	+	DOWNSTREAM	55	-0.157039
TCONS_00104020	pseudoChr17	1461736	1469729	-	XM_005906329.2	pseudoChr17	1470985	1475502	+	DOWNSTREAM	1255	-0.129495
TCONS_00104020	pseudoChr17	1461736	1469729	-	XM_014481657.1	pseudoChr17	1471081	1475502	+	DOWNSTREAM	1351	-0.108636
TCONS_00104237	pseudoChr17	7114076	7116342	-	XM_005906358.1	pseudoChr17	7120079	7160881	-	DOWNSTREAM	3736	-0.136975
TCONS_00101079	pseudoChr17	14016896	14024210	+	XM_005906396.1	pseudoChr17	14025007	14129956	-	UPSTREAM	796	0.552275
TCONS_00101080	pseudoChr17	14018855	14024210	+	XM_005906396.1	pseudoChr17	14025007	14129956	-	UPSTREAM	796	0.791225
TCONS_00101081	pseudoChr17	14020695	14024210	+	XM_005906396.1	pseudoChr17	14025007	14129956	-	UPSTREAM	796	0.778926
TCONS_00104413	pseudoChr17	17780987	17783819	-	XM_005906425.2	pseudoChr17	17776050	17780768	+	UPSTREAM	218	-0.180051
TCONS_00101265	pseudoChr17	20024563	20032767	+	XM_005906469.2	pseudoChr17	20034016	20071961	+	UPSTREAM	1248	0.715701
TCONS_00104761	pseudoChr17	32475365	32480441	-	XM_005906566.2	pseudoChr17	32365784	32473936	+	UPSTREAM	1428	0.639744
TCONS_00104761	pseudoChr17	32475365	32480441	-	XM_005906567.1	pseudoChr17	32481163	32521761	-	DOWNSTREAM	721	0.811085
TCONS_00104908	pseudoChr17	36706953	36709336	-	XM_005906592.1	pseudoChr17	36672329	36703911	+	UPSTREAM	3041	-0.0859191
TCONS_00104908	pseudoChr17	36706953	36709336	-	XM_005906591.2	pseudoChr17	36683180	36706775	+	UPSTREAM	177	-0.0303044
TCONS_00104908	pseudoChr17	36706953	36709336	-	XM_005906593.2	pseudoChr17	36714739	36719798	+	DOWNSTREAM	5402	0.148756
TCONS_00104909	pseudoChr17	36708463	36709542	-	XM_005906592.1	pseudoChr17	36672329	36703911	+	UPSTREAM	4551	-0.154185
TCONS_00104909	pseudoChr17	36708463	36709542	-	XM_005906591.2	pseudoChr17	36683180	36706775	+	UPSTREAM	1687	-0.164293
TCONS_00104909	pseudoChr17	36708463	36709542	-	XM_005906593.2	pseudoChr17	36714739	36719798	+	DOWNSTREAM	5196	0.0399926
TCONS_00101727	pseudoChr17	45635207	45637155	+	XM_014481782.1	pseudoChr17	45600368	45630489	-	DOWNSTREAM	4717	0
TCONS_00101727	pseudoChr17	45635207	45637155	+	XM_005906656.1	pseudoChr17	45642963	45712391	+	UPSTREAM	5807	-0.0546395
TCONS_00101728	pseudoChr17	45635291	45637155	+	XM_014481782.1	pseudoChr17	45600368	45630489	-	DOWNSTREAM	4801	0
TCONS_00101728	pseudoChr17	45635291	45637155	+	XM_005906656.1	pseudoChr17	45642963	45712391	+	UPSTREAM	5807	0.496391
TCONS_00101815	pseudoChr17	47104873	47109262	+	XM_005906679.2	pseudoChr17	47094198	47099461	+	DOWNSTREAM	5411	0.683379
TCONS_00101815	pseudoChr17	47104873	47109262	+	XM_005906680.2	pseudoChr17	47094218	47099461	+	DOWNSTREAM	5411	0.703427
TCONS_00101850	pseudoChr17	47543751	47547805	+	XM_005906726.1	pseudoChr17	47530087	47543164	-	DOWNSTREAM	586	0.188841
TCONS_00101910	pseudoChr17	49382628	49387074	+	XM_005906756.1	pseudoChr17	49391572	49417806	-	UPSTREAM	4497	0
TCONS_00101910	pseudoChr17	49382628	49387074	+	XM_005906757.1	pseudoChr17	49391643	49417791	-	UPSTREAM	4568	0.106162
TCONS_00101911	pseudoChr17	49382664	49387074	+	XM_005906756.1	pseudoChr17	49391572	49417806	-	UPSTREAM	4497	0
TCONS_00101911	pseudoChr17	49382664	49387074	+	XM_005906757.1	pseudoChr17	49391643	49417791	-	UPSTREAM	4568	0.175581
TCONS_00102035	pseudoChr17	56378176	56382474	+	XM_005906801.1	pseudoChr17	56347271	56374525	+	DOWNSTREAM	3650	-0.240444
TCONS_00102066	pseudoChr17	58068738	58069065	+	XM_014481828.1	pseudoChr17	58069170	58077991	+	UPSTREAM	104	0.256881
TCONS_00102072	pseudoChr17	58122504	58130409	+	XM_014481829.1	pseudoChr17	58118238	58120753	+	DOWNSTREAM	1750	-0.645176
TCONS_00105574	pseudoChr17	63934930	63935953	-	XM_005906842.2	pseudoChr17	63893316	63934445	+	UPSTREAM	484	-0.198403
TCONS_00105574	pseudoChr17	63934930	63935953	-	XM_014481840.1	pseudoChr17	63936598	63948236	-	DOWNSTREAM	644	0.371505
TCONS_00105615	pseudoChr17	64160916	64162450	-	XM_005906846.1	pseudoChr17	64131819	64159314	-	UPSTREAM	1601	-0.0921756
TCONS_00105615	pseudoChr17	64160916	64162450	-	XM_005906848.2	pseudoChr17	64167839	64191068	-	DOWNSTREAM	5388	0.177403
TCONS_00105930	pseudoChr17	81850999	81858663	-	XM_005906979.2	pseudoChr17	81818830	81849126	+	UPSTREAM	1872	-0.657111
TCONS_00105930	pseudoChr17	81850999	81858663	-	XM_014481909.1	pseudoChr17	81834112	81849126	+	UPSTREAM	1872	-0.0228036
TCONS_00105930	pseudoChr17	81850999	81858663	-	XM_014481901.1	pseudoChr17	81858938	81869198	+	DOWNSTREAM	274	-0.0637997
TCONS_00102634	pseudoChr17	85929752	85933390	+	XM_005907028.2	pseudoChr17	85917436	85929334	-	DOWNSTREAM	417	-0.159506
TCONS_00102634	pseudoChr17	85929752	85933390	+	XM_014481927.1	pseudoChr17	85917442	85929327	-	DOWNSTREAM	424	0.0937335
TCONS_00106029	pseudoChr17	86134244	86141948	-	XM_005907035.1	pseudoChr17	86142186	86195434	+	DOWNSTREAM	237	0.447683
TCONS_00106029	pseudoChr17	86134244	86141948	-	XM_005907034.1	pseudoChr17	86142384	86196117	+	DOWNSTREAM	435	0.841753
TCONS_00106029	pseudoChr17	86134244	86141948	-	XM_005907033.1	pseudoChr17	86142444	86196190	+	DOWNSTREAM	495	-0.0262397
TCONS_00106593	pseudoChr17	103848201	103851508	-	XM_005907267.1	pseudoChr17	103852325	103864048	+	DOWNSTREAM	816	0.349344
TCONS_00103212	pseudoChr17	106973964	106979445	+	XM_014482021.1	pseudoChr17	106971051	106973874	+	DOWNSTREAM	89	0.264951
TCONS_00103212	pseudoChr17	106973964	106979445	+	XM_014482019.1	pseudoChr17	106979526	106997842	-	UPSTREAM	80	-0.122421
TCONS_00106828	pseudoChr17	118458124	118463680	-	XM_005907375.1	pseudoChr17	118465223	118467045	-	DOWNSTREAM	1542	0.447706
TCONS_00103581	pseudoChr17	123956543	123963595	+	XM_005907414.1	pseudoChr17	123966354	124426252	-	UPSTREAM	2758	-0.197787
TCONS_00107158	pseudoChr17	130590380	130593201	-	XM_005907488.1	pseudoChr17	130582268	130589869	+	UPSTREAM	510	0.585636
TCONS_00107158	pseudoChr17	130590380	130593201	-	XM_005907489.2	pseudoChr17	130582865	130589869	+	UPSTREAM	510	-0.112368
TCONS_00107158	pseudoChr17	130590380	130593201	-	XM_014482067.1	pseudoChr17	130599355	130608236	+	DOWNSTREAM	6153	0.631216
TCONS_00107331	pseudoChr18	4129127	4134525	+	XM_005907557.2	pseudoChr18	4076553	4127836	-	DOWNSTREAM	1290	0.790821
TCONS_00111151	pseudoChr18	13968796	13973367	-	XM_005907645.2	pseudoChr18	13974468	14039665	+	DOWNSTREAM	1100	0.0324742
TCONS_00111151	pseudoChr18	13968796	13973367	-	XM_005907647.1	pseudoChr18	13974500	14039665	+	DOWNSTREAM	1132	0.311576
TCONS_00111151	pseudoChr18	13968796	13973367	-	XM_005907646.1	pseudoChr18	13974508	14031793	+	DOWNSTREAM	1140	0.313115
TCONS_00111155	pseudoChr18	14054083	14057089	-	XM_014482135.1	pseudoChr18	14040825	14053789	-	UPSTREAM	293	0.823371
TCONS_00107829	pseudoChr18	19306023	19307828	+	XM_014482167.1	pseudoChr18	19294646	19305345	-	DOWNSTREAM	677	0.648952
TCONS_00107829	pseudoChr18	19306023	19307828	+	XM_014482168.1	pseudoChr18	19308084	19325650	-	UPSTREAM	255	0.00748382
TCONS_00107830	pseudoChr18	19306030	19309272	+	XM_014482167.1	pseudoChr18	19294646	19305345	-	DOWNSTREAM	684	0.587719
TCONS_00111299	pseudoChr18	19348686	19349482	-	XM_005907735.1	pseudoChr18	19327825	19348383	-	UPSTREAM	302	-0.117731
TCONS_00111299	pseudoChr18	19348686	19349482	-	XM_005907736.2	pseudoChr18	19356043	19361442	+	DOWNSTREAM	6560	-0.448514
TCONS_00107836	pseudoChr18	19372528	19374312	+	XM_005907737.2	pseudoChr18	19361725	19366451	-	DOWNSTREAM	6076	0.686457
TCONS_00111376	pseudoChr18	21846754	21853256	-	XM_014482190.1	pseudoChr18	21838211	21844740	-	UPSTREAM	2013	0.200503
TCONS_00108031	pseudoChr18	27284116	27285525	+	XM_014482199.1	pseudoChr18	27239773	27281979	+	DOWNSTREAM	2136	0.376952
TCONS_00108087	pseudoChr18	29935994	29945605	+	XM_005907824.2	pseudoChr18	29921970	29935648	-	DOWNSTREAM	345	0.00154033
TCONS_00108087	pseudoChr18	29935994	29945605	+	XM_005907825.2	pseudoChr18	29921972	29935682	-	DOWNSTREAM	311	0.025363
TCONS_00108208	pseudoChr18	35995662	36004206	+	XM_005907872.2	pseudoChr18	36004235	36098177	-	UPSTREAM	28	0.443867
TCONS_00112080	pseudoChr18	43309484	43312706	-	XM_005907934.1	pseudoChr18	43295903	43307381	+	UPSTREAM	2102	0.342598
TCONS_00112080	pseudoChr18	43309484	43312706	-	XM_014482232.1	pseudoChr18	43313084	43320139	+	DOWNSTREAM	377	-0.313631
TCONS_00112128	pseudoChr18	43819002	43819592	-	XM_005907947.2	pseudoChr18	43806583	43814407	+	UPSTREAM	4594	-0.0657761
TCONS_00112128	pseudoChr18	43819002	43819592	-	XM_014482244.1	pseudoChr18	43807547	43814407	+	UPSTREAM	4594	0.545222
TCONS_00108395	pseudoChr18	44308777	44313559	+	XM_014482278.1	pseudoChr18	44305982	44307542	+	DOWNSTREAM	1234	0.887126
TCONS_00112199	pseudoChr18	44547310	44549164	-	XM_005908004.2	pseudoChr18	44532549	44542436	-	UPSTREAM	4873	-0.785741
TCONS_00112251	pseudoChr18	47113030	47120553	-	XM_005908027.2	pseudoChr18	47122299	47221001	-	DOWNSTREAM	1745	0.36487
TCONS_00112406	pseudoChr18	54418652	54419882	-	XM_014482304.1	pseudoChr18	54421322	54445782	-	DOWNSTREAM	1439	0
TCONS_00108776	pseudoChr18	56221345	56224066	+	XM_014482317.1	pseudoChr18	56215285	56221284	-	DOWNSTREAM	60	0.436726
TCONS_00112880	pseudoChr18	69051744	69054340	-	XM_005908280.1	pseudoChr18	69059963	69143786	-	DOWNSTREAM	5622	0.605493
TCONS_00112960	pseudoChr18	72387328	72390116	-	XM_014482395.1	pseudoChr18	72376551	72387261	-	UPSTREAM	66	-0.00870308
TCONS_00113459	pseudoChr18	92657230	92658066	-	XM_005908489.2	pseudoChr18	92658257	92674430	+	DOWNSTREAM	190	-0.0837648
TCONS_00113459	pseudoChr18	92657230	92658066	-	XM_014482444.1	pseudoChr18	92658314	92674430	+	DOWNSTREAM	247	0
TCONS_00113531	pseudoChr18	93742028	93742965	-	XM_005908520.1	pseudoChr18	93725000	93735540	-	UPSTREAM	6487	0
TCONS_00113531	pseudoChr18	93742028	93742965	-	XM_005908522.2	pseudoChr18	93743704	93746478	+	DOWNSTREAM	738	0.502936
TCONS_00113531	pseudoChr18	93742028	93742965	-	XM_005908526.1	pseudoChr18	93746640	93769579	-	DOWNSTREAM	3674	0.450325
TCONS_00113531	pseudoChr18	93742028	93742965	-	XM_014482468.1	pseudoChr18	93746641	93769548	-	DOWNSTREAM	3675	-0.441573
TCONS_00109767	pseudoChr18	95447449	95454605	+	XM_005908548.2	pseudoChr18	95439987	95446362	-	DOWNSTREAM	1086	0.385146
TCONS_00109767	pseudoChr18	95447449	95454605	+	XM_005908549.2	pseudoChr18	95456153	95464000	+	UPSTREAM	1547	-0.00110344
TCONS_00109767	pseudoChr18	95447449	95454605	+	XM_005908550.1	pseudoChr18	95456802	95463833	+	UPSTREAM	2196	0.496209
TCONS_00113668	pseudoChr18	99389670	99392973	-	XM_005908589.2	pseudoChr18	99371005	99389170	+	UPSTREAM	499	-0.201843
TCONS_00113668	pseudoChr18	99389670	99392973	-	XM_014482510.1	pseudoChr18	99371147	99389170	+	UPSTREAM	499	0
TCONS_00113668	pseudoChr18	99389670	99392973	-	XM_014482508.1	pseudoChr18	99371235	99389170	+	UPSTREAM	499	0
TCONS_00113668	pseudoChr18	99389670	99392973	-	XM_005908595.2	pseudoChr18	99393112	99426805	-	DOWNSTREAM	138	0.320331
TCONS_00113852	pseudoChr18	106563550	106566202	-	XM_005908679.2	pseudoChr18	106566349	106579502	-	DOWNSTREAM	146	0.406812
TCONS_00113874	pseudoChr18	106888478	106891660	-	XM_014482534.1	pseudoChr18	106891770	106899608	+	DOWNSTREAM	109	0
TCONS_00113874	pseudoChr18	106888478	106891660	-	XM_005908684.2	pseudoChr18	106891823	106899608	+	DOWNSTREAM	162	0.251666
TCONS_00110253	pseudoChr18	108457809	108465296	+	XM_005908717.2	pseudoChr18	108358109	108457803	-	DOWNSTREAM	5	0.549685
TCONS_00110279	pseudoChr18	111087612	111088876	+	XM_014482548.1	pseudoChr18	111093082	111100450	+	UPSTREAM	4205	-0.247683
TCONS_00110279	pseudoChr18	111087612	111088876	+	XM_014482547.1	pseudoChr18	111093083	111100450	+	UPSTREAM	4206	0.844378
TCONS_00114044	pseudoChr18	113875013	113877889	-	XM_005908774.2	pseudoChr18	113879413	113906985	+	DOWNSTREAM	1523	0.583523
TCONS_00110686	pseudoChr18	125065875	125067040	+	XM_014482643.1	pseudoChr18	125041031	125065038	+	DOWNSTREAM	836	0.210303
TCONS_00110690	pseudoChr18	125079219	125080426	+	XM_014482630.1	pseudoChr18	125086645	125093325	-	UPSTREAM	6218	0
TCONS_00114435	pseudoChr18	127502362	127507223	-	XM_005908935.2	pseudoChr18	127443204	127498936	+	UPSTREAM	3425	0.118156
TCONS_00114435	pseudoChr18	127502362	127507223	-	XM_014482647.1	pseudoChr18	127508103	127576119	-	DOWNSTREAM	879	0.549663
TCONS_00110831	pseudoChr18	132071642	132075934	+	XM_014482658.1	pseudoChr18	132054963	132070001	+	DOWNSTREAM	1640	0.917221
TCONS_00114611	pseudoChr19	2865170	2868190	+	XM_005909010.2	pseudoChr19	2873059	2886382	+	UPSTREAM	4868	0.358945
TCONS_00118211	pseudoChr19	2960193	2965762	-	XM_005909016.2	pseudoChr19	2965933	2969507	-	DOWNSTREAM	170	0.184663
TCONS_00114677	pseudoChr19	7028118	7031532	+	XM_014482685.1	pseudoChr19	7035065	7045177	+	UPSTREAM	3532	0.867014
TCONS_00114738	pseudoChr19	8808551	8810396	+	XM_005909091.1	pseudoChr19	8794364	8802827	+	DOWNSTREAM	5723	0.148419
TCONS_00114738	pseudoChr19	8808551	8810396	+	XM_014482698.1	pseudoChr19	8802358	8805563	-	DOWNSTREAM	2987	-0.0894982
TCONS_00114738	pseudoChr19	8808551	8810396	+	XM_014482697.1	pseudoChr19	8802806	8807570	-	DOWNSTREAM	980	0.260076
TCONS_00118622	pseudoChr19	17420999	17423485	-	XM_005909185.2	pseudoChr19	17411238	17420982	+	UPSTREAM	16	0.0903557
TCONS_00118622	pseudoChr19	17420999	17423485	-	XM_005909171.1	pseudoChr19	17423521	17435426	+	DOWNSTREAM	35	0.654566
TCONS_00118791	pseudoChr19	24166306	24169761	-	XM_014482765.1	pseudoChr19	24175362	24270641	+	DOWNSTREAM	5600	0.479939
TCONS_00115178	pseudoChr19	24736879	24739168	+	XM_014482776.1	pseudoChr19	24727896	24730349	+	DOWNSTREAM	6529	0.461509
TCONS_00118828	pseudoChr19	24939375	24940820	-	XM_014482773.1	pseudoChr19	24930954	24937263	+	UPSTREAM	2111	-0.395623
TCONS_00118828	pseudoChr19	24939375	24940820	-	XM_005909281.2	pseudoChr19	24945172	24960895	+	DOWNSTREAM	4351	-0.659863
TCONS_00115233	pseudoChr19	26574912	26579802	+	XM_014482785.1	pseudoChr19	26560811	26573804	-	DOWNSTREAM	1107	0.197695
TCONS_00118969	pseudoChr19	30352421	30355629	-	XM_005909333.2	pseudoChr19	30358976	30365881	-	DOWNSTREAM	3346	0.577357
TCONS_00115386	pseudoChr19	31211076	31212819	+	XM_014482797.1	pseudoChr19	31192238	31206608	-	DOWNSTREAM	4467	-0.12258
TCONS_00115386	pseudoChr19	31211076	31212819	+	XM_005909369.1	pseudoChr19	31216528	31220306	+	UPSTREAM	3708	-0.308315
TCONS_00115386	pseudoChr19	31211076	31212819	+	XM_005909370.1	pseudoChr19	31221002	31229003	-	UPSTREAM	8182	0
TCONS_00119090	pseudoChr19	32679239	32682352	-	XM_005909392.1	pseudoChr19	32682519	32694917	+	DOWNSTREAM	166	0.0866951
TCONS_00119090	pseudoChr19	32679239	32682352	-	XM_005909391.1	pseudoChr19	32682551	32695180	+	DOWNSTREAM	198	-0.0361495
TCONS_00119110	pseudoChr19	32872922	32874178	-	XM_014482823.1	pseudoChr19	32876641	32883930	+	DOWNSTREAM	2462	0.442629
TCONS_00115458	pseudoChr19	33151149	33152662	+	XM_005909397.2	pseudoChr19	33102479	33143521	+	DOWNSTREAM	7627	0.519426
TCONS_00119321	pseudoChr19	40763272	40764485	-	XM_005909475.1	pseudoChr19	40769019	40796006	+	DOWNSTREAM	4533	0.132013
TCONS_00115740	pseudoChr19	42159543	42161025	+	XM_005909485.1	pseudoChr19	42154712	42156609	+	DOWNSTREAM	2933	0
TCONS_00115829	pseudoChr19	44987089	44990464	+	XM_005909502.1	pseudoChr19	44976766	44986114	-	DOWNSTREAM	974	0.607236
TCONS_00119379	pseudoChr19	44987112	44988449	-	XM_005909502.1	pseudoChr19	44976766	44986114	-	UPSTREAM	997	-0.11486
TCONS_00119379	pseudoChr19	44987112	44988449	-	XM_005909503.2	pseudoChr19	44988527	44994959	+	DOWNSTREAM	77	0.135901
TCONS_00115932	pseudoChr19	46536158	46538427	+	XM_005909557.1	pseudoChr19	46486819	46536043	+	DOWNSTREAM	114	0.811721
TCONS_00119532	pseudoChr19	52201513	52202848	-	XM_005909612.1	pseudoChr19	52126648	52201172	-	UPSTREAM	340	0.661972
TCONS_00119594	pseudoChr19	56745317	56747903	-	XM_014482906.1	pseudoChr19	56748466	56748970	+	DOWNSTREAM	562	0.556122
TCONS_00119631	pseudoChr19	58074849	58075468	-	XM_005909649.2	pseudoChr19	58056575	58071837	-	UPSTREAM	3011	-0.223813
TCONS_00119631	pseudoChr19	58074849	58075468	-	XM_005909650.2	pseudoChr19	58056785	58071837	-	UPSTREAM	3011	0.164641
TCONS_00119631	pseudoChr19	58074849	58075468	-	XM_005909652.1	pseudoChr19	58082131	58083189	-	DOWNSTREAM	6662	0.538549
TCONS_00119632	pseudoChr19	58078685	58080766	-	XM_005909649.2	pseudoChr19	58056575	58071837	-	UPSTREAM	6847	-0.356799
TCONS_00119632	pseudoChr19	58078685	58080766	-	XM_005909650.2	pseudoChr19	58056785	58071837	-	UPSTREAM	6847	0.10054
TCONS_00119632	pseudoChr19	58078685	58080766	-	XM_014482908.1	pseudoChr19	58073472	58075468	-	UPSTREAM	3216	0.460418
TCONS_00119632	pseudoChr19	58078685	58080766	-	XM_005909652.1	pseudoChr19	58082131	58083189	-	DOWNSTREAM	1364	0.474044
TCONS_00119633	pseudoChr19	58079083	58080595	-	XM_005909649.2	pseudoChr19	58056575	58071837	-	UPSTREAM	7245	0.135016
TCONS_00119633	pseudoChr19	58079083	58080595	-	XM_005909650.2	pseudoChr19	58056785	58071837	-	UPSTREAM	7245	0.000571863
TCONS_00119633	pseudoChr19	58079083	58080595	-	XM_014482908.1	pseudoChr19	58073472	58075468	-	UPSTREAM	3614	0.0246846
TCONS_00119633	pseudoChr19	58079083	58080595	-	XM_005909652.1	pseudoChr19	58082131	58083189	-	DOWNSTREAM	1535	-0.0758565
TCONS_00119675	pseudoChr19	60824217	60827690	-	XM_005909676.2	pseudoChr19	60799245	60823303	-	UPSTREAM	913	0.773053
TCONS_00116224	pseudoChr19	63164573	63170351	+	XM_005909693.2	pseudoChr19	63159197	63164514	+	DOWNSTREAM	58	0.731054
TCONS_00116274	pseudoChr19	66416940	66421064	+	XM_005909714.2	pseudoChr19	66404427	66415415	+	DOWNSTREAM	1524	0
TCONS_00116275	pseudoChr19	66417025	66420558	+	XM_005909714.2	pseudoChr19	66404427	66415415	+	DOWNSTREAM	1609	0
TCONS_00119819	pseudoChr19	67295307	67299715	-	XM_014482937.1	pseudoChr19	67302401	67306843	+	DOWNSTREAM	2685	0.423213
TCONS_00119824	pseudoChr19	67306874	67308181	-	XM_014482937.1	pseudoChr19	67302401	67306843	+	UPSTREAM	30	0.646258
TCONS_00119831	pseudoChr19	67447430	67451580	-	XM_005909739.1	pseudoChr19	67451758	67453835	+	DOWNSTREAM	177	0.142193
TCONS_00119831	pseudoChr19	67447430	67451580	-	XM_005909742.2	pseudoChr19	67456290	67469016	-	DOWNSTREAM	4709	0
TCONS_00120061	pseudoChr19	72976272	72984558	-	XM_005909845.2	pseudoChr19	72922416	72975009	-	UPSTREAM	1262	0.363268
TCONS_00120061	pseudoChr19	72976272	72984558	-	XM_005909844.1	pseudoChr19	72929533	72975009	-	UPSTREAM	1262	-0.266246
TCONS_00120124	pseudoChr19	74548192	74553309	-	XM_005909865.2	pseudoChr19	74537536	74547945	-	UPSTREAM	246	0.952673
TCONS_00120221	pseudoChr19	77942521	77943847	-	XM_014482997.1	pseudoChr19	77944406	77953758	+	DOWNSTREAM	558	0.172599
TCONS_00120440	pseudoChr19	89338887	89340187	-	XM_005910041.1	pseudoChr19	89341343	89343077	-	DOWNSTREAM	1155	0
TCONS_00120440	pseudoChr19	89338887	89340187	-	XM_014483056.1	pseudoChr19	89344282	89346446	-	DOWNSTREAM	4094	0.539096
TCONS_00120440	pseudoChr19	89338887	89340187	-	XM_005910005.1	pseudoChr19	89344284	89347666	-	DOWNSTREAM	4096	0.468346
TCONS_00120440	pseudoChr19	89338887	89340187	-	XM_005910006.2	pseudoChr19	89344290	89346392	-	DOWNSTREAM	4102	0.114557
TCONS_00116885	pseudoChr19	89678153	89681507	+	XM_005910023.2	pseudoChr19	89681513	89694171	-	UPSTREAM	5	-0.617731
TCONS_00116903	pseudoChr19	90019350	90021800	+	XM_005910046.1	pseudoChr19	89978639	90013670	-	DOWNSTREAM	5679	0.480092
TCONS_00116903	pseudoChr19	90019350	90021800	+	XM_005910047.1	pseudoChr19	90024756	90038518	-	UPSTREAM	2955	-0.268908
TCONS_00116904	pseudoChr19	90019387	90021800	+	XM_005910046.1	pseudoChr19	89978639	90013670	-	DOWNSTREAM	5716	0.0131286
TCONS_00116904	pseudoChr19	90019387	90021800	+	XM_005910047.1	pseudoChr19	90024756	90038518	-	UPSTREAM	2955	-0.199197
TCONS_00117100	pseudoChr19	96940278	96943651	+	XM_005910116.2	pseudoChr19	96931786	96939777	-	DOWNSTREAM	500	0.808417
TCONS_00117101	pseudoChr19	96942142	96943651	+	XM_005910116.2	pseudoChr19	96931786	96939777	-	DOWNSTREAM	2364	-0.0749148
TCONS_00117104	pseudoChr19	97005074	97011939	+	XM_014483093.1	pseudoChr19	96995464	97003939	-	DOWNSTREAM	1134	0.464487
TCONS_00117340	pseudoChr19	103761237	103765082	+	XM_005910188.1	pseudoChr19	103568069	103759837	+	DOWNSTREAM	1399	0.954272
TCONS_00117420	pseudoChr19	108544294	108545781	+	XM_005910233.2	pseudoChr19	108432437	108535814	+	DOWNSTREAM	8479	-0.161042
TCONS_00120943	pseudoChr19	108544303	108545783	-	XM_005910233.2	pseudoChr19	108432437	108535814	+	UPSTREAM	8488	0.210481
TCONS_00120966	pseudoChr19	110779044	110782062	-	XM_005911961.2	pseudoChr19	110783331	110792578	+	DOWNSTREAM	1268	-0.0927447
TCONS_00117452	pseudoChr19	110998234	111001655	+	XM_005910250.1	pseudoChr19	111004132	111007183	+	UPSTREAM	2476	0.309456
TCONS_00117452	pseudoChr19	110998234	111001655	+	XM_014483126.1	pseudoChr19	111004308	111007175	+	UPSTREAM	2652	-0.37087
TCONS_00117458	pseudoChr19	111365377	111370773	+	XM_005910253.2	pseudoChr19	111271406	111364404	-	DOWNSTREAM	972	-0.137331
TCONS_00121030	pseudoChr19	112344769	112346949	-	XM_005910268.2	pseudoChr19	112354154	112381205	-	DOWNSTREAM	7204	0.283856
TCONS_00117517	pseudoChr19	113902158	113902698	+	XM_005910289.2	pseudoChr19	113910840	113926614	+	UPSTREAM	8141	-0.0343023
TCONS_00117525	pseudoChr19	113958706	113964016	+	XM_005910294.1	pseudoChr19	113950512	113958197	+	DOWNSTREAM	508	0.0474636
TCONS_00117560	pseudoChr19	114595866	114598463	+	XM_005910305.2	pseudoChr19	114584383	114595833	-	DOWNSTREAM	32	-0.616187
TCONS_00117560	pseudoChr19	114595866	114598463	+	XM_005910306.2	pseudoChr19	114603722	114628157	-	UPSTREAM	5258	-0.511797
TCONS_00117566	pseudoChr19	114792461	114795123	+	XM_014483141.1	pseudoChr19	114776601	114790868	+	DOWNSTREAM	1592	0.918613
TCONS_00117566	pseudoChr19	114792461	114795123	+	XM_005910311.2	pseudoChr19	114795653	114806930	+	UPSTREAM	529	0.844034
TCONS_00117616	pseudoChr19	115174184	115175321	+	XM_014483148.1	pseudoChr19	115179703	115209905	+	UPSTREAM	4381	0.498438
TCONS_00117646	pseudoChr19	115578525	115579603	+	XM_005910333.2	pseudoChr19	115583760	115593581	-	UPSTREAM	4156	0.113883
TCONS_00117671	pseudoChr19	116815217	116818683	+	XM_014483163.1	pseudoChr19	116802990	116810765	+	DOWNSTREAM	4451	-0.240338
TCONS_00117671	pseudoChr19	116815217	116818683	+	XM_014483164.1	pseudoChr19	116810781	116814239	-	DOWNSTREAM	977	-0.266575
TCONS_00121601	pseudoChr19	125836419	125839352	-	XM_005910425.2	pseudoChr19	125816473	125835688	+	UPSTREAM	730	0
TCONS_00121601	pseudoChr19	125836419	125839352	-	XM_005910426.1	pseudoChr19	125842039	125897398	-	DOWNSTREAM	2686	0.330234
TCONS_00121651	pseudoChr19	127880954	127890216	-	XM_005910447.2	pseudoChr19	127890373	127891823	+	DOWNSTREAM	156	0.54421
TCONS_00118048	pseudoChr19	129385371	129394208	+	XM_005910467.1	pseudoChr19	129343525	129385274	-	DOWNSTREAM	96	0.544236
TCONS_00121730	pseudoChr19	132032057	132038496	-	XM_005910488.1	pseudoChr19	132016469	132029405	+	UPSTREAM	2651	0.424588
TCONS_00121771	pseudoChr20	1020200	1024895	+	XM_005910508.1	pseudoChr20	923313	1018530	-	DOWNSTREAM	1669	0.72646
TCONS_00121803	pseudoChr20	1678586	1686466	+	XM_014483229.1	pseudoChr20	1687750	1749686	+	UPSTREAM	1283	0.00421105
TCONS_00126636	pseudoChr20	6565450	6570310	-	XM_005910590.2	pseudoChr20	6459503	6560913	+	UPSTREAM	4536	-0.141894
TCONS_00126651	pseudoChr20	6954270	6955705	-	XM_005910599.1	pseudoChr20	6958813	6961472	+	DOWNSTREAM	3107	-0.134256
TCONS_00121997	pseudoChr20	8392505	8398744	+	XM_014483249.1	pseudoChr20	8384366	8390826	+	DOWNSTREAM	1678	0.709396
TCONS_00122035	pseudoChr20	9497684	9500409	+	XM_005910613.2	pseudoChr20	9355982	9496733	+	DOWNSTREAM	950	0.152662
TCONS_00126916	pseudoChr20	16313505	16320164	-	XM_005910653.2	pseudoChr20	16322070	16359870	-	DOWNSTREAM	1905	-0.285069
TCONS_00122258	pseudoChr20	18171851	18172411	+	XM_005910675.2	pseudoChr20	18158110	18170760	-	DOWNSTREAM	1090	0.815943
TCONS_00122258	pseudoChr20	18171851	18172411	+	XM_014483279.1	pseudoChr20	18158131	18170755	-	DOWNSTREAM	1095	-0.08311
TCONS_00122258	pseudoChr20	18171851	18172411	+	XM_014483286.1	pseudoChr20	18174959	18178173	-	UPSTREAM	2547	0.529521
TCONS_00122394	pseudoChr20	22867586	22873259	+	XM_014483311.1	pseudoChr20	22811758	22864206	+	DOWNSTREAM	3379	0.185347
TCONS_00122491	pseudoChr20	25404507	25408193	+	XM_005910768.2	pseudoChr20	25402111	25402574	+	DOWNSTREAM	1932	0.789109
TCONS_00127221	pseudoChr20	26795904	26800820	-	XM_005910801.2	pseudoChr20	26801165	26805949	-	DOWNSTREAM	344	0.644043
TCONS_00127303	pseudoChr20	31072935	31077695	-	XM_005910833.1	pseudoChr20	31070692	31072827	+	UPSTREAM	107	-0.274296
TCONS_00127895	pseudoChr20	48774032	48776347	-	XM_014483422.1	pseudoChr20	48780522	48800370	+	DOWNSTREAM	4174	-0.684484
TCONS_00123211	pseudoChr20	52145457	52146174	+	XM_005911040.2	pseudoChr20	52135279	52143734	+	DOWNSTREAM	1722	0.428181
TCONS_00123211	pseudoChr20	52145457	52146174	+	XM_014483439.1	pseudoChr20	52138536	52142998	+	DOWNSTREAM	2458	0.617309
TCONS_00123384	pseudoChr20	59510598	59512639	+	XM_014483477.1	pseudoChr20	59519646	59548519	-	UPSTREAM	7006	0.53961
TCONS_00128259	pseudoChr20	62967576	62969627	-	XM_005911174.2	pseudoChr20	62969702	62983019	+	DOWNSTREAM	74	0.374846
TCONS_00128297	pseudoChr20	64064524	64069403	-	XM_014483506.1	pseudoChr20	64061474	64062376	-	UPSTREAM	2147	0.391844
TCONS_00128300	pseudoChr20	64064583	64069403	-	XM_014483506.1	pseudoChr20	64061474	64062376	-	UPSTREAM	2206	0.325704
TCONS_00123662	pseudoChr20	66614932	66617454	+	XM_005911219.2	pseudoChr20	66619431	66620109	-	UPSTREAM	1976	0
TCONS_00123703	pseudoChr20	68526138	68529766	+	XM_005911240.1	pseudoChr20	68530045	68550111	-	UPSTREAM	278	-0.028316
TCONS_00123842	pseudoChr20	73775750	73777459	+	XM_014483547.1	pseudoChr20	73782683	73801293	+	UPSTREAM	5223	-0.233873
TCONS_00123887	pseudoChr20	76095938	76101024	+	XM_005911315.1	pseudoChr20	76072246	76095715	-	DOWNSTREAM	222	0.7252
TCONS_00128669	pseudoChr20	78060929	78061888	-	XM_005911360.1	pseudoChr20	78062413	78077448	-	DOWNSTREAM	524	0.784069
TCONS_00128689	pseudoChr20	78732354	78736713	-	XM_005911374.2	pseudoChr20	78720525	78730452	-	UPSTREAM	1901	0.602768
TCONS_00124095	pseudoChr20	80816676	80820048	+	XM_014483590.1	pseudoChr20	80810110	80811030	-	DOWNSTREAM	5645	0
TCONS_00124101	pseudoChr20	80936842	80938526	+	XM_005911401.1	pseudoChr20	80945160	80948485	-	UPSTREAM	6633	0
TCONS_00124111	pseudoChr20	81197407	81200745	+	XM_014483593.1	pseudoChr20	81204373	81215080	+	UPSTREAM	3627	-0.0441176
TCONS_00124113	pseudoChr20	81198060	81200745	+	XM_014483593.1	pseudoChr20	81204373	81215080	+	UPSTREAM	3627	-0.0164439
TCONS_00124114	pseudoChr20	81198381	81200745	+	XM_014483593.1	pseudoChr20	81204373	81215080	+	UPSTREAM	3627	0.499914
TCONS_00124133	pseudoChr20	81323363	81328113	+	XM_005911407.2	pseudoChr20	81300285	81321516	+	DOWNSTREAM	1846	0.304449
TCONS_00124133	pseudoChr20	81323363	81328113	+	XM_005911404.2	pseudoChr20	81331579	81337174	+	UPSTREAM	3465	-0.156891
TCONS_00124168	pseudoChr20	81788234	81793350	+	XM_014483598.1	pseudoChr20	81797790	81832038	+	UPSTREAM	4439	0.046277
TCONS_00124170	pseudoChr20	81793676	81795731	+	XM_014483598.1	pseudoChr20	81797790	81832038	+	UPSTREAM	2058	0.0958157
TCONS_00129041	pseudoChr20	87151492	87153989	-	XM_014483631.1	pseudoChr20	87156077	87169225	-	DOWNSTREAM	2087	0.592047
TCONS_00129139	pseudoChr20	90140550	90142606	-	XM_014483650.1	pseudoChr20	90123081	90137648	+	UPSTREAM	2901	0.403106
TCONS_00129139	pseudoChr20	90140550	90142606	-	XM_014483649.1	pseudoChr20	90123096	90137648	+	UPSTREAM	2901	-0.218669
TCONS_00129253	pseudoChr20	92980891	92983238	-	XM_014483662.1	pseudoChr20	92965341	92980087	-	UPSTREAM	803	0.640563
TCONS_00129461	pseudoChr20	97190178	97192447	-	XM_005911557.2	pseudoChr20	97195004	97247072	+	DOWNSTREAM	2556	-0.321896
TCONS_00124873	pseudoChr20	101860137	101861266	+	XM_014483687.1	pseudoChr20	101862462	101863936	-	UPSTREAM	1195	-0.04336
TCONS_00126332	pseudoChr20	130743679	130744849	+	XM_005911640.1	pseudoChr20	130736908	130737819	-	DOWNSTREAM	5859	0

## Sheet: trans lncRNAs
Trans effect lncRNAs and their targets information						KEGG pathway analysis for the targets of trans lncRNAs
lncRNA_id	pos_cor_id	pos_cor	neg_cor_id	neg_cor		KEGG_A_class	KEGG_B_class	Pathway	transCor (591)	All (18685)	Pvalue	Qvalue	Pathway ID	Genes	K_IDs
TCONS_00032512	XM_005906471.2	0.878734	XM_005894640.1	-0.724354		Organismal Systems	Sensory system	Olfactory transduction	69	1300	1.5517e-05	0.00233434	ko04740	XM_005886637.1;XM_005886736.1;XM_005886738.1;XM_005886739.1;XM_005886743.1;XM_005887792.1;XM_005887804.1;XM_005891115.1;XM_005891130.1;XM_005891133.2;XM_005892753.1;XM_005893773.2;XM_005895609.1;XM_005895678.2;XM_005896088.2;XM_005896266.1;XM_005896282.1;XM_005896945.1;XM_005897010.1;XM_005900639.1;XM_005900661.1;XM_005900662.1;XM_005901072.1;XM_005901923.1;XM_005902199.1;XM_005903080.1;XM_005904…	K04257+K04257+K04257+K04257+K04257+K04257+K04257+K04257+K04257+K04257+K04257+K05849+K04257+K08043+K02183+K04257+K04257+K04257+K04257+K04257+K04257+K04257+K04257+K04257+K04257+K04257+K04257+K04257+K04257+K05849+K04257+K04257+K04257+K04257+K04257+K04951+K04257+K04257+K04257+K04257+K04257+K04257+K04257+K04257+K04257+K04257+K04257+K04257+K04257+K04257+K04257+K04257+K04257+K04257+K04257+K04257+K04257+…
TCONS_00056158	XM_005899730.2	0.909997	XM_014477243.1	-0.821021		Metabolism	Lipid metabolism	Steroid hormone biosynthesis	15	139	3.48699e-05	0.00233434	ko00140	XM_005893013.1;XM_005895019.1;XM_005895023.1;XM_005899431.2;XM_005902044.2;XM_005904056.1;XM_005906791.2;XM_005907257.2;XM_005908495.2;XM_005908662.2;XM_005910065.2;XM_014480225.1;XM_014480226.1;XM_014482011.1;XM_014482460.1	K12344+K00699+K00699+K07413+K00699+K00699+K07413+K07413+K00699+K13368+K04119+K00699+K01016+K07413+K00699
TCONS_00086289	XM_005907967.2	0.905176	XM_005893149.2	-0.611028		Metabolism	Carbohydrate metabolism	Ascorbate and aldarate metabolism	9	54	4.44786e-05	0.00233434	ko00053	XM_005895019.1;XM_005895023.1;XM_005899345.2;XM_005902044.2;XM_005903009.2;XM_005904056.1;XM_005908495.2;XM_014480225.1;XM_014482460.1	K00699+K00699+K01053+K00699+K00103+K00699+K00699+K00699+K00699
TCONS_00123703	XM_014476268.1	0.997576	XM_005899248.2	-0.56427		Metabolism	Metabolism of cofactors and vitamins	Retinol metabolism	16	159	4.57713e-05	0.00233434	ko00830	XM_005895019.1;XM_005895023.1;XM_005899431.2;XM_005901713.1;XM_005901714.1;XM_005902044.2;XM_005904056.1;XM_005906791.2;XM_005907257.2;XM_005907884.2;XM_005908495.2;XM_014480225.1;XM_014481176.1;XM_014482011.1;XM_014482460.1;XM_014483140.1	K00699+K00699+K07413+K11154+K11154+K00699+K00699+K07413+K07413+K00515+K00699+K00699+K11147+K07413+K00699+K13951
TCONS_00041962	XM_005910949.2	0.907874	XM_005905593.1	-0.80714		Metabolism	Carbohydrate metabolism	Starch and sucrose metabolism	11	99	0.000293213	0.0119631	ko00500	XM_005895019.1;XM_005895023.1;XM_005897177.2;XM_005899410.1;XM_005902044.2;XM_005904056.1;XM_005908495.2;XM_005909172.2;XM_014480225.1;XM_014482460.1;XM_014483491.1	K00699+K00699+K01194+K12407+K00699+K00699+K00699+K01084+K00699+K00699+K12047
TCONS_00099797	XM_005897433.1,XM_005908832.1,XM_014479287.1,XM_014481978.1,XM_014481496.1,XM_005909843.1,XM_005897177.2,XM_005905076.2,XM_005891025.2,XM_005909142.1,XM_005886885.2,XM_005906791.2,XM_005892493.1,XM_014480328.1,XM_014479806.1,XM_005900033.2,XM_005911977.1,XM_005902249.2,XM_005911024.2,XM_005906141.2,XM_005911025.2,XM_005892965.1,XM_005897961.2,XM_014479036.1,XM_014483746.1,XM_005906686.2,XM_005898…	1	XM_005887160.2	-0.53364		Metabolism	Xenobiotics biodegradation and metabolism	Metabolism of xenobiotics by cytochrome P450	12	125	0.00061251	0.0208253	ko00980	XM_005891302.2;XM_005895019.1;XM_005895023.1;XM_005902044.2;XM_005904056.1;XM_005908495.2;XM_014478115.1;XM_014480059.1;XM_014480061.1;XM_014480225.1;XM_014482460.1;XM_014483140.1	K00799+K00699+K00699+K00699+K00699+K00699+K11822+K00799+K00799+K00699+K00699+K13951
TCONS_00067737	XM_005905056.2	0.959821	XM_005909516.2	-0.856585		Metabolism	Xenobiotics biodegradation and metabolism	Drug metabolism - cytochrome P450	11	124	0.00193958	0.056525	ko00982	XM_005891302.2;XM_005895019.1;XM_005895023.1;XM_005902044.2;XM_005904056.1;XM_005908495.2;XM_014480059.1;XM_014480061.1;XM_014480225.1;XM_014482460.1;XM_014483140.1	K00799+K00699+K00699+K00699+K00699+K00699+K00799+K00799+K00699+K00699+K13951
TCONS_00017132	XM_005907668.2	0.929209	XM_005904442.1	-0.808359		Organismal Systems	Endocrine system	Renin-angiotensin system	7	61	0.00303791	0.0774666	ko04614	XM_005889428.2;XM_005898382.2;XM_005905328.2;XM_005905329.2;XM_005911192.2;XM_014477894.1;XM_014480068.1	K19514+K01380+K01283+K01283+K01329+K01285+K01322
LOC106701155	XM_005910249.1	0.629213	XM_014476904.1	-0.773106		Metabolism	Metabolism of cofactors and vitamins	Porphyrin and chlorophyll metabolism	8	87	0.00624619	0.14158	ko00860	XM_005894452.1;XM_005895019.1;XM_005895023.1;XM_005902044.2;XM_005904056.1;XM_005908495.2;XM_014480225.1;XM_014482460.1	K00643+K00699+K00699+K00699+K00699+K00699+K00699+K00699
TCONS_00040245	XM_005911342.1	0.878268	XM_014479868.1	-0.699572		Metabolism	Carbohydrate metabolism	Pentose and glucuronate interconversions	7	76	0.0101648	0.207362	ko00040	XM_005895019.1;XM_005895023.1;XM_005902044.2;XM_005904056.1;XM_005908495.2;XM_014480225.1;XM_014482460.1	K00699+K00699+K00699+K00699+K00699+K00699+K00699
TCONS_00047452	XM_005907215.1	0.94318	XM_005893212.2	-0.811023		Environmental Information Processing	Signaling molecules and interaction	Neuroactive ligand-receptor interaction	33	691	0.0125974	0.233625	ko04080	XM_005886826.2;XM_005886904.1;XM_005887120.2;XM_005889135.2;XM_005889144.2;XM_005889290.1;XM_005890096.1;XM_005890681.1;XM_005891548.1;XM_005892355.1;XM_005892356.1;XM_005892918.1;XM_005892920.2;XM_005894270.2;XM_005898073.1;XM_005899051.1;XM_005900400.1;XM_005900911.2;XM_005904401.1;XM_005905399.1;XM_005906612.1;XM_005908380.1;XM_005909720.1;XM_005910948.2;XM_005911156.2;XM_005911438.2;XM_014476…	K04221+K05181+K05239+K04587+K04579+K05190+K04234+K05175+K04215+K04200+K04203+K05175+K05175+K05439+K04153+K05249+K01315+K01312+K05051+K05267+K08397+K04153+K08374+K05189+K01312+K04260+K05175+K05239+K05261+K05201+K05175+K04816+K04816
TCONS_00090269	XM_014482018.1	0.97543	XM_014476697.1	-0.612485		Organismal Systems	Nervous system	GABAergic synapse	15	253	0.0150601	0.256022	ko04727	XM_005886904.1;XM_005889290.1;XM_005890681.1;XM_005892918.1;XM_005892920.2;XM_005895678.2;XM_005896469.2;XM_005903249.2;XM_005903250.1;XM_005905951.2;XM_005910948.2;XM_014476314.1;XM_014480994.1;XM_014482070.1;XM_014482553.1	K05181+K05190+K05175+K05175+K05175+K08043+K04851+K14990+K14990+K06027+K05189+K05175+K13524+K07825+K05175
TCONS_00085277	XM_005905704.2	0.946269	XM_014476694.1	-0.712713		Metabolism	Metabolism of other amino acids	Cyanoamino acid metabolism	3	19	0.0209171	0.328238	ko00460	XM_005906669.2;XM_014481797.1;XM_014481800.1	K00681+K00681+K00681
TCONS_00022421	XM_005892962.1	0.807272	XM_014481042.1	-0.5735		Metabolism	Lipid metabolism	Linoleic acid metabolism	7	97	0.0341451	0.497543	ko00591	XM_005899431.2;XM_005905228.2;XM_005906348.2;XM_005906791.2;XM_005907257.2;XM_014480894.1;XM_014482011.1	K07413+K01047+K01047+K07413+K07413+K16342+K07413
TCONS_00031855	XM_014479452.1	0.816683	XM_005904048.2	-0.628979		Metabolism	Xenobiotics biodegradation and metabolism	Drug metabolism - other enzymes	7	102	0.0430154	0.58501	ko00983	XM_005895019.1;XM_005895023.1;XM_005902044.2;XM_005904056.1;XM_005908495.2;XM_014480225.1;XM_014482460.1	K00699+K00699+K00699+K00699+K00699+K00699+K00699
TCONS_00009252	XM_014480037.1	0.973179	XM_005909203.1	-0.608534		Organismal Systems	Digestive system	Salivary secretion	13	252	0.0580703	0.740396	ko04970	XM_005895103.1;XM_005895678.2;XM_005896088.2;XM_005900642.2;XM_005900913.2;XM_005906324.2;XM_005911024.2;XM_005911025.2;XM_014476492.1;XM_014479743.1;XM_014480529.1;XM_014480987.1;XM_014483340.1	K13908+K08043+K02183+K12550+K04975+K05850+K05850+K05850+K13912+K12550+K12319+K13912+K13916
TCONS_00036216	XM_005887704.2	0.848995	XM_014482997.1	-0.614141		Metabolism	Amino acid metabolism	Alanine, aspartate and glutamate metabolism	6	89	0.0628737	0.754484	ko00250	XM_005889885.2;XM_005897884.2;XM_005901481.2;XM_005906686.2;XM_014476512.1;XM_014480994.1	K01755+K00814+K00830+K01437+K00272+K13524
TCONS_00058801	XM_005892171.1	0.824953	XM_014480955.1	-0.65355		Metabolism	Carbohydrate metabolism	Glyoxylate and dicarboxylate metabolism	5	69	0.0671311	0.760819	ko00630	XM_005895278.1;XM_005899257.2;XM_005900496.1;XM_005901481.2;XM_005910918.2	K11517+K01965+K11517+K00830+K00382
TCONS_00060917	XM_005903519.2	0.945142	XM_005900430.2	-0.865984		Organismal Systems	Sensory system	Phototransduction	4	52	0.0816834	0.790561	ko04744	XM_005895344.2;XM_005896088.2;XM_005899983.1;XM_014481768.1	K08718+K02183+K13749+K02183
TCONS_00024322	XM_005897938.1	0.892006	XM_014476601.1	-0.842465		Organismal Systems	Nervous system	Synaptic vesicle cycle	9	167	0.0838093	0.790561	ko04721	XM_005889594.1;XM_005892547.1;XM_005895206.2;XM_005899370.2;XM_005902305.2;XM_005905951.2;XM_005908594.2;XM_005909524.2;XM_014481869.1	K12302+K02148+K02150+K02148+K08155+K06027+K04644+K11826+K03661
TCONS_00038893	XM_005901325.2	0.78647	XM_005896466.1	-0.578313		Organismal Systems	Excretory system	Collecting duct acid secretion	4	53	0.0862563	0.790561	ko04966	XM_005892547.1;XM_005895206.2;XM_005899370.2;XM_005908192.1	K02148+K02150+K02148+K01542
TCONS_00121052	XM_005888566.1	0.926924	XM_005898300.2	-0.639938		Organismal Systems	Immune system	Leukocyte transendothelial migration	16	348	0.0875609	0.790561	ko04670	XM_005886761.2;XM_005887566.2;XM_005894212.2;XM_005903533.2;XM_005906366.2;XM_005907384.2;XM_005908921.2;XM_005908922.2;XM_014476329.1;XM_014476439.1;XM_014477341.1;XM_014477387.1;XM_014480733.1;XM_014481323.1;XM_014482814.1;XM_014483185.1	K06087+K04351+K02649+K05699+K06527+K06087+K06087+K06087+K05691+K06087+K06087+K08010+K05699+K05692+K04513+K05725
TCONS_00074939	XM_005908184.2	0.955094	XM_014477739.1	-0.662688		Organismal Systems	Endocrine system	PPAR signaling pathway	10	194	0.0891319	0.790561	ko03320	XM_005890237.1;XM_005892158.2;XM_005896141.1;XM_005896143.2;XM_005897511.2;XM_005907107.1;XM_005910722.2;XM_014476499.1;XM_014482641.1;XM_014482642.1	K06259+K08746+K09025+K08759+K08755+K06272+K01388+K08526+K08765+K08765
LOC106700761	XM_014483395.1	0.999427	XM_005902608.1	-0.535253		Metabolism	Metabolism of other amino acids	Taurine and hypotaurine metabolism	3	35	0.0978802	0.831982	ko00430	XM_005906669.2;XM_014481797.1;XM_014481800.1	K00681+K00681+K00681
TCONS_00049062	XM_014478831.1	0.849646	XM_005903757.2	-0.77675		Organismal Systems	Immune system	Complement and coagulation cascades	10	202	0.108683	0.876448	ko04610	XM_005891644.1;XM_005896744.1;XM_005897213.2;XM_005900400.1;XM_005902249.2;XM_005909727.2;XM_005910762.2;XM_014476966.1;XM_014479996.1;XM_014483304.1	K04003+K01300+K03906+K01315+K01320+K01334+K03898+K04002+K03903+K04007
LOC106700748	XM_005907621.2	0.945802	XM_005894923.2	-0.587294		Organismal Systems	Digestive system	Pancreatic secretion	12	258	0.118831	0.876448	ko04972	XM_005888431.2;XM_005895678.2;XM_005896744.1;XM_005900911.2;XM_005902746.2;XM_005905228.2;XM_005906324.2;XM_005906348.2;XM_005911024.2;XM_005911025.2;XM_005911156.2;XM_014482814.1	K05030+K08043+K01300+K01312+K12298+K01047+K05850+K01047+K05850+K05850+K01312+K04513
TCONS_00022420	XM_005888445.2	0.917925	XM_014481333.1	-0.567854		Organismal Systems	Nervous system	Retrograde endocannabinoid signaling	14	312	0.120744	0.876448	ko04723	XM_005886904.1;XM_005889290.1;XM_005889594.1;XM_005890681.1;XM_005892918.1;XM_005892920.2;XM_005895678.2;XM_005896469.2;XM_005910948.2;XM_014476314.1;XM_014477734.1;XM_014482070.1;XM_014482553.1;XM_014482824.1	K05181+K05190+K12302+K05175+K05175+K05175+K08043+K04851+K05189+K05175+K15528+K07825+K05175+K01054
TCONS_00107662	XM_005890134.2	0.919519	XM_005887185.2	-0.87079		Cellular Processes	Cell growth and death	Oocyte meiosis	15	341	0.12524	0.876448	ko04114	XM_005887967.1;XM_005895678.2;XM_005896088.2;XM_005896364.1;XM_005896988.2;XM_005897692.1;XM_005897731.2;XM_005897732.2;XM_005898609.1;XM_005900848.2;XM_005905341.1;XM_005905863.2;XM_014476558.1;XM_014480833.1;XM_014481768.1	K11481+K08043+K02183+K06636+K16197+K04348+K04373+K04373+K05459+K03347+K03350+K02206+K03094+K06633+K02183
TCONS_00091979	XM_005901811.1	0.924836	XM_005905470.1	-0.583926		Organismal Systems	Digestive system	Fat digestion and absorption	5	84	0.127118	0.876448	ko04975	XM_005890237.1;XM_005902746.2;XM_005905228.2;XM_005906348.2;XM_005910101.1	K06259+K12298+K01047+K01047+K14457
TCONS_00036827	XM_014479456.1	0.80106	XM_014482997.1	-0.78952		Cellular Processes	Cellular commiunity	Signaling pathways regulating pluripotency of stem cells	18	425	0.129365	0.876448	ko04550	XM_005890871.1;XM_005891363.2;XM_005891489.2;XM_005891490.1;XM_005891728.2;XM_005893851.2;XM_005894212.2;XM_005896353.1;XM_005896382.1;XM_005896978.1;XM_005898609.1;XM_005901693.1;XM_005902713.1;XM_005907860.2;XM_005909071.2;XM_005909671.1;XM_005910172.1;XM_014476736.1	K08031+K04447+K08036+K08036+K18499+K04362+K02649+K00572+K03209+K18487+K05459+K04667+K02085+K13578+K18498+K08026+K09326+K08031
TCONS_00030189	XM_014476961.1	0.831357	XM_005902116.2	-0.633482		Cellular Processes	Cell growth and death	p53 signaling pathway	11	239	0.138075	0.876448	ko04115	XM_005891265.2;XM_005895372.1;XM_005895780.1;XM_005897523.1;XM_005898389.2;XM_005898609.1;XM_005905863.2;XM_005909099.2;XM_014478214.1;XM_014478587.1;XM_014482704.1	K10144+K02159+K04402+K04506+K10127+K05459+K02206+K10141+K10133+K05868+K10141
TCONS_00083726	XM_014477021.1	0.994974	XM_005890540.1	-0.533941		Metabolism	Carbohydrate metabolism	Galactose metabolism	4	64	0.144069	0.876448	ko00052	XM_005899410.1;XM_005905466.2;XM_005909172.2;XM_014483491.1	K12407+K00850+K01084+K12047
TCONS_00021971	XM_014479227.1	0.817543	XM_005903701.2	-0.563466		Metabolism	Amino acid metabolism	Arginine and proline metabolism	7	137	0.144184	0.876448	ko00330	XM_005890223.1;XM_005893967.1;XM_005898831.2;XM_005906230.1;XM_005906298.2;XM_014480492.1;XM_014481648.1	K01611+K12259+K12657+K01583+K00286+K00819+K00286
TCONS_00020889	XM_005888665.1	0.955731	XM_005904841.2	-0.577293		Metabolism	Lipid metabolism	Arachidonic acid metabolism	9	189	0.146075	0.876448	ko00590	XM_005899431.2;XM_005903452.1;XM_005905228.2;XM_005906348.2;XM_005906791.2;XM_005907257.2;XM_005910065.2;XM_014480894.1;XM_014482011.1	K07413+K15730+K01047+K01047+K07413+K07413+K04119+K16342+K07413
TCONS_00008733	XM_005908147.2	0.969113	XM_014477610.1	-0.582536		Organismal Systems	Digestive system	Bile secretion	10	225	0.177111	0.999715	ko04976	XM_005887600.2;XM_005889598.2;XM_005889599.2;XM_005895678.2;XM_005899964.2;XM_005900105.2;XM_005901903.1;XM_005909235.2;XM_014478115.1;XM_014479488.1	K05664+K08537+K08537+K08043+K14361+K08204+K05673+K05673+K11822+K14361
TCONS_00116274	XM_005900781.2	0.813474	XM_005904621.2	-0.664001		Metabolism	Amino acid metabolism	Tyrosine metabolism	4	70	0.180581	0.999715	ko00350	XM_005899527.2;XM_005909239.1;XM_014479251.1;XM_014483140.1	K00815+K01827+K00276+K13951
TCONS_00093273	XM_005888976.2	0.910566	XM_005894060.2	-0.774541		Environmental Information Processing	Signal transduction	Jak-STAT signaling pathway	18	450	0.183924	0.999715	ko04630	XM_005887858.1;XM_005888362.1;XM_005891363.2;XM_005891661.1;XM_005894212.2;XM_005894270.2;XM_005895786.1;XM_005895788.1;XM_005898498.1;XM_005898581.1;XM_005898582.2;XM_005899734.1;XM_005907491.2;XM_005908339.2;XM_005910788.2;XM_014478062.1;XM_014478401.1;XM_014482123.1	K05442+K05430+K04447+K05444+K02649+K05439+K05064+K05065+K05415+K05431+K05431+K05434+K05697+K05429+K05437+K05069+K04737+K05071
TCONS_00051567	XM_005894883.2	0.882261	XM_005904175.2	-0.697387		Metabolism	Carbohydrate metabolism	Propanoate metabolism	5	97	0.19326	0.999715	ko00640	XM_005899257.2;XM_005900683.2;XM_005910918.2;XM_014479751.1;XM_014480994.1	K01965+K00016+K00382+K00016+K13524
TCONS_00009833	XM_005888034.2	0.714341	XM_005889567.1	-0.663918		Environmental Information Processing	Membrane transport	ABC transporters	8	178	0.203145	0.999715	ko02010	XM_005887600.2;XM_005892036.1;XM_005901903.1;XM_005904679.1;XM_005904682.1;XM_005908359.1;XM_005909235.2;XM_005909531.2	K05664+K05643+K05673+K05656+K05656+K05672+K05673+K05668
TCONS_00104563	XM_005895910.2	0.969598	XM_005897612.1	-0.562711		Metabolism	Carbohydrate metabolism	Glycolysis / Gluconeogenesis	7	154	0.2159	0.999715	ko00010	XM_005899410.1;XM_005900683.2;XM_005905466.2;XM_005909172.2;XM_005910918.2;XM_014479751.1;XM_014483140.1	K12407+K00016+K00850+K01084+K00382+K00016+K13951
TCONS_00027542	XM_014480203.1	0.926421	XM_014478807.1	-0.809852		Cellular Processes	Transport and catabolism	Peroxisome	10	239	0.22662	0.999715	ko04146	XM_005892158.2;XM_005892511.2;XM_005892512.2;XM_005895278.1;XM_005895732.1;XM_005900496.1;XM_005901481.2;XM_014476512.1;XM_014479233.1;XM_014481176.1	K08746+K13342+K13342+K11517+K13348+K11517+K00830+K00272+K06664+K11147
TCONS_00105930	XM_014479409.1	0.895554	XM_005888485.2	-0.771341		Metabolism	Amino acid metabolism	Phenylalanine, tyrosine and tryptophan biosynthesis	1	8	0.226767	0.999715	ko00400	XM_005899527.2	K00815
TCONS_00052999	XM_014477822.1	0.876593	XM_005907642.2	-0.767106		Metabolism	Metabolism of other amino acids	Glutathione metabolism	6	132	0.240116	0.999715	ko00480	XM_005891302.2;XM_005906669.2;XM_014480059.1;XM_014480061.1;XM_014481797.1;XM_014481800.1	K00799+K00681+K00799+K00799+K00681+K00681
TCONS_00097011	XM_005901582.2	0.7665	XM_005894728.2	-0.824817		Organismal Systems	Digestive system	Protein digestion and absorption	11	272	0.244396	0.999715	ko04974	XM_005888403.2;XM_005888405.2;XM_005893773.2;XM_005896744.1;XM_005897757.1;XM_005900911.2;XM_005905757.2;XM_005911156.2;XM_014477322.1;XM_014477894.1;XM_014480964.1	K06002+K06002+K05849+K01300+K13868+K01312+K05849+K01312+K14211+K01285+K16617
TCONS_00118969	XM_005904515.2	0.944043	XM_005893905.2	-0.873676		Organismal Systems	Circulatory system	Cardiac muscle contraction	9	217	0.250067	0.999715	ko04260	XM_005891563.2;XM_005891564.1;XM_005892231.2;XM_005895518.1;XM_005895519.1;XM_005896374.2;XM_005896469.2;XM_005908501.2;XM_005910039.2	K09290+K09290+K02272+K09290+K09290+K04864+K04851+K12045+K09290
TCONS_00022694	XM_005909099.2,XM_014482958.1,XM_005910989.1,XM_005909870.2,XM_005890153.1,XM_014480806.1,XM_005900179.2,XM_014478723.1,XM_014477731.1,XM_005897471.1,XM_005901949.1,XM_005896919.2,XM_005889835.2,XM_005894065.1,XM_005893394.1,XM_005890668.2,XM_005910093.1,XM_005896237.2,XM_005908081.2,XM_005907735.1,XM_005892329.2,XM_005907866.2,XM_014481133.1,XM_014481289.1,XM_005911181.1,XM_005906003.1,XM_005899…	0.977604	XM_005908196.2	-0.577271		Metabolism	Biosynthesis of other secondary metabolites	Butirosin and neomycin biosynthesis	1	9	0.251234	0.999715	ko00524	XM_005899410.1	K12407
TCONS_00083957	XM_005902844.2	0.922595	XM_005910491.2	-0.618026		Metabolism	Global and Overview	Degradation of aromatic compounds	1	9	0.251234	0.999715	ko01220	XM_005899345.2	K01053
TCONS_00107936	XM_005893666.1	0.942317	XM_005889271.2	-0.783583		Genetic Information Processing	Folding, sorting and degradation	Sulfur relay system	2	31	0.256911	0.999715	ko04122	XM_005900036.2;XM_014483555.1	K04487+K00566
TCONS_00110225	XM_014478209.1	0.916637	XM_005887237.2	-0.706159		Organismal Systems	Endocrine system	Glucagon signaling pathway	12	307	0.267268	0.999715	ko04922	XM_005896088.2;XM_005897692.1;XM_005899410.1;XM_005900683.2;XM_005905003.2;XM_005907330.2;XM_005909172.2;XM_014477832.1;XM_014479390.1;XM_014479751.1;XM_014482641.1;XM_014482642.1	K02183+K04348+K12407+K00016+K11434+K11411+K01084+K15423+K07190+K00016+K08765+K08765
TCONS_00080056	XM_005895791.2	0.894999	XM_014478286.1	-0.744335		Environmental Information Processing	Signaling molecules and interaction	Cytokine-cytokine receptor interaction	24	660	0.269097	0.999715	ko04060	XM_005886764.1;XM_005887858.1;XM_005888362.1;XM_005891661.1;XM_005893487.1;XM_005894270.2;XM_005895786.1;XM_005895788.1;XM_005896188.2;XM_005896189.2;XM_005898498.1;XM_005898581.1;XM_005898582.2;XM_005899734.1;XM_005901693.1;XM_005904179.2;XM_005907860.2;XM_005908339.2;XM_005910788.2;XM_014476515.1;XM_014478062.1;XM_014478401.1;XM_014478659.1;XM_014482123.1	K05149+K05442+K05430+K05444+K05150+K05439+K05064+K05065+K05480+K05480+K05415+K05431+K05431+K05434+K04667+K03156+K13578+K05429+K05437+K05460+K05069+K04737+K05507+K05071
TCONS_00036122	XM_005889789.2	0.803726	XM_005906729.2	-0.578974		Metabolism	Metabolism of cofactors and vitamins	Thiamine metabolism	1	10	0.274929	0.999715	ko00730	XM_005900036.2	K04487
TCONS_00124682	XM_005887601.1	0.800292	XM_005889949.2	-0.679323		Metabolism	Global and Overview	Biosynthesis of amino acids	8	195	0.276858	0.999715	ko01230	XM_005889885.2;XM_005891025.2;XM_005897884.2;XM_005898831.2;XM_005899527.2;XM_005905466.2;XM_005906298.2;XM_014481648.1	K01755+K00948+K00814+K12657+K00815+K00850+K00286+K00286
TCONS_00030804	XM_005909956.2	0.923136	XM_005899362.2	-0.566608		Organismal Systems	Immune system	Hematopoietic cell lineage	9	224	0.279329	0.999715	ko04640	XM_005888362.1;XM_005890237.1;XM_005898581.1;XM_005898582.2;XM_005904179.2;XM_005910788.2;XM_014478401.1;XM_014479022.1;XM_014482123.1	K05430+K06259+K05431+K05431+K03156+K05437+K04737+K06473+K05071
TCONS_00084836	XM_005908671.2	0.926751	XM_014477761.1	-0.594012		Organismal Systems	Aging	Longevity regulating pathway - multiple species	8	196	0.281416	0.999715	ko04213	XM_005892299.2;XM_005894212.2;XM_005895678.2;XM_005898609.1;XM_005901534.2;XM_005907330.2;XM_005907643.2;XM_014480072.1	K04688+K02649+K08043+K05459+K09542+K11411+K07204+K08339
TCONS_00102010	XM_005895067.1	0.934242	XM_005901302.2	-0.60224		Organismal Systems	Endocrine system	Renin secretion	9	225	0.283588	0.999715	ko04924	XM_005888431.2;XM_005889135.2;XM_005896088.2;XM_005896469.2;XM_005897692.1;XM_005898382.2;XM_005905328.2;XM_005905329.2;XM_014480529.1	K05030+K04587+K02183+K04851+K04348+K01380+K01283+K01283+K12319
TCONS_00121997	XM_005890092.2	0.871323	XM_005906051.2	-0.750401		Organismal Systems	Circulatory system	Adrenergic signaling in cardiomyocytes	19	525	0.305802	0.999715	ko04261	XM_005887566.2;XM_005891563.2;XM_005891564.1;XM_005894212.2;XM_005895518.1;XM_005895519.1;XM_005895678.2;XM_005896088.2;XM_005896374.2;XM_005896469.2;XM_005906324.2;XM_005906461.2;XM_005908501.2;XM_005910039.2;XM_005911024.2;XM_005911025.2;XM_014481706.1;XM_014481710.1;XM_014481768.1	K04351+K09290+K09290+K02649+K09290+K09290+K08043+K02183+K04864+K04851+K05850+K09052+K12045+K09290+K05850+K05850+K09052+K09052+K02183
TCONS_00071026	XM_014479358.1	0.909601	XM_005900519.2	-0.656867		Organismal Systems	Endocrine system	Adipocytokine signaling pathway	8	205	0.323231	0.999715	ko04920	XM_005890237.1;XM_005891363.2;XM_005902873.1;XM_005904179.2;XM_005909172.2;XM_014476499.1;XM_014482641.1;XM_014482642.1	K06259+K04447+K05232+K03156+K01084+K08526+K08765+K08765
TCONS_00053209	XM_014477068.1	0.859816	XM_005905275.2	-0.752569		Metabolism	Lipid metabolism	alpha-Linolenic acid metabolism	3	64	0.32998	0.999715	ko00592	XM_005905228.2;XM_005906348.2;XM_014480894.1	K01047+K01047+K16342
TCONS_00023644	XM_014476856.1	0.963765	XM_014482676.1	-0.601053		Environmental Information Processing	Signal transduction	mTOR signaling pathway	8	207	0.332683	0.999715	ko04150	XM_005890694.1;XM_005892299.2;XM_005894212.2;XM_005897731.2;XM_005897732.2;XM_005898609.1;XM_005904179.2;XM_005907643.2	K08268+K04688+K02649+K04373+K04373+K05459+K03156+K07204
TCONS_00031996	XM_005904356.2,XM_005890298.2,XM_014479040.1,XM_005911072.1,XM_014483277.1,XM_005893625.2,XM_005903209.2,XM_014480439.1,XM_014476596.1,XM_014477076.1,XM_014476803.1,XM_014478533.1,XM_005907276.1,XM_005899440.1,XM_005889285.2,XM_014479710.1,XM_005889150.1,XM_014482827.1,XM_014482483.1,XM_005910373.2,XM_005902746.2,XM_005896262.1,XM_005910478.1,XM_005896733.2,XM_014481161.1,XM_005905341.1,XM_014480…	1	XM_005889662.2	-0.627728		Organismal Systems	Nervous system	Serotonergic synapse	12	327	0.340832	0.999715	ko04726	XM_005886904.1;XM_005891912.1;XM_005896469.2;XM_005898073.1;XM_005899431.2;XM_005902305.2;XM_005906791.2;XM_005907257.2;XM_005908380.1;XM_014480894.1;XM_014482011.1;XM_014482070.1	K05181+K04819+K04851+K04153+K07413+K08155+K07413+K07413+K04153+K16342+K07413+K07825
TCONS_00074737	XM_005889352.2	0.947488	XM_005909516.2	-0.753437		Metabolism	Metabolism of cofactors and vitamins	Biotin metabolism	1	13	0.341615	0.999715	ko00780	XM_005910911.1	K01942
TCONS_00084378	XM_005890881.1	0.936196	XM_014477263.1	-0.917614		Environmental Information Processing	Signal transduction	TGF-beta signaling pathway	9	239	0.344793	0.999715	ko04350	XM_005892299.2;XM_005893000.2;XM_005900848.2;XM_005901693.1;XM_005904179.2;XM_005907860.2;XM_014476558.1;XM_014477366.1;XM_014482814.1	K04688+K19559+K03347+K04667+K03156+K13578+K03094+K19559+K04513
TCONS_00082407	XM_005887369.1	0.936419	XM_005904841.2	-0.640701		Metabolism	Glycan biosynthesis and metabolism	Other glycan degradation	2	39	0.350876	0.999715	ko00511	XM_005904321.1;XM_014483412.1	K12312+K12312
TCONS_00024570	XM_005903345.2	0.914434	XM_005891391.2	-0.658249		Metabolism	Global and Overview	Carbon metabolism	10	272	0.359204	0.999715	ko01200	XM_005891025.2;XM_005895278.1;XM_005897884.2;XM_005899257.2;XM_005899345.2;XM_005899410.1;XM_005900496.1;XM_005901481.2;XM_005905466.2;XM_005910918.2	K00948+K11517+K00814+K01965+K01053+K12407+K11517+K00830+K00850+K00382
TCONS_00058177	XM_005893182.2	0.873979	XM_014479920.1	-0.7457		Organismal Systems	Immune system	Intestinal immune network for IgA production	5	126	0.368203	0.999715	ko04672	XM_005888362.1;XM_005891375.1;XM_005893487.1;XM_005908339.2;XM_014479040.1	K05430+K06752+K05150+K05429+K10989
TCONS_00047445	XM_005888310.2	0.933016	XM_005890061.2	-0.605456		Metabolism	Carbohydrate metabolism	Pyruvate metabolism	4	99	0.382682	0.999715	ko00620	XM_005900683.2;XM_005904546.1;XM_005910918.2;XM_014479751.1	K00016+K01067+K00382+K00016
TCONS_00044946	XM_014476377.1	0.792357	XM_005904186.1	-0.703817		Metabolism	Amino acid metabolism	Glycine, serine and threonine metabolism	4	100	0.389877	0.999715	ko00260	XM_005894452.1;XM_005901481.2;XM_005910918.2;XM_014479251.1	K00643+K00830+K00382+K00276
TCONS_00027877	XM_005904263.2	0.830753	XM_014477004.1	-0.662428		Organismal Systems	Endocrine system	Progesterone-mediated oocyte maturation	11	310	0.391954	0.999715	ko04914	XM_005893959.2;XM_005894212.2;XM_005895678.2;XM_005897731.2;XM_005897732.2;XM_005898609.1;XM_005905341.1;XM_005905863.2;XM_005906751.2;XM_014478587.1;XM_014480833.1	K05866+K02649+K08043+K04373+K04373+K05459+K03350+K02206+K06627+K05868+K06633
TCONS_00121835	XM_005910250.1	0.800993	XM_014482743.1	-0.677257		Metabolism	Amino acid metabolism	Valine, leucine and isoleucine degradation	5	131	0.399686	0.999715	ko00280	XM_005888463.2;XM_005899257.2;XM_005907782.1;XM_005910918.2;XM_014480994.1	K08683+K01965+K01027+K00382+K13524
TCONS_00120848	XM_005908329.2	0.784726	XM_005901639.2	-0.636312		Cellular Processes	Transport and catabolism	Phagosome	14	411	0.426878	0.999715	ko04145	XM_005888977.1;XM_005889498.2;XM_005890237.1;XM_005891375.1;XM_005891920.2;XM_005892547.1;XM_005894482.2;XM_005895206.2;XM_005898683.2;XM_005899370.2;XM_014477387.1;XM_014481323.1;XM_014481869.1;XM_014483180.1	K00921+K10066+K06259+K06752+K06560+K02148+K13882+K02150+K04659+K02148+K08010+K05692+K03661+K10068
TCONS_00091930	XM_014483218.1	0.874014	XM_014477480.1	-0.531125		Genetic Information Processing	Translation	Ribosome	15	446	0.441152	0.999715	ko03010	XM_005890153.1;XM_005894065.1;XM_005896225.1;XM_005902829.2;XM_005904991.2;XM_005911014.2;XM_014476300.1;XM_014476993.1;XM_014477244.1;XM_014477952.1;XM_014477966.1;XM_014478243.1;XM_014478533.1;XM_014480328.1;XM_014481119.1	K02889+K02983+K02976+K02893+K02872+K02948+K02993+K02978+K02891+K02898+K02939+K02984+K02877+K02984+K02885
TCONS_00049063	XM_014482807.1	0.801083	XM_005894314.2	-0.586684		Genetic Information Processing	Folding, sorting and degradation	Proteasome	3	78	0.449896	0.999715	ko03050	XM_005905825.1;XM_005910449.2;XM_014477011.1	K02731+K03039+K02730
TCONS_00100521	XM_005902151.2	0.907033	XM_005910641.1	-0.77871		Metabolism	Amino acid metabolism	Phenylalanine metabolism	2	48	0.451235	0.999715	ko00360	XM_005899527.2;XM_014479251.1	K00815+K00276
TCONS_00025547	XM_014479433.1	0.992164	XM_005902766.2	-0.68069		Genetic Information Processing	Folding, sorting and degradation	Protein export	2	48	0.451235	0.999715	ko03060	XM_005891812.1;XM_005902718.2	K03106+K03105
TCONS_00012813	XM_005888628.2	0.955743	XM_005886980.2	-0.591722		Genetic Information Processing	Transcription	Spliceosome	12	358	0.460233	0.999715	ko03040	XM_005887759.2;XM_005893241.2;XM_005894895.2;XM_005901372.1;XM_005904753.2;XM_005908205.2;XM_005908546.2;XM_005911961.2;XM_014478419.1;XM_014479950.1;XM_014481843.1;XM_014482756.1	K12823+K12827+K12843+K09567+K11087+K12836+K12855+K12863+K12821+K12897+K12859+K12886
TCONS_00018596	XM_005896706.2	0.908297	XM_005894501.2	-0.811796		Organismal Systems	Aging	Longevity regulating pathway - mammal	10	296	0.46133	0.999715	ko04211	XM_005892299.2;XM_005894212.2;XM_005895372.1;XM_005895678.2;XM_005898609.1;XM_005907330.2;XM_005907643.2;XM_005909099.2;XM_014480072.1;XM_014482704.1	K04688+K02649+K02159+K08043+K05459+K11411+K07204+K10141+K08339+K10141
TCONS_00052907	XM_005888731.2	0.934105	XM_005887023.2	-0.701547		Metabolism	Amino acid metabolism	Arginine biosynthesis	2	49	0.461852	0.999715	ko00220	XM_005889885.2;XM_005897884.2	K01755+K00814
rna14842	XM_005892135.1	0.849735	XM_005909174.2	-0.648811		Organismal Systems	Sensory system	Inflammatory mediator regulation of TRP channels	12	359	0.464088	0.999715	ko04750	XM_005890096.1;XM_005891501.2;XM_005894212.2;XM_005895678.2;XM_005896088.2;XM_005898609.1;XM_005899431.2;XM_005906791.2;XM_005907257.2;XM_014480894.1;XM_014482011.1;XM_014483653.1	K04234+K04973+K02649+K08043+K02183+K05459+K07413+K07413+K07413+K16342+K07413+K04832
TCONS_00074802	XM_014478061.1	0.883247	XM_005907219.2	-0.81679		Organismal Systems	Circulatory system	Vascular smooth muscle contraction	14	422	0.466131	0.999715	ko04270	XM_005892493.1;XM_005892539.1;XM_005895678.2;XM_005896088.2;XM_005896469.2;XM_005897961.2;XM_005905228.2;XM_005906348.2;XM_005910227.2;XM_014480529.1;XM_014480894.1;XM_014481680.1;XM_014481768.1;XM_014482814.1	K04938+K04939+K08043+K02183+K04851+K12337+K01047+K01047+K06270+K12319+K16342+K12336+K02183+K04513
TCONS_00025447	XM_014482692.1	0.924304	XM_005895856.2	-0.75943		Organismal Systems	Digestive system	Carbohydrate digestion and absorption	4	112	0.474716	0.999715	ko04973	XM_005894212.2;XM_005896469.2;XM_005909172.2;XM_014483491.1	K02649+K04851+K01084+K12047
TCONS_00071812	XM_005887740.1	0.850392	XM_005899205.1	-0.731734		Environmental Information Processing	Signal transduction	cAMP signaling pathway	22	676	0.476458	0.999715	ko04024	XM_005886826.2;XM_005887566.2;XM_005889135.2;XM_005890668.2;XM_005892355.1;XM_005894212.2;XM_005895678.2;XM_005896088.2;XM_005896469.2;XM_005898073.1;XM_005901903.1;XM_005902873.1;XM_005906324.2;XM_005907126.1;XM_005908380.1;XM_005909235.2;XM_005910227.2;XM_005911024.2;XM_005911025.2;XM_005911438.2;XM_014478314.1;XM_014482814.1	K04221+K04351+K04587+K04355+K04200+K02649+K08043+K02183+K04851+K04153+K05673+K05232+K05850+K04951+K04153+K05673+K06270+K05850+K05850+K04260+K13360+K04513
TCONS_00091059	XM_014479277.1	0.942536	XM_005909516.2	-0.832725		Cellular Processes	Cell growth and death	Cell cycle	11	334	0.488914	0.999715	ko04110	XM_005893959.2;XM_005895780.1;XM_005896364.1;XM_005896988.2;XM_005900848.2;XM_005905341.1;XM_005905863.2;XM_005906751.2;XM_014476558.1;XM_014478587.1;XM_014480833.1	K05866+K04402+K06636+K16197+K03347+K03350+K02206+K06627+K03094+K05868+K06633
TCONS_00106016	XM_005895734.2,XM_005891563.2,XM_005906474.2,XM_014479219.1,XM_014480227.1,XM_005886825.1,XM_014476963.1,XM_005905914.2,XM_014481403.1,XM_005906032.1,XM_005911769.1,XM_005892777.2,XM_005908961.2,XM_005905110.2,XM_005897167.2,XM_005897406.2,XM_005910163.2,XM_014481680.1,XM_005892551.2,XM_005910505.1,XM_014483573.1,XM_005888054.2,XM_005907643.2,XM_005904482.2,XM_005891818.2,XM_005892512.2,XM_005903…	0.979042	XM_005889338.2	-0.496609		Metabolism	Metabolism of cofactors and vitamins	Ubiquinone and other terpenoid-quinone biosynthesis	1	21	0.491007	0.999715	ko00130	XM_005899527.2	K00815
TCONS_00104413	XM_005895596.1	0.865824	XM_005899406.2	-0.738211		Metabolism	Amino acid metabolism	Cysteine and methionine metabolism	4	116	0.502047	0.999715	ko00270	XM_005890223.1;XM_005899527.2;XM_005900683.2;XM_014479751.1	K01611+K00815+K00016+K00016
TCONS_00001637	XM_005899182.2	0.99107	XM_005900125.2	-0.552446		Metabolism	Energy metabolism	Oxidative phosphorylation	10	310	0.519961	0.999715	ko00190	XM_005888111.2;XM_005892231.2;XM_005892547.1;XM_005893126.1;XM_005895206.2;XM_005898620.2;XM_005899370.2;XM_005908192.1;XM_014481344.1;XM_014481869.1	K03964+K02272+K02148+K02130+K02150+K02131+K02148+K01542+K02260+K03661
TCONS_00088433	XM_005892852.1	0.904703	XM_005900125.2	-0.765704		Metabolism	Carbohydrate metabolism	Pentose phosphate pathway	3	87	0.522307	0.999715	ko00030	XM_005891025.2;XM_005899345.2;XM_005905466.2	K00948+K01053+K00850
TCONS_00090096	XM_005892074.2	0.935079	XM_005900306.1	-0.843476		Metabolism	Lipid metabolism	Synthesis and degradation of ketone bodies	1	23	0.522733	0.999715	ko00072	XM_005907782.1	K01027
TCONS_00067727	XM_005897273.1	0.840166	XM_005904841.2	-0.710965		Organismal Systems	Endocrine system	Ovarian Steroidogenesis	5	152	0.528091	0.999715	ko04913	XM_005895678.2;XM_005898609.1;XM_005908662.2;XM_005910065.2;XM_014480894.1	K08043+K05459+K13368+K04119+K16342
TCONS_00095959	XM_005904272.1	0.931546	XM_005909516.2	-0.791783		Environmental Information Processing	Signal transduction	Hedgehog signaling pathway	4	123	0.548291	0.999715	ko04340	XM_005896353.1;XM_005896382.1;XM_014476369.1;XM_014480215.1	K00572+K03209+K06228+K11988
TCONS_00007367	XM_005889040.2	0.909077	XM_005901602.2	-0.785986		Genetic Information Processing	Folding, sorting and degradation	Protein processing in endoplasmic reticulum	14	446	0.550096	0.999715	ko04141	XM_005887963.2;XM_005894363.2;XM_005895372.1;XM_005895722.1;XM_005900804.2;XM_005900848.2;XM_005901534.2;XM_005901668.2;XM_005901673.2;XM_005905970.1;XM_005906883.2;XM_005907300.1;XM_014476558.1;XM_014483127.1	K14012+K07151+K02159+K14003+K05638+K03347+K09542+K10088+K10088+K11863+K04523+K14008+K03094+K11863
TCONS_00062349	XM_005907169.1	0.831868	XM_005897323.2	-0.683756		Genetic Information Processing	Replication and repair	Mismatch repair	2	58	0.551657	0.999715	ko03430	XM_005892854.2;XM_005897377.2	K10755+K10754
TCONS_00099531	XM_005905838.2	0.912367	XM_005900929.1	-0.702813		Environmental Information Processing	Signal transduction	AMPK signaling pathway	11	355	0.570765	0.999715	ko04152	XM_005890237.1;XM_005892299.2;XM_005894212.2;XM_005898609.1;XM_005905466.2;XM_005906751.2;XM_005907330.2;XM_005907643.2;XM_005909172.2;XM_014482641.1;XM_014482642.1	K06259+K04688+K02649+K05459+K00850+K06627+K11411+K07204+K01084+K08765+K08765
TCONS_00024747	XM_005907712.2	0.956465	XM_005900347.2	-0.576603		Metabolism	Carbohydrate metabolism	Butanoate metabolism	2	61	0.579154	0.999715	ko00650	XM_005907782.1;XM_014480994.1	K01027+K13524
TCONS_00103160	XM_014483068.1	0.791818	XM_005902090.2	-0.699096		Environmental Information Processing	Signal transduction	cGMP - PKG signaling pathway	18	586	0.585002	0.999715	ko04022	XM_005892493.1;XM_005892539.1;XM_005893773.2;XM_005894212.2;XM_005895678.2;XM_005896088.2;XM_005896469.2;XM_005897692.1;XM_005897961.2;XM_005904814.1;XM_005905757.2;XM_005906324.2;XM_005910227.2;XM_005911024.2;XM_005911025.2;XM_014480529.1;XM_014481469.1;XM_014482814.1	K04938+K04939+K05849+K02649+K08043+K02183+K04851+K04348+K12337+K05863+K05849+K05850+K06270+K05850+K05850+K12319+K04454+K04513
TCONS_00118622	XM_005903844.1	0.862377	XM_005902436.2	-0.766533		Metabolism	Lipid metabolism	Fatty acid elongation	2	63	0.596788	0.999715	ko00062	XM_005898363.2;XM_005904872.2	K10247+K01074
TCONS_00054689	XM_005909641.2	0.929586	XM_005909516.2	-0.825989		Environmental Information Processing	Signal transduction	PI3K-Akt signaling pathway	33	1079	0.605986	0.999715	ko04151	XM_005887196.2;XM_005888362.1;XM_005891363.2;XM_005892299.2;XM_005893851.2;XM_005894212.2;XM_005894260.2;XM_005894270.2;XM_005895300.1;XM_005896988.2;XM_005898498.1;XM_005898518.2;XM_005898581.1;XM_005898582.2;XM_005898609.1;XM_005898683.2;XM_005899110.1;XM_005905863.2;XM_005907643.2;XM_005908339.2;XM_005909172.2;XM_005910788.2;XM_014476515.1;XM_014476803.1;XM_014478062.1;XM_014478401.1;XM_014478…	K05855+K05430+K04447+K04688+K04362+K02649+K16836+K05439+K04358+K16197+K05415+K06586+K05431+K05431+K05459+K04659+K09420+K02206+K07204+K05429+K01084+K05437+K05460+K04358+K05069+K04737+K06250+K06250+K13302+K05462+K07825+K05071+K05725
TCONS_00042102	XM_005909929.2	0.922298	XM_005909354.2	-0.790377		Metabolism	Lipid metabolism	Fatty acid degradation	3	99	0.610111	0.999715	ko00071	XM_014482641.1;XM_014482642.1;XM_014483140.1	K08765+K08765+K13951
TCONS_00025234	XM_005902062.1	0.867519	XM_005895684.2	-0.778845		Metabolism	Metabolism of other amino acids	beta-Alanine metabolism	3	100	0.616923	0.999715	ko00410	XM_005893967.1;XM_014479251.1;XM_014480994.1	K12259+K00276+K13524
TCONS_00096192	XM_005905433.2	0.924158	XM_005900142.2	-0.82356		Cellular Processes	Transport and catabolism	Lysosome	11	368	0.618633	0.999715	ko04142	XM_005898930.2;XM_005901949.1;XM_005904679.1;XM_005904682.1;XM_005904872.2;XM_005905877.2;XM_005908594.2;XM_014476696.1;XM_014476703.1;XM_014477076.1;XM_014481869.1	K14410+K12399+K05656+K05656+K01074+K06497+K04644+K14379+K12393+K12347+K03661
TCONS_00058187	XM_005906851.2	0.942397	XM_005891803.1	-0.708143		Metabolism	Energy metabolism	Nitrogen metabolism	1	30	0.61901	0.999715	ko00910	XM_014481073.1	K01672
TCONS_00042061	XM_005902411.1	0.865533	XM_005891645.2	-0.652704		Cellular Processes	Transport and catabolism	Regulation of autophagy	2	67	0.630376	0.999715	ko04140	XM_005901504.2;XM_014480072.1	K08342+K08339
TCONS_00099423	XM_005906069.2	0.791962	XM_005889122.2	-0.743929		Organismal Systems	Development	Axon guidance	13	440	0.63868	0.999715	ko04360	XM_005887233.1;XM_005897692.1;XM_005898720.2;XM_005902472.1;XM_005902998.2;XM_005905197.1;XM_005907799.2;XM_014479108.1;XM_014480781.1;XM_014482430.1;XM_014482720.1;XM_014482814.1;XM_014483185.1	K05106+K04348+K06521+K07524+K07528+K05109+K02090+K05462+K05733+K07521+K05112+K04513+K05725
TCONS_00032876	XM_005890265.2	0.945089	XM_005887591.2	-0.693668		Organismal Systems	Endocrine system	Insulin secretion	8	274	0.640539	0.999715	ko04911	XM_005887566.2;XM_005889135.2;XM_005892493.1;XM_005892539.1;XM_005895678.2;XM_005896469.2;XM_005899410.1;XM_005908185.1	K04351+K04587+K04938+K04939+K08043+K04851+K12407+K04325
TCONS_00053164	XM_005899536.1	0.891758	XM_005887539.2	-0.648069		Genetic Information Processing	Translation	Aminoacyl-tRNA biosynthesis	3	104	0.643356	0.999715	ko00970	XM_005900205.2;XM_005900208.1;XM_005900533.2	K01892+K01892+K01889
TCONS_00106152	XM_005907325.1	0.862412	XM_005887968.1	-0.803069		Metabolism	Glycan biosynthesis and metabolism	Other types of O-glycan biosynthesis	2	69	0.646335	0.999715	ko00514	XM_005908014.1;XM_014477717.1	K09661+K09666
TCONS_00028822	XM_005891797.2	0.955154	XM_005890830.1	-0.566318		Organismal Systems	Sensory system	Taste transduction	11	379	0.656975	0.999715	ko04742	XM_005890681.1;XM_005891912.1;XM_005892918.1;XM_005892920.2;XM_005898073.1;XM_005907908.1;XM_005908380.1;XM_014476314.1;XM_014478342.1;XM_014482070.1;XM_014482553.1	K05175+K04819+K05175+K05175+K04153+K04841+K04153+K05175+K04834+K07825+K05175
TCONS_00006986	XM_014477092.1	0.844752	XM_005898031.1	-0.544713		Metabolism	Glycan biosynthesis and metabolism	Glycosylphosphatidylinositol(GPI)-anchor biosynthesis	2	73	0.676609	0.999715	ko00563	XM_005893625.2;XM_005902413.2	K05292+K03859
TCONS_00045711	XM_005902383.1	0.902066	XM_005897607.2	-0.766363		Organismal Systems	Immune system	RIG-I-like receptor signaling pathway	5	180	0.677022	0.999715	ko04622	XM_005887858.1;XM_005898498.1;XM_005902727.2;XM_005904179.2;XM_014480072.1	K05442+K05415+K03174+K03156+K08339
TCONS_00107742	XM_005891786.1	0.863418	XM_005889338.2	-0.538399		Environmental Information Processing	Signal transduction	Wnt signaling pathway	12	419	0.678007	0.999715	ko04310	XM_005890478.1;XM_005896353.1;XM_005896382.1;XM_005897523.1;XM_005897692.1;XM_005900848.2;XM_005902525.2;XM_005902713.1;XM_005906120.2;XM_014476558.1;XM_014480382.1;XM_014482814.1	K03344+K00572+K03209+K04506+K04348+K03347+K01691+K02085+K04508+K03094+K01691+K04513
TCONS_00007734	XM_005899256.2	0.97597	XM_005898300.2	-0.787516		Cellular Processes	Cellular commiunity	Tight junction	13	455	0.68526	0.999715	ko04530	XM_005886761.2;XM_005903533.2;XM_005906124.1;XM_005907384.2;XM_005908921.2;XM_005908922.2;XM_014476329.1;XM_014476439.1;XM_014477341.1;XM_014480120.1;XM_014480733.1;XM_014481323.1;XM_014482814.1	K06087+K05699+K18625+K06087+K06087+K06087+K05691+K06087+K06087+K06090+K05699+K05692+K04513
TCONS_00080443	XM_005897212.1,XM_005899545.1,XM_005892816.2,XM_005910039.2,XM_005902044.2,XM_005911896.2,XM_014481499.1,XM_014482279.1,XM_005901952.2,XM_005906843.2,XM_005891912.1,XM_005894434.1,XM_005892175.2,XM_014482730.1,XM_005899370.2,XM_005910835.2,XM_005903478.2,XM_014483183.1,XM_005895711.2,XM_005905446.1,XM_014480220.1,XM_005907121.2,XM_005888589.2,XM_014480900.1,XM_005907073.2,XM_014482824.1,XM_005890…	0.979877	XM_005904481.2	-0.622337		Organismal Systems	Immune system	Platelet activation	11	389	0.689901	0.999715	ko04611	XM_005886648.1;XM_005887196.2;XM_005894084.2;XM_005894212.2;XM_005895678.2;XM_005910227.2;XM_014479996.1;XM_014480529.1;XM_014480894.1;XM_014481323.1;XM_014482814.1	K16059+K05855+K12361+K02649+K08043+K06270+K03903+K12319+K16342+K05692+K04513
TCONS_00084547	XM_014478040.1	0.889817	XM_005900120.2	-0.570342		Organismal Systems	Excretory system	Aldosterone-regulated sodium reabsorption	4	148	0.692679	0.999715	ko04960	XM_005894212.2;XM_005898609.1;XM_014478888.1;XM_014481632.1	K02649+K05459+K13302+K13359
TCONS_00054006	XM_014479596.1	0.939551	XM_005893608.1	-0.594754		Cellular Processes	Cellular commiunity	Adherens junction	9	322	0.69346	0.999715	ko04520	XM_005893851.2;XM_005903533.2;XM_005907491.2;XM_014476329.1;XM_014478844.1;XM_014480026.1;XM_014480733.1;XM_014481323.1;XM_014482814.1	K04362+K05699+K05697+K05691+K05694+K06082+K05699+K05692+K04513
TCONS_00060875	XM_005909099.2,XM_014482958.1,XM_005910989.1,XM_005909870.2,XM_005890153.1,XM_014480806.1,XM_005900179.2,XM_014478723.1,XM_014477731.1,XM_005897471.1,XM_005901949.1,XM_005896919.2,XM_005889835.2,XM_005894065.1,XM_005893394.1,XM_005890668.2,XM_005910093.1,XM_005896237.2,XM_005908081.2,XM_005907735.1,XM_005892329.2,XM_005907866.2,XM_014481133.1,XM_014481289.1,XM_005911181.1,XM_005906003.1,XM_005899…	0.980695	XM_005908196.2	-0.533488		Genetic Information Processing	Transcription	Basal transcription factors	3	114	0.703689	0.999715	ko03022	XM_005899671.1;XM_005904656.2;XM_014479792.1	K14651+K03143+K03125
TCONS_00050760	XM_014478503.1	0.903692	XM_014478828.1	-0.79176		Genetic Information Processing	Folding, sorting and degradation	Ubiquitin mediated proteolysis	12	428	0.705535	0.999715	ko04120	XM_005887217.1;XM_005891265.2;XM_005892891.1;XM_005897523.1;XM_005897546.2;XM_005900848.2;XM_005905341.1;XM_005905627.2;XM_005905628.2;XM_014476558.1;XM_014482090.1;XM_014483463.1	K10573+K10144+K10583+K04506+K06688+K03347+K03350+K10591+K10591+K03094+K03872+K16061
LOC106701109	XM_005891968.2	0.955521	XM_005899047.2	-0.889286		Organismal Systems	Nervous system	Glutamatergic synapse	10	360	0.706139	0.999715	ko04724	XM_005889594.1;XM_005895678.2;XM_005896469.2;XM_005897692.1;XM_005903249.2;XM_005903250.1;XM_005906032.1;XM_014480894.1;XM_014482070.1;XM_014482212.1	K12302+K08043+K04851+K04348+K14990+K14990+K11828+K16342+K07825+K05201
TCONS_00014588	XM_005893457.1	0.947859	XM_005909516.2	-0.835656		Organismal Systems	Digestive system	Mineral absorption	4	151	0.707588	0.999715	ko04978	XM_005900913.2;XM_005909510.2;XM_014477076.1;XM_014481730.1	K04975+K05011+K12347+K13625
TCONS_00121591	XM_005893073.1	0.944931	XM_005909516.2	-0.794416		Organismal Systems	Endocrine system	Regulation of lipolysis in adipocyte	5	187	0.708925	0.999715	ko04923	XM_005894212.2;XM_005895678.2;XM_005902873.1;XM_005911438.2;XM_014482824.1	K02649+K08043+K05232+K04260+K01054
LOC106701324	XM_005895062.2	0.966098	XM_005900115.1	-0.836498		Environmental Information Processing	Signal transduction	Calcium signaling pathway	18	632	0.709797	0.999715	ko04020	XM_005886648.1;XM_005890292.2;XM_005890298.2;XM_005890304.2;XM_005893773.2;XM_005895678.2;XM_005896088.2;XM_005896469.2;XM_005897692.1;XM_005904814.1;XM_005905757.2;XM_005906324.2;XM_005911024.2;XM_005911025.2;XM_005911438.2;XM_014479390.1;XM_014481768.1;XM_014482279.1	K16059+K04854+K04854+K04854+K05849+K08043+K02183+K04851+K04348+K05863+K05849+K05850+K05850+K05850+K04260+K07190+K02183+K04718
TCONS_00093786	XM_005896860.2	0.865092	XM_005894048.2	-0.824815		Metabolism	Lipid metabolism	Glycerolipid metabolism	5	189	0.717623	0.999715	ko00561	XM_005886710.2;XM_005897362.1;XM_005902746.2;XM_005910101.1;XM_014482824.1	K01046+K00901+K12298+K14457+K01054
TCONS_00061786	XM_014477343.1	0.798819	XM_005888443.2	-0.650933		Organismal Systems	Digestive system	Gastric acid secretion	6	226	0.723644	0.999715	ko04971	XM_005893357.2;XM_005895678.2;XM_005896088.2;XM_005896661.1;XM_005908192.1;XM_014477452.1	K04896+K08043+K02183+K04920+K01542+K04896
TCONS_00099730	XM_005898857.2	0.928569	XM_005892943.2	-0.577672		Metabolism	Metabolism of terpenoids and polyketides	Terpenoid backbone biosynthesis	1	41	0.732652	0.999715	ko00900	XM_005905650.2	K00804
LOC106701528	XM_005888881.2	0.995245	XM_005890961.2	-0.694433		Genetic Information Processing	Replication and repair	Non-homologous end-joining	1	41	0.732652	0.999715	ko03450	XM_005909440.1	K10884
TCONS_00054134	XM_005896445.2	0.706539	XM_005907737.2	-0.628306		Metabolism	Lipid metabolism	Ether lipid metabolism	3	120	0.735976	0.999715	ko00565	XM_005905228.2;XM_005906348.2;XM_014480894.1	K01047+K01047+K16342
TCONS_00037249	XM_014483115.1	0.764761	XM_005909507.2	-0.739064		Organismal Systems	Endocrine system	Insulin signaling pathway	11	405	0.738454	0.999715	ko04910	XM_005892299.2;XM_005894212.2;XM_005896088.2;XM_005899410.1;XM_005906956.2;XM_005907643.2;XM_005909172.2;XM_005909809.1;XM_014477293.1;XM_014479390.1;XM_014481768.1	K04688+K02649+K02183+K12407+K07192+K07204+K01084+K07189+K17447+K07190+K02183
TCONS_00019253	XM_005911671.2	0.967557	XM_005909516.2	-0.900016		Cellular Processes	Cell motility	Regulation of actin cytoskeleton	22	789	0.759245	0.999715	ko04810	XM_005888578.1;XM_005888977.1;XM_005889821.1;XM_005893057.2;XM_005893851.2;XM_005894212.2;XM_005895300.1;XM_005898518.2;XM_005902713.1;XM_005903533.2;XM_005904268.2;XM_005906483.2;XM_005908332.2;XM_005909555.1;XM_005910227.2;XM_014476803.1;XM_014480733.1;XM_014480781.1;XM_014481323.1;XM_014481666.1;XM_014482814.1;XM_014483185.1	K05769+K00921+K05762+K05754+K04362+K02649+K04358+K06586+K02085+K05699+K05751+K05751+K05749+K05766+K06270+K04358+K05699+K05733+K05692+K05749+K04513+K05725
TCONS_00054501	XM_005887643.2	0.952948	XM_014477669.1	-0.646146		Metabolism	Glycan biosynthesis and metabolism	Mucin type O-glycan biosynthesis	2	86	0.760611	0.999715	ko00512	XM_005907428.2;XM_014482058.1	K00710+K00710
TCONS_00088394	XM_014479277.1	0.898927	XM_005907937.2	-0.807686		Organismal Systems	Immune system	Cytosolic DNA-sensing pathway	3	125	0.760705	0.999715	ko04623	XM_005886969.2;XM_005898498.1;XM_005904464.2	K12799+K05415+K14721
TCONS_00013227	XM_005894561.1	0.947502	XM_005888920.2	-0.794252		Cellular Processes	Cell growth and death	Apoptosis	7	273	0.764221	0.999715	ko04210	XM_005894212.2;XM_005895372.1;XM_005897692.1;XM_005904179.2;XM_005910359.1;XM_014478401.1;XM_014483463.1	K02649+K02159+K04348+K03156+K04732+K04737+K16061
TCONS_00032362	XM_005897372.1	0.783093	XM_005907874.2	-0.653449		Organismal Systems	Environmental adaptation	Circadian entrainment	9	346	0.769727	0.999715	ko04713	XM_005889135.2;XM_005890292.2;XM_005890298.2;XM_005890304.2;XM_005895678.2;XM_005896088.2;XM_005896469.2;XM_014480529.1;XM_014482070.1	K04587+K04854+K04854+K04854+K08043+K02183+K04851+K12319+K07825
TCONS_00060374	XM_014482067.1	0.723793	XM_014479264.1	-0.579838		Organismal Systems	Endocrine system	Prolactin signaling pathway	7	275	0.770674	0.999715	ko04917	XM_005891363.2;XM_005894212.2;XM_005894270.2;XM_005898252.1;XM_005899410.1;XM_014477293.1;XM_014480227.1	K04447+K02649+K05439+K08551+K12407+K17447+K17107
TCONS_00032617	XM_005899669.2	0.767444	XM_005904466.2	-0.680567		Genetic Information Processing	Replication and repair	DNA replication	2	88	0.771711	0.999715	ko03030	XM_005892854.2;XM_005897377.2	K10755+K10754
TCONS_00058870	XM_014481987.1	0.996815	XM_005908273.1	-0.496016		Metabolism	Global and Overview	Fatty acid metabolism	3	129	0.779111	0.999715	ko01212	XM_005904872.2;XM_014482641.1;XM_014482642.1	K01074+K08765+K08765
TCONS_00050845	XM_005911671.2	0.954462	XM_005904186.1	-0.892683		Genetic Information Processing	Translation	RNA transport	11	420	0.77916	0.999715	ko03013	XM_005886760.2;XM_005892526.2;XM_005892531.2;XM_005895449.2;XM_005895734.2;XM_005902290.2;XM_005908332.2;XM_005910373.2;XM_014476776.1;XM_014480592.1;XM_014481666.1	K13175+K15516+K15516+K02516+K03680+K13130+K05749+K14523+K03249+K03238+K05749
TCONS_00107836	XM_005890247.2	0.816672	XM_005899732.2	-0.839112		Metabolism	Lipid metabolism	Glycerophospholipid metabolism	7	278	0.78011	0.999715	ko00564	XM_005896237.2;XM_005897362.1;XM_005905228.2;XM_005906348.2;XM_005908642.2;XM_014477060.1;XM_014480894.1	K14286+K00901+K01047+K01047+K14676+K06128+K16342
TCONS_00083631	XM_014479938.1	0.887824	XM_005893883.2	-0.718771		Metabolism	Global and Overview	2-Oxocarboxylic acid metabolism	1	49	0.793396	0.999715	ko01210	XM_005897884.2	K00814
LOC106700656	XM_005902172.2	0.965961	XM_005893996.2	-0.887027		Environmental Information Processing	Signal transduction	VEGF signaling pathway	6	248	0.800321	0.999715	ko04370	XM_005894212.2;XM_005897692.1;XM_014477293.1;XM_014480894.1;XM_014482279.1;XM_014483185.1	K02649+K04348+K17447+K16342+K04718+K05725
TCONS_00018514	XM_005888958.1	0.951041	XM_005908196.2	-0.767746		Organismal Systems	Nervous system	Neurotrophin signaling pathway	11	429	0.801327	0.999715	ko04722	XM_005890668.2;XM_005894212.2;XM_005895372.1;XM_005896088.2;XM_005897731.2;XM_005897732.2;XM_005910359.1;XM_005911114.2;XM_014477293.1;XM_014480766.1;XM_014482814.1	K04355+K02649+K02159+K02183+K04373+K04373+K04732+K04421+K17447+K12462+K04513
TCONS_00024986	XM_005901408.2	0.768014	XM_005908485.2	-0.571394		Organismal Systems	Excretory system	Vasopressin-regulated water reabsorption	3	136	0.808508	0.999715	ko04962	XM_005895678.2;XM_005905951.2;XM_014480766.1	K08043+K06027+K12462
TCONS_00032048	XM_005907606.1	0.952621	XM_005901460.2	-0.714752		Metabolism	Amino acid metabolism	Tryptophan metabolism	2	96	0.811729	0.999715	ko00380	XM_005888683.1;XM_014479348.1	K00453+K03392
TCONS_00086248	XM_014480043.1	0.795508	XM_005900347.2	-0.658466		Metabolism	Glycan biosynthesis and metabolism	N-Glycan biosynthesis	3	138	0.816277	0.999715	ko00510	XM_005894363.2;XM_005895836.1;XM_005908014.1	K07151+K00738+K09661
TCONS_00044635	XM_005899029.2	0.992477	XM_005891746.1	-0.607553		Metabolism	Lipid metabolism	Steroid biosynthesis	1	53	0.818385	0.999715	ko00100	XM_005902746.2	K12298
TCONS_00074735	XM_005900324.2	0.925259	XM_005909516.2	-0.74883		Organismal Systems	Endocrine system	Aldosterone synthesis and secretion	7	294	0.825598	0.999715	ko04925	XM_005890292.2;XM_005890298.2;XM_005890304.2;XM_005892355.1;XM_005895678.2;XM_005896088.2;XM_005896469.2	K04854+K04854+K04854+K04200+K08043+K02183+K04851
TCONS_00111045	XM_005908298.2	0.931713	XM_005892237.2	-0.775438		Organismal Systems	Digestive system	Vitamin digestion and absorption	1	55	0.829725	0.999715	ko04977	XM_005906424.2	K14615
TCONS_00069151	XM_005895189.1	0.912513	NM_001290136.1	-0.614112		Organismal Systems	Immune system	Fc epsilon RI signaling pathway	5	222	0.83497	0.999715	ko04664	XM_005887196.2;XM_005888362.1;XM_005894212.2;XM_005904179.2;XM_014480894.1	K05855+K05430+K02649+K03156+K16342
TCONS_00114243	XM_005910034.2	0.94074	XM_005891604.1	-0.73052		Metabolism	Amino acid metabolism	Histidine metabolism	1	61	0.859674	0.999715	ko00340	XM_005906686.2	K01437
TCONS_00034909	XM_005891036.2	0.988493	XM_005887270.2	-0.572356		Organismal Systems	Excretory system	Endocrine and other factor-regulated calcium reabsorption	3	151	0.860502	0.999715	ko04961	XM_005900916.2;XM_005908594.2;XM_005909524.2	K04974+K04644+K11826
TCONS_00079271	XM_005896632.2	0.863569	XM_014481160.1	-0.82297		Environmental Information Processing	Signal transduction	ErbB signaling pathway	7	309	0.861219	0.999715	ko04012	XM_005886936.1;XM_005892299.2;XM_005894212.2;XM_005904301.2;XM_014477293.1;XM_014480781.1;XM_014483185.1	K05457+K04688+K02649+K08774+K17447+K05733+K05725
TCONS_00090530	XM_005891792.1	0.886467	XM_005892649.1	-0.611199		Organismal Systems	Immune system	T cell receptor signaling pathway	8	348	0.863787	0.999715	ko04660	XM_005888362.1;XM_005894212.2;XM_005897692.1;XM_005904179.2;XM_005907491.2;XM_005908339.2;XM_014480781.1;XM_014482814.1	K05430+K02649+K04348+K03156+K05697+K05429+K05733+K04513
TCONS_00031889	XM_005890937.1,XM_014477366.1,XM_005899119.2,XM_014480766.1,XM_005896364.1,XM_005887537.1,XM_005891490.1,XM_005904179.2,XM_005888463.2,XM_005906096.1,XM_005898025.2,XM_005898482.2,XM_014480509.1,XM_014478587.1,XM_014483574.1,XM_005909585.2,XM_005901542.1,XM_005901291.2,XM_014478844.1,XM_005896425.1,XM_005904758.2,XM_005900533.2,XM_005891265.2,XM_014482998.1,XM_005901823.1,XM_014481830.1,XM_005897…	1	XM_005889271.2	-0.613302		Organismal Systems	Immune system	Fc gamma R-mediated phagocytosis	7	313	0.869649	0.999715	ko04666	XM_005887196.2;XM_005892299.2;XM_005893057.2;XM_005894212.2;XM_005908565.2;XM_014481602.1;XM_014482279.1	K05855+K04688+K05754+K02649+K12562+K13536+K04718
TCONS_00042246	XM_005896876.1	0.871173	XM_014478688.1	-0.643115		Environmental Information Processing	Signal transduction	FoxO signaling pathway	9	390	0.872431	0.999715	ko04068	XM_005894212.2;XM_005895780.1;XM_005898609.1;XM_005905003.2;XM_005905863.2;XM_005907330.2;XM_005909172.2;XM_014478587.1;XM_014478888.1	K02649+K04402+K05459+K11434+K02206+K11411+K01084+K05868+K13302
TCONS_00052842	XM_014477551.1	0.786848	XM_005888196.1	-0.582124		Metabolism	Lipid metabolism	Sphingolipid metabolism	2	112	0.87346	0.999715	ko00600	XM_005901045.1;XM_014482279.1	K07553+K04718
TCONS_00112686	XM_005897386.2	0.894473	XM_005906718.2	-0.626546		Organismal Systems	Immune system	Natural killer cell mediated cytotoxicity	8	358	0.882797	0.999715	ko04650	XM_005887196.2;XM_005894212.2;XM_005897692.1;XM_005898498.1;XM_005904179.2;XM_005904888.1;XM_005907491.2;XM_014477293.1	K05855+K02649+K04348+K05415+K03156+K01353+K05697+K17447
TCONS_00086946	XM_014479658.1	0.943358	XM_005905792.2	-0.781131		Metabolism	Carbohydrate metabolism	Amino sugar and nucleotide sugar metabolism	2	116	0.885672	0.999715	ko00520	XM_005899410.1;XM_005904925.2	K12407+K01183
TCONS_00053348	XM_014481022.1	0.894264	XM_014482997.1	-0.582391		Metabolism	Glycan biosynthesis and metabolism	Glycosaminoglycan biosynthesis - heparan sulfate / heparin	1	68	0.888034	0.999715	ko00534	XM_005894631.1	K02579
TCONS_00106291	XM_014479585.1	0.763876	XM_005893770.1	-0.51409		Metabolism	Glycan biosynthesis and metabolism	Glycosphingolipid biosynthesis - lacto and neolacto series	1	68	0.888034	0.999715	ko00601	XM_014480114.1	K00716
TCONS_00087309	XM_005895776.1	0.890646	XM_005907178.2	-0.633221		Metabolism	Metabolism of cofactors and vitamins	Nicotinate and nicotinamide metabolism	1	73	0.904714	0.999715	ko00760	XM_014477039.1	K00541
TCONS_00018102	XM_014481361.1	0.920364	XM_005894355.1	-0.627935		Organismal Systems	Endocrine system	GnRH signaling pathway	6	294	0.9067	0.999715	ko04912	XM_005895678.2;XM_005896088.2;XM_005896469.2;XM_005911114.2;XM_014480894.1;XM_014481768.1	K08043+K02183+K04851+K04421+K16342+K02183
LOC106700541	XM_005890937.1,XM_014477366.1,XM_005899119.2,XM_014480766.1,XM_005896364.1,XM_005887537.1,XM_005891490.1,XM_005904179.2,XM_005888463.2,XM_005906096.1,XM_005898025.2,XM_005898482.2,XM_014480509.1,XM_014478587.1,XM_014483574.1,XM_005909585.2,XM_005901542.1,XM_005901291.2,XM_014478844.1,XM_005896425.1,XM_005904758.2,XM_005900533.2,XM_005891265.2,XM_014482998.1,XM_005901823.1,XM_014481830.1,XM_005897…	1	XM_005889271.2	-0.613302		Organismal Systems	Endocrine system	Oxytocin signaling pathway	12	525	0.90712	0.999715	ko04921	XM_005894212.2;XM_005895678.2;XM_005896088.2;XM_005896374.2;XM_005896469.2;XM_005897692.1;XM_005910227.2;XM_014480529.1;XM_014480894.1;XM_014481323.1;XM_014481469.1;XM_014482814.1	K02649+K08043+K02183+K04864+K04851+K04348+K06270+K12319+K16342+K05692+K04454+K04513
TCONS_00065557	XM_005890612.2	0.92657	XM_005907484.2	-0.801558		Organismal Systems	Nervous system	Long-term potentiation	4	214	0.910174	0.999715	ko04720	XM_005896088.2;XM_005897692.1;XM_005897731.2;XM_005897732.2	K02183+K04348+K04373+K04373
LOC106700760	XM_014478800.1	0.890449	XM_005894473.2	-0.770501		Metabolism	Carbohydrate metabolism	Citrate cycle (TCA cycle)	1	75	0.91067	0.999715	ko00020	XM_005910918.2	K00382
TCONS_00094721	XM_005891988.2	0.770018	XM_005898109.2	-0.651035		Organismal Systems	Immune system	Toll-like receptor signaling pathway	6	297	0.911517	0.999715	ko04620	XM_005894212.2;XM_005898498.1;XM_005902727.2;XM_005904179.2;XM_014478804.1;XM_014478806.1	K02649+K05415+K03174+K03156+K06250+K06250
TCONS_00005637	XM_005906313.2	0.809841	XM_014478579.1	-0.739188		Organismal Systems	Development	Dorso-ventral axis formation	1	77	0.916254	0.999715	ko04320	XM_005892364.2	K02098
TCONS_00092232	XM_005895542.2	0.969765	XM_005900532.1	-0.882554		Organismal Systems	Endocrine system	Melanogenesis	6	301	0.917604	0.999715	ko04916	XM_005895678.2;XM_005896088.2;XM_005896353.1;XM_005896382.1;XM_005909239.1;XM_014481768.1	K08043+K02183+K00572+K03209+K01827+K02183
TCONS_00067635	XM_005889015.2	0.679615	XM_005890859.2	-0.650037		Environmental Information Processing	Signal transduction	MAPK signaling pathway	22	903	0.920093	0.999715	ko04010	XM_005890292.2;XM_005890298.2;XM_005890304.2;XM_005890668.2;XM_005893851.2;XM_005893959.2;XM_005894084.2;XM_005895300.1;XM_005895780.1;XM_005896374.2;XM_005896469.2;XM_005897692.1;XM_005897731.2;XM_005897732.2;XM_005904179.2;XM_005905347.2;XM_005908165.1;XM_005909071.2;XM_005911114.2;XM_014476803.1;XM_014480894.1;XM_014481469.1	K04854+K04854+K04854+K04355+K04362+K05866+K12361+K04358+K04402+K04864+K04851+K04348+K04373+K04373+K03156+K04380+K04462+K18498+K04421+K04358+K16342+K04454
TCONS_00105912	XM_005901574.2	0.946291	XM_005904735.2	-0.810575		Organismal Systems	Development	Osteoclast differentiation	8	387	0.925884	0.999715	ko04380	XM_005887196.2;XM_005894212.2;XM_005897692.1;XM_005898498.1;XM_005904179.2;XM_014476696.1;XM_014477387.1;XM_014482656.1	K05855+K02649+K04348+K05415+K03156+K14379+K08010+K06512
TCONS_00043613	XM_005900469.2	0.980805	XM_005892575.2	-0.913516		Environmental Information Processing	Signal transduction	HIF-1 signaling pathway	5	266	0.926391	0.999715	ko04066	XM_005890694.1;XM_005892299.2;XM_005894212.2;XM_005898609.1;XM_005910788.2	K08268+K04688+K02649+K05459+K05437
TCONS_00110448	XM_005887763.2	0.903336	XM_005894048.2	-0.775774		Metabolism	Carbohydrate metabolism	Fructose and mannose metabolism	1	81	0.926397	0.999715	ko00051	XM_005905466.2	K00850
TCONS_00064056	XM_014480772.1	0.944788	XM_005904186.1	-0.860782		Organismal Systems	Environmental adaptation	Circadian rhythm	1	81	0.926397	0.999715	ko04710	XM_005900848.2	K03347
TCONS_00083115	XM_005909966.1	0.993723	XM_005894946.2	-0.631804		Environmental Information Processing	Signaling molecules and interaction	ECM-receptor interaction	5	269	0.930558	0.999715	ko04512	XM_005890237.1;XM_005898518.2;XM_005898683.2;XM_014478804.1;XM_014478806.1	K06259+K06586+K04659+K06250+K06250
TCONS_00035371	XM_014480086.1	0.726821	XM_014478330.1	-0.820849		Genetic Information Processing	Transcription	RNA polymerase	1	83	0.931	0.999715	ko03020	XM_005904464.2	K14721
TCONS_00067952	XM_005909077.2	0.705737	XM_014478995.1	-0.686591		Environmental Information Processing	Signal transduction	Ras signaling pathway	19	811	0.934179	0.999715	ko04014	XM_005892816.2;XM_005893851.2;XM_005894084.2;XM_005894212.2;XM_005895300.1;XM_005896088.2;XM_005897406.2;XM_005898609.1;XM_005905228.2;XM_005906348.2;XM_005911243.2;XM_014476515.1;XM_014476803.1;XM_014477293.1;XM_014479108.1;XM_014480781.1;XM_014480894.1;XM_014482070.1;XM_014482814.1	K17630+K04362+K12361+K02649+K04358+K02183+K10632+K05459+K01047+K01047+K08773+K05460+K04358+K17447+K05462+K05733+K16342+K07825+K04513
TCONS_00024863	XM_005901682.2	0.819676	XM_005891613.2	-0.637305		Organismal Systems	Immune system	B cell receptor signaling pathway	4	235	0.942136	0.999715	ko04662	XM_005887196.2;XM_005894212.2;XM_005897692.1;XM_005907491.2	K05855+K02649+K04348+K05697
TCONS_00066463	XM_005898160.1	0.973427	XM_014479868.1	-0.600057		Genetic Information Processing	Replication and repair	Base excision repair	1	91	0.946709	0.999715	ko03410	XM_005902164.2	K10802
TCONS_00023698	XM_014478445.1	0.690827	XM_014479431.1	-0.654876		Cellular Processes	Cellular commiunity	Focal adhesion	16	718	0.947788	0.999715	ko04510	XM_005894212.2;XM_005898518.2;XM_005898609.1;XM_005898683.2;XM_005903533.2;XM_005907107.1;XM_005910227.2;XM_014476515.1;XM_014477293.1;XM_014478804.1;XM_014478806.1;XM_014480733.1;XM_014480781.1;XM_014481323.1;XM_014482814.1;XM_014483185.1	K02649+K06586+K05459+K04659+K05699+K06272+K06270+K05460+K17447+K06250+K06250+K05699+K05733+K05692+K04513+K05725
TCONS_00100725	XM_005911145.1	0.999685	XM_005908196.2	-0.535771		Organismal Systems	Endocrine system	Estrogen signaling pathway	6	327	0.948957	0.999715	ko04915	XM_005891548.1;XM_005894212.2;XM_005895678.2;XM_005896088.2;XM_005898252.1;XM_014477293.1	K04215+K02649+K08043+K02183+K08551+K17447
TCONS_00117726	XM_005900391.2	0.928039	XM_014478456.1	-0.6439		Genetic Information Processing	Translation	Ribosome biogenesis in eukaryotes	3	196	0.949785	0.999715	ko03008	XM_005893668.1;XM_005899563.2;XM_005910373.2	K14573+K11131+K14523
TCONS_00060096	XM_014478867.1	0.869113	XM_005894217.1	-0.79711		Organismal Systems	Immune system	Antigen processing and presentation	3	202	0.95647	0.999715	ko04612	XM_005891375.1;XM_005904179.2;XM_014483578.1	K06752+K03156+K08055
LOC106701271	XM_014478904.1	0.897036	XM_005900347.2	-0.565814		Environmental Information Processing	Signal transduction	Phosphatidylinositol signaling system	6	336	0.957009	0.999715	ko04070	XM_005888977.1;XM_005894212.2;XM_005896088.2;XM_005897362.1;XM_005909843.1;XM_014481768.1	K00921+K02649+K02183+K00901+K01109+K02183
TCONS_00077275	XM_005910821.2	0.771684	XM_014479196.1	-0.577548		Genetic Information Processing	Folding, sorting and degradation	RNA degradation	3	206	0.960454	0.999715	ko03018	XM_005890274.2;XM_005894592.2;XM_005905466.2	K14443+K04077+K00850
TCONS_00050847	XM_005894739.1	0.963322	XM_005898022.2	-0.890661		Organismal Systems	Endocrine system	Thyroid hormone synthesis	3	208	0.962315	0.999715	ko04918	XM_005895678.2;XM_005901425.1;XM_014481547.1	K08043+K14702+K10064
TCONS_00032858	XM_005888305.1	0.941427	XM_005889267.2	-0.704926		Organismal Systems	Immune system	NOD-like receptor signaling pathway	2	162	0.966055	0.999715	ko04621	XM_005886969.2;XM_005904179.2	K12799+K03156
TCONS_00016005	XM_005887013.2	0.928734	XM_005908109.2	-0.754992		Environmental Information Processing	Signaling molecules and interaction	Cell adhesion molecules (CAMs)	11	555	0.966392	0.999715	ko04514	XM_005886761.2;XM_005891375.1;XM_005896821.2;XM_005906366.2;XM_005907384.2;XM_005908921.2;XM_005908922.2;XM_014476439.1;XM_014477341.1;XM_014480209.1;XM_014482878.1	K06087+K06752+K06759+K06527+K06087+K06087+K06087+K06087+K06087+K06747+K06544
TCONS_00009745	XM_005894857.2	0.897694	XM_005901143.2	-0.721033		Metabolism	Nucleotide metabolism	Purine metabolism	11	558	0.967976	0.999715	ko00230	XM_005890082.2;XM_005891025.2;XM_005891702.1;XM_005895344.2;XM_005895678.2;XM_005898834.2;XM_005902373.1;XM_005904464.2;XM_014476868.1;XM_014480529.1;XM_014481601.1	K18437+K00948+K00940+K08718+K08043+K01510+K00940+K14721+K00944+K12319+K00939
TCONS_00092279	XM_005894186.1	0.91996	XM_005887667.2	-0.738187		Organismal Systems	Nervous system	Long-term depression	3	215	0.968201	0.999715	ko04730	XM_005898609.1;XM_014480529.1;XM_014480894.1	K05459+K12319+K16342
LOC106701484	XM_005901057.2	0.855459	XM_005899635.2	-0.692851		Organismal Systems	Immune system	Chemokine signaling pathway	10	528	0.973027	0.999715	ko04062	XM_005889095.2;XM_005891363.2;XM_005894084.2;XM_005894212.2;XM_005895678.2;XM_014477293.1;XM_014478659.1;XM_014482070.1;XM_014482814.1;XM_014483185.1	K12366+K04447+K12361+K02649+K08043+K17447+K05507+K07825+K04513+K05725
TCONS_00099067	XM_005906592.1	0.948879	XM_005891746.1	-0.652357		Organismal Systems	Endocrine system	Thyroid hormone signaling pathway	7	405	0.974061	0.999715	ko04919	XM_005890694.1;XM_005894212.2;XM_005898025.2;XM_005902762.2;XM_014476499.1;XM_014481323.1;XM_014482051.1	K08268+K02649+K15167+K15170+K08526+K05692+K17904
TCONS_00031962	XM_005899148.2	0.912826	XM_014479500.1	-0.831834		Metabolism	Nucleotide metabolism	Pyrimidine metabolism	4	276	0.976673	0.999715	ko00240	XM_005891702.1;XM_005898834.2;XM_005902373.1;XM_005904464.2	K00940+K01510+K00940+K14721
TCONS_00070086	XM_005894368.2,XM_005888823.2,XM_005887792.1,XM_014480921.1,XM_005892142.2,XM_005907168.1,XM_005901923.1,XM_014482137.1,XM_005903390.1,XM_005908339.2,XM_005904089.2,XM_005891501.2,XM_005893583.2,XM_005904603.2,XM_014480994.1,XM_005894327.2,XM_005891179.1,XM_005890478.1,XM_005901673.2,XM_005892141.2,XM_005891920.2,XM_005894932.2,XM_005909953.2,XM_014482252.1,XM_005906064.2,XM_014483221.1,XM_005895…	1	XM_005895110.2	-0.604463		Environmental Information Processing	Signal transduction	Hippo signaling pathway	8	458	0.978659	0.999715	ko04390	XM_005896353.1;XM_005896382.1;XM_005896988.2;XM_005902713.1;XM_005906032.1;XM_005907860.2;XM_014476329.1;XM_014481323.1	K00572+K03209+K16197+K02085+K11828+K13578+K05691+K05692
TCONS_00094078	XM_005910042.1	0.947723	XM_014478828.1	-0.806846		Environmental Information Processing	Signal transduction	TNF signaling pathway	5	334	0.981909	0.999715	ko04668	XM_005894212.2;XM_005896992.2;XM_005902727.2;XM_005904179.2;XM_005906366.2	K02649+K17065+K03174+K03156+K06527
TCONS_00112880	XM_005898877.2	0.856326	XM_005909516.2	-0.728821		Genetic Information Processing	Replication and repair	Fanconi anemia pathway	1	127	0.98336	0.999715	ko03460	XM_014479541.1	K03509
TCONS_00008999	XM_005896209.2	0.932704	XM_005887662.2	-0.662559		Organismal Systems	Nervous system	Cholinergic synapse	5	340	0.984133	0.999715	ko04725	XM_005891363.2;XM_005894212.2;XM_005895678.2;XM_005896469.2;XM_014482070.1	K04447+K02649+K08043+K04851+K07825
TCONS_00102494	XM_014483758.1	0.859166	XM_014478105.1	-0.749602		Organismal Systems	Nervous system	Dopaminergic synapse	6	390	0.985492	0.999715	ko04728	XM_005895066.2;XM_005896088.2;XM_005896469.2;XM_005897692.1;XM_005902305.2;XM_014482070.1	K10396+K02183+K04851+K04348+K08155+K07825
TCONS_00067452	XM_005901818.1	0.894077	XM_005900067.2	-0.627917		Environmental Information Processing	Signal transduction	NF-kappa B signaling pathway	4	298	0.985998	0.999715	ko04064	XM_005887196.2;XM_005902727.2;XM_005904179.2;XM_005906366.2	K05855+K03174+K03156+K06527
TCONS_00049285	XM_005894239.2	0.971132	XM_005895856.2	-0.632193		Genetic Information Processing	Translation	mRNA surveillance pathway	3	249	0.986366	0.999715	ko03015	XM_005889294.2;XM_005889295.2;XM_005893084.2	K13917+K13917+K14409
TCONS_00056207	XM_005909099.2,XM_014482958.1,XM_005910989.1,XM_005909870.2,XM_005890153.1,XM_014480806.1,XM_005900179.2,XM_014478723.1,XM_014477731.1,XM_005897471.1,XM_005901949.1,XM_005896919.2,XM_005889835.2,XM_005894065.1,XM_005893394.1,XM_005890668.2,XM_005910093.1,XM_005896237.2,XM_005908081.2,XM_005907735.1,XM_005892329.2,XM_005907866.2,XM_014481133.1,XM_014481289.1,XM_005911181.1,XM_005906003.1,XM_005899…	0.995003	XM_005908196.2	-0.508892		Environmental Information Processing	Signal transduction	Notch signaling pathway	1	135	0.987156	0.999715	ko04330	XM_005893818.2	K06057
TCONS_00100912	XM_005905592.1	0.818058	XM_014479868.1	-0.598649		Cellular Processes	Transport and catabolism	Endocytosis	17	870	0.989796	0.999715	ko04144	XM_005888425.2;XM_005893057.2;XM_005893502.1;XM_005895066.2;XM_005895971.2;XM_005905627.2;XM_005905628.2;XM_005907276.1;XM_005908565.2;XM_005908594.2;XM_005909524.2;XM_014476537.1;XM_014478062.1;XM_014478926.1;XM_014479939.1;XM_014480343.1;XM_014482814.1	K11248+K05754+K13649+K10396+K11247+K10591+K10591+K13649+K12562+K04644+K11826+K12471+K05069+K17918+K12199+K12191+K04513
TCONS_00022887	XM_005903849.2	0.929653	XM_005895856.2	-0.785579		Environmental Information Processing	Signal transduction	Rap1 signaling pathway	14	765	0.992143	0.999715	ko04015	XM_005887566.2;XM_005893851.2;XM_005894084.2;XM_005894212.2;XM_005895300.1;XM_005895678.2;XM_005896088.2;XM_005898609.1;XM_014476515.1;XM_014476803.1;XM_014479108.1;XM_014480026.1;XM_014481323.1;XM_014482814.1	K04351+K04362+K12361+K02649+K04358+K08043+K02183+K05459+K05460+K04358+K05462+K06082+K05692+K04513
TCONS_00037661	XM_005902131.2	0.640058	XM_005902725.2	-0.692904		Environmental Information Processing	Signal transduction	Phospholipase D signaling pathway	8	518	0.993346	0.999715	ko04072	XM_005887196.2;XM_005887566.2;XM_005894212.2;XM_005895678.2;XM_005897362.1;XM_014477293.1;XM_014480894.1;XM_014482814.1	K05855+K04351+K02649+K08043+K00901+K17447+K16342+K04513
TCONS_00084244	XM_005909697.2	0.873905	XM_005899444.2	-0.731466		Metabolism	Amino acid metabolism	Lysine degradation	1	167	0.995447	0.999715	ko00310	XM_005890663.2	K00471
TCONS_00069826	XM_005904356.2,XM_005890298.2,XM_014479040.1,XM_005911072.1,XM_014483277.1,XM_005893625.2,XM_005903209.2,XM_014480439.1,XM_014476596.1,XM_014477076.1,XM_014476803.1,XM_014478533.1,XM_005907276.1,XM_005899440.1,XM_005889285.2,XM_014479710.1,XM_005889150.1,XM_014482827.1,XM_014482483.1,XM_005910373.2,XM_005902746.2,XM_005896262.1,XM_005910478.1,XM_005896733.2,XM_014481161.1,XM_005905341.1,XM_014480…	1	XM_005889662.2	-0.627728		Environmental Information Processing	Signal transduction	Sphingolipid signaling pathway	5	400	0.995946	0.999715	ko04071	XM_005894212.2;XM_005895372.1;XM_005904179.2;XM_014482279.1;XM_014482814.1	K02649+K02159+K03156+K04718+K04513
TCONS_00029773	XM_005888917.2	0.752917	XM_014480118.1	-0.76723		Metabolism	Carbohydrate metabolism	Inositol phosphate metabolism	2	239	0.996091	0.999715	ko00562	XM_005888977.1;XM_005909843.1	K00921+K01109
TCONS_00110604	XM_014480499.1	0.943656	XM_005900430.2	-0.874866		Cellular Processes	Cellular commiunity	Gap junction	2	270	0.99841	0.999715	ko04540	XM_005895678.2;XM_014480529.1	K08043+K12319
TCONS_00050902	XM_005903396.2	0.977617	XM_005888920.2	-0.919843		Genetic Information Processing	Replication and repair	Nucleotide excision repair	3	393	0.999715	0.999715	ko03420	XM_005892854.2;XM_005897377.2;XM_005904656.2	K10755+K10754+K03143
TCONS_00117984	XM_014481344.1	0.999781	XM_014480510.1	-0.497442
TCONS_00080645	XM_014480174.1	0.925803	XM_005895856.2	-0.721658
LOC106701506	XM_005907719.1	0.925565	XM_005890959.1	-0.590881
TCONS_00006875	XM_014483326.1	0.817897	XM_005905784.2	-0.69027
TCONS_00059041	XM_005889230.1	0.800776	XM_005889390.2	-0.781879
TCONS_00066842	XM_005899851.1	0.968018	XM_005891087.2	-0.549515
TCONS_00061153	XM_014481138.1	0.941671	XM_005899190.2	-0.676073
TCONS_00042108	XM_014477439.1	0.914993	XM_005904442.1	-0.60886
TCONS_00126935	XM_005898900.2	0.86651	XM_005890141.2	-0.797181
TCONS_00129254	XM_014478503.1	0.914248	XM_005909516.2	-0.780213
TCONS_00040574	XM_014481096.1	0.87302	XM_005897533.2	-0.640562
TCONS_00008268	XM_005908329.2	0.89358	XM_005902766.2	-0.674918
TCONS_00074947	XM_014479979.1	0.916968	XM_005899406.2	-0.823613
TCONS_00122559	XM_005907311.1	0.669704	XM_014477753.1	-0.626011
TCONS_00114640	XM_005905982.1	0.97994	XM_005891746.1	-0.648777
TCONS_00126771	XM_005893090.2	0.775645	XM_005896426.2	-0.614929
TCONS_00091036	XM_014478650.1	0.849829	XM_005908273.1	-0.71774
TCONS_00011181	XM_005888430.1	0.939508	XM_005909516.2	-0.877516
TCONS_00056484	XM_014480593.1	0.734707	XM_014481756.1	-0.650648
TCONS_00023825	XM_005886696.2	0.758877	XM_005888832.2	-0.616239
TCONS_00007229	XM_005892108.2	0.933846	XM_005888920.2	-0.88984
TCONS_00083386	XM_005889652.2	0.997136	XM_005889271.2	-0.747884
LOC106700672	XM_005910174.1	0.727101	XM_005903561.2	-0.752894
LOC106701086	XM_005901535.1	0.904851	XM_014477491.1	-0.7739
TCONS_00032788	XM_014481244.1	0.836191	XM_005886862.2	-0.602998
TCONS_00110776	XM_005901278.1	0.886034	XM_014480510.1	-0.562669
TCONS_00080869	XM_005902297.2	1	XM_005895885.2	-0.655543
TCONS_00111935	XM_005893174.2	0.827729	XM_005889659.1	-0.733056
TCONS_00022369	XM_005911009.2	0.902603	XM_005903663.2	-0.629725
TCONS_00036129	XM_005894560.1	0.881126	XM_014480726.1	-0.69875
TCONS_00109823	XM_014479387.1	0.952367	XM_005902792.1	-0.589567
TCONS_00078101	XM_005895914.1	0.85741	XM_014482208.1	-0.689758
TCONS_00123692	XM_014477370.1	0.914232	XM_005904180.2	-0.614979
TCONS_00061489	XM_014477439.1	0.799286	XM_005891862.2	-0.592826
TCONS_00064335	XM_005902851.2	0.906833	XM_005900142.2	-0.746736
TCONS_00055474	XM_014477276.1	0.89249	XM_005891404.2	-0.596198
TCONS_00036237	XM_014480508.1	0.75508	XM_005903561.2	-0.614774
TCONS_00024658	XM_014477533.1	0.808701	XM_005901658.2	-0.820865
TCONS_00072714	XM_014481023.1	0.840591	XM_005911964.2	-0.664453
TCONS_00120966	XM_005903211.2	0.918358	XM_005887023.2	-0.731497
TCONS_00127895	XM_005899426.1	0.894222	XM_014482742.1	-0.798513
TCONS_00066699	XM_014483652.1	0.814746	XM_014481549.1	-0.604757
TCONS_00122153	XM_014478360.1	0.987685	XM_005889662.2	-0.598972
TCONS_00085591	XM_014478831.1	0.826979	XM_005909079.1	-0.712056
TCONS_00069885	XM_005906336.2	0.916105	XM_005890707.2	-0.694095
TCONS_00126720	XM_005892505.2	0.993062	XM_005891746.1	-0.589732
TCONS_00066229	XM_014477064.1	0.965467	XM_005894946.2	-0.656715
TCONS_00057230	XM_005897739.1	0.968735	XM_005894946.2	-0.58492
TCONS_00062276	XM_014481438.1	0.9086	XM_005910061.1	-0.84932
TCONS_00117616	XM_005895792.2	0.875601	XM_005905794.2	-0.81533
TCONS_00026926	XM_014479927.1	0.6824	XM_005900255.2	-0.634835
TCONS_00101211	XM_005890371.1	0.86153	XM_005901786.1	-0.688027
TCONS_00099631	XM_005899182.2	0.854932	XM_005904235.2	-0.580392
TCONS_00095678	XM_005896895.1	0.880826	XM_005904492.1	-0.673062
TCONS_00074879	XM_005893617.2	0.849576	XM_005903444.2	-0.601841
TCONS_00062217	XM_014477172.1	0.691519	XM_005898985.2	-0.672333
TCONS_00087078	XM_005895607.2	0.866357	XM_005895856.2	-0.56871
LOC102275921	XM_005890110.2	0.911507	XM_014482997.1	-0.581506
TCONS_00047542	XM_014480514.1	0.969905	XM_005904344.1	-0.956412
LOC106700870	XM_005894675.2	0.910561	XM_005886862.2	-0.689793
TCONS_00112317	XM_005909559.2	0.807756	XM_005899876.2	-0.734306
TCONS_00122359	XM_005897505.2	0.910525	XM_005890999.1	-0.710437
TCONS_00129139	XM_014481421.1	0.787666	XM_014480545.1	-0.632241
TCONS_00003202	XM_005900924.2	0.928929	XM_005896532.2	-0.758006
TCONS_00110884	XM_005889217.2	0.807628	XM_014482332.1	-0.744355
TCONS_00074963	XM_005904532.1	0.804421	XM_005905654.2	-0.720459
TCONS_00031025	XM_014482712.1	0.955474	XM_005894796.1	-0.922828
TCONS_00116728	XM_005907184.2	0.914385	XM_005896966.2	-0.652906
TCONS_00077518	XM_005891206.1	0.968334	XM_005908469.2	-0.671967
TCONS_00079519	XM_014481416.1	0.987516	XM_005891746.1	-0.622422
TCONS_00101815	XM_005889745.2	0.92405	XM_005908900.2	-0.837077
TCONS_00107888	XM_014476713.1	0.845116	XM_005902504.2	-0.753192
TCONS_00053350	XM_005900217.1	0.938876	XM_005909354.2	-0.657226
TCONS_00052738	XM_005897029.2	0.988948	XM_005895110.2	-0.589696
LOC106701121	XM_005904844.2	0.647026	XM_014478575.1	-0.683751
TCONS_00095677	XM_005909134.2	0.798638	XM_005899444.2	-0.699018
LOC102276292	XM_005900656.1	0.936104	XM_005887999.2	-0.836289
TCONS_00030838	XM_005892453.1	0.933586	XM_005889610.1	-0.502355
TCONS_00053420	XM_014476939.1	0.904185	XM_005895856.2	-0.71359
TCONS_00014731	XM_005904861.2	0.891127	XM_005888878.2	-0.584402
TCONS_00042104	XM_005892276.2	0.918828	XM_005905593.1	-0.830418
TCONS_00052470	XM_014482771.1	0.759236	XM_005897980.2	-0.680298
TCONS_00030197	XM_005890129.1	0.795472	XM_005888819.1	-0.64249
TCONS_00038897	XM_005911908.2	0.878179	XM_005891202.2	-0.783888
TCONS_00091369	XM_005910364.2	0.922113	XM_005895856.2	-0.818547
LOC106701582	XM_005888483.1	0.927898	XM_005891940.1	-0.581516
TCONS_00011768	XM_014477607.1	0.937361	XM_005898501.2	-0.66038
TCONS_00044895	XM_005893571.2	0.821386	XM_014482997.1	-0.594041
TCONS_00086588	XM_005889780.2	0.794605	XM_005886642.2	-0.636138
TCONS_00103585	XM_014480511.1	0.85845	XM_005899709.2	-0.768288
TCONS_00046218	XM_005893378.1	0.959895	XM_005899444.2	-0.900107
TCONS_00084599	XM_005890326.2	0.923475	XM_005892575.2	-0.788231
TCONS_00073902	XM_014481451.1	0.951994	XM_005898022.2	-0.882264
TCONS_00019211	XM_014480115.1	0.797089	XM_005907677.1	-0.624585
TCONS_00121711	XM_005889221.2	0.858426	XM_014480510.1	-0.592273
TCONS_00059876	XM_005891280.2	0.937391	XM_005909516.2	-0.805099
TCONS_00100362	XM_005903200.1	0.889046	XM_014477434.1	-0.574195
TCONS_00044884	XM_014476452.1	0.992512	XM_005891746.1	-0.550021
TCONS_00060941	XM_005903379.2	0.999754	XM_005897085.1	-0.582552
TCONS_00031880	XM_014479525.1	0.789922	XM_014479914.1	-0.746623
TCONS_00078878	XM_014479849.1	0.906671	XM_005893964.1	-0.644863
TCONS_00120943	XM_014479588.1	0.773492	XM_005905276.1	-0.742269
TCONS_00041345	XM_014479787.1	0.898248	XM_005900346.2	-0.720652
TCONS_00032680	XM_005893787.1	0.848848	XM_005891150.2	-0.755913
TCONS_00057869	XM_005891891.2	0.89495	XM_014481573.1	-0.819882
TCONS_00070798	XM_005903345.2	0.91758	XM_005889829.2	-0.655129
TCONS_00001058	XM_005900397.2	0.841373	XM_005890420.2	-0.603034
TCONS_00111151	XM_005910976.1	0.899062	XM_005891192.2	-0.717117
TCONS_00022303	XM_005887480.1	0.999444	XM_005891746.1	-0.589412
TCONS_00032626	XM_005895606.1	0.817958	XM_005891150.2	-0.818906
TCONS_00087894	XM_005901836.1	0.807121	XM_014481731.1	-0.640408
TCONS_00003978	XM_014480666.1	0.788424	XM_005901578.1	-0.659441
TCONS_00083632	XM_005897957.2	0.866298	XM_005908021.2	-0.659744
TCONS_00099980	XM_005910057.2	0.918752	XM_005904735.2	-0.744987
LOC106700869	XM_005908820.1	0.993953	XM_005899840.2	-0.507819
LOC106701667	XM_005890054.1,XM_014482257.1,XM_014480412.1,XM_005907529.1,XM_005905114.1,XM_014483463.1,XM_005898933.2,XM_005901363.2,XM_014480781.1,XM_005908599.2,XM_005898472.2,XM_005902388.1,XM_014479751.1,XM_014480891.1,XM_005894110.2,XM_005909777.2,XM_005902023.2,XM_005902869.1,XM_014483670.1,XM_014479607.1,XM_014477387.1,XM_005904698.2,XM_005905958.1,XM_014482421.1,XM_005911961.2,XM_005908921.2,XM_005894…	0.969568	XM_005898099.2	-0.529864
TCONS_00035465	XM_005903890.2	0.851705	XM_005892209.1	-0.691034
TCONS_00063814	XM_005904449.2	0.926387	XM_005910061.1	-0.770517
LOC106700865	XM_005907144.2	0.749544	XM_005898031.1	-0.530256
TCONS_00094506	XM_005910488.1	0.807311	XM_014477739.1	-0.68295
TCONS_00076371	XM_005903727.2	0.875596	XM_005904481.2	-0.637537
TCONS_00010328	XM_005895548.2	0.986957	XM_005886818.2	-0.471434
TCONS_00080184	XM_005893073.1	0.925592	XM_005909516.2	-0.793407
LOC106700705	XM_005904914.2	0.803549	XM_014479664.1	-0.759709
TCONS_00049734	XM_014476493.1	0.90593	XM_014482897.1	-0.797597
TCONS_00064962	XM_005902527.2	0.982251	XM_005906718.2	-0.599885
TCONS_00060876	XM_005896633.2	0.871825	XM_014483359.1	-0.588968
TCONS_00036094	XM_005896222.2	0.917058	XM_005898300.2	-0.798764
TCONS_00080399	XM_014480544.1	0.784045	XM_005896509.1	-0.688446
TCONS_00041905	XM_005909865.2	0.957288	XM_005891746.1	-0.628856
TCONS_00002989	XM_014479390.1	0.999762	XM_005897612.1	-0.56152
TCONS_00055674	XM_005886937.2	0.934325	XM_014478643.1	-0.801751
TCONS_00066731	XM_014483652.1	0.884157	XM_005888484.2	-0.671273
TCONS_00043671	XM_005905838.2	0.937141	XM_005898274.2	-0.766528
TCONS_00129253	XM_014478503.1	0.914248	XM_005909516.2	-0.780213
TCONS_00048927	XM_005910296.2	0.938622	XM_005897228.1	-0.823064
TCONS_00001529	XM_005889707.1	0.899391	XM_005898300.2	-0.674505
TCONS_00103006	XM_005892135.1	0.870425	XM_005908052.2	-0.674255
TCONS_00055056	XM_005905626.2	0.92192	XM_005891491.2	-0.569117
TCONS_00099422	XM_005902014.1,XM_005910531.1	0.931546	XM_005904442.1	-0.584384
TCONS_00092851	XM_005895806.2	0.718624	XM_005904902.2	-0.674644
TCONS_00112944	XM_005893550.1	0.982501	XM_005904492.1	-0.59447
TCONS_00052391	XM_005890745.2	0.776201	XM_005903907.1	-0.610027
TCONS_00044394	XM_005894851.1	0.808188	XM_005900174.2	-0.56006
LOC106700935	XM_005904356.2,XM_005890298.2,XM_014479040.1,XM_005911072.1,XM_014483277.1,XM_005893625.2,XM_005903209.2,XM_014480439.1,XM_014476596.1,XM_014477076.1,XM_014476803.1,XM_014478533.1,XM_005907276.1,XM_005899440.1,XM_005889285.2,XM_014479710.1,XM_005889150.1,XM_014482827.1,XM_014482483.1,XM_005910373.2,XM_005902746.2,XM_005896262.1,XM_005910478.1,XM_005896733.2,XM_014481161.1,XM_005905341.1,XM_014480…	1	XM_005889662.2	-0.627728
TCONS_00086254	XM_014480789.1	0.879838	XM_005902504.2	-0.794709
TCONS_00017286	XM_014478677.1	0.813877	XM_014482332.1	-0.681118
TCONS_00117458	XM_014483126.1	0.995658	XM_005906163.1	-0.60606
TCONS_00086084	XM_005899821.2	0.777102	XM_014482871.1	-0.640017
TCONS_00006089	XM_014480008.1	0.876577	XM_014476906.1	-0.612379
TCONS_00076731	XM_005891091.2	0.77906	XM_005898501.2	-0.659412
TCONS_00034480	XM_014482884.1	0.998119	XM_005891746.1	-0.631699
TCONS_00058158	XM_014483068.1	0.758538	XM_014479891.1	-0.689599
TCONS_00098664	XM_005899285.2	0.914362	XM_005900306.1	-0.735783
TCONS_00086022	XM_005902232.2	0.991191	XM_005889271.2	-0.736199
TCONS_00117728	XM_005898403.1	0.857959	XM_005895501.1	-0.607389
TCONS_00002991	XM_005892670.1	0.888333	XM_014482153.1	-0.538028
TCONS_00030188	XM_005888242.1	0.781684	XM_005889574.1	-0.6426
TCONS_00079924	XM_005902879.2	0.905738	XM_005900347.2	-0.631766
TCONS_00050214	XM_014479405.1	0.864931	XM_005894943.2	-0.537168
TCONS_00052131	XM_005898942.2	0.842777	XM_005897300.2	-0.673331
TCONS_00104320	XM_005892983.1	0.996334	XM_005909539.1	-0.495997
TCONS_00074661	XM_005906203.1	0.921921	XM_014476872.1	-0.778983
TCONS_00010726	XM_005903050.2	0.81024	XM_005890009.2	-0.624052
TCONS_00030035	XM_005910667.2	0.842257	XM_005892454.2	-0.74257
TCONS_00062090	XM_005910551.2	0.939528	XM_005904841.2	-0.727096
TCONS_00095222	XM_005910572.2	0.950617	XM_005899219.1	-0.776482
TCONS_00121357	XM_005897594.1	0.961284	XM_005895856.2	-0.607333
TCONS_00093729	XM_005906907.2	0.874794	XM_005900762.2	-0.622345
LOC106701620	XM_014479339.1	0.724358	XM_005896590.2	-0.605499
TCONS_00106441	XM_005890168.1	0.962057	XM_005896725.2	-0.586735
TCONS_00084313	XM_005909317.2	0.788132	XM_005903561.2	-0.567814
TCONS_00063736	XM_005901080.1	0.95808	XM_014476911.1	-0.628518
TCONS_00121191	XM_005895084.2	0.926114	XM_005889271.2	-0.761529
TCONS_00050605	XM_005903235.1	0.901708	XM_005897612.1	-0.604429
TCONS_00030444	XM_005900571.1	0.989449	XM_005908021.2	-0.634252
TCONS_00061115	XM_005900172.2	0.753478	XM_005889193.1	-0.633817
TCONS_00085835	XM_014477635.1	0.918181	XM_005904621.2	-0.739192
TCONS_00056441	XM_005904082.1	0.999951	XM_005886818.2	-0.468529
TCONS_00023939	XM_005892075.1	0.814476	XM_005910849.2	-0.58605
TCONS_00046161	XM_005893496.2	0.754074	XM_005893770.1	-0.604858
TCONS_00013896	XM_005900383.1	0.616777	XM_014480545.1	-0.645404
TCONS_00091893	XM_005893470.1	0.843967	XM_005908151.1	-0.491786
TCONS_00027060	XM_005904514.2	0.766204	XM_014477091.1	-0.66512
TCONS_00105446	XM_005898755.1	0.818064	XM_005886956.2	-0.623764
TCONS_00058072	XM_005906732.1	0.862749	XM_014482436.1	-0.589677
TCONS_00031881	XM_005910527.2	0.933414	XM_005899190.2	-0.862845
TCONS_00061805	XM_005908564.2	0.758548	XM_005909516.2	-0.708244
TCONS_00128643	XM_005902412.1	0.923088	XM_005904492.1	-0.658817
TCONS_00003272	XM_005902414.2	0.827618	XM_005899437.2	-0.762292
TCONS_00024591	XM_005897073.1	0.949981	XM_005905739.1	-0.51402
TCONS_00071351	XM_014479748.1,XM_014482814.1	0.938208	XM_005889271.2	-0.507159
TCONS_00030834	XM_014482550.1	0.853438	XM_014477643.1	-0.631923
LOC106700601	XM_005903200.1	0.74353	XM_005906057.1	-0.656444
TCONS_00041529	XM_005899562.2	0.773952	XM_005889126.2	-0.606758
LOC106701287	XM_005887530.2	0.923902	XM_005890707.2	-0.816536
TCONS_00039065	XM_005897147.2	0.947672	XM_005889662.2	-0.547689
TCONS_00071386	XM_005894665.2	0.864882	XM_005901743.2	-0.823114
TCONS_00121598	XM_005889058.2	0.920754	XM_005904186.1	-0.808666
TCONS_00075953	XM_005896448.1	0.768895	XM_014481360.1	-0.626159
TCONS_00048668	XM_005908699.1	0.792735	XM_014480726.1	-0.69816
TCONS_00021970	XM_005905252.2	0.848867	XM_014479158.1	-0.57324
LOC106700818	XM_014479993.1	0.812179	XM_005896782.1	-0.740652
LOC106700825	XM_014477674.1	0.854185	XM_005900432.1	-0.607427
TCONS_00042103	XM_005894023.2	0.936443	XM_005910729.1	-0.552599
TCONS_00031005	XM_005903727.2	0.950759	XM_005893429.2	-0.603996
TCONS_00082228	XM_014480164.1	0.863476	XM_005904856.2	-0.662145
TCONS_00025624	XM_005890330.2	0.833166	XM_014476764.1	-0.715521
TCONS_00005144	XM_014481977.1	0.783024	XM_005892574.1	-0.626302
TCONS_00073026	XM_014476421.1	0.936211	XM_005910023.2	-0.783835
TCONS_00117560	XM_005903040.2	0.821352	XM_005890999.1	-0.786641
TCONS_00107971	XM_005901357.2	0.804802	XM_005911694.1	-0.658911
TCONS_00123264	XM_014477046.1	0.818502	XM_005888334.1	-0.595689
TCONS_00032787	XM_005903513.2	0.726448	XM_005901787.2	-0.556543
TCONS_00103922	XM_005895862.2	0.915643	XM_005899355.2	-0.769899
TCONS_00062853	XM_005896753.1	0.734744	XM_005903824.2	-0.527501
TCONS_00029485	XM_005901147.1	0.820772	XM_005894108.2	-0.64445
TCONS_00074933	XM_014482097.1	0.926405	XM_005898300.2	-0.736687
TCONS_00108004	XM_005888730.2	0.969989	XM_005893096.2	-0.661205
LOC106701450	XM_005892799.1	0.86728	XM_014480104.1	-0.80618
TCONS_00093495	XM_005900020.1	0.850755	XM_005909516.2	-0.818188
TCONS_00020549	XM_005905827.2	0.901723	XM_005899754.2	-0.755827
TCONS_00055724	XM_005904875.2	0.774365	XM_014483176.1	-0.601179
LOC106700657	XM_005903917.2	0.679256	XM_014478653.1,XM_005897138.2	-0.576489
LOC106701431	XM_005894689.2	0.947297	XM_005900935.1	-0.872211
TCONS_00099838	XM_014479144.1	0.9327	XM_005898747.2	-0.755486
TCONS_00015674	XM_005906527.1	0.898188	XM_005904669.2	-0.586953
LOC106700753	XM_014479722.1,XM_005907185.1,XM_005897589.2,XM_005890072.2,XM_005895400.1,XM_005902305.2,XM_005895552.2,XM_005911286.1,XM_014481703.1,XM_014482182.1,XM_005908565.2,XM_005899051.1,XM_005895854.1,XM_014477734.1,XM_005902149.2,XM_005911114.2,XM_005893366.2,XM_005898134.1,XM_005906215.2,XM_005887804.1,XM_005891089.2,XM_005901783.2,XM_005891594.2,XM_014476935.1,XM_005909547.1,XM_005902873.1,XM_005908…	0.939376	XM_005896532.2	-0.527043
TCONS_00007418	XM_014481949.1	0.819221	XM_005902190.2	-0.679679
TCONS_00043645	XM_005891515.1	0.878174	XM_005904669.2	-0.571971
TCONS_00109423	XM_005898230.2	0.869484	XM_005904186.1	-0.818397
TCONS_00030445	XM_005903351.2	0.970625	XM_005891746.1	-0.638934
LOC106700923	XM_005900629.2	0.907383	XM_014480104.1	-0.679136
TCONS_00036095	XM_014481085.1	0.736399	XM_014482942.1	-0.662152
TCONS_00050674	XM_014476558.1	0.999594	XM_005889662.2	-0.584539
TCONS_00002746	XM_005895984.1	0.989911	XM_005908196.2	-0.77634
TCONS_00011984	XM_005903438.2	0.861671	XM_014483314.1	-0.498077
TCONS_00037097	XM_005897869.2	0.86122	XM_005895047.2	-0.576267
TCONS_00060537	XM_005894673.1	0.879498	XM_014478461.1	-0.858798
TCONS_00075937	XM_005908817.2	0.957554	XM_005909347.2	-0.884918
TCONS_00012157	XM_005901862.2	0.87706	XM_005888344.2	-0.56168
TCONS_00048796	XM_014480622.1	0.889167	XM_005894485.1	-0.623916
TCONS_00094830	XM_014476608.1	0.907491	XM_005886845.2	-0.587854
TCONS_00128856	XM_005891331.2	0.911123	XM_005904841.2	-0.803611
TCONS_00087662	XM_005899949.1	0.753131	XM_005888261.1	-0.69724
TCONS_00017074	XM_005898536.1	0.729914	XM_005905470.1	-0.680217
TCONS_00063370	XM_005902980.2	0.92503	XM_005886815.2	-0.862918
TCONS_00047145	XM_005907095.2	0.961452	XM_005892639.2	-0.910425
TCONS_00024889	XM_005890251.2	0.945054	XM_005886815.2	-0.859157
TCONS_00062612	XM_005888506.2	0.80439	XM_014483293.1	-0.59823
LOC106700986	XM_005893575.2	0.799573	XM_005889951.2	-0.812235
TCONS_00040774	XM_005887988.1	0.971035	XM_005905470.1	-0.599843
TCONS_00106529	XM_005895788.1	0.999997	XM_005895885.2	-0.570483
TCONS_00005241	XM_005892805.2	0.901838	XM_005895856.2	-0.646681
TCONS_00024323	XM_005908457.2	0.902331	XM_005887212.1	-0.799147
TCONS_00000630	XM_005892932.2	0.898558	XM_005898725.2	-0.759929
TCONS_00019873	XM_005904007.2	0.865751	XM_014483422.1	-0.84527
LOC102285456	XM_005901693.1	0.999731	XM_014481109.1	-0.431113
TCONS_00044456	XM_005906834.2	0.996966	XM_005887380.2	-0.542653
LOC102277485	XM_005897242.2	0.767088	XM_005890477.1	-0.738745
LOC102285268	XM_014479802.1	0.866709	XM_014478515.1	-0.740392
TCONS_00066025	XM_005909623.2	0.952152	XM_005899840.2	-0.516649
TCONS_00094119	XM_014478637.1	0.690865	XM_005896485.2	-0.616503
TCONS_00089434	XM_005888686.2	0.951745	XM_005892341.2	-0.641692
TCONS_00089387	XM_005893521.1	0.955394	XM_005893475.2	-0.89026
TCONS_00075803	XM_005909964.2	0.748673	XM_005896102.2	-0.662592
TCONS_00057511	XM_005902433.2	0.909068	XM_014478515.1	-0.847689
TCONS_00027734	XM_005904102.2	0.928621	XM_005896521.2	-0.65397
TCONS_00095316	XM_014481832.1	0.838486	XM_014476707.1	-0.555264
TCONS_00038272	XM_005898245.1	0.876361	XM_005903133.2	-0.723645
TCONS_00001040	XM_005909051.2	0.925767	XM_014479500.1	-0.834797
TCONS_00097615	XM_005889084.1	0.957133	XM_005898300.2	-0.857712
TCONS_00109435	XM_005900135.2	0.661255	XM_014479675.1	-0.631407
TCONS_00035434	XM_005898350.2	0.921278	XM_005908021.2	-0.65383
TCONS_00031477	XM_005902720.1	0.925947	XM_005890793.2	-0.779301
TCONS_00045886	XM_014481438.1	0.94642	XM_014481573.1	-0.876999
TCONS_00017267	XM_005895270.1	0.974108	XM_005893475.2	-0.86704
TCONS_00029855	XM_005887128.1	0.956727	XM_005891746.1	-0.538926
LOC102286801	XM_005910833.1	0.934001	XM_014481995.1	-0.661736
TCONS_00000942	XM_005897159.1	0.883864	XM_005911193.1	-0.789417
LOC106701033	XM_005896785.2	0.727071	XM_005901461.2	-0.696181
TCONS_00039448	XM_005892332.2	0.973496	XM_005908273.1	-0.528646
TCONS_00008740	XM_005896026.2	0.991427	XM_005889662.2	-0.529055
TCONS_00122937	XM_005899747.1	0.870803	XM_005904841.2	-0.64984
TCONS_00113732	XM_005892004.1	0.904985	XM_005911523.2	-0.552268
TCONS_00062494	XM_005899032.1	0.837963	XM_005898232.2	-0.720843
TCONS_00105361	XM_005908369.1	0.883889	XM_014477739.1	-0.579392
TCONS_00065849	XM_014476514.1	0.859527	XM_005891393.1	-0.802204
TCONS_00027630	XM_005909760.2	0.972595	XM_005905743.2	-0.922658
TCONS_00029412	XM_005910963.2	0.94943	XM_005905051.2	-0.838115
TCONS_00108679	XM_005904451.2,XM_005893423.1,XM_005900804.2,XM_005897213.2,XM_005887759.2,XM_005896744.1,XM_014483180.1,XM_014481469.1,XM_005896143.2,XM_005900308.2,XM_005907799.2,XM_005890731.1,XM_005898582.2,XM_005900400.1,XM_005899257.2,XM_014477414.1,XM_014477915.1,XM_005906316.1,XM_005897183.2,XM_005887217.1,XM_014481569.1,XM_005908662.2,XM_005908388.1,XM_014477293.1,XM_005902282.2,XM_005888133.2,XM_005888…	1	XM_005907338.1	-0.544038
LOC106701169	XM_014481832.1	0.997229	XM_005891899.1	-0.510024
TCONS_00047070	XM_014479599.1	0.897168	XM_005892317.2	-0.733207
TCONS_00072070	XM_005894166.1	0.929057	XM_005897236.2	-0.739298
TCONS_00043668	XM_014482041.1	0.83589	XM_005907338.1	-0.712135
TCONS_00082919	XM_014477794.1	0.871669	XM_005908582.2	-0.700533
TCONS_00091511	XM_005898667.2	0.840919	XM_005901787.2	-0.637569
TCONS_00025857	XM_005910251.1	0.972141	XM_005907484.2	-0.857425
TCONS_00033891	XM_005907322.1	0.929146	XM_005900523.2	-0.791141
TCONS_00082000	XM_005903887.2	0.998537	XM_005904481.2	-0.587701
TCONS_00111682	XM_005889133.2	0.938571	XM_005886949.2	-0.807243
TCONS_00034594	XM_005905429.1	0.913345	XM_005894501.2	-0.805449
TCONS_00015820	XM_005894823.1	0.946765	XM_005904442.1	-0.623363
TCONS_00122382	XM_005893646.2	0.756843	XM_005901383.2	-0.555845
TCONS_00070258	XM_014480794.1	0.713365	XM_014478044.1	-0.638494
TCONS_00019254	XM_005899286.2	0.929776	XM_005894048.2	-0.815685
TCONS_00017929	XM_005898087.2	0.923005	XM_005899754.2	-0.605719
TCONS_00018552	XM_005900995.2	0.796999	XM_005894058.1	-0.717354
TCONS_00029781	XM_005906726.1	0.974452	XM_005895154.2	-0.641424
TCONS_00105352	XM_005898563.1	0.917915	XM_005898234.2	-0.660226
TCONS_00084384	XM_005896739.1	0.843958	XM_014477480.1	-0.553107
TCONS_00099558	XM_005904795.2	0.913674	XM_005904492.1	-0.61905
TCONS_00091510	XM_014478190.1	0.890725	XM_005909516.2	-0.762004
LOC106701640	XM_005888700.2	0.902303	XM_005899190.2	-0.812098
LOC106701172	XM_005905878.2	0.862264	XM_014481765.1	-0.559342
TCONS_00084232	XM_014478194.1	0.870758	XM_005887058.1	-0.573497
TCONS_00014180	XM_005894368.2,XM_005888823.2,XM_005887792.1,XM_014480921.1,XM_005892142.2,XM_005907168.1,XM_005901923.1,XM_014482137.1,XM_005903390.1,XM_005908339.2,XM_005904089.2,XM_005891501.2,XM_005893583.2,XM_005904603.2,XM_014480994.1,XM_005894327.2,XM_005891179.1,XM_005890478.1,XM_005901673.2,XM_005892141.2,XM_005891920.2,XM_005894932.2,XM_005909953.2,XM_014482252.1,XM_005906064.2,XM_014483221.1,XM_005895…	1	XM_005895110.2	-0.604463
TCONS_00066815	XM_005901157.2	0.909806	XM_005909196.2	-0.673699
TCONS_00065944	XM_014479049.1	0.950002	XM_005890540.1	-0.616383
LOC102270658	XM_014482052.1	0.977319	XM_005894946.2	-0.612251
TCONS_00023938	XM_005894137.1	0.712892	XM_005896169.1	-0.715092
TCONS_00069373	XM_005890981.1	0.969626	XM_005909516.2	-0.900684
TCONS_00007996	XM_014477569.1	0.826774	XM_005891029.2	-0.625444
TCONS_00038665	XM_005911481.2	0.875024	XM_005903757.2	-0.578998
LOC106701208	XM_014480959.1	0.983809	XM_005890961.2	-0.544237
TCONS_00044679	XM_005904784.2	0.851991	XM_005898501.2	-0.603071
TCONS_00010622	XM_014476837.1	0.913121	XM_005902504.2	-0.753081
TCONS_00024274	XM_014481230.1	0.766	XM_005886627.2	-0.632975
TCONS_00113874	XM_005896174.1	0.844451	XM_005898147.2	-0.684857
LOC106701593	XM_005891852.1	0.953125	XM_005888805.2	-0.650756
TCONS_00087728	XM_005905030.2	0.94109	XM_005909354.2	-0.819095
TCONS_00047886	XM_014482095.1	0.8718	XM_014476881.1	-0.620139
TCONS_00119563	XM_005900599.1	0.920817	XM_005900115.1	-0.818052
TCONS_00087535	XM_005898499.2	0.943053	XM_005894048.2	-0.844488
TCONS_00070488	XM_014477355.1	0.80237	XM_005894048.2	-0.757708
TCONS_00015693	XM_005905257.2	0.925669	XM_005902766.2	-0.685599
TCONS_00014997	XM_005903579.1	0.772514	XM_014476809.1	-0.634877
TCONS_00011619	XM_014480134.1	0.761586	XM_005887270.2	-0.558419
TCONS_00026842	XM_005894368.2,XM_005888823.2,XM_005887792.1,XM_014480921.1,XM_005892142.2,XM_005907168.1,XM_005901923.1,XM_014482137.1,XM_005903390.1,XM_005908339.2,XM_005904089.2,XM_005891501.2,XM_005893583.2,XM_005904603.2,XM_014480994.1,XM_005894327.2,XM_005891179.1,XM_005890478.1,XM_005901673.2,XM_005892141.2,XM_005891920.2,XM_005894932.2,XM_005909953.2,XM_014482252.1,XM_005906064.2,XM_014483221.1,XM_005895…	1	XM_005895110.2	-0.604463
TCONS_00036144	XM_005889502.2	0.671945	XM_014480613.1	-0.589191
TCONS_00086567	XM_005906284.1	0.886876	XM_014477407.1	-0.667221
TCONS_00065536	XM_014481612.1	0.954533	XM_005891604.1	-0.752649
TCONS_00128298	XM_005893287.1	0.883917	XM_014482676.1	-0.655161
TCONS_00119357	XM_005898577.1	0.894079	XM_005896838.1	-0.661241
TCONS_00053660	XM_005906848.2	0.935855	XM_014481041.1	-0.692148
LOC102271040	XM_005904036.2	0.927432	XM_014478286.1	-0.887473
TCONS_00096280	XM_014481362.1	0.946383	XM_005904621.2	-0.827391
TCONS_00036143	XM_005894559.2	0.756363	XM_014477025.1	-0.756531
TCONS_00054999	XM_005899112.2	0.934981	XM_005889390.2	-0.678136
TCONS_00014920	XM_005889058.2	0.947378	XM_005904841.2	-0.834832
TCONS_00103071	XM_005887643.2	0.883066	XM_014478688.1	-0.647495
TCONS_00085745	XM_014479849.1	0.951414	XM_005897533.2	-0.623047
TCONS_00056738	XM_005907904.1	0.95603	XM_005894036.2	-0.539992
TCONS_00115458	XM_005895504.2	0.873982	XM_005889267.2	-0.767636
TCONS_00015415	XM_005905519.2	0.853267	XM_005906181.2	-0.631998
LOC106701455	XM_014481126.1	0.819146	XM_005899966.1	-0.574883
TCONS_00064492	XM_005896108.2	0.767718	XM_005897893.2	-0.720545
TCONS_00118854	XM_005899730.2	0.939769	XM_005888920.2	-0.839204
TCONS_00098066	XM_005910934.1	0.753432	XM_014476952.1	-0.573217
TCONS_00029860	XM_014482451.1	0.954984	XM_005898300.2	-0.639661
TCONS_00092224	XM_014481468.1	0.952553	XM_005904186.1	-0.83857
TCONS_00044678	XM_005892365.2	0.819796	XM_005890686.2	-0.705852
TCONS_00064190	XM_005895527.2	0.957564	XM_005909516.2	-0.86064
TCONS_00033610	XM_014483652.1	0.774086	XM_005900347.2	-0.605536
TCONS_00063310	XM_014479346.1	0.896481	XM_005897300.2	-0.680243
TCONS_00050778	XM_014482258.1	0.986635	XM_005902608.1	-0.571202
LOC106700535	XM_005897150.2	0.784708	XM_005894056.2	-0.713175
TCONS_00051034	XM_005899531.2	0.805804	XM_005894473.2	-0.694948
TCONS_00075754	XM_014480694.1	0.954494	XM_005888022.2	-0.813719
TCONS_00021352	XM_005889827.2	0.864354	XM_014479335.1	-0.716069
TCONS_00060693	XM_014482673.1	0.922367	XM_005906181.2	-0.708845
TCONS_00115908	XM_005902336.2	0.966564	XM_014476941.1	-0.630193
TCONS_00084780	XM_005890691.2	0.924769	XM_005891622.2	-0.826371
TCONS_00112953	XM_005899693.2	0.881295	XM_005894108.2	-0.620113
TCONS_00057703	XM_005891339.2	0.909737	XM_005887058.1	-0.602756
TCONS_00026512	XM_005908369.1	0.90268	XM_014482676.1	-0.611229
LOC106701500	XM_005906599.1	0.932988	XM_005903133.2	-0.718238
TCONS_00019967	XM_014481125.1	0.992416	XM_005895110.2	-0.534985
TCONS_00099695	XM_005903672.2	0.942784	XM_005904186.1	-0.846424
TCONS_00024428	XM_005907216.1	0.913743	XM_014476941.1	-0.733053
TCONS_00129186	XM_005895046.1	0.957091	XM_005905406.2	-0.569952
TCONS_00074666	XM_005888758.1	0.799798	XM_014479164.1	-0.579376
TCONS_00057922	XM_014478819.1	0.756858	XM_005896752.2	-0.612416
TCONS_00021601	XM_005886892.1	0.912228	XM_014476817.1	-0.606866
TCONS_00037345	XM_005889652.2	0.967031	XM_005889271.2	-0.748464
TCONS_00070381	XM_005890200.1	0.930913	XM_005893608.1	-0.818923
TCONS_00095680	XM_005902110.2	0.825507	XM_005893429.2	-0.658181
TCONS_00095488	XM_005887720.1	0.872516	XM_014478232.1	-0.767291
TCONS_00062218	XM_005891574.1	0.774642	XM_014479919.1	-0.751863
TCONS_00036702	XM_005889771.2	0.86437	XM_005890009.2	-0.66866
TCONS_00092711	XM_005911342.1	0.916831	XM_005892291.2	-0.712965
TCONS_00051143	XM_014478957.1	0.887607	XM_005890999.1	-0.823843
TCONS_00022433	XM_005887213.2	0.991897	XM_005894946.2	-0.608825
TCONS_00053796	XM_014481486.1	0.924786	XM_005898022.2	-0.803599
TCONS_00049169	XM_005902327.2	0.85698	XM_014482979.1	-0.559257
TCONS_00063680	XM_005891603.2	0.89376	XM_005889267.2	-0.843036
LOC106701136	XM_014476571.1	0.773687	XM_005890594.2	-0.698626
TCONS_00011496	XM_005893456.2	0.941569	XM_005891746.1	-0.633203
TCONS_00105029	XM_005901519.2	0.972126	XM_005900532.1	-0.900511
TCONS_00079524	XM_005889056.1	0.967444	XM_005891746.1	-0.602978
TCONS_00092843	XM_005906565.2	0.950687	XM_005892735.1	-0.526486
TCONS_00089486	XM_005901098.2	0.991074	XM_005891746.1	-0.618374
TCONS_00110447	XM_005900333.2	0.897063	XM_014481689.1	-0.687106
TCONS_00058824	XM_005889677.2	0.937081	XM_005891488.2	-0.825226
TCONS_00005244	XM_005897957.2	0.926816	XM_005892826.2	-0.746492
TCONS_00075396	XM_005911671.2	0.949301	XM_005909516.2	-0.879625
TCONS_00048934	XM_005896254.2	0.992014	XM_005911815.1	-0.933092
TCONS_00003005	XM_005900126.2	0.807085	XM_005900136.2	-0.586551
TCONS_00115485	XM_005898962.1	0.843857	XM_005910156.1	-0.705351
TCONS_00046310	XM_005907710.2	0.908123	XM_005911523.2	-0.67367
TCONS_00063920	XM_014482792.1	0.773705	XM_005898234.2	-0.712245
TCONS_00034947	XM_005889180.2	0.873448	XM_005903580.2	-0.722057
TCONS_00092340	XM_005904940.2	0.676644	XM_014479361.1	-0.686771
TCONS_00013730	XM_014478667.1	0.848357	XM_014478304.1	-0.655136
TCONS_00052132	XM_014478511.1	0.99465	XM_014481150.1	-0.604442
TCONS_00054722	XM_005897433.1,XM_005908832.1,XM_014479287.1,XM_014481978.1,XM_014481496.1,XM_005909843.1,XM_005897177.2,XM_005905076.2,XM_005891025.2,XM_005909142.1,XM_005886885.2,XM_005906791.2,XM_005892493.1,XM_014480328.1,XM_014479806.1,XM_005900033.2,XM_005911977.1,XM_005902249.2,XM_005911024.2,XM_005906141.2,XM_005911025.2,XM_005892965.1,XM_005897961.2,XM_014479036.1,XM_014483746.1,XM_005906686.2,XM_005898…	0.997402	XM_005887160.2	-0.537985
LOC106701590	XM_005898916.1	0.794112	XM_005904694.2	-0.63132
TCONS_00071055	XM_005891038.2	0.878574	XM_005893335.2	-0.647672
TCONS_00050857	XM_005891727.1	0.944548	XM_005898022.2	-0.870335
TCONS_00077826	XM_005903140.1	0.824945	XM_005894355.1	-0.796041
TCONS_00001328	XM_014481132.1	0.901371	XM_005901944.1	-0.675571
TCONS_00046354	XM_005908058.2	0.925979	XM_005908021.2	-0.690203
TCONS_00104348	XM_005907080.2	0.839018	XM_005894231.1	-0.662138
TCONS_00067240	XM_014481180.1	0.952176	XM_014477491.1	-0.55723
TCONS_00118869	XM_005897100.2	0.843444	XM_005894060.2	-0.80065
TCONS_00053946	XM_005906721.1	0.888903	XM_005905470.1	-0.61634
TCONS_00068466	XM_014480404.1	0.99044	XM_005902766.2	-0.579282
LOC106701420	XM_005888844.2	0.838977	XM_005900432.1	-0.847235
TCONS_00038379	XM_014479039.1	0.958665	XM_014477263.1	-0.856639
TCONS_00082631	XM_014478190.1	0.923404	XM_005909516.2	-0.766913
TCONS_00029471	XM_005895768.1	0.865076	XM_005889949.2	-0.776689
TCONS_00060178	XM_005896899.1	0.923214	XM_005893608.1	-0.835608
TCONS_00073906	XM_014483211.1	0.787421	XM_014480510.1	-0.791349
TCONS_00074926	XM_005902098.2	0.941892	XM_005898300.2	-0.783425
TCONS_00077618	XM_014480591.1	0.70684	XM_005910320.2	-0.653674
TCONS_00092949	XM_005905087.1	0.868924	XM_005889662.2	-0.612151
TCONS_00028683	XM_005898698.2	0.815943	XM_005890477.1	-0.71732
TCONS_00116050	XM_005900530.2	0.849647	XM_014482153.1	-0.610107
TCONS_00051549	XM_005903882.2	0.952524	XM_014477491.1	-0.815183
TCONS_00094418	XM_014481500.1	0.818242	XM_005897441.2	-0.722147
TCONS_00070022	XM_005911868.2	0.7668	XM_005898239.2	-0.763477
TCONS_00076406	XM_005887027.2	0.775505	XM_005909465.2	-0.673578
TCONS_00010419	XM_014482278.1	0.890448	XM_005893608.1	-0.797138
TCONS_00119379	XM_005896536.2	0.963288	XM_005891383.1	-0.556793
TCONS_00108087	XM_005892506.2	0.711407	XM_005910491.2	-0.645279
TCONS_00127971	XM_005901207.2	0.917017	XM_014477429.1	-0.744987
TCONS_00080054	XM_005905696.2	0.958395	XM_005887504.2	-0.883575
TCONS_00036119	XM_005892961.2	0.853733	XM_014482676.1	-0.607828
TCONS_00094193	XM_014477823.1	0.932319	XM_014477610.1	-0.639632
TCONS_00017700	XM_005894206.2	0.947918	XM_005909516.2	-0.805988
TCONS_00096089	XM_005886843.2	0.828325	XM_005908140.2	-0.603059
TCONS_00112242	XM_014478666.1	0.865038	XM_014479404.1	-0.690055
TCONS_00113531	XM_005902579.1	0.875389	XM_005911115.2	-0.66593
TCONS_00011173	XM_014481586.1	0.911279	XM_005886862.2	-0.638197
TCONS_00029813	XM_014477195.1	0.763401	XM_005906729.2	-0.614364
TCONS_00077225	XM_005905352.1	0.907816	XM_005891607.2	-0.797651
TCONS_00037023	XM_005903297.1	0.926149	XM_005900023.2	-0.714965
TCONS_00033962	XM_005901869.1	0.74096	XM_014479498.1	-0.598092
TCONS_00011172	XM_014483316.1	0.95198	XM_005909516.2	-0.847021
TCONS_00076183	XM_014477716.1	0.829409	XM_005901784.1	-0.705265
TCONS_00072349	XM_005899438.1	0.965348	XM_005886851.2	-0.907725
TCONS_00098933	XM_014478738.1	0.702288	XM_005899453.2	-0.700992
TCONS_00054060	XM_014483345.1,XM_005903080.1,XM_005887120.2,XM_005895573.1,XM_014483225.1,XM_005887646.2,XM_014478115.1,XM_014481250.1,XM_005888893.1,XM_005911154.1,XM_005891230.1,XM_014480876.1,XM_005886838.2,XM_005900105.2,XM_014476505.1,XM_014481547.1,XM_005910185.1,XM_005911826.1,XM_005903296.1,XM_005902727.2,XM_005909235.2,XM_005901713.1,XM_014482756.1,XM_005904415.1,XM_005897377.2,XM_005889598.2,XM_005907…	0.97673	XM_005894946.2	-0.597638
TCONS_00075065	XM_005897985.2	0.845361	XM_014477010.1	-0.680016
TCONS_00056607	XM_005901927.1	0.936826	XM_005905514.2	-0.603493
TCONS_00111320	XM_014480875.1	0.98125	XM_005891746.1	-0.556579
LOC102278675	XM_005891935.2	0.964826	XM_005886851.2	-0.895774
TCONS_00024275	XM_014478079.1	0.993187	XM_005899196.2	-0.50095
TCONS_00070389	XM_005908341.2,XM_005907167.2	0.945933	XM_005895856.2	-0.60387
TCONS_00003388	XM_005892949.2	0.862935	XM_005892237.2	-0.757624
TCONS_00005580	XM_005899618.2	0.95705	XM_005897323.2	-0.573694
TCONS_00007804	XM_005910408.2	0.871712	XM_014477610.1	-0.651568
TCONS_00068513	XM_005891310.2	0.807206	XM_005903757.2	-0.748447
TCONS_00072150	XM_014483440.1	0.756199	XM_005911016.2	-0.582237
TCONS_00039766	XM_014476270.1	0.857069	XM_005903732.2	-0.609732
TCONS_00086620	XM_005906494.2	0.824549	XM_014480102.1	-0.627175
TCONS_00051724	XM_005887278.1	0.825261	XM_005889644.2	-0.588014
TCONS_00050474	XM_014478292.1	0.771998	XM_005890219.1	-0.549587
TCONS_00007526	XM_005911827.2	0.907861	XM_005906939.2	-0.795365
TCONS_00018277	XM_005897446.2	0.976094	XM_005893445.2	-0.605593
TCONS_00057880	XM_005889437.2	0.93174	XM_005900532.1	-0.847431
TCONS_00047920	XM_005901758.1	0.886792	XM_005890065.1	-0.561082
LOC106700674	XM_014480245.1	0.865427	XM_005886955.2	-0.701019
TCONS_00050434	XM_005892160.2	0.979772	XM_005907960.2	-0.90211
TCONS_00007324	XM_005904530.2	0.788535	XM_014478422.1	-0.572465
TCONS_00059120	XM_005904071.1	0.912727	XM_014477429.1	-0.804008
TCONS_00046146	XM_005910913.1	0.779397	XM_005909422.2	-0.603631
LOC102268711	XM_005910251.1	0.93986	XM_005899190.2	-0.846309
TCONS_00042053	XM_014479720.1	0.904743	XM_005887058.1	-0.821462
TCONS_00062091	XM_005909796.2	0.947104	XM_005909021.2	-0.794751
TCONS_00097640	XM_005895325.2	0.907186	XM_005892575.2	-0.811726
TCONS_00023445	XM_005907868.2	0.648139	XM_005908140.2	-0.76328
TCONS_00102436	XM_014479377.1	0.873914	XM_014480817.1	-0.57387
LOC106701419	XM_005889029.2	0.930472	XM_014477263.1	-0.773395
TCONS_00058838	XM_005906175.2	0.968439	XM_005892243.2	-0.628135
TCONS_00117308	XM_005893528.1	0.786078	XM_005889337.1	-0.512688
TCONS_00056205	XM_014478181.1	0.891598	XM_014478828.1	-0.670058
TCONS_00000840	XM_005908425.1	0.898263	XM_005891814.1	-0.75215
TCONS_00073408	XM_005894581.1	0.718546	XM_005892642.2	-0.63402
TCONS_00121771	XM_005899155.2	0.929399	XM_005905048.1	-0.874923
LOC106701395	XM_014483242.1	0.791093	XM_014479545.1	-0.594548
TCONS_00076086	XM_005892320.2	0.897268	XM_005897950.2	-0.58733
TCONS_00046216	XM_005887030.2	0.980291	XM_005897607.2	-0.868071
TCONS_00122541	XM_005900644.2	0.988239	XM_005891746.1	-0.671366
TCONS_00076791	XM_014481525.1	0.877553	XM_005891029.2	-0.543107
TCONS_00097215	XM_014481027.1	0.761959	XM_005889949.2	-0.721647
TCONS_00016764	XM_014478503.1	0.920226	XM_014478828.1	-0.785329
TCONS_00091906	XM_005903094.1	0.75464	XM_014483559.1	-0.706451
TCONS_00061958	XM_005911097.2	0.98508	XM_014477491.1	-0.528341
TCONS_00077037	XM_005911671.2	0.95484	XM_005909516.2	-0.876836
TCONS_00089356	XM_014479130.1	0.976277	XM_005908779.2	-0.504092
TCONS_00096572	XM_005888681.1	0.816443	XM_005887244.2	-0.639291
TCONS_00018584	XM_005904076.1	0.830945	XM_005889950.2	-0.705388
TCONS_00057110	XM_005905330.2	0.758273	XM_005904426.1	-0.609697
TCONS_00046341	XM_005897287.2	0.966186	XM_005904481.2	-0.588613
TCONS_00001037	XM_005901070.1	0.849756	XM_014479500.1	-0.642043
TCONS_00078512	XM_014479133.1	0.870412	XM_005896698.1	-0.806786
TCONS_00061927	XM_005910386.1	0.851646	XM_005902229.2	-0.711658
TCONS_00032886	XM_005898931.2	0.943822	XM_005910641.1	-0.756709
TCONS_00091903	XM_005902814.2	0.79836	XM_014479264.1	-0.698378
TCONS_00022817	XM_005903137.1	0.794915	XM_005906046.1	-0.786505
TCONS_00110654	XM_005910488.1	0.857164	XM_014477739.1	-0.661169
LOC106701555	XM_005909099.2,XM_014482958.1,XM_005910989.1,XM_005909870.2,XM_005890153.1,XM_014480806.1,XM_005900179.2,XM_014478723.1,XM_014477731.1,XM_005897471.1,XM_005901949.1,XM_005896919.2,XM_005889835.2,XM_005894065.1,XM_005893394.1,XM_005890668.2,XM_005910093.1,XM_005896237.2,XM_005908081.2,XM_005907735.1,XM_005892329.2,XM_005907866.2,XM_014481133.1,XM_014481289.1,XM_005911181.1,XM_005906003.1,XM_005899…	1	XM_005908196.2	-0.527032
LOC106701047	XM_005901509.2	0.71094	XM_005896710.1	-0.5967
TCONS_00026619	XM_005906985.1	0.835975	XM_005904645.2	-0.625271
TCONS_00118183	XM_005897909.2	0.781001	XM_005904333.1	-0.611352
TCONS_00048597	XM_014483388.1	0.915673	XM_005899406.2	-0.834556
TCONS_00087940	XM_005895976.2	0.93302	XM_005895856.2	-0.750703
TCONS_00010384	XM_005910888.2	0.7058	XM_014477947.1	-0.553257
LOC102280124	XM_014481244.1	0.968574	XM_014482140.1	-0.571568
TCONS_00100554	XM_005900797.1	0.675034	XM_005899763.1	-0.560572
LOC106701544	XM_005890344.1	0.866269	XM_005908109.2	-0.598063
LOC106700691	XM_005901718.2	0.905102	XM_005894946.2	-0.602339
TCONS_00099268	XM_014476487.1	0.947929	XM_005891622.2	-0.902744
TCONS_00071609	XM_005897120.1	0.801522	XM_005890065.1	-0.675415
TCONS_00036701	XM_005897101.2	0.945749	XM_005888008.2	-0.887579
TCONS_00113563	XM_005888445.2	0.962793	XM_005897323.2	-0.640875
TCONS_00115104	XM_005897499.2	0.845689	XM_005898232.2	-0.667216
TCONS_00117070	XM_005898864.2	0.990535	XM_005891746.1	-0.587056
TCONS_00088495	XM_005901269.2	0.704758	XM_005902140.2	-0.702943
TCONS_00003011	XM_005907230.2	0.956666	XM_005908273.1	-0.591388
TCONS_00053207	XM_014478190.1	0.904505	XM_005889202.2	-0.746634
TCONS_00127818	XM_005901605.2	0.945601	XM_005893996.2	-0.877785
TCONS_00001977	XM_005901539.1	0.989006	XM_005895856.2	-0.549316
TCONS_00014730	XM_005907289.2	0.848778	XM_005890619.2	-0.548813
TCONS_00106828	XM_014482447.1	0.801231	XM_005908619.2	-0.783219
TCONS_00086260	XM_014481592.1	0.719732	XM_005886998.1	-0.60198
TCONS_00011935	XM_005907974.2	0.876081	XM_005893237.1	-0.720591
TCONS_00045428	XM_005907514.2	0.875523	XM_005893996.2	-0.810051
TCONS_00046698	XM_014480483.1	0.914416	XM_005888805.2	-0.672525
TCONS_00053487	XM_005888308.2	0.969568	XM_005889662.2	-0.635907
TCONS_00054969	XM_005902983.2	0.997791	XM_005894946.2	-0.614352
TCONS_00112199	XM_005898225.2	0.951431	XM_005911988.2	-0.913777
TCONS_00075063	XM_005896039.2	0.91089	XM_005890430.2	-0.807587
TCONS_00056018	XM_014479748.1,XM_014482814.1	0.999518	XM_005889271.2	-0.601141
TCONS_00103726	XM_005888136.2	0.918477	XM_005891485.2	-0.742946
TCONS_00008729	XM_005894746.1	0.846345	XM_005904619.1	-0.502825
TCONS_00119335	XM_005895836.1,XM_005894420.2,XM_014480890.1,XM_014478965.1,XM_014482460.1,XM_005889940.1,XM_005910456.2,XM_005904094.1,XM_005898241.1,XM_014481480.1,XM_005909510.2,XM_005889144.2,XM_005899869.1,XM_005908495.2,XM_014481901.1,XM_005909488.2,XM_014480529.1,XM_014482623.1,XM_005905329.2,XM_005895278.1,XM_014480878.1,XM_005911833.1,XM_014478930.1,XM_014477205.1,XM_005892836.1,XM_005902630.1,XM_005888…	0.99567	XM_005888469.2	-0.571555
LOC106701203	XM_005905558.2	0.975602	XM_014478286.1	-0.921016
TCONS_00081994	XM_014478323.1	0.949318	XM_005901850.2	-0.798281
TCONS_00040267	XM_005889840.1	0.950114	XM_014480104.1	-0.768464
TCONS_00018697	XM_005890015.1	0.888035	XM_005898234.2	-0.629377
LOC102270976	XM_005902600.2	0.935797	XM_014479920.1	-0.640834
TCONS_00114155	XM_005890344.1	0.766962	XM_014482997.1	-0.632249
TCONS_00107741	XM_005891722.1	0.777902	XM_014479478.1	-0.692959
TCONS_00006325	XM_005887715.1	0.96049	XM_005889662.2	-0.660285
TCONS_00002970	XM_005894561.1	0.949328	XM_005892575.2	-0.80852
TCONS_00023221	XM_005905056.2	0.951886	XM_005909516.2	-0.839209
TCONS_00099396	XM_014477811.1	0.805011	XM_014478827.1	-0.679178
TCONS_00122394	XM_005895589.2	0.737422	XM_005891381.2	-0.633626
TCONS_00087248	XM_014477383.1	0.952457	XM_005898300.2	-0.753298
TCONS_00074801	XM_014478693.1	0.961234	XM_005905954.2	-0.827243
TCONS_00078217	XM_005909206.2	0.955306	XM_005899190.2	-0.653371
TCONS_00033605	XM_005910847.2	0.841071	XM_005898068.2	-0.768205
TCONS_00121327	XM_005902270.1	0.92265	XM_005899355.2	-0.814553
TCONS_00091654	XM_005899286.2	0.926109	XM_005909516.2	-0.818919
TCONS_00126648	XM_005893272.2	0.794495	XM_005894485.1	-0.628206
TCONS_00072168	XM_005902436.2	0.736303	XM_005893128.1	-0.820869
TCONS_00102261	XM_005904682.1,XM_005905332.1,XM_005896821.2,XM_014476903.1,XM_005892539.1,XM_005897797.1,XM_005892891.1,XM_014478556.1,XM_014481723.1,XM_005900082.2,XM_014479614.1,XM_005903547.1,XM_005894249.1,XM_005905863.2,XM_005899141.2,XM_014476893.1,XM_005895394.1,XM_005897663.2,XM_014479941.1,XM_005899908.1,XM_014481491.1,XM_005902522.1,XM_014478467.1,XM_014479233.1,XM_005892364.2,XM_005907860.2,XM_014479…	0.992216	XM_005895736.2	-0.490162
TCONS_00116144	XM_014479639.1	0.938527	XM_014481044.1	-0.792188
TCONS_00112988	XM_005894561.1	0.950535	XM_005904735.2	-0.836645
LOC106700827	XM_014477216.1	0.873681	XM_005894727.1	-0.56553
TCONS_00062400	XM_005891680.2	0.849429	XM_005897432.2	-0.709189
TCONS_00087794	XM_005907401.2	0.946959	XM_005886770.2	-0.841084
TCONS_00119768	XM_005899989.1	0.953057	XM_005897607.2	-0.767915
TCONS_00118212	XM_005891968.2	0.968949	XM_014482897.1	-0.912895
TCONS_00023476	XM_005908979.1	0.756462	XM_005894935.2	-0.6786
TCONS_00051818	XM_005889687.1	0.80682	XM_005898519.2	-0.581678
TCONS_00052130	XM_005889993.2	0.94153	XM_005899754.2	-0.763226
TCONS_00100762	XM_005905557.2	0.923035	XM_005893533.2	-0.816682
TCONS_00081527	XM_005888085.2	0.946982	XM_005893996.2	-0.915565
TCONS_00026974	XM_005901020.2	0.855319	XM_005909234.2	-0.629123
TCONS_00021417	XM_005903623.2	0.891311	XM_005906718.2	-0.624834
TCONS_00062318	XM_005893640.2	0.900373	XM_005904492.1	-0.743706
TCONS_00056774	XM_005892490.2	0.814522	XM_005909773.2	-0.668994
TCONS_00002524	XM_005887231.1	0.958967	XM_005909516.2	-0.910414
TCONS_00069247	XM_014476261.1	0.765444	XM_005910489.2	-0.736868
TCONS_00063798	XM_005893019.2	0.936409	XM_005890462.2	-0.572033
LOC106701375	XM_005910473.2	0.815548	XM_005901710.2	-0.570959
TCONS_00008557	XM_005897550.2	0.734325	XM_005892943.2	-0.710163
TCONS_00106306	XM_005894857.2	0.899221	XM_005894946.2	-0.772318
TCONS_00074136	XM_014478312.1	0.802168	XM_005888918.2	-0.584269
TCONS_00034910	XM_014478571.1	0.797505	XM_005905892.1	-0.558459
TCONS_00053604	XM_005897410.2	0.936526	XM_005889949.2	-0.657892
TCONS_00093436	XM_005892961.2	0.935358	XM_005899190.2	-0.788025
TCONS_00114044	XM_005899178.2	0.899099	XM_005898022.2	-0.759283
TCONS_00049518	XM_005893073.1	0.903396	XM_005907937.2	-0.778371
TCONS_00003418	XM_005902879.2	0.885417	XM_005900347.2	-0.680665
TCONS_00083447	XM_005896164.2	0.89908	XM_005902093.1	-0.662285
TCONS_00075344	XM_005886927.2	0.941398	XM_005904186.1	-0.861121
TCONS_00033964	XM_005892665.2	0.889959	XM_005895280.1	-0.751558
TCONS_00116646	XM_005899510.1	0.9409	XM_005891192.2	-0.7199
TCONS_00010330	XM_005901241.1	0.704117	XM_005889015.2	-0.5166
TCONS_00102035	XM_005907017.2	0.801881	XM_014479997.1	-0.727869
LOC106701545	XM_005896703.2	0.884759	XM_005897533.2	-0.844949
TCONS_00053871	XM_005895067.1	0.94708	XM_005894946.2	-0.605275
TCONS_00104908	XM_014478767.1	0.809176	XM_005904771.2	-0.633806
LOC106701516	XM_014482643.1	0.891439	XM_005890419.2	-0.835309
TCONS_00012631	XM_005896845.2	0.866387	XM_005898950.1	-0.709766
TCONS_00025587	XM_005894272.2	0.85578	XM_005908196.2	-0.782298
TCONS_00094435	XM_005888363.2	0.823798	XM_005897949.1	-0.688656
LOC106701082	XM_005898874.2	0.969474	XM_005892731.2	-0.891212
TCONS_00117101	XM_005910351.2	0.857285	XM_005902791.1	-0.720072
TCONS_00074032	XM_005889318.1	0.972618	XM_005904442.1	-0.66016
TCONS_00102061	XM_005891721.2	0.849925	XM_014482524.1	-0.79792
TCONS_00121601	XM_005910592.1	0.870378	XM_005894058.1	-0.634606
TCONS_00042618	XM_014483291.1	0.812899	XM_005893899.1	-0.614362
TCONS_00120595	XM_005905410.2	0.799973	XM_005905554.2	-0.655829
TCONS_00071370	XM_005898429.1	0.901288	XM_014478688.1	-0.737807
TCONS_00102549	XM_005896070.2	0.901484	XM_005896000.2	-0.827558
TCONS_00088323	XM_014478697.1	0.975249	XM_005904841.2	-0.751726
TCONS_00010766	XM_005905626.2	0.972743	XM_005891491.2	-0.593426
TCONS_00119142	XM_005887845.2	0.90601	XM_005902924.2	-0.796852
TCONS_00076782	XM_005889052.2	0.697673	XM_005899697.2	-0.644342
TCONS_00024806	XM_005899510.1	0.922753	XM_005889949.2	-0.688454
TCONS_00042245	XM_005900395.2	0.999555	XM_014478385.1	-0.570344
TCONS_00079125	XM_005892850.2	0.910186	XM_005889271.2	-0.759291
TCONS_00086796	XM_005908298.2	0.85525	XM_005900282.2	-0.717734
TCONS_00103140	XM_005902742.2	0.711917	XM_005905388.1	-0.755725
TCONS_00042992	XM_005893224.1	0.932532	XM_005900935.1	-0.689646
TCONS_00118929	XM_005908646.1	0.965601	XM_005895280.1	-0.733816
TCONS_00043797	XM_005905639.2	0.900824	XM_005900523.2	-0.817976
TCONS_00001921	XM_005895866.2	0.70338	XM_005888131.1	-0.606108
TCONS_00066889	XM_005911945.2	0.772018	XM_005886765.2	-0.741277
TCONS_00073340	XM_005894171.2	0.89965	XM_005904186.1	-0.865549
TCONS_00024659	XM_005895869.1	0.867845	XM_005887257.2	-0.692213
TCONS_00068522	XM_005893287.1	0.842908	XM_005889126.2	-0.692155
TCONS_00083958	XM_005902080.2	0.999412	XM_005905008.1	-0.56806
TCONS_00047648	XM_005896253.2	0.941982	XM_014478828.1	-0.823334
TCONS_00031998	XM_005896114.1	0.876766	XM_005909138.2	-0.603692
LOC106700814	XM_005891466.2	0.863408	XM_014477429.1	-0.665057
TCONS_00120276	XM_014479598.1	0.713732	XM_014480849.1	-0.676251
TCONS_00029542	XM_014481507.1	0.949212	XM_005909354.2	-0.88839
TCONS_00032814	XM_005890457.2	0.84019	XM_014476906.1	-0.653055
TCONS_00056152	XM_005909099.2,XM_014482958.1,XM_005910989.1,XM_005909870.2,XM_005890153.1,XM_014480806.1,XM_005900179.2,XM_014478723.1,XM_014477731.1,XM_005897471.1,XM_005901949.1,XM_005896919.2,XM_005889835.2,XM_005894065.1,XM_005893394.1,XM_005890668.2,XM_005910093.1,XM_005896237.2,XM_005908081.2,XM_005907735.1,XM_005892329.2,XM_005907866.2,XM_014481133.1,XM_014481289.1,XM_005911181.1,XM_005906003.1,XM_005899…	1	XM_005908196.2	-0.527032
TCONS_00054693	XM_014483641.1	0.891393	XM_005909203.1	-0.569167
TCONS_00017928	XM_005891284.2	0.892794	XM_005887511.2	-0.78518
TCONS_00079522	XM_005899793.2	0.987653	XM_005891746.1	-0.572242
TCONS_00020372	XM_005909173.2	0.809968	XM_005901510.2	-0.640948
TCONS_00043777	XM_005910384.1	0.924673	XM_014477830.1	-0.797537
TCONS_00068956	XM_014479331.1	0.896709	XM_005899190.2	-0.798719
TCONS_00069652	XM_014480788.1	0.895115	XM_005902881.2	-0.787467
TCONS_00057419	XM_014481114.1	0.906947	XM_005906089.2	-0.71581
TCONS_00014728	XM_005903819.2	0.881385	XM_005895856.2	-0.514092
LOC106701614	XM_005897081.2	0.888297	XM_005895154.2	-0.646095
TCONS_00062284	XM_005905493.2	0.866409	XM_014481995.1	-0.70569
TCONS_00085066	XM_014478136.1	0.925281	XM_005890707.2	-0.780356
TCONS_00073876	XM_014480447.1	0.879892	XM_005904186.1	-0.741022
TCONS_00099690	XM_005890383.1	0.81284	XM_005894058.1	-0.62532
LOC102279356	XM_005892185.1	0.984344	XM_005888108.2	-0.938003
TCONS_00095373	XM_014481281.1	0.92945	XM_014481160.1	-0.672004
LOC102272778	XM_005907026.2	0.915951	XM_014476872.1	-0.837153
TCONS_00050968	XM_005886716.2	0.814403	XM_005895154.2	-0.651087
TCONS_00051821	XM_005889308.1	0.970863	XM_005897612.1	-0.583257
TCONS_00022367	XM_005898268.2	0.982305	XM_005891746.1	-0.5697
TCONS_00020750	XM_005896774.2	0.98243	XM_005906342.2	-0.956753
TCONS_00101850	XM_005908785.2	0.889886	XM_005892144.1	-0.705277
TCONS_00128012	XM_005911358.1	0.852991	XM_014482816.1	-0.567295
TCONS_00065900	XM_005890857.2	0.921784	XM_005905388.1	-0.648004
TCONS_00109110	XM_005889318.1	0.897697	XM_005904442.1	-0.68324
TCONS_00062350	XM_014480825.1	0.922637	XM_005888038.2	-0.6105
TCONS_00117625	XM_005886814.2	0.879941	XM_005896617.2	-0.773223
TCONS_00077926	XM_005899783.1	0.869104	XM_014481995.1	-0.720021
TCONS_00009695	XM_014479185.1	0.937154	XM_005901461.2	-0.579551
TCONS_00053235	XM_005910468.2	0.875697	XM_014481689.1	-0.767599
TCONS_00123093	XM_005888666.1	0.98426	XM_005909539.1	-0.500207
TCONS_00009857	XM_005905213.2	0.959798	XM_005909516.2	-0.851806
TCONS_00128571	XM_005911433.2	0.974089	XM_005895110.2	-0.606827
TCONS_00032725	XM_005893925.2	0.889746	XM_005886831.1	-0.815692
TCONS_00039213	XM_005908326.2	0.964329	XM_005886778.2	-0.928378
TCONS_00056149	XM_005890937.1,XM_014477366.1,XM_005899119.2,XM_014480766.1,XM_005896364.1,XM_005887537.1,XM_005891490.1,XM_005904179.2,XM_005888463.2,XM_005906096.1,XM_005898025.2,XM_005898482.2,XM_014480509.1,XM_014478587.1,XM_014483574.1,XM_005909585.2,XM_005901542.1,XM_005901291.2,XM_014478844.1,XM_005896425.1,XM_005904758.2,XM_005900533.2,XM_005891265.2,XM_014482998.1,XM_005901823.1,XM_014481830.1,XM_005897…	0.992582	XM_005889271.2	-0.614149
TCONS_00097257	XM_005899546.2	0.880489	XM_005898234.2	-0.546483
TCONS_00007799	XM_014481071.1	0.942964	XM_005887591.2	-0.652296
TCONS_00110909	XM_014476431.1	0.868408	XM_005908196.2	-0.769876
TCONS_00099775	XM_005896572.2	0.911756	XM_005887316.2	-0.647469
TCONS_00015974	XM_005899750.2	0.8575	XM_005892779.2	-0.540144
TCONS_00001038	XM_005909051.2	0.922372	XM_005890707.2	-0.809296
TCONS_00041906	XM_005887584.2	0.914228	XM_005909305.2	-0.877603
TCONS_00014179	XM_005902507.1	0.701924	XM_005887832.2	-0.58961
LOC106700841	XM_005899934.1	0.779225	XM_005895040.1	-0.753126
LOC106701530	XM_005903012.2	0.927264	XM_014478456.1	-0.578429
TCONS_00098253	XM_005893666.1	0.967092	XM_005903133.2	-0.819318
TCONS_00000032	XM_005894696.1	0.90402	XM_005902881.2	-0.865027
TCONS_00052908	XM_014478746.1	0.890184	XM_014483422.1	-0.760267
TCONS_00042873	XM_005891827.1	0.955291	XM_005898784.2	-0.514667
TCONS_00061003	XM_005895677.2	0.940484	XM_005895896.2	-0.923556
TCONS_00127146	XM_014480968.1	0.865491	XM_014481455.1	-0.658504
TCONS_00127080	XM_005892381.2	0.928221	XM_005899190.2	-0.737178
TCONS_00104774	XM_005902151.2	0.910054	XM_005907484.2	-0.825578
TCONS_00004337	XM_005911527.2	0.887773	XM_005907219.2	-0.767119
TCONS_00107158	XM_014476632.1	0.842836	XM_005888485.2	-0.78651
TCONS_00096737	XM_005908899.2	0.945433	XM_005896000.2	-0.8525
TCONS_00007661	XM_005907092.2	0.985411	XM_005909265.2	-0.472655
TCONS_00091905	XM_014480584.1	0.784921	XM_005898293.1	-0.606126
TCONS_00058042	XM_005887680.1	0.833146	XM_005899567.2	-0.646919
TCONS_00081538	XM_005893925.2	0.896491	XM_005903133.2	-0.709147
TCONS_00065156	XM_005907712.2	0.937227	XM_014479164.1	-0.489119
TCONS_00025257	XM_005907797.2	0.761882	XM_005893150.1	-0.663105
TCONS_00084787	XM_005894608.2	0.948403	XM_005895856.2	-0.589404
TCONS_00006232	XM_005892289.2	0.92162	XM_005888741.1	-0.87269
TCONS_00036128	XM_005896491.1	0.847183	XM_014481352.1	-0.695753
TCONS_00111299	XM_005898953.2	0.816967	XM_005887160.2	-0.684778
TCONS_00056460	XM_014482494.1	0.893787	XM_014480104.1	-0.778915
TCONS_00023630	XM_005892839.2,XM_014480549.1,XM_014479348.1,XM_005906751.2,XM_005890908.2,XM_005889404.2,XM_005890274.2,XM_005890627.2,XM_005907920.1,XM_005892531.2,XM_005907744.2,XM_005892594.1,XM_014481964.1,XM_005898720.2,XM_005893084.2,XM_005903771.2,XM_005889755.2,XM_005896699.2,XM_005905328.2,XM_005898235.2,XM_005908605.1,XM_005904457.1,XM_005890906.2,XM_005888560.2,XM_005891702.1,XM_014481052.1,XM_014476…	0.985839	XM_014476876.1	-0.533442
TCONS_00061116	XM_005901815.2	0.996747	XM_005893149.2	-0.584268
TCONS_00075554	XM_014480016.1	0.995522	XM_005890540.1	-0.592995
LOC106701283	XM_005890914.1	0.837289	XM_005909253.2	-0.553567
TCONS_00060935	XM_005896401.2	0.931275	XM_005888251.1	-0.697526
TCONS_00024383	XM_005902549.1	0.732703	XM_005901437.1	-0.594463
TCONS_00066274	XM_005897357.2	0.867529	XM_005889131.2	-0.705463
TCONS_00092998	XM_005904129.2	0.96263	XM_005909516.2	-0.919433
TCONS_00070089	XM_014476781.1	0.821938	XM_005893730.2	-0.773052
TCONS_00022179	XM_005901446.2	0.94411	XM_014481200.1	-0.840982
TCONS_00056556	XM_014478867.1	0.933098	XM_005899406.2	-0.827346
TCONS_00113095	XM_014482714.1	0.936131	XM_014477279.1	-0.565411
TCONS_00016688	XM_005888430.1	0.966119	XM_005909516.2	-0.885439
TCONS_00057946	XM_005896448.1	0.821203	XM_005893056.2	-0.587709
TCONS_00101300	XM_014479277.1	0.930853	XM_005891485.2	-0.772045
TCONS_00114158	XM_005901699.2	0.830614	XM_005898950.1	-0.679872
TCONS_00086817	XM_005896895.1	0.873849	XM_005891814.1	-0.571523
TCONS_00069246	XM_014478508.1	0.827656	XM_005895856.2	-0.700148
TCONS_00024571	XM_014478288.1	0.899231	XM_014480747.1	-0.627157
TCONS_00043440	XM_005903726.2	0.862199	XM_005888741.1	-0.753138
TCONS_00017056	XM_005909966.1	0.979627	XM_005894946.2	-0.640051
TCONS_00028816	XM_005902418.1	0.834444	XM_005897149.2	-0.659347
TCONS_00124170	XM_005900726.2	0.936067	XM_005897228.1	-0.840059
TCONS_00056159	XM_005890612.2	0.891398	XM_005903542.2	-0.755661
TCONS_00124757	XM_005893075.1	0.938341	XM_005889984.2	-0.903049
TCONS_00051495	XM_014483217.1	0.883655	XM_005886955.2	-0.778329
TCONS_00009692	XM_005910033.2	0.943398	XM_005911489.2	-0.882285
TCONS_00036146	XM_005910488.1	0.847303	XM_005890368.2	-0.788688
TCONS_00101603	XM_005893646.2	0.681745	XM_005910685.2	-0.721436
TCONS_00111374	XM_005895210.2	0.900386	XM_005894058.1	-0.82922
TCONS_00042339	XM_005888990.2	0.939886	XM_005894121.2	-0.632431
TCONS_00055481	XM_005898398.1	0.79459	XM_014482443.1	-0.76466
TCONS_00006871	XM_005909862.2	0.82143	XM_014480510.1	-0.586566
TCONS_00084012	XM_005887087.1	0.95074	XM_005909516.2	-0.84809
TCONS_00006531	XM_005890154.2	0.695234	XM_005901435.2	-0.761946
LOC106701123	XM_005898462.2	0.973168	XM_005900532.1	-0.924307
TCONS_00020517	XM_005894277.1	0.678981	XM_014479662.1	-0.652099
TCONS_00079494	XM_005909513.1	0.808183	XM_014478976.1	-0.583385
TCONS_00006324	XM_014482392.1	0.949561	XM_005895280.1	-0.670335
TCONS_00002694	XM_014479508.1	0.894156	XM_014479197.1	-0.682973
TCONS_00023751	XM_005898624.2	0.772054	XM_005908800.2	-0.749354
TCONS_00015854	XM_005907661.1	0.854774	XM_014477233.1	-0.710074
TCONS_00096835	XM_005905166.2	0.926453	XM_005907484.2	-0.747654
TCONS_00100553	XM_005897219.2	0.952262	XM_005910061.1	-0.857535
TCONS_00117430	XM_014480719.1	0.992914	XM_014476941.1	-0.539142
TCONS_00051556	XM_014481634.1	0.9063	XM_005906939.2	-0.612542
TCONS_00039212	XM_014482060.1	0.822145	XM_005889949.2	-0.624354
TCONS_00106161	XM_005906336.2	0.907504	XM_005890707.2	-0.793061
TCONS_00057118	XM_005896739.1	0.867349	XM_005905319.2	-0.645619
TCONS_00091940	XM_014479792.1	0.999729	XM_005900347.2	-0.593673
TCONS_00045772	XM_014479277.1	0.842014	XM_005903256.2	-0.754405
TCONS_00085124	XM_005897433.1,XM_005908832.1,XM_014479287.1,XM_014481978.1,XM_014481496.1,XM_005909843.1,XM_005897177.2,XM_005905076.2,XM_005891025.2,XM_005909142.1,XM_005886885.2,XM_005906791.2,XM_005892493.1,XM_014480328.1,XM_014479806.1,XM_005900033.2,XM_005911977.1,XM_005902249.2,XM_005911024.2,XM_005906141.2,XM_005911025.2,XM_005892965.1,XM_005897961.2,XM_014479036.1,XM_014483746.1,XM_005906686.2,XM_005898…	0.976956	XM_005900125.2	-0.537642
TCONS_00006907	XM_005889561.1	0.904253	XM_005900367.2	-0.629208
TCONS_00102527	XM_014482040.1	0.880119	XM_005900432.1	-0.684287
TCONS_00076784	XM_005903641.2	0.87296	XM_005894234.2	-0.700537
TCONS_00086259	XM_005896370.1	0.969584	XM_005887380.2	-0.524599
TCONS_00020435	XM_005903397.1	0.882613	XM_005903256.2	-0.644512
TCONS_00036220	XM_005898691.1	0.858818	XM_005904844.2	-0.551123
TCONS_00089236	XM_005901830.2	0.920653	XM_014482790.1	-0.804092
TCONS_00031885	XM_005908996.1	0.977135	XM_005905406.2	-0.564648
TCONS_00077842	XM_005906207.1	0.734693	XM_005897908.2	-0.655118
TCONS_00001180	XM_005891827.1	0.98483	XM_005909354.2	-0.556193
TCONS_00124168	XM_005894259.2	0.918598	XM_005890793.2	-0.799503
TCONS_00075179	XM_005887231.1	0.971578	XM_014477243.1	-0.883258
TCONS_00051555	XM_005889264.2	0.892618	XM_005909516.2	-0.770405
TCONS_00089390	XM_005896606.2	0.884435	XM_005903542.2	-0.722122
TCONS_00032728	XM_005906619.1	0.810485	XM_005908196.2	-0.694976
TCONS_00058835	XM_005886653.2	0.889677	XM_005895690.1	-0.752742
LOC106701217	XM_014481961.1	0.9258	XM_005907338.1	-0.549604
TCONS_00022485	XM_005896461.1	0.877632	XM_005887159.2	-0.691659
TCONS_00001711	XM_005896880.1	0.9218	XM_005909516.2	-0.78518
TCONS_00099228	XM_005899739.1	0.926136	XM_005895856.2	-0.71438
TCONS_00109707	XM_005910377.2	0.914747	XM_005909021.2	-0.85389
TCONS_00087162	XM_014477379.1	0.729436	XM_005897838.2	-0.640318
TCONS_00034593	XM_005890949.2	0.773652	XM_005898645.2	-0.686245
TCONS_00001922	XM_014476495.1	0.73582	XM_014477833.1	-0.683795
TCONS_00074725	XM_005910408.2	0.860086	XM_005894001.2	-0.692272
TCONS_00014251	XM_005891211.2	0.921891	XM_005895736.2	-0.508824
TCONS_00084310	XM_005908094.1	0.9916	XM_005887160.2	-0.621135
TCONS_00129184	XM_005899619.2	0.902141	XM_005892115.2	-0.832482
TCONS_00078301	XM_005890328.2	0.893624	XM_005908273.1	-0.643721
TCONS_00067659	XM_005902196.2	0.946981	XM_005900346.2	-0.817314
TCONS_00020384	XM_005899525.1	0.949919	XM_005909203.1	-0.548405
TCONS_00086006	XM_005893623.2	0.781783	XM_005893429.2	-0.626396
TCONS_00013248	XM_005891012.2	0.943447	XM_005889684.2	-0.885738
TCONS_00005735	XM_014481096.1	0.930698	XM_005897533.2	-0.706143
TCONS_00120604	XM_014480523.1	0.749208	XM_005893125.1	-0.651115
TCONS_00096574	XM_005909099.2,XM_014482958.1,XM_005910989.1,XM_005909870.2,XM_005890153.1,XM_014480806.1,XM_005900179.2,XM_014478723.1,XM_014477731.1,XM_005897471.1,XM_005901949.1,XM_005896919.2,XM_005889835.2,XM_005894065.1,XM_005893394.1,XM_005890668.2,XM_005910093.1,XM_005896237.2,XM_005908081.2,XM_005907735.1,XM_005892329.2,XM_005907866.2,XM_014481133.1,XM_014481289.1,XM_005911181.1,XM_005906003.1,XM_005899…	1	XM_005908196.2	-0.527032
TCONS_00115327	XM_005911717.1	0.895892	XM_005894056.2	-0.664011
TCONS_00084490	XM_014478190.1	0.90846	XM_014477429.1	-0.746594
TCONS_00088436	XM_014479825.1	0.946538	XM_005900095.2	-0.862784
TCONS_00084091	XM_005887800.1	0.746933	XM_005888345.2	-0.641355
TCONS_00025044	XM_014477849.1	0.862205	XM_005894355.1	-0.690646
TCONS_00026751	XM_014479254.1	0.856814	XM_005893436.2	-0.694132
TCONS_00006515	XM_005906834.2	0.990666	XM_014476941.1	-0.562675
TCONS_00118868	XM_014479240.1	0.931406	XM_005886851.2	-0.867913
TCONS_00112318	XM_014482767.1	0.938288	XM_005901786.1	-0.678805
TCONS_00028553	XM_005908275.2	0.783575	XM_014477480.1	-0.596261
TCONS_00071406	XM_005898069.2	0.892913	XM_005909354.2	-0.83239
TCONS_00115353	XM_005887408.1	0.710188	XM_005908343.1	-0.632413
TCONS_00097672	XM_005896346.2	0.905925	XM_005893475.2	-0.806551
TCONS_00018636	XM_005895567.2	0.833133	XM_005908273.1	-0.692744
TCONS_00114845	XM_005904542.1	0.963952	XM_005909516.2	-0.894741
TCONS_00008730	XM_014479362.1	0.807812	XM_005887058.1	-0.599568
TCONS_00118185	XM_005902372.1	0.948767	XM_005898272.2	-0.741754
TCONS_00113352	XM_005891935.2	0.913278	XM_005909516.2	-0.831345
TCONS_00006542	XM_005897011.1	0.875504	XM_005901782.1	-0.58451
TCONS_00099406	XM_005904599.2,XM_005897223.2,XM_014477542.1,XM_014479996.1,XM_005907711.2,XM_005893357.2,XM_005905503.1,XM_014479384.1,XM_005898018.2,XM_014480072.1,XM_014476485.1,XM_005890155.1,XM_014482090.1,XM_005910830.2,XM_014477256.1,XM_014481838.1,XM_005892222.1,XM_005898609.1,XM_005898143.2,XM_014479869.1,XM_005894895.2,XM_005906359.2,XM_005909023.2,XM_005903466.2,XM_005886738.1,XM_005907044.1,XM_014481…	1	XM_005902608.1	-0.558196
TCONS_00020500	XM_014478532.1	0.755634	XM_005892943.2	-0.753156
TCONS_00104347	XM_005897269.2	0.926195	XM_005899754.2	-0.798929
TCONS_00008725	XM_005891498.2	0.818379	XM_005908109.2	-0.611985
TCONS_00078584	XM_005894902.2	0.965879	XM_005891087.2	-0.689134
TCONS_00036319	XM_005902391.2	0.966044	XM_005891192.2	-0.786501
TCONS_00038915	XM_005904688.2	0.756268	XM_014478074.1	-0.589672
LOC106701030	XM_005903427.2	0.955559	XM_005900535.2	-0.888159
TCONS_00039860	XM_005896924.2	0.794183	XM_014477264.1	-0.55685
TCONS_00036575	XM_005903457.2	0.956621	XM_005908196.2	-0.616458
TCONS_00050475	XM_005905481.1	0.862495	XM_005887791.2	-0.530265
TCONS_00090268	XM_014477792.1	0.927438	XM_005898274.2	-0.676658
TCONS_00105362	XM_005908369.1	0.890179	XM_005891087.2	-0.654557
TCONS_00053633	XM_005890748.1	0.893781	XM_005891604.1	-0.595946
TCONS_00043179	XM_005901198.1	0.935516	XM_005899406.2	-0.841313
TCONS_00051845	XM_014481891.1	0.871877	XM_005892243.2	-0.693127
TCONS_00067356	XM_005891307.1	0.906599	XM_005889131.2	-0.624354
TCONS_00060615	XM_014481423.1	0.928524	XM_005909354.2	-0.805751
TCONS_00027805	XM_005889284.2	0.784057	XM_005903213.1	-0.600363
TCONS_00109425	XM_014477254.1	0.779803	XM_014476949.1	-0.730168
LOC106701206	XM_005893537.2	0.974844	XM_005903663.2	-0.661248
TCONS_00035961	XM_005906373.2	0.987903	XM_005905058.2	-0.611795
TCONS_00083132	XM_005895419.2	0.931908	XM_005909516.2	-0.855311
TCONS_00107504	XM_005893410.1	0.96498	XM_005907484.2	-0.891226
LOC106700926	XM_005910512.2	0.859757	XM_005898944.1	-0.660456
TCONS_00066466	XM_014480647.1	0.926261	XM_005890435.2	-0.63418
LOC106701231	XM_005910694.2	0.846887	XM_005887539.2	-0.574254
TCONS_00066464	XM_005905828.2	0.989416	XM_005902766.2	-0.605594
TCONS_00105698	XM_005898541.2	0.889084	XM_005909516.2	-0.79761
TCONS_00006235	XM_014479279.1	0.872771	XM_005911018.1	-0.639112
TCONS_00038835	XM_005893601.2	0.938652	XM_005896030.2	-0.861163
TCONS_00083446	XM_005894611.2	0.982084	XM_005894916.2	-0.660436
TCONS_00039683	XM_005910210.2	0.92693	XM_005910491.2	-0.61666
TCONS_00073504	XM_005893073.1	0.920147	XM_005904900.2	-0.816423
TCONS_00062700	XM_005897391.2	0.93675	XM_005897441.2	-0.726866
TCONS_00034453	XM_005902872.1	0.768538	XM_005900053.1	-0.65669
TCONS_00118791	XM_005897242.2	0.933093	XM_014479500.1	-0.57464
TCONS_00011017	XM_014478336.1	0.704513	XM_005909234.2	-0.597031
TCONS_00059434	XM_005890609.2	0.985751	XM_014476941.1	-0.563934
TCONS_00051777	XM_005891864.2	0.956785	XM_005903133.2	-0.708173
TCONS_00043426	XM_014483405.1	0.899122	XM_014480348.1	-0.466183
TCONS_00072198	XM_005895210.2	0.867053	XM_005888485.2	-0.70576
TCONS_00093101	XM_005896828.2	0.891496	XM_014477491.1	-0.716314
TCONS_00034629	XM_005889880.1	0.896913	XM_005889980.1	-0.609206
TCONS_00001436	XM_005891799.2	0.97815	XM_005892575.2	-0.878349
TCONS_00015277	XM_005910569.1	0.998704	XM_005889662.2	-0.63068
TCONS_00054463	XM_005891733.2	0.892389	XM_014481573.1	-0.801965
TCONS_00058830	XM_005906969.1	0.960727	XM_005893608.1	-0.848702
TCONS_00011876	XM_014480858.1	0.83917	XM_005890127.2	-0.65703
TCONS_00071433	XM_005893139.1	0.910539	XM_005904492.1	-0.641052
TCONS_00003384	XM_014478306.1	0.958325	XM_005890540.1	-0.608152
TCONS_00062851	XM_014478400.1	0.683933	XM_005897316.2	-0.627454
TCONS_00107048	XM_005903627.1	0.957873	XM_005889271.2	-0.629521
TCONS_00002992	XM_005891729.2	0.847946	XM_014481150.1	-0.625219
TCONS_00037378	XM_005899960.1	0.805223	XM_005911565.1	-0.662447
LOC106701337	XM_005891998.2	0.838661	XM_005894048.2	-0.771511
TCONS_00116903	XM_005886680.2	0.772312	XM_005889002.2	-0.6138
TCONS_00084940	XM_005894471.2	0.966135	XM_014482997.1	-0.657658
TCONS_00009306	XM_005903520.2	0.923946	XM_005891618.1	-0.552766
TCONS_00037394	XM_005896905.2	0.933398	XM_005899406.2	-0.795892
TCONS_00022180	XM_005896743.2	0.989362	XM_005891746.1	-0.593359
TCONS_00022292	XM_005902231.2	0.836703	XM_005903772.2	-0.680312
TCONS_00119923	XM_005892408.2	0.960338	XM_005890961.2	-0.579018
TCONS_00073874	XM_014478760.1	0.758445	XM_014476714.1	-0.571717
TCONS_00119633	XM_005908107.2	0.818555	XM_005888704.1	-0.676521
LOC102284884	XM_014479774.1	0.590978	XM_005891759.2	-0.677199
TCONS_00107887	XM_005909694.2	0.940354	XM_005899348.2	-0.918577
TCONS_00054889	XM_005889264.2	0.933477	XM_005888920.2	-0.758423
TCONS_00010801	XM_005889277.1	0.84698	XM_005890463.2	-0.733014
TCONS_00025450	XM_014482348.1	0.748403	XM_005904694.2	-0.640913
TCONS_00066559	XM_005886629.2	0.860412	XM_005890793.2	-0.763187
TCONS_00129461	XM_005907080.2	0.875749	XM_005908052.2	-0.638597
TCONS_00122924	XM_005893916.2	0.955187	XM_005895790.1	-0.616003
TCONS_00114244	XM_005897216.2	0.937707	XM_005899190.2	-0.720356
TCONS_00002813	XM_005908149.2	0.825474	XM_014481160.1	-0.74637
TCONS_00103581	XM_014481342.1	0.925996	XM_014480629.1	-0.803575
TCONS_00057741	XM_005895670.2	0.882459	XM_005899190.2	-0.732523
TCONS_00026249	XM_014482666.1	0.880835	XM_005909069.2	-0.589815
TCONS_00065291	XM_005892390.2	0.74932	XM_005910916.1	-0.67008
TCONS_00020949	XM_005907405.2	0.825621	XM_014476547.1	-0.686006
TCONS_00116507	XM_014483677.1	0.926929	XM_005891029.2	-0.710682
TCONS_00096573	XM_014477806.1	0.940754	XM_005908929.1	-0.521774
TCONS_00038408	XM_005902895.1	0.94693	XM_014482784.1	-0.631478
TCONS_00014729	XM_014477597.1	0.912232	XM_005895856.2	-0.720348
TCONS_00076355	XM_005886653.2	0.935305	XM_005911489.2	-0.819616
TCONS_00084083	XM_005889105.1	0.924375	XM_005898965.2	-0.888941
TCONS_00001455	XM_005908141.2	0.885889	XM_005888039.1	-0.715493
TCONS_00083673	XM_005894218.2	0.809295	XM_005908689.2	-0.613559
TCONS_00079819	XM_005902994.2	0.917312	XM_005908196.2	-0.752001
TCONS_00064994	XM_005896318.2	0.801413	XM_005905406.2	-0.605304
TCONS_00036069	XM_014479722.1,XM_005907185.1,XM_005897589.2,XM_005890072.2,XM_005895400.1,XM_005902305.2,XM_005895552.2,XM_005911286.1,XM_014481703.1,XM_014482182.1,XM_005908565.2,XM_005899051.1,XM_005895854.1,XM_014477734.1,XM_005902149.2,XM_005911114.2,XM_005893366.2,XM_005898134.1,XM_005906215.2,XM_005887804.1,XM_005891089.2,XM_005901783.2,XM_005891594.2,XM_014476935.1,XM_005909547.1,XM_005902873.1,XM_005908…	0.989174	XM_005908273.1	-0.484064
TCONS_00116078	XM_014482906.1	0.956539	XM_005905792.2	-0.841048
TCONS_00041764	XM_005894358.2	0.883651	XM_005891192.2	-0.695198
TCONS_00040384	XM_005899073.2	0.868356	XM_005894473.2	-0.753698
TCONS_00068588	XM_005901785.2	0.713921	XM_005911387.2	-0.670481
TCONS_00074724	XM_005906943.1	0.955403	XM_005899635.2	-0.607721
rna28313	XM_005898177.1	0.839939	XM_005900305.2	-0.868896
TCONS_00094993	XM_005898524.1	0.925454	XM_005890452.2	-0.881591
LOC106701279	XM_005902820.1	0.985257	XM_014482979.1	-0.579293
TCONS_00061488	XM_005909086.1	0.873884	XM_005898300.2	-0.661191
TCONS_00079456	XM_005911191.2	0.939567	XM_014479500.1	-0.897855
LOC106701205	XM_005910437.2	0.872387	XM_005891899.1	-0.692849
TCONS_00117104	XM_005895717.2	0.820162	XM_005890111.1	-0.595348
TCONS_00066172	XM_014482771.1	0.773841	XM_005898117.2	-0.692335
TCONS_00074796	XM_005890440.2	0.89621	XM_005908919.2	-0.64955
TCONS_00062285	XM_005887737.2	0.89287	XM_014479823.1	-0.592602
TCONS_00073127	XM_005904819.1	0.771384	XM_014481162.1	-0.654363
TCONS_00089242	XM_005895698.2	0.957531	XM_005905008.1	-0.592655
TCONS_00003696	XM_005893703.1	0.911231	XM_005898300.2	-0.590082
TCONS_00095960	XM_005904272.1	0.940872	XM_005890793.2	-0.813262
TCONS_00100744	XM_014477241.1	0.843302	XM_005904481.2	-0.676201
TCONS_00060916	XM_005906071.1	0.930183	XM_005894839.1	-0.675478
TCONS_00045263	XM_005894206.2	0.951843	XM_005909516.2	-0.819534
TCONS_00064929	XM_005904796.2	0.804742	XM_014479920.1	-0.730762
TCONS_00043969	XM_005894767.2	0.926121	XM_014476570.1	-0.822568
TCONS_00123146	XM_005904027.1	0.931378	XM_005890793.2	-0.869671
TCONS_00027132	XM_005896362.2	0.926356	XM_005902140.2	-0.555179
TCONS_00089810	XM_005896553.1	0.75516	XM_014478044.1	-0.660807
TCONS_00003248	XM_005887987.2	0.746369	XM_005898399.2	-0.612856
TCONS_00091653	XM_014478666.1	0.932986	XM_005893883.2	-0.71149
TCONS_00061933	XM_005890250.2	0.639653	XM_005901154.1	-0.617903
TCONS_00068234	XM_005890650.1	0.947192	XM_005906939.2	-0.598446
TCONS_00120277	XM_005892919.2	0.9727	XM_005909174.2	-0.518483
TCONS_00097620	XM_005899649.2	0.958128	XM_005888659.2	-0.902389
LOC106701037	XM_005896427.2	0.729422	XM_005903460.1	-0.679709
TCONS_00036817	XM_014483140.1,XM_005911046.2,XM_005898073.1,XM_005904888.1,XM_005905585.1,XM_005891661.1,XM_014481858.1,XM_005909664.1,XM_014477825.1,XM_014477686.1,XM_014477552.1,XM_014479347.1,XM_005906349.1,XM_005900036.2,XM_005892547.1,XM_005899422.2,XM_005910906.1,XM_014478470.1,XM_005897482.2,XM_005910911.1,XM_005900338.1,XM_005902744.1,XM_005909531.2,XM_014483457.1,XM_014478524.1,XM_014479950.1,XM_005892…	1	XM_005886818.2	-0.482955
TCONS_00061108	XM_005904451.2,XM_005893423.1,XM_005900804.2,XM_005897213.2,XM_005887759.2,XM_005896744.1,XM_014483180.1,XM_014481469.1,XM_005896143.2,XM_005900308.2,XM_005907799.2,XM_005890731.1,XM_005898582.2,XM_005900400.1,XM_005899257.2,XM_014477414.1,XM_014477915.1,XM_005906316.1,XM_005897183.2,XM_005887217.1,XM_014481569.1,XM_005908662.2,XM_005908388.1,XM_014477293.1,XM_005902282.2,XM_005888133.2,XM_005888…	1	XM_005907338.1	-0.544038
TCONS_00011174	XM_005899770.2	0.857343	XM_014480632.1	-0.592415
TCONS_00070889	XM_005899130.1	0.910931	XM_005893330.1	-0.810068
TCONS_00029875	XM_005901852.1	0.835785	XM_005904844.2	-0.613189
TCONS_00024382	XM_014479975.1	0.891128	XM_005902436.2	-0.73577
TCONS_00083971	XM_005893455.2	0.925822	XM_005907642.2	-0.860109
LOC102281844	XM_005896418.2	0.986141	XM_005887999.2	-0.921236
TCONS_00024813	XM_005895776.1	0.980362	XM_014478579.1	-0.572332
TCONS_00115740	XM_005904049.2	0.783243	XM_005907380.2	-0.599644
TCONS_00071466	XM_014478503.1	0.911108	XM_014477491.1	-0.771423
TCONS_00071360	XM_014482780.1	0.94336	XM_005892826.2	-0.827566
LOC106700645	XM_005892544.1	0.99232	XM_005894916.2	-0.684392
TCONS_00040563	XM_005903513.2	0.856134	XM_005888885.2	-0.620378
TCONS_00006162	XM_005891500.2	0.993832	XM_005895885.2	-0.607674
TCONS_00100581	XM_005895514.2	0.921113	XM_005909516.2	-0.74973
TCONS_00120175	XM_005898968.2	0.879575	XM_005892106.2	-0.796497
TCONS_00094177	XM_005894785.2	0.834038	XM_005894503.2	-0.627815
TCONS_00051816	XM_005895231.2	0.986914	XM_005895856.2	-0.609841
TCONS_00015927	XM_005899101.2	0.884008	XM_014478643.1	-0.76493
TCONS_00091284	XM_005891935.2	0.928192	XM_005909516.2	-0.886891
TCONS_00002638	XM_005909648.2	0.888949	XM_005900306.1	-0.773475
TCONS_00104013	XM_005909986.2	0.959013	XM_005903133.2	-0.747602
TCONS_00088674	XM_005897388.2	0.823329	XM_014480858.1	-0.628812
TCONS_00026902	XM_005886750.1	0.939197	XM_005889662.2	-0.586561
TCONS_00128639	XM_005909244.1	0.927039	XM_005893096.2	-0.783783
TCONS_00038201	XM_005905519.2	0.917932	XM_005906181.2	-0.626285
TCONS_00001978	XM_005910667.2	0.764696	XM_005906939.2	-0.65839
TCONS_00007687	XM_014479070.1	0.883839	XM_005909516.2	-0.732442
TCONS_00018032	XM_014477905.1	0.973753	XM_005894946.2	-0.658871
TCONS_00112960	XM_005887281.2	0.989104	XM_005900346.2	-0.556602
TCONS_00022829	XM_005898593.1	0.836139	XM_005904462.2	-0.735831
TCONS_00081906	XM_014481240.1	0.874555	XM_014482524.1	-0.826378
TCONS_00021297	XM_005899638.2	0.632171	XM_005894801.2	-0.642544
TCONS_00095245	XM_014483700.1	0.931061	XM_005907857.1	-0.725792
TCONS_00065741	XM_005909598.2	0.909992	XM_005887148.1	-0.736229
TCONS_00112261	XM_005890907.2	0.812904	XM_005893445.2	-0.570358
TCONS_00027587	XM_005892143.2	0.77618	XM_005901494.2	-0.670513
TCONS_00024736	XM_014479876.1	0.749897	XM_005901616.2	-0.722833
TCONS_00018274	XM_005894793.2	0.998837	XM_005891746.1	-0.607595
TCONS_00056483	XM_005901833.2	0.922362	XM_005909516.2	-0.787375
TCONS_00094498	XM_005907171.2	0.883404	XM_005900142.2	-0.733624
TCONS_00058043	XM_014479346.1	0.902204	XM_014482108.1	-0.749516
TCONS_00087023	XM_005892173.2	0.933593	XM_005893512.2	-0.864685
TCONS_00105524	XM_014481451.1	0.92708	XM_005894473.2	-0.794062
TCONS_00098411	XM_005901690.1	0.809098	XM_005901787.2	-0.556034
TCONS_00087646	XM_005895403.2	0.842463	XM_005894316.2	-0.793945
TCONS_00110445	XM_005892697.2	0.766315	XM_014478678.1	-0.607874
LOC106701255	XM_005904026.1	0.948902	XM_014481044.1	-0.83118
TCONS_00029365	XM_005896191.1	0.910643	XM_005891604.1	-0.656753
TCONS_00022849	XM_014483572.1	0.900373	XM_014480845.1	-0.805592
TCONS_00104418	XM_005897805.2	0.86476	XM_014476545.1	-0.448762
TCONS_00003977	XM_005893220.1	0.813717	XM_005889271.2	-0.659368
TCONS_00016479	XM_005902871.1	0.94507	XM_005904876.1	-0.613576
TCONS_00006091	XM_005906837.1	0.845591	XM_014482332.1	-0.755537
TCONS_00093721	XM_014481887.1	0.959545	XM_005908109.2	-0.574941
TCONS_00071808	XM_005888286.2	0.776033	XM_014478906.1	-0.72711
TCONS_00044677	XM_005894874.1	0.81009	XM_005893284.2	-0.731964
TCONS_00080441	XM_005893854.2	0.798215	XM_005891743.2	-0.551501
LOC106701168	XM_005906367.2	0.929654	XM_005898623.2	-0.79172
LOC106700794	XM_005887599.2	0.967041	XM_005904492.1	-0.58117
TCONS_00079129	XM_005891939.2	0.877542	XM_005910126.2	-0.617978
TCONS_00032889	XM_014480477.1	0.753979	XM_005899416.2	-0.624069
TCONS_00128900	XM_014479272.1	0.901655	XM_005909516.2	-0.804941
LOC106701538	XM_005900452.1	0.777019	XM_005902894.1	-0.518199
TCONS_00043581	XM_005892379.2	0.902335	XM_005899190.2	-0.803832
TCONS_00099380	XM_005906125.2	0.864832	XM_005899635.2	-0.695028
TCONS_00082310	XM_005887482.2	0.690236	XM_005901227.2	-0.636468
TCONS_00011621	XM_005902748.2	0.871599	XM_005907220.2	-0.599633
TCONS_00069150	XM_005895395.2	0.926201	XM_014478339.1	-0.826885
TCONS_00110924	XM_014482126.1	0.952388	XM_005900023.2	-0.636896
TCONS_00118815	XM_005887239.2	0.934054	XM_005902051.2	-0.608129
TCONS_00021437	XM_014478810.1	0.929159	XM_014483355.1	-0.702709
TCONS_00044967	XM_005892190.2	0.771447	XM_014479404.1	-0.705856
TCONS_00066750	XM_005888980.2	0.909145	XM_005909516.2	-0.70937
TCONS_00006874	XM_005906863.2,XM_005893316.1	0.85898	XM_005904492.1	-0.62175
TCONS_00111557	XM_014483633.1	0.932701	XM_005905184.2	-0.592039
TCONS_00067561	XM_005902980.2	0.930151	XM_005897607.2	-0.86453
TCONS_00011664	XM_005904707.1	0.937122	XM_014477429.1	-0.824245
TCONS_00082252	XM_005897120.1	0.738189	XM_005894345.2	-0.565289
LOC102280881	XM_005888828.2	0.999782	XM_005889271.2	-0.519162
TCONS_00074803	XM_005905827.2	0.876759	XM_005907642.2	-0.698031
TCONS_00018353	XM_005901681.2	0.683879	XM_014478044.1	-0.655391
TCONS_00036234	XM_005903235.1	0.93495	XM_005897612.1	-0.599097
TCONS_00042062	XM_005909088.2	0.803587	XM_014479004.1	-0.611684
TCONS_00083150	XM_005902539.1	0.819654	XM_005893442.2	-0.706904
TCONS_00112263	XM_005889020.2	0.989773	XM_005895856.2	-0.624204
TCONS_00054691	XM_005893793.1	0.786889	XM_005888120.2	-0.568236
TCONS_00127819	XM_005903210.2	0.757522	XM_005903010.2	-0.672265
TCONS_00033835	XM_005890981.1	0.959458	XM_005909516.2	-0.867175
TCONS_00016747	XM_014480132.1	0.911259	XM_014477429.1	-0.690002
TCONS_00067130	XM_005905639.2	0.819568	XM_005902355.2	-0.806084
TCONS_00124244	XM_005896420.1	0.966103	XM_014482997.1	-0.59816
TCONS_00124111	XM_005909139.2	0.751904	XM_005908469.2	-0.618138
TCONS_00019536	XM_005893117.2	0.970009	XM_005904481.2	-0.648184
TCONS_00089718	XM_005908186.2	0.892955	XM_005902701.2	-0.553973
TCONS_00006614	XM_005893828.1	0.889032	XM_005905048.1	-0.802428
TCONS_00117420	XM_014478738.1	0.806182	XM_005900120.2	-0.728197
TCONS_00057297	XM_005889143.2	0.995886	XM_005899248.2	-0.562613
TCONS_00046010	XM_005890249.2	0.889329	XM_005902504.2	-0.670289
LOC106701250	XM_005904749.2	0.837543	XM_014482676.1	-0.634162
TCONS_00075984	XM_005900498.1	0.933305	XM_005899384.2	-0.5842
TCONS_00110809	XM_005909145.2	0.803918	XM_014482997.1	-0.646629
TCONS_00034417	XM_005904435.1	0.980854	XM_005892826.2	-0.923838
TCONS_00074377	XM_005894443.1	0.941471	XM_005891192.2	-0.74677
LOC106701619	XM_005888562.1	0.879514	XM_005910467.1	-0.763776
TCONS_00038886	XM_014479395.1	0.776577	XM_014481194.1	-0.610702
TCONS_00092007	XM_005898406.1	0.904963	XM_005905275.2	-0.607883
TCONS_00054556	XM_005907698.2	0.855289	XM_005894033.2	-0.867529
TCONS_00024776	XM_005889319.1	0.994606	XM_005895856.2	-0.568283
TCONS_00092082	XM_005888502.1	0.821129	XM_014478357.1	-0.76995
TCONS_00037858	XM_005897311.2	0.908056	XM_005904621.2	-0.851655
TCONS_00042593	XM_005889264.2	0.795242	XM_005887339.2	-0.638912
TCONS_00121803	XM_014482504.1	0.725384	XM_005893429.2	-0.625788
TCONS_00061929	XM_005910213.1	0.740997	XM_005887663.2	-0.592918
LOC106700776	XM_005888970.1	0.891691	XM_005897885.2	-0.764841
TCONS_00066048	XM_014477541.1	0.918446	XM_005895154.2	-0.756679
TCONS_00023946	XM_014476356.1	0.862669	XM_005904621.2	-0.603839
TCONS_00032727	XM_005896091.2	0.712246	XM_005895743.2	-0.611286
TCONS_00088028	XM_005889762.1	0.894745	XM_005886774.2	-0.531322
TCONS_00006030	XM_005888568.2	0.829942	XM_005906939.2	-0.649459
TCONS_00102741	XM_005903362.1	0.919948	XM_005887241.2	-0.701373
TCONS_00095107	XM_005907788.1	0.959996	XM_005895833.1	-0.584566
TCONS_00096124	XM_014477482.1	0.897942	XM_014477610.1	-0.645127
TCONS_00076085	XM_005888104.1	0.969789	XM_005891746.1	-0.76165
TCONS_00120273	XM_005894696.1	0.861478	XM_005909516.2	-0.829539
TCONS_00114112	XM_005897372.1	0.877028	XM_005909273.2	-0.747055
LOC106700759	XM_005910398.2	0.821073	XM_005901283.2	-0.792801
TCONS_00122502	XM_005893666.1	0.953977	XM_005889271.2	-0.760033
TCONS_00001076	XM_014476343.1	0.886418	XM_005898623.2	-0.794852
TCONS_00101922	XM_014478867.1	0.831474	XM_005909844.1	-0.72428
TCONS_00129611	XM_005905206.1	0.908327	XM_005886777.2	-0.593216
TCONS_00008568	XM_014481960.1	0.997355	XM_005910491.2	-0.631439
TCONS_00065154	XM_005895946.2	0.866163	XM_005891814.1	-0.684909
TCONS_00061482	XM_005897102.2	0.981302	XM_005892243.2	-0.619925
TCONS_00105695	XM_005893285.1	0.823651	XM_014483164.1	-0.737014
TCONS_00082999	XM_014480431.1	0.767873	XM_005891974.1	-0.680769
TCONS_00030069	XM_005903864.2	0.80846	XM_005894801.2	-0.537058
TCONS_00084242	XM_005895075.1	0.875148	XM_005904188.1	-0.807845
TCONS_00083899	XM_014481173.1	0.690108	XM_005906927.1	-0.771421
TCONS_00121963	XM_005906511.2	0.870752	XM_005901944.1	-0.792138
TCONS_00076176	XM_014477586.1	0.920108	XM_005892341.2	-0.616143
LOC102273023	XM_005893356.2	0.837566	XM_005895850.1	-0.774031
TCONS_00090531	XM_014481169.1	0.791072	XM_005905554.2	-0.534783
TCONS_00010327	XM_005890949.2	0.771252	XM_005908416.1	-0.66085
TCONS_00038179	XM_005893073.1	0.95277	XM_005888920.2	-0.844532
TCONS_00122560	XM_014478819.1	0.92392	XM_005895736.2	-0.543299
TCONS_00005576	XM_005911376.2	0.967764	XM_014477842.1	-0.557545
TCONS_00036563	XM_005888775.2	0.750179	XM_014482790.1	-0.658005
TCONS_00012812	XM_014480357.1	0.841146	XM_005897645.1	-0.648554
TCONS_00110226	XM_005902328.2	0.923153	XM_005903133.2	-0.789269
TCONS_00091650	XM_005898619.2	0.960802	XM_005898022.2	-0.822893
LOC106701223	XM_005897024.1	0.957813	XM_005893996.2	-0.910224
TCONS_00126232	XM_005902330.2	0.881828	XM_005904621.2	-0.751168
TCONS_00056339	XM_005894544.2	0.934627	XM_005890793.2	-0.885366
TCONS_00023535	XM_014479145.1	0.944546	XM_005903306.2	-0.538804
TCONS_00018556	XM_005899285.2	0.916456	XM_005909516.2	-0.817116
TCONS_00007796	XM_005894023.2	0.869976	XM_005898031.1	-0.569977
TCONS_00081380	XM_014482401.1	0.991497	XM_005891746.1	-0.519954
TCONS_00054998	XM_005898827.2	0.918951	XM_014477425.1	-0.750484
TCONS_00074849	XM_005902148.2	0.793609	XM_005889949.2	-0.747936
TCONS_00099176	XM_005903846.2	0.898348	XM_014480002.1	-0.604864
TCONS_00091105	XM_014476897.1	0.912992	XM_005910117.2	-0.800432
TCONS_00033919	XM_005904792.1	0.935929	XM_014478456.1	-0.693135
TCONS_00014154	XM_014478391.1	0.914718	XM_005908929.1	-0.564173
TCONS_00046363	XM_014483291.1	0.948029	XM_014478643.1	-0.645573
TCONS_00088497	XM_005895210.2	0.826991	XM_005900935.1	-0.767652
TCONS_00117359	XM_005908370.1	0.926894	XM_005898022.2	-0.780031
TCONS_00026245	XM_014480731.1	0.889084	XM_005906058.1	-0.602938
TCONS_00008998	XM_005893496.2	0.941889	XM_005898300.2	-0.666448
TCONS_00078935	XM_005904451.2,XM_005893423.1,XM_005900804.2,XM_005897213.2,XM_005887759.2,XM_005896744.1,XM_014483180.1,XM_014481469.1,XM_005896143.2,XM_005900308.2,XM_005907799.2,XM_005890731.1,XM_005898582.2,XM_005900400.1,XM_005899257.2,XM_014477414.1,XM_014477915.1,XM_005906316.1,XM_005897183.2,XM_005887217.1,XM_014481569.1,XM_005908662.2,XM_005908388.1,XM_014477293.1,XM_005902282.2,XM_005888133.2,XM_005888…	1	XM_005907338.1	-0.544038
LOC106700626	XM_005891358.1	0.778484	XM_005910450.1	-0.61601
TCONS_00095491	XM_005901980.2	0.903795	XM_005904186.1	-0.82104
TCONS_00027798	XM_005896163.1	0.918087	XM_005904186.1	-0.739503
TCONS_00050719	XM_005887739.2	0.91526	XM_005893608.1	-0.82129
TCONS_00126651	XM_005905189.1	0.899226	XM_005886980.2	-0.656092
TCONS_00024860	XM_005897201.2	0.892454	XM_005888008.2	-0.854512
TCONS_00127221	XM_014483318.1	0.86702	XM_014478573.1	-0.831375
TCONS_00106596	XM_005887551.1	0.940764	XM_005892813.1	-0.563477
TCONS_00065504	XM_014482010.1	0.789677	XM_005894808.2	-0.606581
TCONS_00106489	XM_005903483.2	0.912608	XM_005888443.2	-0.573174
LOC106701570	XM_014480154.1	0.881527	XM_005905534.2	-0.794877
TCONS_00023384	XM_005903096.1	0.897858	XM_005891583.2	-0.456923
TCONS_00057022	XM_014481155.1	0.871012	XM_005908343.1	-0.582435
TCONS_00088034	XM_014481345.1	0.797189	XM_005908261.2	-0.621577
TCONS_00067262	XM_005903309.2	0.854318	XM_005894916.2	-0.684083
TCONS_00115386	XM_005897046.2	0.892746	XM_005903663.2	-0.629011
TCONS_00010491	XM_005890951.2	0.952968	XM_005886949.2	-0.8945
LOC102284699	XM_014477783.1	0.72663	XM_014480583.1	-0.732378
TCONS_00094295	XM_005892766.2	0.700699	XM_005896742.2	-0.564574
TCONS_00119181	XM_005887245.2	0.865615	XM_005907484.2	-0.737001
TCONS_00121289	XM_005896885.2	0.958752	XM_005889424.2	-0.541431
TCONS_00033385	XM_005911473.1	0.957648	XM_005888469.2	-0.516589
TCONS_00016487	XM_014483566.1	0.864612	XM_014480726.1	-0.627666
TCONS_00030630	XM_005910400.2	0.905718	XM_005909516.2	-0.737917
TCONS_00042278	XM_005894274.2	0.878017	XM_005904841.2	-0.683104
[truncated: 2,788 more rows]
