# Supplementary material for: The whole-transcriptome landscape of muscle and adipose tissues reveals the ceRNA regulation network related to intramuscular fat deposition in yak
Source: BMC Genomics. 2020 May 7;21:347. doi: 10.1186/s12864-020-6757-z (PMC7203869; doi:10.1186/s12864-020-6757-z)
Supplement: Supplementary file 6 — Additional file 6: Table S7. Differentially expressed miRNAs during LD and AA development, and KEGG pathway analysis for their target genes. [file 12864_2020_6757_MOESM6_ESM.xlsx]

## Sheet: DEMs
	Differentially expressed miRNAs of 0.5-year-old LD vs 2.5-year-old LD											Differentially expressed miRNAs of 0.5-year-old AA vs 2.5-year-old AA
ID	0.5-LD-1	0.5-LD-2	0.5-LD-3	2.5-LD-1	2.5-LD-2	2.5-LD-3	0.5-LD_mean	2.5-LD_mean	log2(fc)	P-Value		ID	0.5-AA-1	0.5-AA-2	0.5-AA-3	2.5-AA-1	2.5-AA-2	2.5-AA-3	0.5-AA_mean	2.5-AA_mean	log2(fc)	P-Value
miR-1185-x	2.303	13.0715	6.7926	2.2827	2.6774	4.9354	7.38903	3.2985	-1.16358	0.0252779		miR-122-x	0.2274	67.2767	2.2672	0.2735	0.7446	5.7079	23.2571	2.242	-3.37481	0.0240356
miR-122-x	2.8345	61.7312	10.4281	0.4962	0.6694	1.5021	24.9979	0.889233	-4.8131	6.37984e-08		miR-124-y	46.3857	25.0918	3.2219	6.0175	12.5087	5.7079	24.8998	8.07803	-1.62406	0.0208224
miR-1247-x	24.9787	12.1438	4.6879	6.7489	6.5023	4.1844	13.9368	5.81187	-1.26183	0.00806152		miR-1843-y	0	0	0.358	1.0029	0.5957	0.7783	0.119333	0.7923	2.73105	0.0443756
miR-135-y	0	0	0	0.397	0.3825	0.2146	0.01	0.331367	5.05036	0.0248283		miR-208-y	19.8958	0.4383	1.3126	1.2764	0.2978	1.5567	7.21557	1.04363	-2.7895	0.0100276
miR-136-y	490.982	1552.56	967.994	314.915	379.332	368.224	1003.84	354.157	-1.50307	5.21118e-06		miR-2373-y	0.3411	0.4383	0.358	0	0	0	0.379133	0.01	-5.24463	0.0258056
miR-141-y	3.986	3.7949	3.0615	9.3294	7.6498	8.5833	3.61413	8.52083	1.23734	0.00541075		miR-326-x	0.3411	0.767	0.358	0	0	0	0.4887	0.01	-5.61088	0.0099829
miR-142-x	230.211	241.528	183.4	1103.25	797.009	1441.78	218.38	1114.01	2.35085	3.97172e-12		miR-381-y	307.533	958.529	174.1	199.123	272.214	222.737	480.054	231.358	-1.05307	0.0469593
miR-142-y	5.4032	19.3121	14.2549	62.725	31.364	73.6018	12.9901	55.8969	2.10536	5.16965e-06		miR-432-y	0.3411	0.4383	0.2387	0.8206	1.9359	1.427	0.339367	1.3945	2.03883	0.0434134
miR-146-x	300.896	228.203	301.745	823.663	624.889	828.611	276.948	759.054	1.45459	1.84632e-05		miR-499-y	21.9423	0.3287	3.1025	2.097	2.0848	2.9837	8.45783	2.3885	-1.82418	0.0410804
miR-154-y	511.089	1107.03	783.445	241.868	242.497	234.002	800.521	239.456	-1.74118	1.06901e-09		miR-5126-y	0	0.2191	0	1.0029	2.3826	0.5189	0.0730333	1.30147	4.15544	0.00411354
miR-183-x	1.8601	1.012	0.861	1.7865	2.6774	6.5448	1.24437	3.66957	1.5602	0.0324382		miR-6531-x	0.7958	1.0957	0.8353	0.3647	0	0.2594	0.908933	0.208033	-2.12736	0.0386096
miR-184-y	0	0.506	0	2.9775	1.1475	0.6437	0.168667	1.58957	3.23639	0.00391674		miR-9270-x	1.7054	0.6574	2.9832	4.194	12.3598	18.4208	1.782	11.6582	2.70978	0.001631
miR-205-x	0.01	0.01	0	0.1985	0.765	0.3219	0.01	0.428467	5.42111	0.0135026		miR-92-y	9623.79	4744.76	2318.19	1826.3	2510.09	2641.96	5562.25	2326.12	-1.25775	0.0104196
miR-208-y	179.722	533.401	528.101	1567.63	462.81	1188.68	413.741	1073.04	1.3749	0.00390368		novel-m0085-5p	0.01	0.01	0.01	0.01	0.4467	1.8161	0.01	0.754267	6.237	0.0160589
miR-216-x	0	0	0	0.5955	0.765	0.4292	0.01	0.596567	5.89861	0.00123222		novel-m0087-5p	0	0	0	0.7294	0.8935	0	0.01	0.540967	5.75747	0.0344078
miR-21-y	24.2701	25.89	26.9791	44.9595	42.4561	73.4945	25.7131	53.6367	1.06072	0.00549804
miR-221-x	51.3746	22.6854	31.0929	83.4679	80.8005	93.3434	35.051	85.8706	1.29271	0.00319332
miR-222-y	86.2739	70.5861	81.3199	245.938	275.869	307.389	79.3933	276.399	1.79966	6.02932e-08
miR-223-y	0	0.8433	0.7654	3.1759	2.0081	3.5406	0.536233	2.9082	2.43919	0.000950858
miR-23-x	10.895	22.2637	19.0384	44.2648	27.6347	37.5519	17.399	36.4838	1.06825	0.00610315
miR-2411-y	5.9347	2.277	2.7744	0.794	1.3387	0.8583	3.66203	0.997	-1.87698	0.000692443
miR-24-x	33.6592	79.1879	116.24	232.44	97.7256	171.13	76.3622	167.098	1.12977	0.0149911
miR-299-x	6.1118	17.3724	12.5328	1.8857	2.3905	1.7167	12.0057	1.99763	-2.58735	8.87929e-09
miR-300-y	179.722	274.754	228.939	84.6589	124.404	68.3445	227.805	92.4692	-1.30076	1.16929e-05
miR-323-y	14.5266	27.155	21.8129	9.1309	12.8133	9.6562	21.1648	10.5335	-1.00669	0.00139266
miR-363-y	30.0276	46.973	43.3387	13.4978	22.9493	16.3083	40.1131	17.5851	-1.18972	0.000111056
miR-369-y	7.8833	22.9384	18.7514	4.3669	7.4585	6.0083	16.5244	5.94457	-1.47495	0.000230923
miR-381-x	0.7086	1.6866	0.7654	0	0	0	1.05353	0.01	-6.71909	1.65164e-05
miR-381-y	2961.48	9679.99	5235.76	468.949	507.848	368.224	5959.07	448.34	-3.73242	5.86346e-22
miR-3956-x	3.7202	6.4936	1.5307	1.985	1.7212	1.824	3.91483	1.8434	-1.08658	0.0293028
miR-3956-y	1.4172	2.1926	1.5307	0	0.1912	0	1.7135	0.0637333	-4.74875	4.62412e-07
miR-3957-y	7.9719	17.0351	13.9679	3.3744	4.303	3.6479	12.9916	3.7751	-1.783	2.24153e-06
miR-3958-x	1.3287	1.4336	0.7654	0.1985	0.2869	0.5365	1.1759	0.340633	-1.78747	0.0126276
miR-3958-y	510.823	1106.1	781.914	240.38	242.21	232.393	799.613	238.328	-1.74636	2.12408e-09
miR-3959-x	42.7826	67.9718	49.94	23.1249	35.1889	20.5999	53.5648	26.3046	-1.02597	0.000680037
miR-3964-y	0.4429	0.3373	0.3827	1.191	0.6694	3.0042	0.387633	1.62153	2.06459	0.0167034
miR-3969-x	0.3543	0	0	2.4812	0.8606	2.2531	0.1181	1.86497	3.98107	0.000110187
miR-412-z	20.3727	29.0103	25.1613	10.2226	12.144	9.9781	24.8481	10.7816	-1.20457	4.24563e-05
miR-490-y	3.3659	25.8057	4.9749	2.0842	5.8329	2.4677	11.3822	3.4616	-1.71726	0.00837149
miR-499-x	1536.9	2902.38	3543.15	6850.32	4524.45	4635.73	2660.81	5336.84	1.00412	0.00655111
miR-499-y	173.788	413.228	470.029	1821.01	834.397	851.356	352.348	1168.92	1.7301	3.84472e-05
miR-502-x	1.1515	1.3493	1.148	0	0.1912	0.3219	1.21627	0.171033	-2.83011	0.000754862
miR-5119-y	0.01	0.01	0.01	0.01	0.9562	0.3219	0.01	0.426033	5.41289	0.0453713
miR-539-x	0.1772	0.6747	0.3827	0	0	0	0.411533	0.01	-5.36294	0.0100346
miR-539-y	1.1515	2.277	0.9567	0.1985	0.1912	0	1.46173	0.1299	-3.49221	0.000100561
miR-541-x	3.2773	5.3973	3.3485	0.6947	1.3387	0.751	4.0077	0.928133	-2.11037	2.4097e-05
miR-6131-y	2.303	2.6986	3.3485	5.3594	7.4585	5.0427	2.78337	5.95353	1.09692	0.0224125
miR-655-y	7.7062	33.7329	24.0133	9.0316	9.8491	6.5448	21.8175	8.47517	-1.36417	0.0013954
miR-708-y	178.571	158.039	154.221	572.465	409.836	368.653	163.61	450.318	1.46068	1.9449e-05
miR-735-x	0.5315	0.3373	0.3827	0.794	2.3905	1.1802	0.417167	1.4549	1.80222	0.0288349
miR-736-y	0	0	0.1913	2.382	0.3825	0.8583	0.0637667	1.2076	4.2432	0.00192219
miR-876-x	0	0	0	1.3895	0	0.2146	0.01	0.5347	5.74066	0.0311953
miR-96-x	0.5315	0.9277	0.574	1.3895	1.2431	3.326	0.677733	1.9862	1.55122	0.0305172
novel-m0013-5p	2.5687	0.3373	1.6264	0.4962	0	0	1.5108	0.1654	-3.19128	0.00430843
novel-m0014-3p	0.8858	0.1687	0.287	0	0	0	0.447167	0.01	-5.48274	0.00890395
novel-m0037-3p	1.5058	1.0963	1.0524	0.4962	0.6694	0.3219	1.21817	0.495833	-1.29678	0.0393537
novel-m0060-5p	0.5315	0.3373	0.287	1.2902	1.7212	1.6094	0.385267	1.54027	1.99925	0.00752406
novel-m0084-3p	0.5315	2.9516	1.6264	0.397	0.9562	0.6437	1.70317	0.665633	-1.35542	0.0467936
novel-m0085-5p	0.01	0.01	0.01	0.01	0.2869	1.6094	0.01	0.6321	5.98208	0.0167026
novel-m0125-5p	0	0	0	0.794	0	0.5365	0.01	0.4435	5.47086	0.0381638
novel-m0136-5p	0.7086	0	0.7654	0	0	0	0.491333	0.01	-5.61863	0.0164801
novel-m0137-3p	0.5315	2.9516	1.6264	0.397	0.9562	0.6437	1.70317	0.665633	-1.35542	0.0466243

## Sheet: LD DEMs KEGG analysis
KEGG pathway analysis of the differentially expressed miRNAs in 0.5-year-old LD vs 2.5-year-old LD
KEGG_A_class	KEGG_B_class	Pathway	0.5-LD_vs_2.5-LD(4957)	All (10901)	P-value	Q-value	Pathway ID	Genes	K_IDs
Environmental Information Processing	Signal transduction	MAPK signaling pathway	299	456	9.05366e-19	2.04613e-16	ko04010	XM_005886657.2;XM_005886913.1;XM_005887113.1;XM_005887244.2;XM_005887334.2;XM_005887424.2;XM_005887425.2;XM_005887439.2;XM_005887448.2;XM_005887551.1;XM_005887552.1;XM_005887724.2;XM_005887725.1;XM_005887726.1;XM_005887885.2;XM_005888231.2;XM_005888312.1;XM_005888612.2;XM_005888727.2;XM_005888776.1;XM_005888777.1;XM_005888929.2;XM_005889274.2;XM_005889275.2;XM_005889392.2;XM_005889630.2;XM_005889…	K04402+K19663+K07828+K04430+K04346+K04345+K04345+K04358+K07860+K07830+K07830+K04458+K04458+K04458+K04860+K04438+K04429+K04445+K04358+K08053+K08053+K04350+K04427+K04427+K04415+K13377+K04358+K04383+K05093+K05093+K05093+K05093+K04858+K04854+K04854+K04854+K04854+K04854+K04854+K04854+K04854+K04854+K04854+K04854+K04854+K04854+K04854+K04854+K04854+K04854+K04854+K04854+K04854+K04854+K04854+K04854+K04854+…
Cellular Processes	Cell motility	Regulation of actin cytoskeleton	239	370	4.10485e-14	4.63848e-12	ko04810	XM_005886965.2;XM_005886966.2;XM_005887028.2;XM_005887113.1;XM_005887154.2;XM_005887155.2;XM_005887203.1;XM_005887322.2;XM_005887334.2;XM_005887439.2;XM_005887448.2;XM_005887551.1;XM_005887552.1;XM_005887672.2;XM_005887910.2;XM_005888231.2;XM_005888262.2;XM_005888727.2;XM_005888807.2;XM_005888938.1;XM_005888939.2;XM_005888977.1;XM_005889547.2;XM_005889819.1;XM_005889820.2;XM_005889938.2;XM_005890…	K06594+K06462+K05745+K07828+K16848+K16848+K05450+K05692+K04346+K04358+K07860+K07830+K07830+K05747+K00907+K04438+K05766+K04358+K05718+K05735+K05735+K00921+K06487+K05762+K05762+K04358+K05093+K05093+K05093+K05093+K05719+K05719+K05753+K06482+K05764+K06480+K05765+K04358+K04133+K00922+K17388+K00922+K05754+K05754+K05754+K05757+K05757+K04368+K04368+K00907+K05747+K12757+K12757+K12757+K12757+K03099+K04362+…
Cellular Processes	Cellular commiunity	Focal adhesion	235	372	2.24217e-12	1.6891e-10	ko04510	XM_005886913.1;XM_005887179.2;XM_005887203.1;XM_005887322.2;XM_005887448.2;XM_005887910.2;XM_005888231.2;XM_005888938.1;XM_005888939.2;XM_005889310.2;XM_005889547.2;XM_005890154.2;XM_005890181.1;XM_005890182.2;XM_005890212.2;XM_005890213.2;XM_005890214.2;XM_005890241.1;XM_005890247.2;XM_005890315.1;XM_005890325.2;XM_005890331.2;XM_005890841.2;XM_005891067.2;XM_005891117.2;XM_005891118.2;XM_005891…	K19663+K06275+K05450+K05692+K07860+K00907+K04438+K05735+K05735+K04725+K06487+K06237+K05719+K05719+K05703+K05703+K05703+K05460+K06271+K06248+K06236+K06482+K06252+K02105+K16060+K16060+K06480+K00922+K17388+K00922+K05635+K06246+K04368+K04368+K00907+K12757+K12757+K12757+K12757+K03099+K05637+K08131+K16858+K08131+K08131+K02649+K02649+K02649+K03099+K02833+K06249+K04456+K06589+K06589+K06269+K06250+K06253+…
Environmental Information Processing	Signal transduction	Ras signaling pathway	244	393	1.19578e-11	6.75615e-10	ko04014	XM_005886913.1;XM_005886927.2;XM_005886928.2;XM_005887113.1;XM_005887203.1;XM_005887414.2;XM_005887424.2;XM_005887425.2;XM_005887439.2;XM_005887448.2;XM_005887551.1;XM_005887552.1;XM_005887913.2;XM_005887914.2;XM_005887915.2;XM_005887931.1;XM_005888149.2;XM_005888341.2;XM_005888605.2;XM_005888727.2;XM_005888776.1;XM_005888777.1;XM_005888847.1;XM_005888848.1;XM_005888929.2;XM_005888938.1;XM_005888…	K19663+K05466+K05466+K07828+K05450+K04542+K04345+K04345+K04358+K07860+K07830+K07830+K04570+K04570+K04570+K05467+K07834+K04543+K02183+K04358+K08053+K08053+K04536+K04536+K04350+K05735+K05735+K09254+K05209+K04358+K05093+K05093+K05093+K05093+K05460+K02583+K04549+K04527+K09850+K09850+K09850+K09850+K09850+K07360+K04467+K04358+K04389+K00922+K04538+K00922+K17630+K17630+K12362+K17635+K17635+K17635+K17635+…
Cellular Processes	Transport and catabolism	Peroxisome	111	164	6.24423e-09	2.28079e-07	ko04146	XM_005886840.2;XM_005887472.2;XM_005888201.2;XM_005888660.1;XM_005888661.2;XM_005889810.2;XM_005889811.2;XM_005890227.2;XM_005890756.2;XM_005890757.2;XM_005890889.2;XM_005892158.2;XM_005892159.1;XM_005892509.2;XM_005892510.2;XM_005892511.2;XM_005892512.2;XM_005892513.2;XM_005892514.2;XM_005892515.2;XM_005892516.2;XM_005892518.2;XM_005892519.2;XM_005892520.2;XM_005892521.2;XM_005892522.2;XM_005893…	K13237+K01897+K00306+K01897+K01897+K03426+K03426+K00272+K13353+K13353+K03781+K08746+K08746+K13342+K13342+K13342+K13342+K13342+K13342+K13342+K13342+K13342+K13342+K13342+K13342+K13342+K04565+K13279+K13356+K13351+K13351+K13340+K11517+K13348+K07753+K13241+K13350+K13352+K13352+K06664+K13341+K13354+K13354+K13345+K11517+K00803+K05940+K01578+K08726+K07514+K13337+K11147+K01640+K01640+K13356+K17879+K17879+…
Cellular Processes	Transport and catabolism	Endocytosis	261	444	6.31494e-09	2.28079e-07	ko04144	XM_005886678.2;XM_005887089.1;XM_005887268.2;XM_005887391.2;XM_005887392.2;XM_005887672.2;XM_005887779.2;XM_005887989.2;XM_005888155.2;XM_005888281.1;XM_005888424.2;XM_005888425.2;XM_005888426.2;XM_005888427.2;XM_005888772.1;XM_005888906.2;XM_005889630.2;XM_005889710.1;XM_005889770.2;XM_005889771.2;XM_005889847.2;XM_005890168.1;XM_005890169.2;XM_005890171.1;XM_005890172.1;XM_005890784.2;XM_005890…	K18440+K10364+K12471+K12185+K12185+K05747+K04678+K07891+K12562+K05633+K11248+K11248+K11248+K11248+K00909+K12489+K13377+K12475+K11247+K11247+K00910+K05093+K05093+K05093+K05093+K12473+K03175+K12487+K04705+K10396+K11839+K04646+K04646+K04707+K04707+K04645+K04645+K18442+K04189+K05754+K05754+K05754+K05757+K05757+K05747+K18439+K18439+K12476+K07937+K12483+K04388+K07941+K17917+K12472+K12479+K00889+K00889+…
Organismal Systems	Development	Axon guidance	148	231	7.06438e-09	2.28079e-07	ko04360	XM_005887113.1;XM_005887236.1;XM_005887448.2;XM_005888450.2;XM_005888938.1;XM_005888939.2;XM_005890177.2;XM_005890178.2;XM_005890179.2;XM_005890180.2;XM_005890181.1;XM_005890182.2;XM_005890212.2;XM_005890213.2;XM_005890214.2;XM_005890239.2;XM_005890240.2;XM_005890245.2;XM_005891308.2;XM_005891814.1;XM_005892130.1;XM_005892131.2;XM_005892133.2;XM_005892134.1;XM_005892135.1;XM_005892136.1;XM_005892…	K07828+K05106+K07860+K05105+K05735+K05735+K06724+K06724+K06724+K06724+K05719+K05719+K05703+K05703+K05703+K06840+K06840+K06840+K04630+K05765+K06842+K06842+K06842+K06842+K06842+K06842+K06842+K17388+K06842+K06842+K05104+K04189+K07522+K07522+K07522+K06841+K16351+K16351+K07523+K07523+K07523+K05765+K05463+K02833+K07520+K07529+K05463+K07531+K17333+K05108+K05108+K06839+K04348+K04348+K04348+K04348+K04410+…
Metabolism	Global and Overview	Carbon metabolism	125	192	2.61522e-08	7.38798e-07	ko01200	XM_005886778.2;XM_005886954.2;XM_005887282.2;XM_005887283.2;XM_005888671.2;XM_005888986.2;XM_005888987.2;XM_005888993.2;XM_005889187.2;XM_005889188.2;XM_005890889.2;XM_005891021.1;XM_005891022.2;XM_005891024.2;XM_005891025.2;XM_005891487.2;XM_005892067.1;XM_005892089.1;XM_005892090.2;XM_005892091.2;XM_005892704.2;XM_005892826.2;XM_005892827.2;XM_005892988.2;XM_005892989.2;XM_005893465.2;XM_005893…	K19269+K01079+K00600+K00600+K00927+K01783+K01783+K01948+K00297+K00297+K03781+K00948+K00948+K00948+K00948+K00248+K14454+K00605+K00605+K00605+K13937+K00026+K00026+K00831+K00831+K00249+K00140+K00030+K01623+K00234+K00058+K11517+K07515+K05606+K01679+K00161+K12406+K00121+K00162+K00162+K01965+K01965+K01965+K01965+K00164+K00164+K00164+K00164+K00164+K14455+K14455+K01895+K01895+K11517+K00164+K00658+K01834+…
Environmental Information Processing	Signal transduction	PI3K-Akt signaling pathway	320	566	3.87383e-08	9.72762e-07	ko04151	XM_005886692.2;XM_005886779.2;XM_005886780.2;XM_005886927.2;XM_005886928.2;XM_005887113.1;XM_005887195.2;XM_005887196.2;XM_005887203.1;XM_005887414.2;XM_005887439.2;XM_005887510.2;XM_005887745.1;XM_005887746.1;XM_005887747.2;XM_005887748.2;XM_005887913.2;XM_005887914.2;XM_005887915.2;XM_005887931.1;XM_005887979.2;XM_005888341.2;XM_005888376.1;XM_005888419.2;XM_005888556.2;XM_005888692.2;XM_005888…	K11217+K08266+K08266+K05466+K05466+K07828+K05855+K05855+K05450+K04542+K04358+K05418+K13302+K13302+K13302+K13302+K04570+K04570+K04570+K05467+K01596+K04543+K04736+K06071+K11584+K08270+K04358+K04536+K04536+K04399+K04275+K06487+K07198+K07198+K05080+K11583+K04358+K06624+K06237+K05093+K05093+K05093+K05093+K05719+K05719+K05460+K06248+K06236+K06482+K02583+K04549+K04382+K06625+K04527+K06252+K16332+K06480+…
Environmental Information Processing	Signal transduction	Hippo signaling pathway	145	233	1.506e-07	3.34909e-06	ko04390	XM_005886842.2;XM_005886843.2;XM_005887086.2;XM_005887177.2;XM_005887973.2;XM_005888738.2;XM_005888905.2;XM_005889574.1;XM_005889630.2;XM_005889957.2;XM_005889958.1;XM_005889959.2;XM_005890413.2;XM_005891050.2;XM_005891067.2;XM_005891119.2;XM_005891120.2;XM_005891256.1;XM_005891464.1;XM_005891465.2;XM_005891466.2;XM_005891467.2;XM_005891468.2;XM_005891580.1;XM_005891826.1;XM_005891827.1;XM_005891…	K02157+K02157+K00182+K09448+K16621+K08791+K02353+K02842+K13377+K02353+K02353+K02353+K04382+K04662+K02105+K16687+K16687+K09782+K09850+K09850+K09850+K09850+K09850+K06091+K05691+K05691+K05691+K05706+K16796+K03982+K03982+K02842+K00312+K04388+K01558+K16822+K16822+K12075+K12075+K12075+K12075+K16682+K04492+K04492+K04492+K04492+K01357+K05689+K16681+K06269+K06685+K06685+K12076+K12076+K12076+K12076+K12076+…
Cellular Processes	Cell growth and death	Oocyte meiosis	126	198	1.63009e-07	3.34909e-06	ko04114	XM_005887138.1;XM_005887139.2;XM_005887424.2;XM_005887425.2;XM_005887966.2;XM_005887967.1;XM_005888230.1;XM_005888465.2;XM_005888556.2;XM_005888605.2;XM_005889201.1;XM_005889358.2;XM_005890246.2;XM_005890413.2;XM_005890414.2;XM_005891544.2;XM_005891545.2;XM_005891706.1;XM_005891707.2;XM_005891710.2;XM_005892463.1;XM_005892823.2;XM_005892824.2;XM_005893283.2;XM_005893284.2;XM_005893428.2;XM_005893…	K02602+K02602+K04345+K04345+K11481+K11481+K06630+K06636+K11584+K02183+K13728+K05868+K08557+K04382+K03094+K10292+K10292+K03355+K03355+K05867+K04373+K16198+K16198+K04368+K04368+K08045+K06268+K06626+K02183+K08043+K02183+K04958+K08046+K06269+K06635+K06635+K04348+K04348+K04348+K04348+K04373+K04373+K04373+K04373+K11584+K11584+K11584+K11580+K05459+K05459+K05459+K05459+K02602+K11584+K11584+K11584+K11584+…
Environmental Information Processing	Signaling molecules and interaction	ECM-receptor interaction	89	133	4.32346e-07	8.14252e-06	ko04512	XM_005889208.1;XM_005889547.2;XM_005890154.2;XM_005890181.1;XM_005890182.2;XM_005890235.2;XM_005890236.2;XM_005890237.1;XM_005890238.1;XM_005890315.1;XM_005890325.2;XM_005890331.2;XM_005890841.2;XM_005890899.2;XM_005890900.2;XM_005890901.2;XM_005890902.1;XM_005890903.2;XM_005891151.1;XM_005893079.1;XM_005893080.2;XM_005893628.2;XM_005893796.2;XM_005893989.2;XM_005894169.2;XM_005894170.2;XM_005894…	K06267+K06487+K06237+K05719+K05719+K06259+K06259+K06259+K06259+K06248+K06236+K06482+K06252+K06256+K06256+K06256+K06256+K06256+K06480+K05635+K06246+K16338+K05637+K08131+K08131+K08131+K06258+K06249+K06257+K06589+K06589+K06250+K06253+K06238+K06238+K06586+K06586+K06586+K04659+K04659+K04659+K06484+K06238+K06585+K06258+K06237+K06255+K06493+K19719+K19719+K06238+K06243+K05717+K05717+K05717+K05717+K05717+…
Cellular Processes	Cellular commiunity	Adherens junction	88	133	1.05942e-06	1.84176e-05	ko04520	XM_005887154.2;XM_005887155.2;XM_005887322.2;XM_005887410.2;XM_005887411.2;XM_005887448.2;XM_005887672.2;XM_005887723.1;XM_005887928.2;XM_005889274.2;XM_005889275.2;XM_005890212.2;XM_005890213.2;XM_005890214.2;XM_005890229.1;XM_005890758.1;XM_005891067.2;XM_005891175.2;XM_005891826.1;XM_005891827.1;XM_005891828.1;XM_005891986.1;XM_005893450.2;XM_005893851.2;XM_005893852.2;XM_005893853.2;XM_005893…	K16848+K16848+K05692+K06085+K06085+K07860+K05747+K05694+K03097+K04427+K04427+K05703+K05703+K05703+K05753+K04527+K02105+K06084+K05691+K05691+K05691+K05706+K05747+K04362+K04362+K04362+K04362+K04362+K04362+K04388+K05748+K05748+K04492+K04492+K04492+K04492+K05689+K06081+K05083+K05695+K05695+K05705+K05099+K05707+K03097+K05700+K05691+K05691+K04393+K04393+K05692+K05699+K05699+K05699+K05699+K04361+K04468+…
Environmental Information Processing	Signal transduction	Wnt signaling pathway	132	216	2.2463e-06	3.62617e-05	ko04310	XM_005886666.1;XM_005886842.2;XM_005886843.2;XM_005886913.1;XM_005887086.2;XM_005887301.2;XM_005887424.2;XM_005887425.2;XM_005887448.2;XM_005887928.2;XM_005888905.2;XM_005888950.2;XM_005889274.2;XM_005889275.2;XM_005889397.2;XM_005889574.1;XM_005889957.2;XM_005889958.1;XM_005889959.2;XM_005890036.2;XM_005890414.2;XM_005890823.2;XM_005891067.2;XM_005892554.2;XM_005892706.2;XM_005892707.2;XM_005892…	K02185+K02157+K02157+K19663+K00182+K02165+K04345+K04345+K07860+K03097+K02353+K05858+K04427+K04427+K10162+K02842+K02353+K02353+K02353+K03068+K03094+K04507+K02105+K17388+K04493+K04493+K02842+K06268+K04505+K04505+K04505+K00312+K04502+K01558+K04492+K04492+K04492+K04492+K01357+K04512+K17333+K04511+K04511+K04348+K04348+K04348+K04348+K00182+K04385+K02376+K02376+K01397+K02166+K03097+K02329+K04440+K04440+…
Environmental Information Processing	Signal transduction	Notch signaling pathway	52	73	7.02875e-06	0.000100516	ko04330	XM_005887444.2;XM_005888519.2;XM_005888905.2;XM_005889957.2;XM_005889958.1;XM_005889959.2;XM_005890598.2;XM_005892819.2;XM_005892820.2;XM_005893416.2;XM_005893616.2;XM_005893817.2;XM_005893818.2;XM_005893819.2;XM_005893820.2;XM_005893821.2;XM_005893822.2;XM_005893823.2;XM_005893824.1;XM_005893825.1;XM_005894889.2;XM_005894890.2;XM_005894891.2;XM_005895272.1;XM_005895837.2;XM_005897093.2;XM_005897…	K05948+K02599+K02353+K02353+K02353+K02353+K06057+K06058+K06058+K06058+K06053+K06057+K06057+K06057+K06057+K06057+K06057+K04505+K04505+K04505+K06172+K06172+K06172+K02599+K06061+K06053+K06053+K06062+K06061+K02599+K06171+K06171+K02599+K05948+K06059+K06062+K06063+K06063+K06051+K04498+K02353+K06057+K06057+K05948+K05948+K06062+K04496+K06054+K06058+K06058+K06063+K02353
Environmental Information Processing	Signal transduction	AMPK signaling pathway	126	208	7.11615e-06	0.000100516	ko04152	XM_005887035.2;XM_005887979.2;XM_005888164.2;XM_005888165.2;XM_005888166.2;XM_005888556.2;XM_005889274.2;XM_005889275.2;XM_005889667.2;XM_005889713.2;XM_005889714.1;XM_005889900.2;XM_005889951.2;XM_005890092.2;XM_005890235.2;XM_005890236.2;XM_005890237.1;XM_005890238.1;XM_005890413.2;XM_005890728.1;XM_005890758.1;XM_005891645.2;XM_005891646.1;XM_005891808.2;XM_005892055.2;XM_005892297.2;XM_005892…	K08272+K01596+K11262+K11262+K11262+K11584+K04427+K04427+K07200+K07198+K07198+K11583+K07191+K00021+K06259+K06259+K06259+K06259+K04382+K13088+K04527+K19029+K19029+K11583+K00507+K04688+K04688+K04688+K00922+K00922+K11583+K02649+K02649+K02649+K07208+K07297+K00693+K01103+K07903+K03234+K09048+K07200+K07200+K07202+K07202+K07202+K07202+K04456+K09048+K05459+K05459+K05459+K05459+K11584+K11584+K11584+K11584+…
Organismal Systems	Aging	Longevity regulating pathway - mammal	100	160	9.57806e-06	0.00012649	ko04211	XM_005887113.1;XM_005887262.2;XM_005887424.2;XM_005887425.2;XM_005887875.2;XM_005889667.2;XM_005889713.2;XM_005889714.1;XM_005890758.1;XM_005890889.2;XM_005891211.2;XM_005892297.2;XM_005892298.1;XM_005892299.2;XM_005892496.1;XM_005892727.2;XM_005893428.2;XM_005894097.1;XM_005894212.2;XM_005894213.2;XM_005894214.2;XM_005894549.2;XM_005895118.2;XM_005895190.2;XM_005895678.2;XM_005895921.2;XM_005895…	K07828+K08269+K04345+K04345+K08733+K07200+K07198+K07198+K04527+K03781+K08269+K04688+K04688+K04688+K00922+K00922+K08045+K04735+K02649+K02649+K02649+K07208+K02833+K07297+K08043+K10141+K09048+K08046+K07200+K07200+K07202+K07202+K07202+K07202+K04456+K09048+K05459+K05459+K05459+K05459+K03259+K08331+K08331+K04374+K02580+K02580+K07201+K07203+K08339+K09049+K09049+K07827+K07827+K04450+K04450+K04450+K04450+…
Organismal Systems	Immune system	Fc gamma R-mediated phagocytosis	94	149	1.00744e-05	0.00012649	ko04666	XM_005886913.1;XM_005887195.2;XM_005887196.2;XM_005887379.2;XM_005887380.2;XM_005887448.2;XM_005887672.2;XM_005887904.2;XM_005888155.2;XM_005888231.2;XM_005889158.2;XM_005889159.2;XM_005890229.1;XM_005891814.1;XM_005892297.2;XM_005892298.1;XM_005892299.2;XM_005892496.1;XM_005892727.2;XM_005893057.2;XM_005893088.2;XM_005893089.2;XM_005893116.2;XM_005893117.2;XM_005893283.2;XM_005893284.2;XM_005893…	K19663+K05855+K05855+K01080+K01080+K07860+K05747+K08893+K12562+K04438+K05854+K05854+K05753+K05765+K04688+K04688+K04688+K00922+K00922+K05754+K05754+K05754+K05757+K05757+K04368+K04368+K05747+K15909+K05765+K02649+K02649+K02649+K07941+K00889+K00889+K03084+K04718+K05748+K05748+K06068+K04456+K04438+K12488+K00889+K06274+K05756+K06478+K04366+K12560+K12560+K01115+K01115+K01115+K13536+K05755+K05755+K05744+…
Genetic Information Processing	Folding, sorting and degradation	Ubiquitin mediated proteolysis	140	236	1.09004e-05	0.000129657	ko04120	XM_005887215.2;XM_005887216.2;XM_005887779.2;XM_005887818.1;XM_005887819.2;XM_005888281.1;XM_005888317.2;XM_005888318.2;XM_005888319.2;XM_005888587.2;XM_005888773.2;XM_005888774.2;XM_005888775.2;XM_005888863.2;XM_005889068.2;XM_005889288.2;XM_005889310.2;XM_005890385.2;XM_005890411.2;XM_005890414.2;XM_005890677.1;XM_005890913.1;XM_005890965.2;XM_005891117.2;XM_005891118.2;XM_005891144.1;XM_005891…	K10573+K10573+K04678+K10604+K10604+K05633+K03364+K03364+K03364+K10595+K10611+K10611+K10611+K04554+K10580+K10578+K04725+K10585+K10574+K03094+K10587+K03175+K10686+K16060+K16060+K04553+K10144+K10144+K10144+K10144+K10588+K10609+K10609+K03355+K03355+K10582+K10582+K04707+K04707+K10699+K10586+K10600+K10594+K06689+K05630+K06689+K06689+K06689+K10596+K04416+K06688+K06688+K10614+K16064+K10582+K03178+K03178+…
Organismal Systems	Development	Dorso-ventral axis formation	29	36	1.69924e-05	0.000192014	ko04320	XM_005887138.1;XM_005887139.2;XM_005888519.2;XM_005889573.2;XM_005890040.2;XM_005890045.2;XM_005892364.2;XM_005893283.2;XM_005893284.2;XM_005893766.2;XM_005894280.2;XM_005895272.1;XM_005896989.2;XM_005898903.2;XM_005901628.2;XM_005902059.2;XM_005902060.1;XM_005904158.2;XM_005905296.2;XM_005907158.2;XM_005907415.1;XM_005907944.2;XM_005907945.2;XM_014479158.1;XM_014479159.1;XM_014479160.1;XM_014479…	K02602+K02602+K02599+K02156+K03211+K02156+K02098+K04368+K04368+K03099+K03099+K02599+K02678+K02602+K02599+K07827+K07827+K02599+K02602+K04361+K02678+K04364+K04364+K02602+K02602+K02602+K02602+K02602+K02602
Environmental Information Processing	Signal transduction	ErbB signaling pathway	91	145	1.87884e-05	0.000202199	ko04012	XM_005886913.1;XM_005887113.1;XM_005887244.2;XM_005888231.2;XM_005888938.1;XM_005888939.2;XM_005889978.2;XM_005890030.2;XM_005890497.2;XM_005890800.2;XM_005891256.1;XM_005891257.1;XM_005892297.2;XM_005892298.1;XM_005892299.2;XM_005892379.2;XM_005892380.2;XM_005892496.1;XM_005892727.2;XM_005893283.2;XM_005893284.2;XM_005893735.2;XM_005893766.2;XM_005894212.2;XM_005894213.2;XM_005894214.2;XM_005894…	K19663+K07828+K04430+K04438+K05735+K05735+K07365+K06624+K06625+K04431+K09782+K09783+K04688+K04688+K04688+K04707+K04707+K00922+K00922+K04368+K04368+K05455+K03099+K02649+K02649+K02649+K03099+K02833+K04456+K04410+K04410+K05083+K11223+K04438+K04375+K08523+K04707+K04440+K04440+K04440+K04440+K04440+K04440+K04440+K04440+K04440+K04515+K04515+K04365+K07203+K07827+K07827+K05457+K06619+K04366+K09593+K09593+…
Genetic Information Processing	Folding, sorting and degradation	Protein processing in endoplasmic reticulum	163	283	2.24579e-05	0.000230704	ko04141	XM_005887062.2;XM_005888000.1;XM_005888113.2;XM_005888863.2;XM_005889017.2;XM_005889018.2;XM_005889184.1;XM_005889288.2;XM_005889686.2;XM_005890406.1;XM_005890414.2;XM_005890800.2;XM_005890957.2;XM_005891405.2;XM_005891977.2;XM_005891978.2;XM_005892549.1;XM_005893097.1;XM_005893098.2;XM_005893327.2;XM_005893432.2;XM_005893433.2;XM_005893544.2;XM_005893698.2;XM_005894167.2;XM_005894262.2;XM_005894…	K01230+K09507+K14005+K04554+K14006+K14006+K10100+K10578+K09508+K14007+K03094+K04431+K12669+K14021+K11519+K11519+K09584+K10086+K10086+K10839+K08054+K08054+K13249+K13999+K07151+K14026+K09582+K07151+K07151+K07151+K04523+K04523+K04523+K09530+K09525+K06689+K14007+K13251+K06689+K06689+K06689+K09481+K14010+K09540+K04523+K09487+K04426+K04374+K10661+K14025+K06689+K06689+K06689+K06689+K14027+K10950+K06689+…
Organismal Systems	Endocrine system	Adipocytokine signaling pathway	76	119	3.76453e-05	0.000369906	ko04920	XM_005887472.2;XM_005887979.2;XM_005888660.1;XM_005888661.2;XM_005889197.2;XM_005889667.2;XM_005889713.2;XM_005889714.1;XM_005889951.2;XM_005890189.1;XM_005890190.1;XM_005890235.2;XM_005890236.2;XM_005890237.1;XM_005890238.1;XM_005891362.2;XM_005891363.2;XM_005891509.1;XM_005892059.2;XM_005894097.1;XM_005895190.2;XM_005895502.2;XM_005895504.2;XM_005895505.2;XM_005896352.2;XM_005896383.2;XM_005896…	K01897+K01596+K01897+K01897+K05141+K07200+K07198+K07198+K07191+K08526+K08526+K06259+K06259+K06259+K06259+K04447+K04447+K01946+K04467+K04735+K07297+K18052+K18052+K18052+K07294+K07200+K07200+K03171+K07202+K07202+K07202+K07202+K04456+K02580+K02580+K05872+K04440+K04440+K04440+K04440+K04440+K04440+K04440+K04440+K04440+K07203+K07299+K07299+K07209+K07293+K07198+K19524+K01897+K15013+K07199+K08765+K01084+…
Environmental Information Processing	Signal transduction	TNF signaling pathway	102	168	4.52906e-05	0.000426487	ko04668	XM_005887244.2;XM_005887509.1;XM_005888375.2;XM_005888564.2;XM_005888612.2;XM_005889197.2;XM_005889274.2;XM_005889275.2;XM_005889392.2;XM_005889489.2;XM_005890150.2;XM_005890151.2;XM_005890800.2;XM_005891100.2;XM_005891117.2;XM_005891118.2;XM_005891250.2;XM_005892059.2;XM_005892496.1;XM_005892727.2;XM_005893283.2;XM_005893284.2;XM_005893474.2;XM_005894097.1;XM_005894212.2;XM_005894213.2;XM_005894…	K04430+K05419+K05427+K09849+K04445+K05141+K04427+K04427+K04415+K03172+K14625+K14625+K04431+K17072+K16060+K16060+K05505+K04467+K00922+K00922+K04368+K04368+K04432+K04735+K02649+K02649+K02649+K04404+K07763+K09048+K04466+K03171+K17065+K17065+K17065+K17065+K17065+K17065+K17065+K17065+K04456+K09048+K04390+K04426+K04433+K04403+K04374+K16060+K12793+K02580+K02580+K04440+K04440+K04440+K04440+K04440+K04440+…
Organismal Systems	Endocrine system	Aldosterone synthesis and secretion	87	140	4.85019e-05	0.000438457	ko04925	XM_005886913.1;XM_005887424.2;XM_005887425.2;XM_005888605.2;XM_005888950.2;XM_005890283.2;XM_005890284.2;XM_005890285.2;XM_005890286.2;XM_005890287.2;XM_005890288.2;XM_005890289.2;XM_005890290.2;XM_005890291.2;XM_005890292.2;XM_005890293.2;XM_005890294.2;XM_005890295.2;XM_005890296.2;XM_005890297.2;XM_005890298.2;XM_005890299.2;XM_005890300.2;XM_005890301.2;XM_005890302.2;XM_005890303.2;XM_005890…	K19663+K04345+K04345+K02183+K05858+K04854+K04854+K04854+K04854+K04854+K04854+K04854+K04854+K04854+K04854+K04854+K04854+K04854+K04854+K04854+K04854+K04854+K04854+K04854+K04854+K04854+K04854+K04854+K04854+K04854+K04854+K04854+K04854+K12473+K04200+K04634+K08045+K18283+K06070+K00070+K02183+K08043+K09048+K02183+K04958+K08046+K09048+K04374+K02183+K02183+K04515+K04515+K05858+K09049+K09049+K04166+K04959+…
Metabolism	Carbohydrate metabolism	Citrate cycle (TCA cycle)	42	59	5.4847e-05	0.000476747	ko00020	XM_005887979.2;XM_005890897.2;XM_005890898.2;XM_005892826.2;XM_005892827.2;XM_005893932.1;XM_005894659.2;XM_005897199.2;XM_005897719.2;XM_005898985.2;XM_005898986.2;XM_005899397.1;XM_005899398.1;XM_005899399.1;XM_005899400.1;XM_005899401.1;XM_005900610.2;XM_005900994.2;XM_005901271.2;XM_005901272.2;XM_005901525.2;XM_005901526.2;XM_005901530.2;XM_005901531.2;XM_005903546.2;XM_005906603.2;XM_005906…	K01596+K13997+K13997+K00026+K00026+K00030+K00234+K01679+K00161+K00162+K00162+K00164+K00164+K00164+K00164+K00164+K00164+K00658+K00025+K00025+K00237+K00237+K00627+K00627+K01958+K00030+K00030+K00030+K00031+K01900+K01681+K00236+K00236+K00236+K01681+K00382+K00382+K00382+K00382+K00237+K00237+K00030
Organismal Systems	Endocrine system	Oxytocin signaling pathway	139	240	6.13061e-05	0.000513154	ko04921	XM_005886913.1;XM_005887113.1;XM_005887424.2;XM_005887425.2;XM_005887885.2;XM_005887910.2;XM_005888605.2;XM_005888950.2;XM_005889667.2;XM_005889713.2;XM_005889714.1;XM_005890243.2;XM_005890497.2;XM_005891308.2;XM_005891925.2;XM_005891926.2;XM_005891927.2;XM_005892496.1;XM_005892554.2;XM_005892727.2;XM_005892987.2;XM_005893283.2;XM_005893284.2;XM_005893405.2;XM_005893428.2;XM_005893473.1;XM_005894…	K19663+K07828+K04345+K04345+K04860+K00907+K02183+K05858+K07200+K07198+K07198+K04858+K06625+K04630+K04863+K04863+K04863+K00922+K17388+K00922+K04634+K04368+K04368+K00907+K08045+K05005+K02649+K02649+K02649+K02833+K02183+K08043+K03234+K02183+K04958+K08046+K04864+K04864+K04864+K07200+K07200+K04997+K17333+K18154+K06269+K04348+K04348+K04348+K04348+K04862+K04862+K04514+K04996+K04870+K04375+K04998+K04534+…
Metabolism	Global and Overview	Biosynthesis of amino acids	84	136	8.87665e-05	0.000716472	ko01230	XM_005886954.2;XM_005887282.2;XM_005887283.2;XM_005887397.1;XM_005888671.2;XM_005888986.2;XM_005888987.2;XM_005888993.2;XM_005889423.1;XM_005891021.1;XM_005891022.2;XM_005891024.2;XM_005891025.2;XM_005891676.2;XM_005892067.1;XM_005892565.2;XM_005892988.2;XM_005892989.2;XM_005893932.1;XM_005894473.2;XM_005895276.2;XM_005895379.2;XM_005895380.2;XM_005898164.2;XM_005898165.2;XM_005898166.2;XM_005898…	K01079+K00600+K00600+K14085+K00927+K01783+K01783+K01948+K00611+K00948+K00948+K00948+K00948+K00789+K14454+K00825+K00831+K00831+K00030+K01623+K00058+K00826+K00826+K01758+K01758+K01758+K00500+K12406+K12657+K12657+K12657+K00815+K00815+K14455+K14455+K01834+K00600+K00826+K00948+K00948+K01958+K17989+K00927+K00286+K00286+K00850+K00850+K00850+K00850+K00850+K01689+K01689+K01689+K00030+K00030+K00030+K00031+…
Environmental Information Processing	Signal transduction	HIF-1 signaling pathway	96	160	0.00014085	0.00109765	ko04066	XM_005886913.1;XM_005886927.2;XM_005886928.2;XM_005887567.1;XM_005887931.1;XM_005889418.2;XM_005890030.2;XM_005890497.2;XM_005890607.2;XM_005890693.1;XM_005890694.1;XM_005890758.1;XM_005891938.1;XM_005892297.2;XM_005892298.1;XM_005892299.2;XM_005892496.1;XM_005892727.2;XM_005892800.1;XM_005892801.2;XM_005893283.2;XM_005893284.2;XM_005894097.1;XM_005894212.2;XM_005894213.2;XM_005894214.2;XM_005894…	K19663+K05466+K05466+K12077+K05467+K08008+K06624+K06625+K09592+K08268+K08268+K04527+K10160+K04688+K04688+K04688+K00922+K00922+K03982+K03982+K04368+K04368+K04735+K02649+K02649+K02649+K04372+K04372+K05465+K05465+K09097+K01103+K13241+K04456+K00161+K06503+K05083+K05459+K05459+K05459+K05459+K03259+K00162+K00162+K05132+K16451+K02580+K02580+K04515+K04515+K07203+K07299+K07299+K05096+K00844+K05121+K05121+…
Organismal Systems	Endocrine system	Thyroid hormone signaling pathway	97	163	0.000199773	0.00150496	ko04919	XM_005886685.2;XM_005886913.1;XM_005887113.1;XM_005887257.2;XM_005887258.2;XM_005887424.2;XM_005887425.2;XM_005888302.1;XM_005888519.2;XM_005888771.2;XM_005888921.1;XM_005888950.2;XM_005889448.2;XM_005889547.2;XM_005890189.1;XM_005890190.1;XM_005890219.1;XM_005890535.1;XM_005890693.1;XM_005890694.1;XM_005891067.2;XM_005891173.2;XM_005891531.1;XM_005891645.2;XM_005891646.1;XM_005891766.1;XM_005892…	K09183+K19663+K07828+K04650+K04650+K04345+K04345+K15164+K02599+K01540+K04399+K05858+K15156+K06487+K08526+K08526+K08187+K08231+K08268+K08268+K02105+K17902+K01540+K19029+K19029+K11644+K15133+K15164+K00922+K00922+K04368+K04368+K02649+K02649+K02649+K07208+K02833+K02599+K09101+K09101+K09101+K09101+K05742+K05857+K17903+K17903+K04456+K15143+K15143+K15143+K15167+K15167+K06062+K07201+K15162+K07203+K07299+…
Cellular Processes	Cell growth and death	Cell cycle	113	194	0.000211518	0.00154204	ko04110	XM_005886657.2;XM_005888230.1;XM_005888317.2;XM_005888318.2;XM_005888319.2;XM_005888465.2;XM_005888762.1;XM_005888767.2;XM_005888769.1;XM_005888937.1;XM_005889201.1;XM_005889311.2;XM_005889313.1;XM_005889355.1;XM_005889358.2;XM_005889630.2;XM_005889830.2;XM_005889895.2;XM_005890030.2;XM_005890414.2;XM_005890497.2;XM_005890942.2;XM_005891706.1;XM_005891707.2;XM_005891710.2;XM_005891982.1;XM_005892…	K04402+K06630+K03364+K03364+K03364+K06636+K06640+K09392+K09392+K06637+K13728+K06671+K06671+K02202+K05868+K13377+K06641+K06671+K06624+K03094+K06625+K16332+K03355+K03355+K05867+K02212+K02608+K16198+K16198+K05866+K05866+K05866+K06622+K06626+K04402+K04402+K04402+K06644+K04681+K04682+K02541+K17454+K06670+K06635+K06635+K13376+K13376+K02540+K02542+K03347+K02537+K03354+K02607+K06619+K02605+K02605+K02605+…
Genetic Information Processing	Translation	mRNA surveillance pathway	90	150	0.000224499	0.00158552	ko03015	XM_005886627.2;XM_005886774.2;XM_005887001.2;XM_005887222.2;XM_005887223.2;XM_005887320.2;XM_005887968.1;XM_005888556.2;XM_005888723.1;XM_005888854.2;XM_005889033.2;XM_005889253.2;XM_005889254.2;XM_005889293.2;XM_005889294.2;XM_005889295.2;XM_005889900.2;XM_005890413.2;XM_005890880.1;XM_005891150.2;XM_005891183.1;XM_005891718.1;XM_005891808.2;XM_005893082.2;XM_005893083.2;XM_005893084.2;XM_005893…	K14411+K14325+K14398+K14328+K14328+K14376+K14406+K11584+K14324+K15544+K14376+K03267+K03267+K13917+K13917+K13917+K11583+K04382+K14408+K06965+K11124+K03265+K11583+K14409+K14409+K14409+K14404+K14404+K14404+K11583+K15542+K14400+K06269+K12883+K14323+K11584+K11584+K11584+K12876+K12876+K11125+K14416+K14416+K14327+K14397+K11584+K11584+K11584+K11584+K11584+K14407+K14407+K03456+K03456+K13114+K04354+K04354+…
Organismal Systems	Immune system	T cell receptor signaling pathway	106	181	0.000246808	0.00169026	ko04660	XM_005887113.1;XM_005888375.2;XM_005888442.2;XM_005888929.2;XM_005888938.1;XM_005888939.2;XM_005889274.2;XM_005889275.2;XM_005889392.2;XM_005889978.2;XM_005890212.2;XM_005890213.2;XM_005890214.2;XM_005890800.2;XM_005891624.2;XM_005892059.2;XM_005892379.2;XM_005892380.2;XM_005892496.1;XM_005892727.2;XM_005892977.2;XM_005893283.2;XM_005893284.2;XM_005893766.2;XM_005894097.1;XM_005894212.2;XM_005894…	K07828+K05427+K07368+K04350+K05735+K05735+K04427+K04427+K04415+K07365+K05703+K05703+K05703+K04431+K07360+K04467+K04707+K04707+K00922+K00922+K06453+K04368+K04368+K03099+K04735+K02649+K02649+K02649+K03099+K02833+K18052+K18052+K18052+K04466+K17333+K06452+K06450+K04456+K04348+K04348+K04348+K04348+K04410+K04410+K12076+K12076+K12076+K12076+K12076+K12076+K12076+K07366+K02580+K02580+K05872+K04707+K06458+…
Genetic Information Processing	Folding, sorting and degradation	RNA degradation	75	122	0.000256201	0.00170298	ko03018	XM_005887393.2;XM_005887720.1;XM_005887721.2;XM_005888177.2;XM_005889123.2;XM_005889462.2;XM_005889654.2;XM_005890198.2;XM_005890617.2;XM_005890982.2;XM_005891882.2;XM_005893281.1;XM_005893569.2;XM_005894401.2;XM_005894588.1;XM_005894590.1;XM_005894591.1;XM_005894592.2;XM_005896473.2;XM_005896474.2;XM_005896914.2;XM_005897139.1;XM_005898171.2;XM_005898172.2;XM_005898173.2;XM_005898326.1;XM_005898…	K12581+K12605+K12605+K16855+K12624+K00962+K12606+K12603+K12590+K12627+K14443+K18681+K12592+K12581+K04077+K04077+K04077+K04077+K12610+K12610+K03514+K12614+K14443+K14443+K14443+K12623+K12622+K12600+K04043+K12603+K12603+K14443+K12572+K12572+K03514+K03514+K12613+K12613+K03679+K03679+K03679+K13126+K12571+K10643+K10643+K00850+K00850+K00850+K00850+K00850+K12615+K03681+K01689+K01689+K01689+K01148+K12617+…
Metabolism	Lipid metabolism	Fatty acid elongation	30	41	0.000294563	0.00190203	ko00062	XM_005888066.1;XM_005889058.2;XM_005892667.1;XM_005893406.2;XM_005893837.2;XM_005895692.2;XM_005895693.2;XM_005895696.2;XM_005896223.2;XM_005898361.2;XM_005898362.2;XM_005898363.2;XM_005898492.1;XM_005899974.2;XM_005899975.2;XM_005900317.2;XM_005901617.2;XM_005904872.2;XM_005905133.1;XM_005905495.2;XM_005910963.2;XM_014478050.1;XM_014478203.1;XM_014478224.1;XM_014478999.1;XM_014479000.1;XM_014479…	K10248+K10250+K17360+K10703+K01068+K07509+K07509+K07515+K10203+K10247+K10247+K10247+K10703+K10703+K10703+K10251+K01074+K01074+K10251+K10205+K10244+K10249+K07509+K07515+K10247+K10247+K10247+K01074+K01074+K10250
Environmental Information Processing	Signal transduction	cGMP - PKG signaling pathway	156	280	0.000315895	0.00193936	ko04022	XM_005886685.2;XM_005887334.2;XM_005887722.1;XM_005887910.2;XM_005888396.2;XM_005888397.1;XM_005888398.1;XM_005888399.2;XM_005888605.2;XM_005888771.2;XM_005888950.2;XM_005890416.2;XM_005890758.1;XM_005891308.2;XM_005891531.1;XM_005891604.1;XM_005891878.2;XM_005891879.2;XM_005891886.2;XM_005891887.2;XM_005891888.2;XM_005891889.2;XM_005892492.1;XM_005892493.1;XM_005892496.1;XM_005892554.2;XM_005892…	K09183+K04346+K04941+K00907+K09260+K09260+K09260+K09260+K02183+K01540+K05858+K05862+K04527+K04630+K01540+K04139+K04265+K04265+K05850+K05850+K05850+K05850+K04938+K04938+K00922+K17388+K00922+K03121+K04634+K04368+K04368+K00907+K08045+K18283+K05849+K05849+K05849+K05849+K02649+K02649+K02649+K02183+K08043+K09048+K02183+K04958+K08046+K17333+K04456+K18154+K06269+K09048+K04348+K04348+K04348+K04348+K04514+…
Metabolism	Glycan biosynthesis and metabolism	Glycosaminoglycan biosynthesis - chondroitin sulfate / dermatan sulfate	17	20	0.000319969	0.00193936	ko00532	XM_005887318.2;XM_005888697.2;XM_005888909.2;XM_005888944.1;XM_005889696.2;XM_005899068.1;XM_005899069.2;XM_005899796.2;XM_005902860.2;XM_005903293.2;XM_005904618.2;XM_005904833.2;XM_005906265.2;XM_005907396.2;XM_005910423.2;XM_014476530.1;XM_014477904.1	K04742+K01020+K00734+K08105+K00747+K01017+K01017+K13499+K08106+K13499+K00733+K10158+K00746+K01794+K00746+K00771+K03193
Environmental Information Processing	Signal transduction	Rap1 signaling pathway	181	330	0.000326087	0.00193936	ko04015	XM_005886913.1;XM_005886927.2;XM_005886928.2;XM_005887097.2;XM_005887113.1;XM_005887203.1;XM_005887260.1;XM_005887439.2;XM_005887448.2;XM_005887563.2;XM_005887564.2;XM_005887565.2;XM_005887566.2;XM_005887931.1;XM_005888149.2;XM_005888231.2;XM_005888380.2;XM_005888496.2;XM_005888497.2;XM_005888498.2;XM_005888499.2;XM_005888605.2;XM_005888727.2;XM_005888807.2;XM_005888950.2;XM_005889296.1;XM_005889…	K19663+K05466+K05466+K06112+K07828+K05450+K04267+K04358+K07860+K04351+K04351+K04351+K04351+K05467+K07834+K04438+K08020+K17701+K17701+K17701+K17701+K02183+K04358+K05718+K05858+K04277+K05209+K04275+K04358+K05093+K05093+K05093+K05093+K05719+K05719+K05460+K06271+K02583+K04527+K02105+K04630+K17702+K04358+K00922+K00922+K04634+K12362+K04368+K04368+K08045+K04432+K06070+K04362+K04362+K04362+K04362+K04362+…
Organismal Systems	Endocrine system	GnRH signaling pathway	84	140	0.000358211	0.00207579	ko04912	XM_005887113.1;XM_005887244.2;XM_005887424.2;XM_005887425.2;XM_005888605.2;XM_005888950.2;XM_005890800.2;XM_005892887.1;XM_005892987.2;XM_005893283.2;XM_005893284.2;XM_005893428.2;XM_005893474.2;XM_005893766.2;XM_005894280.2;XM_005894340.2;XM_005895118.2;XM_005895457.2;XM_005895599.2;XM_005895623.1;XM_005895678.2;XM_005896088.2;XM_005896168.2;XM_005896371.2;XM_005896478.2;XM_005897454.2;XM_005899…	K07828+K04430+K04345+K04345+K02183+K05858+K04431+K04280+K04634+K04368+K04368+K08045+K04432+K03099+K03099+K04420+K02833+K07763+K05250+K02183+K08043+K02183+K04958+K08046+K06068+K04416+K04433+K04375+K04374+K08523+K04440+K04440+K04440+K04440+K04440+K04440+K04440+K04440+K04440+K02183+K02183+K04515+K04515+K16342+K05858+K07827+K07827+K04959+K08047+K04366+K05252+K04441+K16342+K16342+K16342+K16342+K08042+…
Genetic Information Processing	Folding, sorting and degradation	SNARE interactions in vesicular transport	35	50	0.000385967	0.00218071	ko04130	XM_005888214.2;XM_005888215.2;XM_005888216.2;XM_005888659.2;XM_005889081.2;XM_005892723.2;XM_005892969.2;XM_005893201.2;XM_005895270.1;XM_005895271.2;XM_005897024.1;XM_005899270.2;XM_005900049.2;XM_005900050.2;XM_005900544.1;XM_005900546.2;XM_005902214.2;XM_005902215.2;XM_005902216.2;XM_005902217.2;XM_005902403.2;XM_005902404.2;XM_005902405.2;XM_005903992.2;XM_005904402.1;XM_005905726.2;XM_005906…	K08495+K08495+K08495+K08493+K08487+K13505+K08487+K08492+K08517+K08517+K08491+K08509+K08515+K08515+K08498+K08498+K08489+K08489+K08489+K08489+K08513+K08513+K08513+K08508+K08488+K08493+K08486+K08510+K08504+K08504+K08486+K04560+K08515+K08498+K08504
Organismal Systems	Endocrine system	Progesterone-mediated oocyte maturation	94	160	0.000464539	0.00256063	ko04914	XM_005887138.1;XM_005887139.2;XM_005887424.2;XM_005887425.2;XM_005888317.2;XM_005888318.2;XM_005888319.2;XM_005889201.1;XM_005889358.2;XM_005891308.2;XM_005891706.1;XM_005891707.2;XM_005891710.2;XM_005892463.1;XM_005892496.1;XM_005892727.2;XM_005893283.2;XM_005893284.2;XM_005893428.2;XM_005893958.2;XM_005893959.2;XM_005893960.2;XM_005894212.2;XM_005894213.2;XM_005894214.2;XM_005895678.2;XM_005896…	K02602+K02602+K04345+K04345+K03364+K03364+K03364+K13728+K05868+K04630+K03355+K03355+K05867+K04373+K00922+K00922+K04368+K04368+K08045+K05866+K05866+K05866+K02649+K02649+K02649+K08043+K08046+K04456+K04373+K04373+K04373+K04373+K05459+K05459+K05459+K05459+K02602+K04440+K04440+K04440+K04440+K04440+K04440+K04440+K04440+K04440+K04630+K04630+K04630+K02537+K04365+K03354+K07827+K07827+K08047+K04366+K02087+…
Metabolism	Global and Overview	Fatty acid metabolism	47	72	0.000538728	0.00289887	ko01212	XM_005887472.2;XM_005888164.2;XM_005888165.2;XM_005888166.2;XM_005888660.1;XM_005888661.2;XM_005891487.2;XM_005892055.2;XM_005893406.2;XM_005893465.2;XM_005895084.2;XM_005895692.2;XM_005895693.2;XM_005895696.2;XM_005896179.2;XM_005896223.2;XM_005898492.1;XM_005899974.2;XM_005899975.2;XM_005900317.2;XM_005901285.2;XM_005901617.2;XM_005903384.2;XM_005904342.1;XM_005904872.2;XM_005905030.2;XM_005905…	K01897+K11262+K11262+K11262+K01897+K01897+K00248+K00507+K10703+K00249+K09478+K07509+K07509+K07515+K07753+K10203+K10703+K10703+K10703+K10251+K10226+K01074+K07514+K00507+K01074+K19524+K10251+K00665+K10205+K01897+K15013+K00232+K00232+K08765+K10244+K07509+K07515+K10226+K01074+K01074+K00626+K01897+K15013+K08765+K08765+K00645+K00232
Environmental Information Processing	Signal transduction	FoxO signaling pathway	121	214	0.000669482	0.00351867	ko04068	XM_005886657.2;XM_005887113.1;XM_005887745.1;XM_005887746.1;XM_005887747.2;XM_005887748.2;XM_005887979.2;XM_005888327.2;XM_005889358.2;XM_005889630.2;XM_005889667.2;XM_005889713.2;XM_005889714.1;XM_005889917.2;XM_005889951.2;XM_005890030.2;XM_005890497.2;XM_005890758.1;XM_005890889.2;XM_005890916.1;XM_005890942.2;XM_005891584.1;XM_005891966.2;XM_005891967.2;XM_005892059.2;XM_005892281.1;XM_005892…	K04402+K07828+K13302+K13302+K13302+K13302+K01596+K04293+K05868+K13377+K07200+K07198+K07198+K04721+K07191+K06624+K06625+K04527+K03781+K10988+K16332+K16341+K10305+K10305+K04467+K04389+K00922+K00922+K13304+K04368+K04368+K03099+K04388+K08862+K02649+K02649+K02649+K03099+K02833+K04402+K04402+K04402+K07200+K07200+K09385+K04456+K13376+K13376+K05459+K05459+K05459+K05459+K10146+K07201+K04440+K04440+K04440+…
Cellular Processes	Transport and catabolism	Lysosome	121	215	0.000852338	0.00437792	ko04142	XM_005886688.2;XM_005886689.2;XM_005887165.1;XM_005887490.1;XM_005887491.2;XM_005888282.1;XM_005888684.2;XM_005888698.2;XM_005888699.2;XM_005889519.2;XM_005889522.1;XM_005889649.2;XM_005889763.2;XM_005890761.2;XM_005891182.2;XM_005891315.2;XM_005891529.2;XM_005891530.2;XM_005892030.1;XM_005892286.2;XM_005892287.2;XM_005892537.2;XM_005892573.1;XM_005892574.1;XM_005894912.2;XM_005894913.2;XM_005894…	K01363+K01363+K12348+K12392+K12392+K02146+K01374+K12382+K12382+K12316+K01565+K12347+K01366+K14379+K12390+K12388+K06528+K06528+K12347+K04646+K04646+K06562+K04645+K04645+K01368+K01368+K01371+K12399+K12404+K12404+K12404+K12404+K12387+K01052+K13444+K06129+K01202+K12395+K12383+K12309+K10089+K08239+K12385+K12385+K14410+K14410+K12384+K12384+K02154+K12391+K12391+K01135+K12397+K12373+K01192+K10532+K12398+…
Organismal Systems	Circulatory system	Adrenergic signaling in cardiomyocytes	158	289	0.000918184	0.00459491	ko04261	XM_005887424.2;XM_005887425.2;XM_005887563.2;XM_005887564.2;XM_005887565.2;XM_005887566.2;XM_005887885.2;XM_005888556.2;XM_005888605.2;XM_005888612.2;XM_005888771.2;XM_005888950.2;XM_005889900.2;XM_005890243.2;XM_005890248.2;XM_005890249.2;XM_005890250.2;XM_005890251.2;XM_005890252.2;XM_005890254.2;XM_005890413.2;XM_005891308.2;XM_005891531.1;XM_005891808.2;XM_005891886.2;XM_005891887.2;XM_005891…	K04345+K04345+K04351+K04351+K04351+K04351+K04860+K11584+K02183+K04445+K01540+K05858+K11583+K04858+K10373+K10373+K10373+K10373+K10373+K10373+K04382+K04630+K01540+K11583+K05850+K05850+K05850+K05850+K04863+K04863+K04863+K00922+K00922+K04634+K08045+K11583+K02649+K02649+K02649+K02183+K08043+K05742+K09048+K02183+K04845+K08046+K04864+K04864+K04864+K04456+K06269+K09048+K04862+K04862+K11584+K11584+K11584+…
Environmental Information Processing	Signal transduction	mTOR signaling pathway	63	103	0.000935247	0.00459491	ko04150	XM_005886779.2;XM_005886780.2;XM_005886913.1;XM_005887035.2;XM_005887262.2;XM_005888692.2;XM_005889287.1;XM_005889713.2;XM_005889714.1;XM_005890693.1;XM_005890694.1;XM_005891211.2;XM_005892297.2;XM_005892298.1;XM_005892299.2;XM_005892463.1;XM_005892496.1;XM_005892727.2;XM_005894212.2;XM_005894213.2;XM_005894214.2;XM_005894549.2;XM_005897208.2;XM_005897729.2;XM_005897730.2;XM_005897731.2;XM_005897…	K08266+K08266+K19663+K08272+K08269+K08270+K16186+K07198+K07198+K08268+K08268+K08269+K04688+K04688+K04688+K04373+K00922+K00922+K02649+K02649+K02649+K07208+K04456+K04373+K04373+K04373+K04373+K05459+K05459+K05459+K05459+K03259+K04365+K07203+K07209+K16185+K07198+K08272+K08272+K08269+K07205+K01110+K08267+K08267+K08267+K07204+K07204+K08271+K08271+K19662+K04456+K19663+K02677+K05448+K05448+K05448+K05448+…
Organismal Systems	Nervous system	Glutamatergic synapse	97	169	0.00113394	0.00545256	ko04724	XM_005886913.1;XM_005887414.2;XM_005887424.2;XM_005887425.2;XM_005888341.2;XM_005888482.1;XM_005888483.1;XM_005888759.2;XM_005888760.2;XM_005888847.1;XM_005888848.1;XM_005888950.2;XM_005889307.1;XM_005889308.1;XM_005889409.1;XM_005889594.1;XM_005889595.1;XM_005889847.2;XM_005890347.1;XM_005891267.2;XM_005891308.2;XM_005891371.1;XM_005892113.2;XM_005892500.2;XM_005892987.2;XM_005893177.2;XM_005893…	K19663+K04542+K04345+K04345+K04543+K04608+K04608+K04964+K04964+K04536+K04536+K05858+K05199+K05199+K05209+K12302+K12302+K00910+K04549+K12302+K04630+K05612+K13576+K04538+K04634+K04537+K05203+K08045+K05197+K05197+K05197+K05197+K05197+K05197+K05200+K08043+K04958+K08046+K04997+K04348+K04348+K04348+K04348+K04534+K04534+K04539+K04630+K04630+K04630+K16342+K05858+K04959+K08047+K01425+K14207+K14207+K14990+…
Environmental Information Processing	Signal transduction	Phosphatidylinositol signaling system	82	141	0.00157362	0.00740914	ko04070	XM_005886913.1;XM_005888234.2;XM_005888235.2;XM_005888605.2;XM_005888746.2;XM_005888821.2;XM_005888950.2;XM_005888977.1;XM_005889620.2;XM_005889808.1;XM_005889869.2;XM_005889870.1;XM_005890601.2;XM_005891407.2;XM_005892096.2;XM_005892097.2;XM_005892374.2;XM_005892496.1;XM_005892599.1;XM_005892600.1;XM_005892727.2;XM_005892757.2;XM_005893264.2;XM_005893341.2;XM_005893512.2;XM_005894212.2;XM_005894…	K19663+K01106+K01106+K02183+K18083+K00999+K05858+K00921+K00901+K13024+K18081+K01108+K00911+K07756+K07756+K07756+K01092+K00922+K13024+K13024+K00922+K00981+K01099+K01099+K15909+K02649+K02649+K02649+K00889+K00889+K03084+K00901+K00901+K00901+K02183+K05857+K02183+K04958+K00914+K13711+K00923+K18081+K18081+K00889+K18082+K02183+K02183+K05858+K00920+K04959+K00911+K01110+K18086+K18086+K00913+K01099+K01092+…
Metabolism	Metabolism of other amino acids	D-Glutamine and D-glutamate metabolism	8	8	0.00182256	0.0084061	ko00471	XM_005902974.2;XM_005903439.1;XM_005903440.1;XM_005903441.1;XM_005903442.1;XM_005903443.1;XM_005909989.1;XM_014480689.1	K01425+K01425+K01425+K01425+K01425+K01425+K00261+K01425
Environmental Information Processing	Signal transduction	VEGF signaling pathway	63	105	0.00186189	0.00841573	ko04370	XM_005886913.1;XM_005887113.1;XM_005887448.2;XM_005888921.1;XM_005891453.2;XM_005892496.1;XM_005892727.2;XM_005893283.2;XM_005893284.2;XM_005893574.1;XM_005894212.2;XM_005894213.2;XM_005894214.2;XM_005895118.2;XM_005895388.2;XM_005897208.2;XM_005897690.2;XM_005897691.2;XM_005897692.1;XM_005897693.2;XM_005898749.2;XM_005898750.2;XM_005901273.2;XM_005901275.1;XM_005902059.2;XM_005902060.1;XM_005902…	K19663+K07828+K07860+K04399+K04444+K00922+K00922+K04368+K04368+K06268+K02649+K02649+K02649+K02833+K04718+K04456+K04348+K04348+K04348+K04348+K08273+K08273+K11987+K16342+K07827+K07827+K04366+K04441+K16342+K16342+K16342+K16342+K04393+K04393+K06268+K04348+K04348+K05725+K05725+K05725+K05725+K19662+K04456+K19663+K05760+K17447+K02833+K04718+K04718+K05098+K02677+K05448+K05448+K05448+K05448+K05448+K04366+…
Organismal Systems	Circulatory system	Vascular smooth muscle contraction	110	197	0.00205652	0.00895756	ko04270	XM_005886913.1;XM_005887260.1;XM_005887334.2;XM_005887424.2;XM_005887425.2;XM_005887722.1;XM_005887910.2;XM_005888605.2;XM_005888950.2;XM_005889545.2;XM_005890692.2;XM_005891866.2;XM_005892492.1;XM_005892493.1;XM_005892554.2;XM_005892987.2;XM_005893283.2;XM_005893284.2;XM_005893405.2;XM_005893428.2;XM_005894235.2;XM_005895231.2;XM_005895502.2;XM_005895504.2;XM_005895505.2;XM_005895623.1;XM_005895…	K19663+K04267+K04346+K04345+K04345+K04941+K00907+K02183+K05858+K04577+K18051+K08449+K04938+K04938+K17388+K04634+K04368+K04368+K00907+K08045+K07425+K16343+K18052+K18052+K18052+K02183+K08043+K02183+K04958+K01047+K01047+K08046+K06068+K06269+K12333+K12333+K12331+K04514+K02183+K02183+K04365+K16342+K05858+K12332+K04166+K04959+K04226+K04226+K04226+K08047+K04366+K12318+K12319+K04135+K17457+K06269+K16342+…
Organismal Systems	Nervous system	Dopaminergic synapse	119	215	0.0021092	0.00895756	ko04728	XM_005886913.1;XM_005887414.2;XM_005887424.2;XM_005887425.2;XM_005888341.2;XM_005888556.2;XM_005888605.2;XM_005888847.1;XM_005888848.1;XM_005888950.2;XM_005889307.1;XM_005889308.1;XM_005889409.1;XM_005889900.2;XM_005890347.1;XM_005890413.2;XM_005891308.2;XM_005891441.2;XM_005891517.1;XM_005891518.1;XM_005891808.2;XM_005891933.2;XM_005892500.2;XM_005892987.2;XM_005893177.2;XM_005893428.2;XM_005894…	K19663+K04542+K04345+K04345+K04543+K11584+K02183+K04536+K04536+K05858+K05199+K05199+K05209+K11583+K04549+K04382+K04630+K15493+K00274+K00274+K11583+K10396+K04538+K04634+K04537+K08045+K11583+K05197+K05197+K05197+K05197+K05197+K05197+K05200+K02183+K09048+K02183+K04958+K04997+K04456+K06269+K09048+K04348+K04348+K04348+K04348+K15494+K02223+K04374+K04534+K04534+K11584+K11584+K11584+K11584+K11584+K04539+…
Cellular Processes	Cellular commiunity	Signaling pathways regulating pluripotency of stem cells	124	225	0.00212192	0.00895756	ko04550	XM_005886692.2;XM_005886842.2;XM_005886843.2;XM_005887086.2;XM_005887113.1;XM_005887123.2;XM_005887384.2;XM_005887385.2;XM_005887509.1;XM_005888041.2;XM_005888299.1;XM_005888905.2;XM_005889574.1;XM_005889611.2;XM_005889957.2;XM_005889958.1;XM_005889959.2;XM_005890168.1;XM_005890169.2;XM_005890171.1;XM_005890172.1;XM_005890435.2;XM_005890436.2;XM_005890865.1;XM_005890866.2;XM_005890867.1;XM_005890…	K11217+K02157+K02157+K00182+K07828+K18489+K05060+K05060+K05419+K11470+K18484+K02353+K02842+K11488+K02353+K02353+K02353+K05093+K05093+K05093+K05093+K09063+K09063+K08031+K08031+K08031+K08031+K08031+K04662+K02105+K04447+K04447+K08036+K16790+K18499+K18499+K18499+K00922+K16796+K00922+K02842+K09370+K04368+K04368+K17846+K15613+K04362+K04362+K04362+K04362+K04362+K04362+K00312+K02649+K02649+K02649+K09071+…
Organismal Systems	Endocrine system	Melanogenesis	84	146	0.0021403	0.00895756	ko04916	XM_005886913.1;XM_005887086.2;XM_005887113.1;XM_005887424.2;XM_005887425.2;XM_005888605.2;XM_005888905.2;XM_005888950.2;XM_005889574.1;XM_005889957.2;XM_005889958.1;XM_005889959.2;XM_005890969.2;XM_005890970.1;XM_005890971.2;XM_005890972.2;XM_005890973.1;XM_005891067.2;XM_005891308.2;XM_005892872.1;XM_005892987.2;XM_005893283.2;XM_005893284.2;XM_005893428.2;XM_005893879.2;XM_005894412.1;XM_005895…	K19663+K00182+K07828+K04345+K04345+K02183+K02353+K05858+K02842+K02353+K02353+K02353+K09455+K09455+K09455+K09455+K09455+K02105+K04630+K02842+K04634+K04368+K04368+K08045+K00312+K01558+K02833+K02183+K08043+K09048+K02183+K04492+K04492+K04492+K04492+K00505+K08046+K01357+K09048+K00182+K02376+K02376+K04534+K04534+K02329+K04630+K04630+K04630+K02183+K02183+K04515+K04515+K05858+K07827+K07827+K02432+K08047+…
Organismal Systems	Immune system	Chemokine signaling pathway	147	273	0.00301646	0.0123949	ko04062	XM_005887113.1;XM_005887414.2;XM_005887424.2;XM_005887425.2;XM_005887448.2;XM_005887672.2;XM_005887904.2;XM_005888231.2;XM_005888341.2;XM_005888772.1;XM_005888847.1;XM_005888848.1;XM_005888950.2;XM_005889158.2;XM_005889159.2;XM_005889847.2;XM_005890150.2;XM_005890151.2;XM_005890347.1;XM_005890395.2;XM_005891246.2;XM_005891248.1;XM_005891250.2;XM_005891308.2;XM_005891362.2;XM_005891363.2;XM_005892…	K07828+K04542+K04345+K04345+K07860+K05747+K08893+K04438+K04543+K00909+K04536+K04536+K05858+K05854+K05854+K00910+K14625+K14625+K04549+K10033+K10030+K05506+K05505+K04630+K04447+K04447+K04467+K00922+K04538+K17388+K00922+K05514+K04189+K04537+K04368+K04368+K08045+K05747+K03099+K04735+K02649+K02649+K02649+K03099+K05513+K02833+K08043+K08891+K08046+K06068+K04456+K04182+K04514+K10032+K12672+K04438+K05408+…
Cellular Processes	Cellular commiunity	Tight junction	121	221	0.00322553	0.0129459	ko04530	XM_005886762.2;XM_005886913.1;XM_005887097.2;XM_005887113.1;XM_005887322.2;XM_005887551.1;XM_005887552.1;XM_005887928.2;XM_005889348.2;XM_005889451.2;XM_005889452.1;XM_005889453.2;XM_005889454.1;XM_005890413.2;XM_005890692.2;XM_005891067.2;XM_005891308.2;XM_005891580.1;XM_005891730.1;XM_005891826.1;XM_005891827.1;XM_005891828.1;XM_005893645.2;XM_005893646.2;XM_005893647.2;XM_005893648.2;XM_005893…	K06087+K19663+K06112+K07828+K05692+K07830+K07830+K03097+K06088+K06103+K06103+K06103+K06103+K04382+K18051+K02105+K04630+K06091+K06087+K05691+K05691+K05691+K12757+K12757+K12757+K12757+K06107+K06107+K06786+K06786+K06110+K06108+K02833+K18052+K18052+K18052+K06106+K06068+K04456+K06087+K06101+K05705+K18625+K06087+K03097+K06107+K06105+K06105+K06105+K05691+K05691+K04630+K04630+K04630+K06087+K03456+K03456+…
Organismal Systems	Nervous system	Long-term depression	60	101	0.00326512	0.0129459	ko04730	XM_005886913.1;XM_005887113.1;XM_005887334.2;XM_005888950.2;XM_005889158.2;XM_005889159.2;XM_005889307.1;XM_005889308.1;XM_005890413.2;XM_005891308.2;XM_005892987.2;XM_005893283.2;XM_005893284.2;XM_005894392.1;XM_005894393.1;XM_005894394.1;XM_005894395.1;XM_005894396.2;XM_005894397.1;XM_005895118.2;XM_005896168.2;XM_005898607.1;XM_005898608.2;XM_005898609.1;XM_005898612.2;XM_005899867.2;XM_005899…	K19663+K07828+K04346+K05858+K05854+K05854+K05199+K05199+K04382+K04630+K04634+K04368+K04368+K05197+K05197+K05197+K05197+K05197+K05197+K02833+K04958+K05459+K05459+K05459+K05459+K04534+K04534+K04630+K04630+K04630+K04365+K16342+K03456+K03456+K05858+K07827+K07827+K04959+K04366+K12318+K12319+K16342+K16342+K16342+K16342+K07376+K05207+K04535+K05087+K19662+K19663+K05858+K02833+K02677+K04366+K12319+K16342+…
Cellular Processes	Cell growth and death	Apoptosis	77	134	0.00334953	0.0130516	ko04210	XM_005887424.2;XM_005887425.2;XM_005887913.2;XM_005887914.2;XM_005887915.2;XM_005888376.1;XM_005888921.1;XM_005889310.2;XM_005889917.2;XM_005889987.1;XM_005891117.2;XM_005891118.2;XM_005892059.2;XM_005892281.1;XM_005892323.2;XM_005892496.1;XM_005892720.2;XM_005892727.2;XM_005893574.1;XM_005894097.1;XM_005894212.2;XM_005894213.2;XM_005894214.2;XM_005896025.2;XM_005896232.2;XM_005896561.2;XM_005897…	K04345+K04345+K04570+K04570+K04570+K04736+K04399+K04725+K04721+K04383+K16060+K16060+K04467+K04389+K04386+K00922+K02310+K00922+K06268+K04735+K02649+K02649+K02649+K04466+K04396+K03171+K04733+K04456+K04723+K04723+K04348+K04348+K04348+K04348+K04390+K16060+K02580+K02580+K04729+K04739+K07209+K02311+K03853+K04398+K02084+K02084+K02084+K02084+K02084+K04731+K06268+K02373+K04730+K04739+K04348+K04348+K07210+…
Metabolism	Carbohydrate metabolism	Propanoate metabolism	36	56	0.00346857	0.013098	ko00640	XM_005888164.2;XM_005888165.2;XM_005888166.2;XM_005891509.1;XM_005892327.2;XM_005893232.2;XM_005893465.2;XM_005893801.2;XM_005895696.2;XM_005896348.2;XM_005899255.2;XM_005899256.2;XM_005899257.2;XM_005899258.2;XM_005900428.2;XM_005900429.2;XM_005900683.2;XM_005900686.2;XM_005900691.1;XM_005902627.2;XM_005903384.2;XM_005905105.2;XM_005906358.1;XM_005908144.2;XM_005910917.2;XM_005910918.2;XM_005910…	K11262+K11262+K11262+K01946+K01908+K00016+K00249+K00140+K07515+K05606+K01965+K01965+K01965+K01965+K01895+K01895+K00016+K00016+K00016+K01578+K07514+K01847+K09699+K01900+K00382+K00382+K00382+K00382+K18426+K07515+K05606+K00016+K00626+K13524+K01847+K01847
Environmental Information Processing	Signal transduction	Calcium signaling pathway	182	345	0.00347733	0.013098	ko04020	XM_005886646.2;XM_005886647.1;XM_005886648.1;XM_005886913.1;XM_005886950.2;XM_005887033.1;XM_005887260.1;XM_005887424.2;XM_005887425.2;XM_005887910.2;XM_005888605.2;XM_005888798.2;XM_005888950.2;XM_005889126.2;XM_005889409.1;XM_005890283.2;XM_005890284.2;XM_005890285.2;XM_005890286.2;XM_005890287.2;XM_005890288.2;XM_005890289.2;XM_005890290.2;XM_005890291.2;XM_005890292.2;XM_005890293.2;XM_005890…	K16059+K16059+K16059+K19663+K00871+K04157+K04267+K04345+K04345+K00907+K02183+K00871+K05858+K13755+K05209+K04854+K04854+K04854+K04854+K04854+K04854+K04854+K04854+K04854+K04854+K04854+K04854+K04854+K04854+K04854+K04854+K04854+K04854+K04854+K04854+K04854+K04854+K04854+K04854+K04854+K04854+K04854+K04854+K05862+K04224+K00911+K05216+K05850+K05850+K05850+K05850+K04133+K16057+K04634+K00907+K06268+K05849+…
Metabolism	Metabolism of cofactors and vitamins	Retinol metabolism	65	111	0.00366133	0.0135649	ko00830	XM_005887845.2;XM_005890612.2;XM_005891680.2;XM_005893133.2;XM_005893134.1;XM_005893135.2;XM_005893136.2;XM_005893547.2;XM_005893548.2;XM_005894235.2;XM_005895003.2;XM_005895004.2;XM_005895029.2;XM_005896073.2;XM_005896074.2;XM_005898809.2;XM_005898811.2;XM_005901716.2;XM_005901717.2;XM_005902042.2;XM_005902043.2;XM_005902044.2;XM_005902046.2;XM_005902047.2;XM_005903457.2;XM_005904892.2;XM_005905…	K07249+K07412+K09516+K07424+K07424+K07424+K07424+K00678+K00678+K07425+K00699+K00699+K00157+K00699+K00699+K00121+K13952+K11154+K11154+K00699+K00699+K00699+K00699+K00699+K13369+K11147+K11152+K07409+K00061+K00061+K11158+K07413+K07413+K07413+K07413+K07413+K07413+K11151+K00515+K00699+K00699+K07249+K07249+K07412+K07413+K07424+K00699+K11155+K00699+K11147+K11147+K11147+K11147+K11147+K11152+K11152+K11152+…
Organismal Systems	Aging	Longevity regulating pathway - multiple species	61	104	0.00454776	0.0165773	ko04213	XM_005887113.1;XM_005887424.2;XM_005887425.2;XM_005889024.2;XM_005889667.2;XM_005889713.2;XM_005889714.1;XM_005890758.1;XM_005890889.2;XM_005892297.2;XM_005892298.1;XM_005892299.2;XM_005892496.1;XM_005892727.2;XM_005893360.2;XM_005893428.2;XM_005894212.2;XM_005894213.2;XM_005894214.2;XM_005895118.2;XM_005895678.2;XM_005896371.2;XM_005896383.2;XM_005896384.2;XM_005897208.2;XM_005898607.1;XM_005898…	K07828+K04345+K04345+K08035+K07200+K07198+K07198+K04527+K03781+K04688+K04688+K04688+K00922+K00922+K04565+K08045+K02649+K02649+K02649+K02833+K08043+K08046+K07200+K07200+K04456+K05459+K05459+K05459+K05459+K07201+K07203+K08339+K07827+K07827+K08047+K07198+K03283+K18644+K08042+K07199+K11411+K11411+K11411+K05087+K07204+K07204+K09408+K09408+K09408+K03283+K03283+K04456+K07200+K02833+K04564+K04564+K08339+…
Environmental Information Processing	Signaling molecules and interaction	Cell adhesion molecules (CAMs)	128	237	0.00471282	0.0169063	ko04514	XM_005886671.2;XM_005886672.2;XM_005886673.2;XM_005886674.2;XM_005886675.2;XM_005886676.1;XM_005886762.2;XM_005887755.2;XM_005888807.2;XM_005888816.2;XM_005889348.2;XM_005889547.2;XM_005889924.2;XM_005889925.2;XM_005889926.2;XM_005889927.1;XM_005889928.2;XM_005889929.2;XM_005889930.2;XM_005890181.1;XM_005890182.2;XM_005891359.1;XM_005891381.2;XM_005891384.2;XM_005891730.1;XM_005892377.2;XM_005892…	K06756+K06756+K06756+K06756+K06756+K06756+K06087+K06471+K05718+K06477+K06088+K06487+K07378+K07378+K07378+K07378+K07378+K07378+K07378+K05719+K05719+K06745+K06752+K06752+K06087+K06547+K06809+K07522+K07522+K07522+K05413+K05413+K16338+K16351+K16351+K07523+K07523+K07523+K06491+K06491+K06257+K06771+K06781+K05689+K06533+K06759+K06759+K06759+K07377+K07377+K06081+K03160+K06087+K05695+K05695+K06464+K06087+…
Environmental Information Processing	Signal transduction	TGF-beta signaling pathway	76	134	0.00558798	0.0197326	ko04350	XM_005887779.2;XM_005887973.2;XM_005889397.2;XM_005889630.2;XM_005890413.2;XM_005890414.2;XM_005891050.2;XM_005891686.2;XM_005892297.2;XM_005892298.1;XM_005892299.2;XM_005892999.2;XM_005893000.2;XM_005893001.2;XM_005893002.2;XM_005893305.2;XM_005893642.1;XM_005893643.1;XM_005893644.1;XM_005894165.2;XM_005896007.2;XM_005896016.2;XM_005896218.2;XM_005896219.1;XM_005896220.2;XM_005896221.1;XM_005896…	K04678+K16621+K10162+K13377+K04382+K03094+K04662+K16790+K04688+K04688+K04688+K19559+K19559+K19559+K19559+K04677+K19383+K19383+K19383+K04388+K04681+K19553+K04686+K04686+K04686+K04686+K04682+K13376+K13376+K04514+K03347+K13596+K03456+K03456+K04662+K04662+K04662+K04662+K04663+K04663+K04671+K04679+K17693+K04670+K04670+K04675+K04676+K16791+K16791+K19558+K19558+K04682+K04513+K04513+K03868+K04498+K04657+…
Cellular Processes	Cell growth and death	p53 signaling pathway	79	140	0.00571741	0.019879	ko04115	XM_005886657.2;XM_005888762.1;XM_005888921.1;XM_005889206.2;XM_005889358.2;XM_005889830.2;XM_005890497.2;XM_005891262.1;XM_005891263.2;XM_005891264.2;XM_005891265.2;XM_005891947.2;XM_005892307.2;XM_005892494.1;XM_005892800.1;XM_005892801.2;XM_005894360.2;XM_005895129.2;XM_005895537.1;XM_005895667.2;XM_005895778.2;XM_005895779.1;XM_005895780.1;XM_005895888.1;XM_005895921.2;XM_005897713.1;XM_005898…	K04402+K06640+K04399+K10145+K05868+K06641+K06625+K10144+K10144+K10144+K10144+K10136+K10147+K10137+K03982+K03982+K10134+K10130+K06626+K10133+K04402+K04402+K04402+K06644+K10141+K04390+K05459+K05459+K05459+K05459+K10146+K10808+K10132+K02087+K02087+K04398+K06509+K02084+K02084+K02084+K02084+K02084+K10141+K10141+K10141+K10141+K02206+K02206+K02206+K01110+K04506+K04506+K10808+K10808+K10808+K10141+K10141+…
Organismal Systems	Endocrine system	Insulin signaling pathway	119	220	0.00587956	0.0200812	ko04910	XM_005886950.2;XM_005887113.1;XM_005887424.2;XM_005887425.2;XM_005887979.2;XM_005888164.2;XM_005888165.2;XM_005888166.2;XM_005888231.2;XM_005888605.2;XM_005888798.2;XM_005889065.1;XM_005889066.1;XM_005889667.2;XM_005889713.2;XM_005889714.1;XM_005889951.2;XM_005890758.1;XM_005891509.1;XM_005892297.2;XM_005892298.1;XM_005892299.2;XM_005892379.2;XM_005892380.2;XM_005892496.1;XM_005892727.2;XM_005893…	K00871+K07828+K04345+K04345+K01596+K11262+K11262+K11262+K04438+K02183+K00871+K04695+K04695+K07200+K07198+K07198+K07191+K04527+K01946+K04688+K04688+K04688+K04707+K04707+K00922+K00922+K04368+K04368+K15909+K03099+K02649+K02649+K02649+K04372+K04372+K03099+K07208+K02833+K00693+K07194+K02183+K02183+K07200+K07200+K07202+K07202+K07202+K07202+K04456+K06269+K05695+K05695+K12406+K03259+K04438+K04375+K07201+…
Organismal Systems	Nervous system	Neurotrophin signaling pathway	114	210	0.00596604	0.0200812	ko04722	XM_005887113.1;XM_005888231.2;XM_005888605.2;XM_005888612.2;XM_005890344.1;XM_005890667.2;XM_005890668.2;XM_005890669.2;XM_005890670.1;XM_005890671.2;XM_005890800.2;XM_005890913.1;XM_005891315.2;XM_005892281.1;XM_005892463.1;XM_005892496.1;XM_005892727.2;XM_005893283.2;XM_005893284.2;XM_005893766.2;XM_005893823.2;XM_005893824.1;XM_005893825.1;XM_005894097.1;XM_005894212.2;XM_005894213.2;XM_005894…	K07828+K04438+K02183+K04445+K02583+K04355+K04355+K04355+K04355+K04355+K04431+K03175+K12388+K04389+K04373+K00922+K00922+K04368+K04368+K03099+K04505+K04505+K04505+K04735+K02649+K02649+K02649+K03099+K12459+K05101+K02833+K02183+K02183+K04360+K04360+K04360+K06068+K04733+K04456+K04416+K04373+K04373+K04373+K04373+K04426+K04438+K04374+K02580+K02580+K05872+K04440+K04440+K04440+K04440+K04440+K04440+K04440+…
Environmental Information Processing	Signal transduction	Sphingolipid signaling pathway	108	198	0.00604212	0.0200812	ko04071	XM_005886913.1;XM_005887113.1;XM_005887165.1;XM_005887334.2;XM_005887448.2;XM_005887476.2;XM_005888327.2;XM_005888556.2;XM_005888950.2;XM_005888958.1;XM_005889825.1;XM_005889900.2;XM_005890212.2;XM_005890213.2;XM_005890214.2;XM_005890413.2;XM_005891308.2;XM_005891808.2;XM_005891878.2;XM_005891879.2;XM_005892496.1;XM_005892554.2;XM_005892727.2;XM_005892987.2;XM_005893283.2;XM_005893284.2;XM_005894…	K19663+K07828+K12348+K04346+K07860+K04717+K04293+K11584+K05858+K04710+K01634+K11583+K05703+K05703+K05703+K04382+K04630+K11583+K04265+K04265+K00922+K17388+K00922+K04634+K04368+K04368+K11583+K04735+K02649+K02649+K02649+K02833+K04718+K04714+K03171+K04456+K04514+K04426+K02580+K02580+K11584+K11584+K11584+K11584+K11584+K04440+K04440+K04440+K04440+K04440+K04440+K04440+K04440+K04440+K04630+K04630+K04630+…
Metabolism	Carbohydrate metabolism	Glyoxylate and dicarboxylate metabolism	32	50	0.00631583	0.0206866	ko00630	XM_005886778.2;XM_005887282.2;XM_005887283.2;XM_005890889.2;XM_005892089.1;XM_005892090.2;XM_005892091.2;XM_005892826.2;XM_005892827.2;XM_005895278.1;XM_005896348.2;XM_005899255.2;XM_005899256.2;XM_005899257.2;XM_005899258.2;XM_005900497.2;XM_005901271.2;XM_005901272.2;XM_005901700.2;XM_005905105.2;XM_005906907.2;XM_005907883.2;XM_005909143.1;XM_005909434.2;XM_005910917.2;XM_005910918.2;XM_005910…	K19269+K00600+K00600+K03781+K00605+K00605+K00605+K00026+K00026+K11517+K05606+K01965+K01965+K01965+K01965+K11517+K00025+K00025+K00600+K01847+K00281+K02437+K01681+K01681+K00382+K00382+K00382+K00382+K05606+K00626+K01847+K01847
Metabolism	Carbohydrate metabolism	Pyruvate metabolism	42	69	0.00710517	0.0229395	ko00620	XM_005886815.2;XM_005887397.1;XM_005887979.2;XM_005888164.2;XM_005888165.2;XM_005888166.2;XM_005888646.1;XM_005890897.2;XM_005890898.2;XM_005891509.1;XM_005892826.2;XM_005892827.2;XM_005893232.2;XM_005897199.2;XM_005897719.2;XM_005898690.2;XM_005898985.2;XM_005898986.2;XM_005900428.2;XM_005900429.2;XM_005900683.2;XM_005900686.2;XM_005900691.1;XM_005900986.2;XM_005901271.2;XM_005901272.2;XM_005901…	K01069+K14085+K01596+K11262+K11262+K11262+K00149+K13997+K13997+K01946+K00026+K00026+K00016+K01679+K00161+K12406+K00162+K00162+K01895+K01895+K00016+K00016+K00016+K01512+K00025+K00025+K00627+K00627+K00128+K00029+K01958+K00382+K00382+K00382+K00382+K01069+K00128+K12406+K00016+K01512+K01512+K00626
Metabolism	Carbohydrate metabolism	Amino sugar and nucleotide sugar metabolism	43	71	0.0073689	0.0232544	ko00520	XM_005888618.2;XM_005889999.2;XM_005891470.1;XM_005892925.2;XM_005892926.2;XM_005893235.2;XM_005893612.1;XM_005894325.2;XM_005897237.2;XM_005897353.2;XM_005897354.2;XM_005899275.2;XM_005899787.2;XM_005899955.2;XM_005900503.1;XM_005901269.2;XM_005901270.1;XM_005903046.2;XM_005903047.2;XM_005903311.2;XM_005904236.1;XM_005905161.1;XM_005906353.1;XM_005906747.2;XM_005907771.2;XM_005907956.1;XM_005908…	K02377+K08678+K00976+K02564+K02564+K00983+K00820+K05305+K00326+K00012+K00012+K15779+K12373+K00621+K00820+K00963+K00963+K00965+K00965+K01836+K00844+K01784+K00844+K00844+K01810+K00849+K12409+K17497+K01639+K02564+K01835+K00972+K17497+K00976+K00012+K00326+K00621+K00326+K00326+K00965+K01836+K00326+K02564
Metabolism	Carbohydrate metabolism	Inositol phosphate metabolism	56	96	0.00746646	0.0232544	ko00562	XM_005888234.2;XM_005888235.2;XM_005888746.2;XM_005888821.2;XM_005888895.2;XM_005888950.2;XM_005888977.1;XM_005889869.2;XM_005889870.1;XM_005890601.2;XM_005892374.2;XM_005892496.1;XM_005892727.2;XM_005893264.2;XM_005893341.2;XM_005893512.2;XM_005893801.2;XM_005894939.1;XM_005894940.1;XM_005895010.2;XM_005896030.2;XM_005896350.2;XM_005896627.2;XM_005897084.1;XM_005899476.2;XM_005899500.1;XM_005899…	K01106+K01106+K18083+K00999+K19006+K05858+K00921+K18081+K01108+K00911+K01092+K00922+K00922+K01099+K01099+K15909+K00140+K00889+K00889+K03084+K05857+K00914+K19006+K13711+K00923+K18081+K18081+K00889+K18082+K05858+K00920+K00911+K03103+K03103+K03103+K01110+K18086+K18086+K00913+K01099+K13712+K01092+K01109+K01109+K01109+K01109+K18081+K05858+K18083+K18082+K00889+K13711+K00920+K00920+K01106+K00999
Organismal Systems	Immune system	Platelet activation	98	179	0.00751139	0.0232544	ko04611	XM_005886646.2;XM_005886647.1;XM_005886648.1;XM_005887195.2;XM_005887196.2;XM_005887424.2;XM_005887425.2;XM_005887910.2;XM_005888929.2;XM_005888950.2;XM_005889158.2;XM_005889159.2;XM_005889540.1;XM_005890181.1;XM_005890182.2;XM_005890212.2;XM_005890213.2;XM_005890214.2;XM_005890247.2;XM_005890325.2;XM_005891308.2;XM_005892496.1;XM_005892554.2;XM_005892727.2;XM_005892987.2;XM_005893405.2;XM_005893…	K16059+K16059+K16059+K05855+K05855+K04345+K04345+K00907+K04350+K05858+K05854+K05854+K19720+K05719+K05719+K05703+K05703+K05703+K06271+K06236+K04630+K00922+K17388+K00922+K04634+K00907+K08045+K12757+K12757+K12757+K12757+K02649+K02649+K02649+K08043+K04958+K08046+K04456+K06269+K04514+K01832+K06274+K06271+K04630+K04630+K04630+K16342+K03904+K03904+K03904+K05858+K04959+K08047+K12318+K12319+K04441+K16342+…
Organismal Systems	Immune system	NOD-like receptor signaling pathway	50	85	0.00894666	0.0273236	ko04621	XM_005887200.2;XM_005889274.2;XM_005889275.2;XM_005889360.2;XM_005889716.2;XM_005890913.1;XM_005891102.2;XM_005891117.2;XM_005891118.2;XM_005891246.2;XM_005892059.2;XM_005892785.2;XM_005892786.2;XM_005892787.2;XM_005892789.2;XM_005894097.1;XM_005894660.2;XM_005899079.2;XM_005899450.2;XM_005899513.2;XM_005899745.1;XM_005899816.2;XM_005899817.2;XM_005900504.1;XM_005900505.2;XM_005900507.2;XM_005900…	K01370+K04427+K04427+K12807+K12797+K03175+K12800+K16060+K16060+K10030+K04467+K12796+K12796+K12796+K12796+K04735+K04404+K09487+K04403+K16060+K12793+K02580+K02580+K04440+K04440+K04440+K04440+K04440+K04440+K04440+K04440+K04440+K08727+K07209+K10165+K12795+K12795+K04441+K04398+K07210+K04079+K16060+K04734+K04440+K04440+K12794+K04440+K04079+K07210+K12803
Organismal Systems	Endocrine system	Glucagon signaling pathway	96	176	0.00925185	0.0278789	ko04922	XM_005886950.2;XM_005887424.2;XM_005887425.2;XM_005887979.2;XM_005888164.2;XM_005888165.2;XM_005888166.2;XM_005888605.2;XM_005888798.2;XM_005888950.2;XM_005889463.2;XM_005889464.1;XM_005889667.2;XM_005889713.2;XM_005889714.1;XM_005891509.1;XM_005892613.1;XM_005892614.1;XM_005892615.1;XM_005892987.2;XM_005893232.2;XM_005895368.1;XM_005895623.1;XM_005895959.1;XM_005896088.2;XM_005896168.2;XM_005896…	K00871+K04345+K04345+K01596+K11262+K11262+K11262+K02183+K00871+K05858+K17491+K17491+K07200+K07198+K07198+K01946+K17491+K17491+K17491+K04634+K00016+K00693+K02183+K09048+K02183+K04958+K07294+K07200+K07200+K07202+K07202+K07202+K07202+K04456+K05259+K09048+K04348+K04348+K04348+K04348+K00161+K00162+K00162+K04374+K07201+K00016+K00016+K00016+K02183+K02183+K04515+K04515+K01834+K07299+K07299+K05858+K04959+…
Metabolism	Glycan biosynthesis and metabolism	N-Glycan biosynthesis	41	68	0.00973551	0.0289503	ko00510	XM_005887062.2;XM_005887441.2;XM_005887809.2;XM_005890016.1;XM_005890017.1;XM_005890018.2;XM_005890957.2;XM_005894167.2;XM_005894296.2;XM_005894361.2;XM_005894362.2;XM_005894363.2;XM_005895176.2;XM_005897027.2;XM_005897124.1;XM_005898678.2;XM_005899622.2;XM_005899846.2;XM_005901635.2;XM_005902004.2;XM_005904834.1;XM_005904835.2;XM_005904836.2;XM_005904837.2;XM_005906899.2;XM_005907789.2;XM_005907…	K01230+K03850+K03842+K00717+K00717+K00717+K12669+K07151+K00736+K07151+K07151+K07151+K01231+K03843+K01001+K09659+K00721+K03848+K01230+K01230+K05546+K05546+K05546+K05546+K07967+K01231+K00726+K00726+K07441+K00902+K07252+K07252+K03844+K00738+K00778+K01230+K00738+K03850+K12668+K00721+K07432
Organismal Systems	Excretory system	Proximal tubule bicarbonate reclamation	22	33	0.0114347	0.0330107	ko04964	XM_005887979.2;XM_005888771.2;XM_005889140.2;XM_005891531.1;XM_005892113.2;XM_005897056.2;XM_005897057.2;XM_005901271.2;XM_005901272.2;XM_005902374.1;XM_005902375.2;XM_005902974.2;XM_005903439.1;XM_005903440.1;XM_005903441.1;XM_005903442.1;XM_005903443.1;XM_005903875.2;XM_005905384.2;XM_005909989.1;XM_014480689.1;XM_014481331.1	K01596+K01540+K09864+K01540+K13576+K13575+K13575+K00025+K00025+K01540+K01540+K01425+K01425+K01425+K01425+K01425+K01425+K01539+K13577+K00261+K01425+K13577
Organismal Systems	Environmental adaptation	Circadian entrainment	90	165	0.0114655	0.0330107	ko04713	XM_005886913.1;XM_005887414.2;XM_005887424.2;XM_005887425.2;XM_005888341.2;XM_005888605.2;XM_005888612.2;XM_005888847.1;XM_005888848.1;XM_005888950.2;XM_005889307.1;XM_005889308.1;XM_005889409.1;XM_005890283.2;XM_005890284.2;XM_005890285.2;XM_005890286.2;XM_005890287.2;XM_005890288.2;XM_005890289.2;XM_005890290.2;XM_005890291.2;XM_005890292.2;XM_005890293.2;XM_005890294.2;XM_005890295.2;XM_005890…	K19663+K04542+K04345+K04345+K04543+K02183+K04445+K04536+K04536+K05858+K05199+K05199+K05209+K04854+K04854+K04854+K04854+K04854+K04854+K04854+K04854+K04854+K04854+K04854+K04854+K04854+K04854+K04854+K04854+K04854+K04854+K04854+K04854+K04854+K04854+K04854+K04854+K04854+K04854+K04854+K04854+K04549+K04630+K04538+K04634+K04537+K08045+K05197+K05197+K05197+K05197+K05197+K05197+K02633+K05200+K02183+K08043+…
Environmental Information Processing	Signal transduction	NF-kappa B signaling pathway	84	153	0.0115391	0.0330107	ko04064	XM_005886940.2;XM_005887195.2;XM_005887196.2;XM_005887913.2;XM_005887914.2;XM_005887915.2;XM_005887928.2;XM_005888442.2;XM_005888564.2;XM_005889158.2;XM_005889159.2;XM_005889274.2;XM_005889275.2;XM_005889310.2;XM_005889489.2;XM_005890913.1;XM_005891117.2;XM_005891118.2;XM_005891246.2;XM_005891624.2;XM_005891938.1;XM_005892059.2;XM_005892323.2;XM_005894097.1;XM_005894660.2;XM_005895129.2;XM_005895…	K10652+K05855+K05855+K04570+K04570+K04570+K03097+K07368+K09849+K05854+K05854+K04427+K04427+K04725+K03172+K03175+K16060+K16060+K10030+K07360+K10160+K04467+K04386+K04735+K04404+K10130+K16072+K16072+K18052+K18052+K18052+K05399+K04466+K03171+K04733+K03160+K04403+K16060+K12793+K02580+K02580+K03097+K04391+K09253+K04729+K11987+K07209+K05409+K05512+K16062+K05468+K05476+K06527+K06527+K06527+K06527+K06527+…
Metabolism	Amino acid metabolism	Glycine, serine and threonine metabolism	39	65	0.0128526	0.0363084	ko00260	XM_005886682.1;XM_005886954.2;XM_005887282.2;XM_005887283.2;XM_005887397.1;XM_005888201.2;XM_005889381.2;XM_005891184.2;XM_005891517.1;XM_005891518.1;XM_005892089.1;XM_005892090.2;XM_005892091.2;XM_005892988.2;XM_005892989.2;XM_005895276.2;XM_005896487.2;XM_005897435.2;XM_005897436.2;XM_005898164.2;XM_005898165.2;XM_005898166.2;XM_005901159.2;XM_005901700.2;XM_005904739.2;XM_005906907.2;XM_005907…	K15789+K01079+K00600+K00600+K14085+K00306+K00613+K12235+K00274+K00274+K00605+K00605+K00605+K00831+K00831+K00058+K00108+K00314+K00314+K01758+K01758+K01758+K01834+K00600+K17989+K00281+K01697+K02437+K00276+K00315+K00382+K00382+K00382+K00382+K01079+K12235+K00276+K01697+K01620
Organismal Systems	Endocrine system	Renin secretion	61	108	0.0136486	0.0380813	ko04924	XM_005886688.2;XM_005886689.2;XM_005887424.2;XM_005887425.2;XM_005888429.1;XM_005888430.1;XM_005888431.2;XM_005888433.1;XM_005888605.2;XM_005888950.2;XM_005889126.2;XM_005889140.2;XM_005889724.2;XM_005891308.2;XM_005891878.2;XM_005891879.2;XM_005892987.2;XM_005893428.2;XM_005895623.1;XM_005896088.2;XM_005896168.2;XM_005896311.1;XM_005896312.1;XM_005896371.2;XM_005897690.2;XM_005897691.2;XM_005897…	K01363+K01363+K04345+K04345+K05030+K05030+K05030+K05028+K02183+K05858+K13755+K09864+K04261+K04630+K04265+K04265+K04634+K08045+K02183+K02183+K04958+K05262+K05262+K08046+K04348+K04348+K04348+K04348+K04996+K04630+K04630+K04630+K02183+K02183+K05858+K13755+K13755+K04166+K04959+K12318+K12319+K13755+K13755+K05870+K06268+K04197+K12323+K04348+K04348+K04142+K16056+K02183+K04265+K01363+K05858+K13755+K12319+…
Organismal Systems	Nervous system	Retrograde endocannabinoid signaling	88	162	0.014101	0.0388636	ko04723	XM_005886907.1;XM_005886908.2;XM_005886909.2;XM_005886913.1;XM_005887350.2;XM_005887414.2;XM_005887424.2;XM_005887425.2;XM_005888341.2;XM_005888784.2;XM_005888785.1;XM_005888846.2;XM_005888847.1;XM_005888848.1;XM_005888950.2;XM_005889289.1;XM_005889296.1;XM_005889307.1;XM_005889308.1;XM_005889594.1;XM_005889595.1;XM_005890347.1;XM_005890678.2;XM_005891267.2;XM_005891308.2;XM_005892500.2;XM_005892…	K05175+K05175+K05175+K19663+K15291+K04542+K04345+K04345+K04543+K05175+K05175+K05184+K04536+K04536+K05858+K05190+K04277+K05199+K05199+K12302+K12302+K04549+K05181+K12302+K04630+K04538+K05181+K05181+K05175+K05186+K04634+K04537+K08045+K15528+K05197+K05197+K05197+K05197+K05197+K05197+K13985+K05200+K08043+K15015+K04958+K08046+K04997+K13700+K04534+K04534+K04539+K04440+K04440+K04440+K04440+K04440+K04440+…
Genetic Information Processing	Transcription	Spliceosome	119	225	0.0144334	0.0389723	ko03040	XM_005887048.2;XM_005887109.2;XM_005887514.2;XM_005887758.2;XM_005887759.2;XM_005888240.1;XM_005888241.1;XM_005888756.2;XM_005889012.2;XM_005889123.2;XM_005889131.2;XM_005890228.2;XM_005890404.2;XM_005890715.2;XM_005890716.2;XM_005890717.2;XM_005890982.2;XM_005891333.2;XM_005891512.1;XM_005892469.1;XM_005893239.1;XM_005893240.2;XM_005893241.2;XM_005893597.1;XM_005893758.2;XM_005893759.2;XM_005893…	K12890+K12861+K12825+K12823+K12823+K12856+K12856+K12842+K12869+K12624+K19604+K12816+K12811+K12887+K12887+K12887+K12627+K12850+K12890+K12874+K12827+K12827+K12827+K12889+K12896+K12896+K12896+K12896+K11984+K12830+K12828+K12828+K12849+K12839+K12821+K12817+K12831+K12843+K12843+K12843+K12833+K12868+K12858+K12815+K12886+K12886+K12886+K12819+K12883+K12623+K11098+K12876+K12876+K12622+K12884+K12860+K12848+…
Metabolism	Amino acid metabolism	Cysteine and methionine metabolism	44	75	0.0145469	0.0389723	ko00270	XM_005887453.2;XM_005887454.1;XM_005890222.2;XM_005890223.1;XM_005891289.2;XM_005891291.2;XM_005891292.2;XM_005891676.2;XM_005892067.1;XM_005892826.2;XM_005892827.2;XM_005893232.2;XM_005895379.2;XM_005895380.2;XM_005898164.2;XM_005898165.2;XM_005898166.2;XM_005899527.2;XM_005899528.2;XM_005899914.2;XM_005899915.2;XM_005900427.2;XM_005900438.2;XM_005900683.2;XM_005900686.2;XM_005900691.1;XM_005901…	K01011+K01011+K01611+K01611+K01251+K01251+K01251+K00789+K14454+K00026+K00026+K00016+K00826+K00826+K01758+K01758+K01758+K00815+K00815+K14455+K14455+K01920+K01251+K00016+K00016+K00016+K00025+K00025+K00797+K00826+K17989+K01251+K01251+K01251+K01697+K00789+K00558+K08967+K01611+K11204+K01011+K00016+K00826+K01697
Genetic Information Processing	Replication and repair	Non-homologous end-joining	15	21	0.0146577	0.0389723	ko03450	XM_005888089.2;XM_005889671.2;XM_005894846.2;XM_005901284.2;XM_005903757.2;XM_005903758.2;XM_005904326.2;XM_005906922.2;XM_005906923.2;XM_005909440.1;XM_014477057.1;XM_014477955.1;XM_014482833.1;XM_014482834.1;XM_014482836.1	K03512+K10980+K10887+K04799+K10886+K10886+K10777+K10865+K10865+K10884+K06642+K10887+K10884+K10884+K10884
Metabolism	Amino acid metabolism	Valine, leucine and isoleucine degradation	46	79	0.0150985	0.0396774	ko00280	XM_005887199.2;XM_005887397.1;XM_005888646.1;XM_005888942.2;XM_005889720.2;XM_005891487.2;XM_005893465.2;XM_005893801.2;XM_005894864.2;XM_005895029.2;XM_005895084.2;XM_005895274.2;XM_005895379.2;XM_005895380.2;XM_005895692.2;XM_005895693.2;XM_005895696.2;XM_005896348.2;XM_005898819.2;XM_005899255.2;XM_005899256.2;XM_005899257.2;XM_005899258.2;XM_005902063.1;XM_005902583.1;XM_005903384.2;XM_005903…	K05607+K14085+K00149+K00253+K01027+K00248+K00249+K00140+K01641+K00157+K09478+K01641+K00826+K00826+K07509+K07509+K07515+K05606+K01907+K01965+K01965+K01965+K01965+K00826+K00128+K07514+K00020+K01847+K01640+K01640+K09699+K00382+K00382+K00382+K00382+K00128+K01641+K07509+K07515+K05606+K00826+K00626+K13524+K01847+K01847+K00157
Metabolism	Metabolism of other amino acids	Cyanoamino acid metabolism	9	11	0.0159911	0.0415402	ko00460	XM_005887282.2;XM_005887283.2;XM_005897074.2;XM_005900442.2;XM_005901700.2;XM_005906669.2;XM_014481797.1;XM_014481799.1;XM_014481800.1	K00600+K00600+K05350+K00681+K00600+K00681+K00681+K00681+K00681
Metabolism	Lipid metabolism	Linoleic acid metabolism	36	60	0.0164751	0.0423111	ko00591	XM_005891228.2;XM_005893133.2;XM_005893134.1;XM_005893135.2;XM_005893136.2;XM_005894148.2;XM_005895231.2;XM_005896230.2;XM_005896231.2;XM_005901275.1;XM_005903972.2;XM_005903974.2;XM_005903975.2;XM_005903976.1;XM_005905215.1;XM_005905216.2;XM_005905217.2;XM_005905218.2;XM_005905787.1;XM_005906042.2;XM_005907257.2;XM_005907258.2;XM_005907259.2;XM_005907260.2;XM_005907261.2;XM_005907262.2;XM_005908…	K07418+K07424+K07424+K07424+K07424+K16817+K16343+K01047+K01047+K16342+K16342+K16342+K16342+K16342+K01047+K01047+K01047+K01047+K07409+K00460+K07413+K07413+K07413+K07413+K07413+K07413+K01047+K16817+K07413+K07424+K16343+K16342+K01047+K01047+K07413+K07418
Organismal Systems	Nervous system	Long-term potentiation	56	99	0.0169643	0.0425995	ko04720	XM_005886913.1;XM_005887113.1;XM_005887424.2;XM_005887425.2;XM_005888605.2;XM_005888950.2;XM_005889409.1;XM_005892463.1;XM_005892987.2;XM_005893283.2;XM_005893284.2;XM_005894392.1;XM_005894393.1;XM_005894394.1;XM_005894395.1;XM_005894396.2;XM_005894397.1;XM_005895118.2;XM_005895623.1;XM_005896088.2;XM_005896168.2;XM_005897402.2;XM_005897690.2;XM_005897691.2;XM_005897692.1;XM_005897693.2;XM_005897…	K19663+K07828+K04345+K04345+K02183+K05858+K05209+K04373+K04634+K04368+K04368+K05197+K05197+K05197+K05197+K05197+K05197+K02833+K02183+K02183+K04958+K06269+K04348+K04348+K04348+K04348+K04373+K04373+K04373+K04373+K04374+K02183+K02183+K04515+K04515+K04365+K05858+K07827+K07827+K04959+K04366+K06268+K04498+K04348+K04348+K19662+K02183+K19663+K05858+K02833+K02677+K04366+K04373+K04348+K04348+K04348
Organismal Systems	Sensory system	Inflammatory mediator regulation of TRP channels	91	169	0.0169644	0.0425995	ko04750	XM_005886913.1;XM_005887033.1;XM_005887424.2;XM_005887425.2;XM_005888605.2;XM_005888950.2;XM_005889724.2;XM_005890096.1;XM_005890692.2;XM_005891228.2;XM_005892323.2;XM_005892496.1;XM_005892727.2;XM_005892987.2;XM_005893428.2;XM_005893474.2;XM_005894212.2;XM_005894213.2;XM_005894214.2;XM_005894235.2;XM_005895231.2;XM_005895502.2;XM_005895504.2;XM_005895505.2;XM_005895623.1;XM_005895678.2;XM_005896…	K19663+K04157+K04345+K04345+K02183+K05858+K04261+K04234+K18051+K07418+K04386+K00922+K00922+K04634+K08045+K04432+K02649+K02649+K02649+K07425+K16343+K18052+K18052+K18052+K02183+K08043+K02183+K04149+K04149+K04958+K08046+K06068+K04157+K06269+K04723+K04723+K05459+K05459+K05459+K05459+K04433+K04440+K04440+K04440+K04440+K04440+K04440+K04440+K04440+K04440+K02183+K02183+K04515+K04515+K16342+K05858+K04959+…
Metabolism	Lipid metabolism	Biosynthesis of unsaturated fatty acids	21	32	0.0171975	0.0427102	ko01040	XM_005892055.2;XM_005892667.1;XM_005893406.2;XM_005893837.2;XM_005895696.2;XM_005896179.2;XM_005896223.2;XM_005898492.1;XM_005899974.2;XM_005899975.2;XM_005900317.2;XM_005901285.2;XM_005904342.1;XM_005905133.1;XM_005905495.2;XM_005907961.2;XM_005907962.2;XM_005910963.2;XM_014478224.1;XM_014479959.1;XM_014483309.1	K00507+K17360+K10703+K01068+K07515+K07753+K10203+K10703+K10703+K10703+K10251+K10226+K00507+K10251+K10205+K00232+K00232+K10244+K07515+K10226+K00232
Cellular Processes	Transport and catabolism	Regulation of autophagy	28	45	0.0174741	0.0429255	ko04140	XM_005887262.2;XM_005889713.2;XM_005889714.1;XM_005891211.2;XM_005895008.2;XM_005895009.2;XM_005896116.1;XM_005896350.2;XM_005898918.2;XM_005898919.2;XM_005899173.2;XM_005899847.1;XM_005899848.1;XM_005901504.2;XM_005901605.2;XM_005901941.2;XM_005903332.2;XM_005903366.1;XM_005903763.1;XM_005905044.2;XM_005905796.2;XM_005910841.2;XM_014479188.1;XM_014479250.1;XM_014480070.1;XM_014480071.1;XM_014480…	K08269+K07198+K07198+K08269+K17890+K17890+K08337+K00914+K08331+K08331+K08334+K08342+K08342+K08342+K08339+K08336+K07198+K08343+K17888+K17889+K08269+K08342+K08331+K08334+K08339+K08339+K08339+K08341
Organismal Systems	Immune system	Toll-like receptor signaling pathway	78	143	0.0176768	0.0429565	ko04620	XM_005887244.2;XM_005889274.2;XM_005889275.2;XM_005889392.2;XM_005890800.2;XM_005890913.1;XM_005891026.2;XM_005891246.2;XM_005891938.1;XM_005892059.2;XM_005892496.1;XM_005892727.2;XM_005893283.2;XM_005893284.2;XM_005893347.2;XM_005893425.1;XM_005893426.2;XM_005893474.2;XM_005894097.1;XM_005894212.2;XM_005894213.2;XM_005894214.2;XM_005894660.2;XM_005894914.2;XM_005895101.2;XM_005896022.2;XM_005897…	K04430+K04427+K04427+K04415+K04431+K03175+K05404+K10030+K10160+K04467+K00922+K00922+K04368+K04368+K05130+K05413+K05413+K04432+K04735+K02649+K02649+K02649+K04404+K01371+K05402+K05399+K04733+K04456+K03160+K06250+K05401+K12672+K04433+K04403+K05408+K05408+K02580+K02580+K04391+K04440+K04440+K04440+K04440+K04440+K04440+K04440+K04440+K04440+K04729+K07209+K05409+K05410+K11220+K04441+K04398+K02373+K04730+…
Metabolism	Amino acid metabolism	Lysine degradation	42	72	0.0189388	0.0455337	ko00310	XM_005886998.1;XM_005887397.1;XM_005887616.2;XM_005887671.2;XM_005888201.2;XM_005888646.1;XM_005890663.2;XM_005890664.1;XM_005892565.2;XM_005893094.1;XM_005893857.2;XM_005893858.1;XM_005894414.2;XM_005894415.1;XM_005894845.2;XM_005895696.2;XM_005898698.2;XM_005899397.1;XM_005899398.1;XM_005899399.1;XM_005899400.1;XM_005899401.1;XM_005900052.2;XM_005900610.2;XM_005900994.2;XM_005901446.2;XM_005902…	K11422+K14085+K18201+K11419+K00306+K00149+K00471+K00471+K00825+K11703+K11425+K11425+K14157+K14157+K11419+K07515+K06101+K00164+K00164+K00164+K00164+K00164+K00474+K00164+K00658+K09189+K00128+K18826+K07514+K13645+K15588+K18202+K11428+K11423+K00128+K07515+K18201+K11703+K00626+K09188+K11433+K11429
Metabolism	Metabolism of cofactors and vitamins	One carbon pool by folate	18	27	0.0215877	0.0513559	ko00670	XM_005887282.2;XM_005887283.2;XM_005889187.2;XM_005889188.2;XM_005889757.2;XM_005891557.1;XM_005892089.1;XM_005892090.2;XM_005892091.2;XM_005893349.2;XM_005897648.2;XM_005898251.1;XM_005899081.2;XM_005901700.2;XM_005904541.2;XM_005909593.2;XM_005911472.2;XM_014479148.1	K00600+K00600+K00297+K00297+K01934+K13402+K00605+K00605+K00605+K11787+K13403+K00288+K00289+K00600+K00287+K00602+K00289+K00560
Organismal Systems	Digestive system	Pancreatic secretion	75	138	0.0218488	0.0514356	ko04972	XM_005886913.1;XM_005888414.2;XM_005888429.1;XM_005888430.1;XM_005888431.2;XM_005888433.1;XM_005888759.2;XM_005888760.2;XM_005888771.2;XM_005888950.2;XM_005890779.2;XM_005891072.2;XM_005891531.1;XM_005891886.2;XM_005891887.2;XM_005891888.2;XM_005891889.2;XM_005892987.2;XM_005893428.2;XM_005895678.2;XM_005895895.2;XM_005896168.2;XM_005896230.2;XM_005896231.2;XM_005896371.2;XM_005897056.2;XM_005897…	K19663+K10951+K05030+K05030+K05030+K05028+K04964+K04964+K01540+K05858+K07884+K05226+K01540+K05850+K05850+K05850+K05850+K04634+K08045+K08043+K05742+K04958+K01047+K01047+K08046+K13575+K13575+K04194+K05853+K14078+K07901+K05858+K01540+K01540+K08780+K04959+K08047+K01539+K08042+K01047+K01047+K01047+K01047+K04962+K05850+K05850+K05850+K05850+K05850+K01047+K04513+K04513+K05031+K05850+K05850+K05850+K05850+…
Organismal Systems	Excretory system	Collecting duct acid secretion	25	40	0.0224454	0.0522955	ko04966	XM_005888282.1;XM_005889427.2;XM_005891747.2;XM_005891748.1;XM_005895204.2;XM_005895205.2;XM_005895206.2;XM_005899200.2;XM_005899369.2;XM_005899370.2;XM_005899774.2;XM_005899927.2;XM_005901084.2;XM_005904173.1;XM_005904654.1;XM_005905258.2;XM_005906305.2;XM_005908192.1;XM_005911484.1;XM_014477896.1;XM_014478076.1;XM_014479902.1;XM_014480956.1;XM_014481531.1;XM_014482627.1	K02146+K02151+K02147+K02147+K02150+K02150+K02150+K02154+K02148+K02148+K02153+K02147+K02152+K02152+K02154+K02151+K02145+K01542+K02149+K13627+K02150+K02152+K02152+K05018+K02154
Metabolism	Amino acid metabolism	Histidine metabolism	20	31	0.0255234	0.0583397	ko00340	XM_005887397.1;XM_005888646.1;XM_005891517.1;XM_005891518.1;XM_005893035.2;XM_005898404.1;XM_005898406.1;XM_005898407.1;XM_005902583.1;XM_005903558.2;XM_005904305.2;XM_005904306.2;XM_005904307.2;XM_005906684.2;XM_005906685.2;XM_005906686.2;XM_005908905.2;XM_005909104.2;XM_014477486.1;XM_014483097.1	K14085+K00149+K00274+K00274+K00546+K01745+K01745+K01745+K00128+K14755+K05604+K08660+K08660+K01437+K01437+K01437+K00129+K01712+K00128+K00129
Organismal Systems	Environmental adaptation	Circadian rhythm	28	46	0.0255559	0.0583397	ko04710	XM_005889667.2;XM_005889713.2;XM_005889714.1;XM_005891176.1;XM_005893692.2;XM_005893693.1;XM_005894817.2;XM_005894973.2;XM_005894974.2;XM_005896169.1;XM_005896383.2;XM_005896384.2;XM_005899053.2;XM_005900848.2;XM_005902462.2;XM_005903332.2;XM_005905361.2;XM_005905362.2;XM_005907016.2;XM_005907033.1;XM_005907599.2;XM_005909131.2;XM_005909426.1;XM_014476368.1;XM_014479222.1;XM_014479331.1;XM_014482…	K07200+K07198+K07198+K10269+K02295+K02295+K02633+K08534+K08534+K03729+K07200+K07200+K02223+K03347+K03730+K07198+K08959+K08959+K07199+K05870+K02295+K03362+K03868+K07200+K02223+K08960+K02295+K07200
Metabolism	Nucleotide metabolism	Purine metabolism	153	300	0.0295298	0.0667374	ko00230	XM_005886649.2;XM_005886753.2;XM_005887006.2;XM_005887141.1;XM_005887142.2;XM_005887300.2;XM_005887418.1;XM_005887843.1;XM_005888042.1;XM_005888043.2;XM_005888177.2;XM_005889021.2;XM_005889047.2;XM_005889048.2;XM_005889049.2;XM_005889051.2;XM_005889052.2;XM_005889054.1;XM_005889055.1;XM_005889117.2;XM_005889118.1;XM_005889119.2;XM_005889126.2;XM_005889462.2;XM_005890081.2;XM_005890082.2;XM_005890…	K10807+K01081+K03009+K18437+K18437+K13811+K00365+K01487+K01081+K01081+K16855+K03025+K13293+K13293+K13293+K13293+K13293+K13293+K13293+K01081+K01081+K01081+K13755+K00962+K18437+K18437+K02320+K00948+K00948+K00948+K00948+K02324+K01081+K01490+K01490+K01490+K01490+K00944+K00944+K00759+K07127+K11787+K08045+K18283+K03021+K03018+K01511+K01511+K01519+K02325+K02325+K03012+K01514+K19572+K08718+K08043+K13293+…
Metabolism	Glycan biosynthesis and metabolism	Mucin type O-glycan biosynthesis	23	37	0.0304071	0.0680396	ko00512	XM_005887188.1;XM_005889227.2;XM_005889228.2;XM_005889229.1;XM_005889873.2;XM_005891207.2;XM_005892981.2;XM_005893456.2;XM_005893606.1;XM_005896463.1;XM_005900743.2;XM_005903848.1;XM_005905740.2;XM_005905995.2;XM_005907429.2;XM_005908702.2;XM_005910485.1;XM_005910613.2;XM_014477298.1;XM_014477299.1;XM_014478438.1;XM_014478439.1;XM_014481675.1	K00710+K00710+K00710+K00710+K00710+K00710+K00727+K00710+K00710+K00710+K00780+K09662+K00710+K00710+K00710+K00710+K00731+K00710+K00710+K00710+K00710+K00710+K00710
Organismal Systems	Digestive system	Gastric acid secretion	58	106	0.0344386	0.0763051	ko04971	XM_005886913.1;XM_005887424.2;XM_005887425.2;XM_005887910.2;XM_005888605.2;XM_005888771.2;XM_005888950.2;XM_005891308.2;XM_005891531.1;XM_005892987.2;XM_005893357.2;XM_005893405.2;XM_005893428.2;XM_005895623.1;XM_005895678.2;XM_005895895.2;XM_005896088.2;XM_005896168.2;XM_005896371.2;XM_005899315.2;XM_005899943.2;XM_005900382.2;XM_005900849.2;XM_005900850.2;XM_005900851.2;XM_005900941.1;XM_005900…	K19663+K04345+K04345+K00907+K02183+K01540+K05858+K04630+K01540+K04634+K04896+K00907+K08045+K02183+K08043+K05742+K02183+K04958+K08046+K04996+K13961+K08007+K04630+K04630+K04630+K02183+K02183+K04515+K04515+K04913+K05858+K01540+K01540+K04959+K08047+K05003+K01539+K04218+K08042+K04195+K04195+K01542+K05031+K19662+K02183+K19663+K00907+K00907+K00907+K00907+K00907+K00907+K00907+K00907+K00907+K05858+K02677+…
Metabolism	Lipid metabolism	Fatty acid biosynthesis	13	19	0.0374087	0.0820811	ko00061	XM_005887472.2;XM_005888164.2;XM_005888165.2;XM_005888166.2;XM_005888660.1;XM_005888661.2;XM_005891509.1;XM_005905364.2;XM_005906554.2;XM_005906602.2;XM_014480857.1;XM_014481766.1;XM_014483259.1	K01897+K11262+K11262+K11262+K01897+K01897+K01946+K00665+K01897+K15013+K01897+K15013+K00645
Organismal Systems	Nervous system	GABAergic synapse	70	131	0.0400701	0.0869962	ko04727	XM_005886907.1;XM_005886908.2;XM_005886909.2;XM_005886913.1;XM_005887414.2;XM_005887424.2;XM_005887425.2;XM_005887585.2;XM_005888341.2;XM_005888784.2;XM_005888785.1;XM_005888846.2;XM_005888847.1;XM_005888848.1;XM_005889289.1;XM_005890347.1;XM_005890678.2;XM_005891308.2;XM_005891578.1;XM_005892113.2;XM_005892500.2;XM_005892915.2;XM_005892916.2;XM_005892918.1;XM_005892924.1;XM_005893177.2;XM_005893…	K05175+K05175+K05175+K19663+K04542+K04345+K04345+K01580+K04543+K05175+K05175+K05184+K04536+K04536+K05190+K04549+K05181+K04630+K15376+K13576+K04538+K05181+K05181+K05175+K05186+K04537+K08045+K15375+K08043+K15015+K05034+K08046+K04534+K04534+K04539+K04630+K04630+K04630+K08047+K01425+K14207+K14207+K14990+K01425+K01425+K01425+K01425+K01425+K15374+K08042+K06027+K06027+K04615+K07825+K01580+K05186+K05189+…
Metabolism	Amino acid metabolism	Tryptophan metabolism	34	59	0.0404186	0.0869962	ko00380	XM_005887397.1;XM_005888646.1;XM_005888683.1;XM_005890889.2;XM_005891517.1;XM_005891518.1;XM_005892565.2;XM_005895029.2;XM_005895696.2;XM_005896337.2;XM_005896338.2;XM_005896339.2;XM_005896769.2;XM_005897200.1;XM_005897527.2;XM_005897536.2;XM_005899397.1;XM_005899398.1;XM_005899399.1;XM_005899400.1;XM_005899401.1;XM_005899479.2;XM_005900610.2;XM_005902552.1;XM_005902583.1;XM_005903384.2;XM_005905…	K14085+K00149+K00453+K03781+K00274+K00274+K00825+K00157+K07515+K00543+K00543+K00543+K00502+K00486+K00463+K00463+K00164+K00164+K00164+K00164+K00164+K03392+K00164+K00452+K00128+K07514+K07409+K00128+K07410+K07515+K00463+K03392+K00626+K00157
Organismal Systems	Immune system	B cell receptor signaling pathway	63	117	0.0416103	0.0887163	ko04662	XM_005887113.1;XM_005887195.2;XM_005887196.2;XM_005887448.2;XM_005888442.2;XM_005889158.2;XM_005889159.2;XM_005892059.2;XM_005892496.1;XM_005892727.2;XM_005892997.2;XM_005893283.2;XM_005893284.2;XM_005893512.2;XM_005893766.2;XM_005894097.1;XM_005894212.2;XM_005894213.2;XM_005894214.2;XM_005894280.2;XM_005895010.2;XM_005895118.2;XM_005896591.2;XM_005897208.2;XM_005897690.2;XM_005897691.2;XM_005897…	K07828+K05855+K05855+K07860+K07368+K05854+K05854+K04467+K00922+K00922+K12362+K04368+K04368+K15909+K03099+K04735+K02649+K02649+K02649+K03099+K03084+K02833+K17333+K04456+K04348+K04348+K04348+K04348+K12230+K02580+K02580+K05872+K07209+K07827+K07827+K04366+K04364+K04364+K06268+K04348+K04348+K07210+K12229+K07369+K19662+K04456+K04734+K12362+K05730+K07367+K02833+K05730+K04366+K04392+K04448+K06508+K06467+…
Metabolism	Lipid metabolism	Steroid biosynthesis	22	36	0.0429304	0.0906755	ko00100	XM_005886687.2;XM_005887681.2;XM_005888788.2;XM_005890489.2;XM_005896038.1;XM_005897101.2;XM_005897102.2;XM_005898345.2;XM_005901663.2;XM_005902331.2;XM_005902332.2;XM_005902333.2;XM_005905064.2;XM_005905652.2;XM_005908819.1;XM_005909910.1;XM_005909911.1;XM_014478644.1;XM_014478645.1;XM_014478990.1;XM_014478991.1;XM_014482467.1	K00801+K01824+K07748+K13373+K01052+K00227+K00227+K07750+K07438+K01852+K01852+K01852+K00213+K09828+K05917+K00511+K00511+K00227+K00227+K07750+K07750+K07748
Metabolism	Lipid metabolism	alpha-Linolenic acid metabolism	24	40	0.0457961	0.0958326	ko00592	XM_005894148.2;XM_005895231.2;XM_005896230.2;XM_005896231.2;XM_005901275.1;XM_005901285.2;XM_005903972.2;XM_005903974.2;XM_005903975.2;XM_005903976.1;XM_005905215.1;XM_005905216.2;XM_005905217.2;XM_005905218.2;XM_005907961.2;XM_005907962.2;XM_005908519.2;XM_005909709.1;XM_014478064.1;XM_014479959.1;XM_014480894.1;XM_014481281.1;XM_014481284.1;XM_014483309.1	K16817+K16343+K01047+K01047+K16342+K10226+K16342+K16342+K16342+K16342+K01047+K01047+K01047+K01047+K00232+K00232+K01047+K16817+K16343+K10226+K16342+K01047+K01047+K00232
Metabolism	Metabolism of cofactors and vitamins	Nicotinate and nicotinamide metabolism	26	44	0.0481029	0.0997362	ko00760	XM_005886753.2;XM_005888042.1;XM_005888043.2;XM_005888850.2;XM_005889117.2;XM_005889118.1;XM_005889119.2;XM_005889810.2;XM_005889811.2;XM_005891247.2;XM_005892709.1;XM_005894858.2;XM_005895029.2;XM_005899087.2;XM_005899228.2;XM_005901436.2;XM_005905063.2;XM_005907293.2;XM_005908398.2;XM_005908399.2;XM_005908400.2;XM_014479259.1;XM_014480164.1;XM_014480165.1;XM_014482428.1;XM_014482964.1	K01081+K01081+K01081+K00858+K01081+K01081+K01081+K03426+K03426+K01081+K06210+K00323+K00157+K01081+K01081+K03462+K01950+K01513+K00858+K00858+K00858+K10524+K03783+K03783+K00858+K00157
Organismal Systems	Immune system	Fc epsilon RI signaling pathway	61	114	0.0510348	0.104853	ko04664	XM_005887113.1;XM_005887195.2;XM_005887196.2;XM_005887244.2;XM_005887448.2;XM_005888375.2;XM_005888376.1;XM_005889158.2;XM_005889159.2;XM_005890212.2;XM_005890213.2;XM_005890214.2;XM_005890800.2;XM_005892496.1;XM_005892727.2;XM_005893283.2;XM_005893284.2;XM_005893474.2;XM_005893766.2;XM_005894212.2;XM_005894213.2;XM_005894214.2;XM_005894280.2;XM_005895010.2;XM_005895118.2;XM_005897208.2;XM_005899…	K07828+K05855+K05855+K04430+K07860+K05427+K04736+K05854+K05854+K05703+K05703+K05703+K04431+K00922+K00922+K04368+K04368+K04432+K03099+K02649+K02649+K02649+K03099+K03084+K02833+K04456+K04433+K04440+K04440+K04440+K04440+K04440+K04440+K04440+K04440+K04440+K16342+K07827+K07827+K04366+K04441+K16342+K16342+K16342+K16342+K04364+K04364+K04456+K05730+K02833+K05730+K02677+K04440+K04440+K04366+K04392+K16342+…
Metabolism	Lipid metabolism	Fatty acid degradation	35	62	0.0536497	0.109233	ko00071	XM_005887397.1;XM_005887472.2;XM_005888646.1;XM_005888660.1;XM_005888661.2;XM_005891487.2;XM_005893465.2;XM_005894235.2;XM_005895084.2;XM_005895692.2;XM_005895693.2;XM_005895696.2;XM_005898809.2;XM_005898811.2;XM_005902583.1;XM_005903384.2;XM_005905030.2;XM_005906554.2;XM_005906602.2;XM_005907022.2;XM_005907961.2;XM_005907962.2;XM_005908899.2;XM_014477486.1;XM_014478203.1;XM_014478224.1;XM_014480…	K14085+K01897+K00149+K01897+K01897+K00248+K00249+K07425+K09478+K07509+K07509+K07515+K00121+K13952+K00128+K07514+K19524+K01897+K15013+K13239+K00232+K00232+K08765+K00128+K07509+K07515+K00626+K01897+K15013+K13239+K08765+K08765+K17687+K17687+K00232
Metabolism	Amino acid metabolism	Arginine biosynthesis	19	31	0.0560694	0.112634	ko00220	XM_005888993.2;XM_005889423.1;XM_005892067.1;XM_005896685.1;XM_005899914.2;XM_005899915.2;XM_005902974.2;XM_005903439.1;XM_005903440.1;XM_005903441.1;XM_005903442.1;XM_005903443.1;XM_005907298.2;XM_005908792.1;XM_005909989.1;XM_014478105.1;XM_014478521.1;XM_014480689.1;XM_014482024.1	K01948+K00611+K14454+K13241+K14455+K14455+K01425+K01425+K01425+K01425+K01425+K01425+K01476+K01940+K00261+K00814+K13241+K01425+K01476
Metabolism	Lipid metabolism	Glycerophospholipid metabolism	72	137	0.0563169	0.112634	ko00564	XM_005886935.2;XM_005887379.2;XM_005887380.2;XM_005888821.2;XM_005889620.2;XM_005890933.2;XM_005891059.2;XM_005891998.2;XM_005892017.1;XM_005892018.2;XM_005892757.2;XM_005894148.2;XM_005895231.2;XM_005895560.1;XM_005895561.2;XM_005895562.2;XM_005896230.2;XM_005896231.2;XM_005896236.2;XM_005896237.2;XM_005896523.2;XM_005897701.2;XM_005897806.2;XM_005898233.2;XM_005898380.2;XM_005898600.2;XM_005899…	K19007+K01080+K01080+K00999+K00901+K13510+K18695+K06128+K00006+K00006+K00981+K16817+K16343+K00901+K00901+K00901+K01047+K01047+K14286+K14286+K06129+K00894+K00968+K13517+K00894+K00994+K00006+K08729+K16342+K13509+K13506+K13506+K15728+K15728+K16342+K16342+K16342+K16342+K01047+K01047+K01047+K01047+K00967+K13517+K01115+K01115+K01115+K13506+K00629+K13515+K01613+K01047+K14676+K14156+K16817+K13516+K00901+…
Metabolism	Metabolism of cofactors and vitamins	Ubiquinone and other terpenoid-quinone biosynthesis	12	18	0.058181	0.115341	ko00130	XM_005886988.2;XM_005891483.2;XM_005891674.2;XM_005891675.2;XM_005893807.2;XM_005896502.2;XM_005899527.2;XM_005899528.2;XM_005902604.2;XM_005905676.2;XM_005910685.2;XM_014483288.1	K05357+K06127+K10106+K10106+K06126+K00355+K00815+K00815+K00591+K06125+K06134+K06134
Organismal Systems	Development	Osteoclast differentiation	99	193	0.0589137	0.115778	ko04380	XM_005886692.2;XM_005887195.2;XM_005887196.2;XM_005889274.2;XM_005889275.2;XM_005889418.2;XM_005889987.1;XM_005890212.2;XM_005890213.2;XM_005890214.2;XM_005890761.2;XM_005890800.2;XM_005890913.1;XM_005890969.2;XM_005890970.1;XM_005890971.2;XM_005890972.2;XM_005890973.1;XM_005892059.2;XM_005892323.2;XM_005892496.1;XM_005892727.2;XM_005893283.2;XM_005893284.2;XM_005893347.2;XM_005893436.2;XM_005894…	K11217+K05855+K05855+K04427+K04427+K08008+K04383+K05703+K05703+K05703+K14379+K04431+K03175+K09455+K09455+K09455+K09455+K09455+K04467+K04386+K00922+K00922+K04368+K04368+K05130+K14381+K04502+K04735+K04388+K02649+K02649+K02649+K04404+K01371+K05090+K04466+K04456+K04348+K04348+K04348+K04348+K13376+K13376+K09438+K09438+K09438+K05132+K04433+K04403+K02580+K02580+K09253+K04440+K04440+K04440+K04440+K04440+…
Organismal Systems	Digestive system	Salivary secretion	65	123	0.0596156	0.116148	ko04970	XM_005886913.1;XM_005886999.2;XM_005887424.2;XM_005887425.2;XM_005888414.2;XM_005888605.2;XM_005888771.2;XM_005888950.2;XM_005891531.1;XM_005891886.2;XM_005891887.2;XM_005891888.2;XM_005891889.2;XM_005892987.2;XM_005893428.2;XM_005895623.1;XM_005895678.2;XM_005895895.2;XM_005896088.2;XM_005896168.2;XM_005896371.2;XM_005900299.2;XM_005900300.1;XM_005900301.2;XM_005900302.2;XM_005900913.2;XM_005900…	K19663+K13915+K04345+K04345+K10951+K02183+K01540+K05858+K01540+K05850+K05850+K05850+K05850+K04634+K08045+K02183+K08043+K05742+K02183+K04958+K08046+K13915+K13915+K13915+K13915+K04975+K02183+K02183+K05858+K01540+K01540+K04959+K08047+K12318+K12319+K04135+K01539+K07376+K08042+K05850+K05850+K05850+K05850+K05850+K04142+K13916+K05850+K05850+K05850+K05850+K19662+K02183+K19663+K05850+K05850+K05850+K04963+…
Genetic Information Processing	Replication and repair	Base excision repair	29	51	0.0675652	0.130511	ko03410	XM_005888089.2;XM_005891205.1;XM_005894287.1;XM_005894289.2;XM_005894454.2;XM_005894455.2;XM_005901284.2;XM_005901764.2;XM_005901880.1;XM_005901883.1;XM_005902092.2;XM_005902093.1;XM_005902163.2;XM_005902164.2;XM_005902165.2;XM_005902475.2;XM_005902836.2;XM_005903219.1;XM_005903553.2;XM_005906299.2;XM_005906528.2;XM_005909544.2;XM_014479404.1;XM_014480162.1;XM_014480163.1;XM_014480254.1;XM_014480…	K03512+K02324+K02325+K02325+K10772+K10772+K04799+K02330+K10771+K10798+K10800+K10800+K10802+K10802+K10802+K02326+K10801+K03504+K03505+K10798+K04802+K03648+K10776+K10771+K10771+K10802+K10802+K03506+K10798
Metabolism	Amino acid metabolism	Valine, leucine and isoleucine biosynthesis	5	6	0.0723961	0.137492	ko00290	XM_005895379.2;XM_005895380.2;XM_005902063.1;XM_005904739.2;XM_014480232.1	K00826+K00826+K00826+K17989+K00826
Metabolism	Metabolism of cofactors and vitamins	Thiamine metabolism	5	6	0.0723961	0.137492	ko00730	XM_005900035.2;XM_005900036.2;XM_005902257.2;XM_005909808.2;XM_014482952.1	K04487+K04487+K00949+K05307+K05307
Organismal Systems	Nervous system	Serotonergic synapse	91	178	0.0736776	0.138759	ko04726	XM_005886913.1;XM_005887033.1;XM_005887113.1;XM_005887414.2;XM_005887424.2;XM_005887425.2;XM_005888209.1;XM_005888341.2;XM_005888759.2;XM_005888760.2;XM_005888847.1;XM_005888848.1;XM_005888950.2;XM_005890347.1;XM_005890678.2;XM_005891228.2;XM_005891308.2;XM_005891517.1;XM_005891518.1;XM_005892500.2;XM_005892915.2;XM_005892916.2;XM_005892987.2;XM_005893177.2;XM_005893283.2;XM_005893284.2;XM_005893…	K19663+K04157+K07828+K04542+K04345+K04345+K05037+K04543+K04964+K04964+K04536+K04536+K05858+K04549+K05181+K07418+K04630+K00274+K00274+K04538+K05181+K05181+K04634+K04537+K04368+K04368+K08045+K04892+K02833+K04958+K04997+K04157+K00502+K04153+K04534+K04534+K04539+K04630+K04630+K04630+K04365+K11987+K16342+K05858+K07827+K07827+K04959+K04520+K04160+K04160+K04160+K04160+K04366+K04153+K16342+K16342+K16342+…
Organismal Systems	Nervous system	Synaptic vesicle cycle	59	112	0.0746373	0.139405	ko04721	XM_005886690.1;XM_005887350.2;XM_005888282.1;XM_005889427.2;XM_005889594.1;XM_005889595.1;XM_005889622.2;XM_005891267.2;XM_005891747.2;XM_005891748.1;XM_005892286.2;XM_005892287.2;XM_005892573.1;XM_005892574.1;XM_005895126.2;XM_005895204.2;XM_005895205.2;XM_005895206.2;XM_005895984.1;XM_005899200.2;XM_005899369.2;XM_005899370.2;XM_005899674.2;XM_005899675.2;XM_005899676.2;XM_005899774.2;XM_005899…	K15293+K15291+K02146+K02151+K12302+K12302+K15294+K12302+K02147+K02147+K04646+K04646+K04645+K04645+K11824+K02150+K02150+K02150+K15015+K02154+K02148+K02148+K11825+K11825+K11825+K02153+K02147+K14636+K15293+K11827+K11827+K02152+K15292+K02152+K02154+K02151+K15295+K06027+K06027+K02145+K08486+K11826+K11826+K11826+K15290+K15290+K02149+K01528+K08486+K04560+K15291+K02150+K11827+K02152+K02152+K11824+K02154+…
Metabolism	Amino acid metabolism	Alanine, aspartate and glutamate metabolism	31	56	0.0880196	0.163053	ko00250	XM_005887585.2;XM_005888969.1;XM_005888993.2;XM_005890227.2;XM_005892067.1;XM_005893612.1;XM_005898462.2;XM_005899043.2;XM_005899914.2;XM_005899915.2;XM_005900503.1;XM_005902974.2;XM_005903439.1;XM_005903440.1;XM_005903441.1;XM_005903442.1;XM_005903443.1;XM_005906684.2;XM_005906685.2;XM_005906686.2;XM_005908792.1;XM_005908806.1;XM_005909989.1;XM_005910639.1;XM_014476510.1;XM_014476511.1;XM_014476…	K01580+K18311+K01948+K00272+K14454+K00820+K18310+K00764+K14455+K14455+K00820+K01425+K01425+K01425+K01425+K01425+K01425+K01437+K01437+K01437+K01940+K01580+K00261+K01939+K00272+K00272+K00272+K00814+K14592+K01425+K13524
Metabolism	Carbohydrate metabolism	Glycolysis / Gluconeogenesis	56	107	0.0911268	0.167436	ko00010	XM_005887397.1;XM_005887979.2;XM_005888646.1;XM_005888671.2;XM_005890897.2;XM_005890898.2;XM_005893232.2;XM_005893757.2;XM_005894473.2;XM_005897719.2;XM_005898690.2;XM_005898809.2;XM_005898811.2;XM_005898985.2;XM_005898986.2;XM_005899275.2;XM_005900428.2;XM_005900429.2;XM_005900683.2;XM_005900686.2;XM_005900691.1;XM_005901159.2;XM_005901530.2;XM_005901531.2;XM_005902583.1;XM_005904236.1;XM_005905…	K14085+K01596+K00149+K00927+K13997+K13997+K00016+K01785+K01623+K00161+K12406+K00121+K13952+K00162+K00162+K15779+K01895+K01895+K00016+K00016+K00016+K01834+K00627+K00627+K00128+K00844+K00927+K00850+K00850+K00850+K00850+K00850+K01689+K01689+K01689+K00844+K03103+K03103+K03103+K00844+K01689+K01689+K01810+K00129+K01084+K00382+K00382+K00382+K00382+K01835+K00128+K01623+K12406+K00016+K08074+K00129
Metabolism	Amino acid metabolism	Phenylalanine, tyrosine and tryptophan biosynthesis	6	8	0.0928883	0.169296	ko00400	XM_005892067.1;XM_005898615.2;XM_005899527.2;XM_005899528.2;XM_005899914.2;XM_005899915.2	K14454+K00500+K00815+K00815+K14455+K14455
Genetic Information Processing	Translation	RNA transport	130	262	0.0967566	0.174936	ko03013	XM_005886640.2;XM_005886641.2;XM_005886774.2;XM_005887222.2;XM_005887223.2;XM_005887398.1;XM_005887976.2;XM_005888126.1;XM_005888600.1;XM_005888723.1;XM_005888747.2;XM_005889730.2;XM_005889731.2;XM_005889732.2;XM_005889733.2;XM_005891223.2;XM_005891484.2;XM_005892371.2;XM_005892526.2;XM_005892527.1;XM_005892528.1;XM_005892529.2;XM_005892530.2;XM_005892531.2;XM_005894189.2;XM_005894244.1;XM_005894…	K14297+K14297+K14325+K14328+K14328+K14291+K14298+K07562+K03245+K14324+K14307+K14290+K14290+K14290+K14290+K07936+K03537+K14299+K15516+K15516+K15516+K15516+K15516+K15516+K03241+K03250+K15516+K14322+K14313+K03539+K14300+K03236+K12883+K14323+K12876+K12876+K14312+K14302+K03259+K14529+K14327+K14308+K14308+K03113+K14309+K14309+K14309+K14289+K03754+K07936+K12880+K03249+K13114+K13130+K13130+K13130+K03231+…
Metabolism	Glycan biosynthesis and metabolism	Glycosphingolipid biosynthesis - globo series	13	21	0.0979788	0.17574	ko00603	XM_005888125.1;XM_005895382.2;XM_005899787.2;XM_005900743.2;XM_005901023.2;XM_005901974.2;XM_005902747.2;XM_005902748.2;XM_005907186.2;XM_014477432.1;XM_014477433.1;XM_014480111.1;XM_014480455.1	K00719+K00718+K12373+K00780+K01189+K01988+K00722+K00722+K01204+K03371+K03371+K00719+K00722
Environmental Information Processing	Signal transduction	Phospholipase D signaling pathway	112	225	0.107132	0.190644	ko04072	XM_005886935.2;XM_005887113.1;XM_005887195.2;XM_005887196.2;XM_005887203.1;XM_005887334.2;XM_005887379.2;XM_005887380.2;XM_005887551.1;XM_005887552.1;XM_005887563.2;XM_005887564.2;XM_005887565.2;XM_005887566.2;XM_005888149.2;XM_005888482.1;XM_005888483.1;XM_005888950.2;XM_005889458.2;XM_005889620.2;XM_005890212.2;XM_005890213.2;XM_005890214.2;XM_005890758.1;XM_005891246.2;XM_005892496.1;XM_005892…	K19007+K07828+K05855+K05855+K05450+K04346+K01080+K01080+K07830+K07830+K04351+K04351+K04351+K04351+K07834+K04608+K04608+K05858+K04275+K00901+K05703+K05703+K05703+K04527+K10030+K00922+K00922+K04368+K04368+K08045+K03099+K07937+K02649+K02649+K02649+K03099+K07941+K07208+K00889+K00889+K02833+K00901+K00901+K00901+K08043+K08046+K04456+K05450+K17386+K00889+K05089+K16342+K07203+K05858+K13509+K07293+K07835+…
Metabolism	Carbohydrate metabolism	Ascorbate and aldarate metabolism	23	41	0.113021	0.199552	ko00053	XM_005887397.1;XM_005888646.1;XM_005895003.2;XM_005895004.2;XM_005896073.2;XM_005896074.2;XM_005897353.2;XM_005897354.2;XM_005902042.2;XM_005902043.2;XM_005902044.2;XM_005902046.2;XM_005902047.2;XM_005902583.1;XM_005903009.2;XM_005908496.2;XM_005908497.2;XM_014477486.1;XM_014478301.1;XM_014478697.1;XM_014480225.1;XM_014482459.1;XM_014482460.1	K14085+K00149+K00699+K00699+K00699+K00699+K00012+K00012+K00699+K00699+K00699+K00699+K00699+K00128+K00103+K00699+K00699+K00128+K00699+K00012+K00699+K00699+K00699
Organismal Systems	Excretory system	Vasopressin-regulated water reabsorption	46	88	0.119409	0.209197	ko04962	XM_005887424.2;XM_005887425.2;XM_005887573.1;XM_005887574.1;XM_005887575.1;XM_005887576.2;XM_005887577.1;XM_005895678.2;XM_005895959.1;XM_005896371.2;XM_005896610.2;XM_005897332.1;XM_005897333.2;XM_005897684.2;XM_005898142.2;XM_005899212.1;XM_005903022.2;XM_005903623.2;XM_005905827.2;XM_005905828.2;XM_005905859.2;XM_005905860.1;XM_005905861.2;XM_005905950.2;XM_005905951.2;XM_005906655.1;XM_005907…	K04345+K04345+K10415+K10415+K10415+K10415+K10415+K08043+K09048+K08046+K10416+K10426+K10426+K09048+K10416+K07889+K09876+K12462+K09866+K09866+K07888+K07888+K07888+K06027+K06027+K07887+K05870+K10428+K10415+K10418+K09048+K07889+K07889+K07889+K07904+K12462+K12462+K12462+K12462+K09866+K09866+K07887+K07887+K04648+K10428+K10427
Metabolism	Glycan biosynthesis and metabolism	Glycosaminoglycan biosynthesis - keratan sulfate	12	20	0.139932	0.243266	ko00533	XM_005888755.2;XM_005890016.1;XM_005890017.1;XM_005890018.2;XM_005900743.2;XM_005903518.2;XM_005905444.2;XM_005906899.2;XM_005906904.1;XM_005907597.2;XM_014481345.1;XM_014482122.1	K04745+K00717+K00717+K00717+K00780+K00741+K07969+K07967+K00781+K01022+K07969+K01022
Environmental Information Processing	Signal transduction	cAMP signaling pathway	177	366	0.141187	0.243574	ko04024	XM_005887424.2;XM_005887425.2;XM_005887448.2;XM_005887551.1;XM_005887552.1;XM_005887563.2;XM_005887564.2;XM_005887565.2;XM_005887566.2;XM_005888605.2;XM_005888771.2;XM_005889047.2;XM_005889048.2;XM_005889049.2;XM_005889051.2;XM_005889052.2;XM_005889054.1;XM_005889055.1;XM_005889307.1;XM_005889308.1;XM_005889409.1;XM_005890667.2;XM_005890668.2;XM_005890669.2;XM_005890670.1;XM_005890671.2;XM_005891…	K04345+K04345+K07860+K07830+K07830+K04351+K04351+K04351+K04351+K02183+K01540+K13293+K13293+K13293+K13293+K13293+K13293+K13293+K05199+K05199+K05209+K04355+K04355+K04355+K04355+K04355+K04630+K01540+K04265+K04265+K05850+K05850+K05850+K05850+K04204+K04200+K00922+K17388+K00922+K04368+K04368+K08045+K04735+K02649+K02649+K02649+K05197+K05197+K05197+K05197+K05197+K05197+K05200+K05250+K02183+K08043+K13293+…
Genetic Information Processing	Folding, sorting and degradation	Sulfur relay system	13	22	0.14247	0.243927	ko04122	XM_005887364.2;XM_005887453.2;XM_005887454.1;XM_005896426.2;XM_005896427.2;XM_005899621.2;XM_005900035.2;XM_005900036.2;XM_005908469.2;XM_014477859.1;XM_014477862.1;XM_014478104.1;XM_014482443.1	K03635+K01011+K01011+K03639+K03639+K11996+K04487+K04487+K12161+K03635+K03635+K01011+K12161
Metabolism	Metabolism of other amino acids	beta-Alanine metabolism	24	44	0.144795	0.24532	ko00410	XM_005887397.1;XM_005887585.2;XM_005888124.2;XM_005888646.1;XM_005893465.2;XM_005893801.2;XM_005894166.1;XM_005895696.2;XM_005901302.2;XM_005902583.1;XM_005902627.2;XM_005903384.2;XM_005903558.2;XM_005904305.2;XM_005904306.2;XM_005904307.2;XM_005908806.1;XM_005908905.2;XM_005909185.2;XM_014477486.1;XM_014478224.1;XM_014479253.1;XM_014480994.1;XM_014483097.1	K14085+K01580+K00207+K00149+K00249+K00140+K18966+K07515+K00797+K00128+K01578+K07514+K14755+K05604+K08660+K08660+K01580+K00129+K00276+K00128+K07515+K00276+K13524+K00129
Metabolism	Glycan biosynthesis and metabolism	Other types of O-glycan biosynthesis	22	40	0.146185	0.24532	ko00514	XM_005887444.2;XM_005887899.2;XM_005890043.2;XM_005890962.2;XM_005893094.1;XM_005896818.1;XM_005900810.2;XM_005900811.2;XM_005902175.2;XM_005902765.2;XM_005902766.2;XM_005905394.2;XM_005905439.2;XM_005906899.2;XM_005906904.1;XM_005908657.2;XM_005910477.2;XM_005910770.2;XM_005911381.2;XM_014477712.1;XM_014478078.1;XM_014478847.1	K05948+K03691+K07632+K18134+K11703+K13676+K09667+K09667+K13675+K00728+K00728+K05948+K13667+K07967+K00781+K10157+K09674+K00778+K00728+K05948+K05948+K11703
Metabolism	Metabolism of terpenoids and polyketides	Terpenoid backbone biosynthesis	16	28	0.14654	0.24532	ko00900	XM_005890092.2;XM_005892407.2;XM_005893602.2;XM_005894864.2;XM_005895274.2;XM_005895880.2;XM_005898631.2;XM_005899842.2;XM_005906470.1;XM_005909765.1;XM_005911902.2;XM_014476480.1;XM_014477264.1;XM_014477960.1;XM_014479510.1;XM_014480821.1	K00021+K01597+K05906+K01641+K01641+K11778+K06013+K05955+K12504+K05954+K01823+K00021+K00587+K01641+K19177+K00626
Metabolism	Carbohydrate metabolism	Galactose metabolism	23	43	0.182804	0.303776	ko00052	XM_005889519.2;XM_005893757.2;XM_005898140.1;XM_005899275.2;XM_005901023.2;XM_005901269.2;XM_005901270.1;XM_005903046.2;XM_005903047.2;XM_005904236.1;XM_005905161.1;XM_005905465.1;XM_005905466.2;XM_005905467.1;XM_005905468.1;XM_005905469.1;XM_005906353.1;XM_005906747.2;XM_005906899.2;XM_005907956.1;XM_005909172.2;XM_005911573.1;XM_014480542.1	K12316+K01785+K12309+K15779+K01189+K00963+K00963+K00965+K00965+K00844+K01784+K00850+K00850+K00850+K00850+K00850+K00844+K00844+K07967+K00849+K01084+K01835+K00965
Genetic Information Processing	Replication and repair	Mismatch repair	18	33	0.191087	0.315188	ko03430	XM_005891825.1;XM_005895625.1;XM_005895627.1;XM_005895628.1;XM_005895629.1;XM_005895630.1;XM_005895912.1;XM_005897203.2;XM_005897377.2;XM_005898480.2;XM_005900985.2;XM_005901067.1;XM_005902930.1;XM_005903219.1;XM_005903553.2;XM_005904548.1;XM_005906528.2;XM_014479047.1	K10739+K08735+K08737+K08737+K08737+K08737+K10739+K10746+K10754+K10740+K08739+K03111+K10858+K03504+K03505+K08736+K04802+K10740
Metabolism	Global and Overview	2-Oxocarboxylic acid metabolism	17	31	0.19246	0.315188	ko01210	XM_005892067.1;XM_005892565.2;XM_005893932.1;XM_005895379.2;XM_005895380.2;XM_005899914.2;XM_005899915.2;XM_005902063.1;XM_005906603.2;XM_005906604.2;XM_005906605.2;XM_005907045.2;XM_005909143.1;XM_005909434.2;XM_014478105.1;XM_014480232.1;XM_014481765.1	K14454+K00825+K00030+K00826+K00826+K14455+K14455+K00826+K00030+K00030+K00030+K00031+K01681+K01681+K00814+K00826+K00030
Metabolism	Metabolism of cofactors and vitamins	Pantothenate and CoA biosynthesis	15	27	0.194686	0.316189	ko00770	XM_005887737.2;XM_005888124.2;XM_005888971.2;XM_005894166.1;XM_005895379.2;XM_005895380.2;XM_005902063.1;XM_005905568.1;XM_005907293.2;XM_014477004.1;XM_014477636.1;XM_014478900.1;XM_014480232.1;XM_014481380.1;XM_014483115.1	K08069+K00207+K01922+K18966+K00826+K00826+K00826+K09680+K01513+K01598+K09680+K08069+K00826+K09680+K01922
Metabolism	Energy metabolism	Nitrogen metabolism	12	21	0.195869	0.316189	ko00910	XM_005888993.2;XM_005889172.2;XM_005892415.1;XM_005894523.2;XM_005894887.1;XM_005903110.1;XM_005904589.1;XM_005909989.1;XM_014477865.1;XM_014478457.1;XM_014482700.1;XM_014482701.1	K01948+K01672+K01672+K01672+K01672+K01672+K01672+K00261+K01672+K01672+K01672+K01672
Metabolism	Nucleotide metabolism	Pyrimidine metabolism	79	161	0.199376	0.319567	ko00240	XM_005886649.2;XM_005886753.2;XM_005887006.2;XM_005888042.1;XM_005888043.2;XM_005888124.2;XM_005888710.2;XM_005889021.2;XM_005889117.2;XM_005889118.1;XM_005889119.2;XM_005889462.2;XM_005890192.2;XM_005891205.1;XM_005891247.2;XM_005893684.2;XM_005893788.1;XM_005893805.2;XM_005893806.2;XM_005893950.2;XM_005894287.1;XM_005894289.2;XM_005894348.2;XM_005897055.2;XM_005897687.2;XM_005898524.1;XM_005898…	K10807+K01081+K03009+K01081+K01081+K00207+K01937+K03025+K01081+K01081+K01081+K00962+K02320+K02324+K01081+K03021+K03018+K01511+K01511+K01519+K02325+K02325+K03012+K00893+K03004+K03024+K01510+K01510+K00384+K00384+K01081+K01081+K10808+K03011+K01511+K00943+K03020+K02326+K01518+K01493+K03504+K00384+K02684+K03505+K14721+K14721+K14721+K14721+K01937+K00757+K10808+K10808+K10808+K00384+K03016+K03016+K00857+…
Metabolism	Amino acid metabolism	Arginine and proline metabolism	40	79	0.208427	0.331721	ko00330	XM_005887019.1;XM_005887397.1;XM_005888370.1;XM_005888371.1;XM_005888372.1;XM_005888646.1;XM_005889381.2;XM_005890222.2;XM_005890223.1;XM_005891517.1;XM_005891518.1;XM_005892067.1;XM_005894797.2;XM_005896685.1;XM_005898829.2;XM_005898830.2;XM_005898831.2;XM_005899914.2;XM_005899915.2;XM_005901302.2;XM_005901933.2;XM_005902583.1;XM_005903558.2;XM_005904305.2;XM_005904306.2;XM_005904307.2;XM_005905…	K11142+K14085+K00472+K00472+K00472+K00149+K00613+K01611+K01611+K00274+K00274+K14454+K00657+K13241+K12657+K12657+K12657+K14455+K14455+K00797+K18384+K00128+K14755+K05604+K08660+K08660+K00286+K00286+K01476+K00472+K00472+K00472+K01611+K00128+K00657+K13241+K00819+K00286+K00286+K01476
Metabolism	Lipid metabolism	Steroid hormone biosynthesis	52	105	0.229572	0.36282	ko00140	XM_005889167.2;XM_005890489.2;XM_005890612.2;XM_005893013.1;XM_005893133.2;XM_005893134.1;XM_005893135.2;XM_005893136.2;XM_005895003.2;XM_005895004.2;XM_005895277.1;XM_005895846.1;XM_005896073.2;XM_005896074.2;XM_005896932.2;XM_005897685.2;XM_005897686.2;XM_005899054.1;XM_005900317.2;XM_005900467.1;XM_005900964.2;XM_005901355.2;XM_005902039.2;XM_005902042.2;XM_005902043.2;XM_005902044.2;XM_005902…	K00489+K13373+K07412+K12344+K07424+K07424+K07424+K07424+K00699+K00699+K00070+K10207+K00699+K00699+K12343+K00251+K00251+K12345+K10251+K07434+K04119+K15680+K01016+K00699+K00699+K00699+K00699+K00699+K13369+K10251+K07409+K07413+K07413+K07413+K07413+K07413+K07413+K00699+K00699+K07412+K07413+K07424+K07410+K00070+K00699+K00071+K00699+K01016+K07413+K07414+K00699+K00699
Organismal Systems	Endocrine system	PPAR signaling pathway	59	120	0.233918	0.36605	ko03320	XM_005887472.2;XM_005887979.2;XM_005888660.1;XM_005888661.2;XM_005889167.2;XM_005889664.2;XM_005890189.1;XM_005890190.1;XM_005890235.2;XM_005890236.2;XM_005890237.1;XM_005890238.1;XM_005892055.2;XM_005892158.2;XM_005892159.1;XM_005893465.2;XM_005894235.2;XM_005895143.1;XM_005896141.1;XM_005896352.2;XM_005897263.2;XM_005898863.2;XM_005898864.2;XM_005901285.2;XM_005902303.1;XM_005902304.2;XM_005903…	K01897+K01596+K01897+K01897+K00489+K00488+K08526+K08526+K06259+K06259+K06259+K06259+K00507+K08746+K08746+K00249+K07425+K08768+K09025+K07294+K08754+K08763+K08763+K10226+K01059+K01059+K08771+K07514+K00507+K19524+K01897+K15013+K00232+K00232+K08745+K08765+K08749+K01388+K07296+K04504+K04504+K08764+K08525+K08525+K08753+K08745+K06086+K10226+K01059+K01059+K01897+K08752+K08752+K15013+K08765+K08765+K00232+…
Organismal Systems	Endocrine system	Thyroid hormone synthesis	50	101	0.236267	0.36605	ko04918	XM_005886913.1;XM_005887374.1;XM_005887424.2;XM_005887425.2;XM_005888771.2;XM_005888950.2;XM_005889993.2;XM_005889994.2;XM_005891531.1;XM_005892987.2;XM_005893428.2;XM_005893432.2;XM_005893433.2;XM_005894267.2;XM_005894753.1;XM_005895678.2;XM_005895959.1;XM_005896168.2;XM_005896371.2;XM_005897329.2;XM_005897684.2;XM_005899079.2;XM_005899452.2;XM_005901574.2;XM_005901614.1;XM_005901615.1;XM_005901…	K19663+K00432+K04345+K04345+K01540+K05858+K09293+K09293+K01540+K04634+K08045+K08054+K08054+K09582+K00432+K08043+K09048+K04958+K08046+K00432+K09048+K09487+K04374+K05858+K09049+K09049+K15173+K01540+K01540+K04959+K04450+K04450+K04450+K04450+K04450+K08047+K01539+K08042+K05870+K17231+K00432+K00432+K19662+K19663+K05858+K00432+K00432+K00432+K09048+K02677
Cellular Processes	Transport and catabolism	Phagosome	130	272	0.236475	0.36605	ko04145	XM_005887322.2;XM_005887438.2;XM_005887573.1;XM_005887574.1;XM_005887575.1;XM_005887576.2;XM_005887577.1;XM_005888271.2;XM_005888282.1;XM_005888977.1;XM_005889418.2;XM_005889427.2;XM_005889547.2;XM_005889683.2;XM_005889684.2;XM_005890181.1;XM_005890182.2;XM_005890235.2;XM_005890236.2;XM_005890237.1;XM_005890238.1;XM_005891377.2;XM_005891381.2;XM_005891384.2;XM_005891529.2;XM_005891530.2;XM_005891…	K05692+K06558+K10415+K10415+K10415+K10415+K10415+K13883+K02146+K00921+K08008+K02151+K06487+K07374+K07374+K05719+K05719+K06259+K06259+K06259+K06259+K05654+K06752+K06752+K06528+K06528+K02147+K02147+K06560+K10160+K13505+K08492+K08054+K08054+K01368+K01368+K02150+K02150+K02150+K08517+K08517+K13813+K00914+K07374+K07374+K10416+K09481+K10068+K06503+K10416+K10089+K04659+K04659+K04659+K10074+K08763+K08763+…
Organismal Systems	Endocrine system	Estrogen signaling pathway	73	151	0.263516	0.405134	ko04915	XM_005887113.1;XM_005887424.2;XM_005887425.2;XM_005888605.2;XM_005888950.2;XM_005891308.2;XM_005892496.1;XM_005892727.2;XM_005892987.2;XM_005893283.2;XM_005893284.2;XM_005893428.2;XM_005893766.2;XM_005894212.2;XM_005894213.2;XM_005894214.2;XM_005894280.2;XM_005895118.2;XM_005895623.1;XM_005895678.2;XM_005895959.1;XM_005896088.2;XM_005896168.2;XM_005896371.2;XM_005896461.1;XM_005896478.2;XM_005897…	K07828+K04345+K04345+K02183+K05858+K04630+K00922+K00922+K04634+K04368+K04368+K08045+K03099+K02649+K02649+K02649+K03099+K02833+K02183+K08043+K09048+K02183+K04958+K08046+K04997+K06068+K04456+K09048+K09487+K04374+K04534+K04534+K08523+K04630+K04630+K04630+K02183+K02183+K05858+K09049+K09049+K07827+K07827+K04959+K04450+K04450+K04450+K04450+K04450+K08047+K04366+K03283+K08042+K04615+K05870+K04361+K04364+…
Organismal Systems	Immune system	RIG-I-like receptor signaling pathway	57	117	0.26867	0.40961	ko04622	XM_005886662.1;XM_005886940.2;XM_005887657.2;XM_005887658.2;XM_005887659.2;XM_005889274.2;XM_005889275.2;XM_005889434.1;XM_005889435.2;XM_005889436.2;XM_005890913.1;XM_005891246.2;XM_005892059.2;XM_005894097.1;XM_005896561.2;XM_005897119.1;XM_005897277.2;XM_005897454.2;XM_005898051.2;XM_005899215.2;XM_005899816.2;XM_005899817.2;XM_005900180.1;XM_005900504.1;XM_005900505.2;XM_005900507.2;XM_005900…	K05441+K10652+K12655+K12655+K12655+K04427+K04427+K11594+K11594+K11594+K03175+K10030+K04467+K04735+K03171+K12653+K12650+K04416+K12652+K12649+K02580+K02580+K12654+K04440+K04440+K04440+K04440+K04440+K04440+K04440+K04440+K04440+K12170+K08339+K07209+K08336+K05410+K04441+K04398+K02373+K12671+K12646+K07210+K05415+K12656+K11594+K07211+K04734+K12648+K04440+K04440+K08339+K08339+K08339+K04440+K07210+K05440
Metabolism	Lipid metabolism	Arachidonic acid metabolism	64	132	0.270052	0.40961	ko00590	XM_005887374.1;XM_005890612.2;XM_005891228.2;XM_005894148.2;XM_005894235.2;XM_005894753.1;XM_005895231.2;XM_005896230.2;XM_005896231.2;XM_005896247.1;XM_005897329.2;XM_005899642.2;XM_005899757.1;XM_005900964.2;XM_005901273.2;XM_005901275.1;XM_005903008.2;XM_005903448.1;XM_005903449.1;XM_005903450.1;XM_005903451.1;XM_005903452.1;XM_005903972.2;XM_005903974.2;XM_005903975.2;XM_005903976.1;XM_005904…	K00432+K07412+K07418+K16817+K07425+K00432+K16343+K01047+K01047+K07422+K00432+K01831+K01832+K04119+K11987+K16342+K08726+K15730+K15730+K15730+K15730+K15730+K16342+K16342+K16342+K16342+K17726+K01047+K01047+K01047+K01047+K00084+K00079+K00079+K00458+K00460+K07413+K07413+K07413+K07413+K07413+K07413+K01047+K15729+K00432+K00461+K16817+K00432+K07412+K07413+K00432+K00432+K00432+K00509+K16343+K16342+K01047+…
Metabolism	Carbohydrate metabolism	Pentose and glucuronate interconversions	29	58	0.286307	0.431369	ko00040	XM_005888986.2;XM_005888987.2;XM_005895003.2;XM_005895004.2;XM_005896073.2;XM_005896074.2;XM_005897353.2;XM_005897354.2;XM_005899312.2;XM_005901269.2;XM_005901270.1;XM_005902042.2;XM_005902043.2;XM_005902044.2;XM_005902046.2;XM_005902047.2;XM_005902583.1;XM_005908496.2;XM_005908497.2;XM_014477486.1;XM_014478301.1;XM_014478697.1;XM_014480225.1;XM_014482459.1;XM_014482460.1;XM_014483161.1;XM_014483…	K01783+K01783+K00699+K00699+K00699+K00699+K00012+K00012+K00008+K00963+K00963+K00699+K00699+K00699+K00699+K00699+K00128+K00699+K00699+K00128+K00699+K00012+K00699+K00699+K00699+K01783+K01783+K01783+K01783
Organismal Systems	Nervous system	Cholinergic synapse	73	152	0.289067	0.432644	ko04725	XM_005886913.1;XM_005887113.1;XM_005887414.2;XM_005887424.2;XM_005887425.2;XM_005888341.2;XM_005888847.1;XM_005888848.1;XM_005888950.2;XM_005890212.2;XM_005890213.2;XM_005890214.2;XM_005890347.1;XM_005891308.2;XM_005891362.2;XM_005891363.2;XM_005892481.1;XM_005892496.1;XM_005892500.2;XM_005892727.2;XM_005892987.2;XM_005893177.2;XM_005893283.2;XM_005893284.2;XM_005893428.2;XM_005893473.1;XM_005894…	K19663+K07828+K04542+K04345+K04345+K04543+K04536+K04536+K05858+K05703+K05703+K05703+K04549+K04630+K04447+K04447+K04133+K00922+K04538+K00922+K04634+K04537+K04368+K04368+K08045+K05005+K02649+K02649+K02649+K02833+K08043+K09048+K04958+K08046+K04997+K04456+K04130+K09048+K04813+K04132+K04996+K04998+K04374+K04534+K04534+K04539+K14636+K04630+K04630+K04630+K04515+K04515+K05858+K07827+K07827+K04959+K08047+…
Metabolism	Lipid metabolism	Ether lipid metabolism	33	67	0.307599	0.452628	ko00565	XM_005887379.2;XM_005887380.2;XM_005890933.2;XM_005891190.1;XM_005891191.2;XM_005894148.2;XM_005894629.2;XM_005895231.2;XM_005895863.2;XM_005895864.2;XM_005896230.2;XM_005896231.2;XM_005897188.2;XM_005898600.2;XM_005900805.2;XM_005901275.1;XM_005903972.2;XM_005903974.2;XM_005903975.2;XM_005903976.1;XM_005905215.1;XM_005905216.2;XM_005905217.2;XM_005905218.2;XM_005905581.1;XM_005905582.1;XM_005906…	K01080+K01080+K13510+K16794+K16794+K16817+K04628+K16343+K01062+K01062+K01047+K01047+K16795+K00994+K00803+K16342+K16342+K16342+K16342+K16342+K01047+K01047+K01047+K01047+K01115+K01115+K01115+K01047+K16817+K16343+K16342+K01047+K01047
Organismal Systems	Excretory system	Aldosterone-regulated sodium reabsorption	33	67	0.307599	0.452628	ko04960	XM_005886784.2;XM_005886785.2;XM_005886786.2;XM_005886913.1;XM_005887745.1;XM_005887746.1;XM_005887747.2;XM_005887748.2;XM_005888771.2;XM_005890758.1;XM_005891531.1;XM_005892496.1;XM_005892727.2;XM_005894212.2;XM_005894213.2;XM_005894214.2;XM_005895888.1;XM_005898607.1;XM_005898608.2;XM_005898609.1;XM_005898612.2;XM_005902059.2;XM_005902060.1;XM_005902374.1;XM_005902375.2;XM_005903875.2;XM_005905…	K13358+K13358+K13358+K19663+K13302+K13302+K13302+K13302+K01540+K04527+K01540+K00922+K00922+K02649+K02649+K02649+K06644+K05459+K05459+K05459+K05459+K07827+K07827+K01540+K01540+K01539+K04827+K04824+K19662+K19663+K00071+K13302+K02677
Organismal Systems	Immune system	Leukocyte transendothelial migration	94	198	0.308428	0.452628	ko04670	XM_005886762.2;XM_005886913.1;XM_005887448.2;XM_005887563.2;XM_005887564.2;XM_005887565.2;XM_005887566.2;XM_005887755.2;XM_005888807.2;XM_005889348.2;XM_005889418.2;XM_005890181.1;XM_005890182.2;XM_005891067.2;XM_005891308.2;XM_005891730.1;XM_005891826.1;XM_005891827.1;XM_005891828.1;XM_005892496.1;XM_005892554.2;XM_005892727.2;XM_005893039.2;XM_005893645.2;XM_005893646.2;XM_005893647.2;XM_005893…	K06087+K19663+K07860+K04351+K04351+K04351+K04351+K06471+K05718+K06088+K08008+K05719+K05719+K02105+K04630+K06087+K05691+K05691+K05691+K00922+K17388+K00922+K04189+K12757+K12757+K12757+K12757+K02649+K02649+K02649+K06533+K06514+K05763+K06087+K04514+K06464+K06087+K05700+K05691+K05691+K06274+K08007+K04630+K04630+K04630+K06087+K07293+K04441+K05699+K05699+K05699+K05699+K06527+K06527+K06527+K06527+K06527+…
Metabolism	Amino acid metabolism	Phenylalanine metabolism	14	27	0.316896	0.462054	ko00360	XM_005891517.1;XM_005891518.1;XM_005892067.1;XM_005898615.2;XM_005899527.2;XM_005899528.2;XM_005899914.2;XM_005899915.2;XM_005907374.1;XM_005908905.2;XM_005909185.2;XM_014479253.1;XM_014483097.1;XM_014483399.1	K00274+K00274+K14454+K00500+K00815+K00815+K14455+K14455+K00628+K00129+K00276+K00276+K00129+K00628
Metabolism	Lipid metabolism	Sphingolipid metabolism	30	61	0.323909	0.469253	ko00600	XM_005887165.1;XM_005887379.2;XM_005887380.2;XM_005887476.2;XM_005888958.1;XM_005889825.1;XM_005894629.2;XM_005895388.2;XM_005896248.1;XM_005896519.2;XM_005896656.2;XM_005898140.1;XM_005901023.2;XM_005901044.2;XM_005901045.1;XM_005901046.2;XM_005903284.2;XM_005903725.2;XM_005906575.2;XM_005907123.2;XM_005909259.2;XM_005910190.1;XM_005911052.2;XM_014476477.1;XM_014476664.1;XM_014478129.1;XM_014478…	K12348+K01080+K01080+K04717+K04710+K01634+K04628+K04718+K04714+K12352+K01202+K12309+K01189+K07553+K07553+K07553+K12353+K04712+K00720+K12350+K04714+K04708+K01186+K00654+K04711+K04718+K04718+K01202+K04716+K04710
Cellular Processes	Cellular commiunity	Gap junction	63	132	0.330952	0.472954	ko04540	XM_005886913.1;XM_005887033.1;XM_005887113.1;XM_005887203.1;XM_005887424.2;XM_005887425.2;XM_005888950.2;XM_005889683.2;XM_005889684.2;XM_005891308.2;XM_005892987.2;XM_005893283.2;XM_005893284.2;XM_005893428.2;XM_005893766.2;XM_005894280.2;XM_005894340.2;XM_005895118.2;XM_005895678.2;XM_005896168.2;XM_005896371.2;XM_005896392.1;XM_005896393.2;XM_005896741.2;XM_005898179.2;XM_005899448.2;XM_005900…	K19663+K04157+K07828+K05450+K04345+K04345+K05858+K07374+K07374+K04630+K04634+K04368+K04368+K08045+K03099+K03099+K04420+K02833+K08043+K04958+K08046+K07374+K07374+K04157+K05450+K17386+K04630+K04630+K04630+K05089+K05858+K07827+K07827+K04959+K08047+K04366+K12318+K12319+K02087+K02087+K04157+K07376+K08042+K08959+K08959+K04144+K04361+K04363+K04364+K04364+K04289+K19662+K19663+K07372+K05858+K02833+K07374+…
Genetic Information Processing	Replication and repair	Fanconi anemia pathway	36	74	0.331481	0.472954	ko03460	XM_005887285.2;XM_005888762.1;XM_005888946.1;XM_005890089.2;XM_005890218.2;XM_005891825.1;XM_005892242.2;XM_005892243.2;XM_005892387.2;XM_005892591.2;XM_005895912.1;XM_005898480.2;XM_005899850.2;XM_005899851.1;XM_005899852.1;XM_005900095.2;XM_005900757.2;XM_005901128.2;XM_005901129.2;XM_005901130.2;XM_005902930.1;XM_005903842.2;XM_005905369.2;XM_005905404.2;XM_005906345.1;XM_005907060.2;XM_005909…	K03165+K06640+K04482+K03511+K02350+K10739+K03515+K03515+K10888+K10896+K10739+K10740+K11832+K11832+K11832+K03509+K10894+K15361+K15361+K15361+K10858+K10890+K15360+K10993+K10848+K10891+K10605+K10605+K10897+K10892+K10896+K10740+K11832+K03509+K10894+K06054
Organismal Systems	Endocrine system	Prolactin signaling pathway	69	145	0.332742	0.472954	ko04917	XM_005887113.1;XM_005888366.2;XM_005889065.1;XM_005889066.1;XM_005890890.2;XM_005890891.2;XM_005890892.2;XM_005890893.2;XM_005891362.2;XM_005891363.2;XM_005891454.2;XM_005892496.1;XM_005892727.2;XM_005893283.2;XM_005893284.2;XM_005893766.2;XM_005894097.1;XM_005894212.2;XM_005894213.2;XM_005894214.2;XM_005894280.2;XM_005895118.2;XM_005895616.1;XM_005897208.2;XM_005899207.2;XM_005899816.2;XM_005899…	K07828+K09444+K04695+K04695+K17101+K17101+K17101+K17101+K04447+K04447+K04701+K00922+K00922+K04368+K04368+K03099+K04735+K02649+K02649+K02649+K03099+K02833+K04698+K04456+K11223+K02580+K02580+K04440+K04440+K04440+K04440+K04440+K04440+K04440+K04440+K04440+K17107+K07827+K07827+K04366+K11220+K00965+K00965+K00501+K04441+K04697+K07593+K07593+K07593+K05439+K05081+K04364+K04364+K09408+K09408+K09408+K04456+…
Metabolism	Carbohydrate metabolism	Pentose phosphate pathway	28	57	0.335677	0.474144	ko00030	XM_005888986.2;XM_005888987.2;XM_005891021.1;XM_005891022.2;XM_005891024.2;XM_005891025.2;XM_005892704.2;XM_005894473.2;XM_005899275.2;XM_005902501.2;XM_005902502.2;XM_005905465.1;XM_005905466.2;XM_005905467.1;XM_005905468.1;XM_005905469.1;XM_005907771.2;XM_005908426.2;XM_005909081.2;XM_005909082.2;XM_005911573.1;XM_014476770.1;XM_014477847.1;XM_014480557.1;XM_014483161.1;XM_014483162.1;XM_014483…	K01783+K01783+K00948+K00948+K00948+K00948+K13937+K01623+K15779+K00948+K00948+K00850+K00850+K00850+K00850+K00850+K01810+K01807+K00615+K00615+K01835+K00948+K01623+K00851+K01783+K01783+K01783+K01783
Metabolism	Carbohydrate metabolism	Butanoate metabolism	19	38	0.34397	0.48284	ko00650	XM_005887585.2;XM_005889720.2;XM_005891487.2;XM_005894278.1;XM_005894864.2;XM_005895274.2;XM_005895572.2;XM_005895579.2;XM_005895696.2;XM_005897835.2;XM_005898819.2;XM_005903384.2;XM_005905159.1;XM_005905160.2;XM_005908806.1;XM_014477960.1;XM_014478224.1;XM_014480821.1;XM_014480994.1	K01580+K01027+K00248+K00109+K01641+K01641+K01896+K01896+K07515+K00019+K01907+K07514+K01640+K01640+K01580+K01641+K07515+K00626+K13524
Metabolism	Metabolism of other amino acids	Taurine and hypotaurine metabolism	9	17	0.352008	0.491073	ko00430	XM_005887585.2;XM_005894166.1;XM_005896715.2;XM_005900442.2;XM_005906669.2;XM_005908806.1;XM_014481797.1;XM_014481799.1;XM_014481800.1	K01580+K18966+K10712+K00681+K00681+K01580+K00681+K00681+K00681
Organismal Systems	Digestive system	Fat digestion and absorption	29	60	0.374741	0.51958	ko04975	XM_005887379.2;XM_005887380.2;XM_005890235.2;XM_005890236.2;XM_005890237.1;XM_005890238.1;XM_005895759.2;XM_005896142.2;XM_005896230.2;XM_005896231.2;XM_005899914.2;XM_005899915.2;XM_005901618.2;XM_005902498.2;XM_005902499.1;XM_005905215.1;XM_005905216.2;XM_005905217.2;XM_005905218.2;XM_005906829.2;XM_005908519.2;XM_005910303.2;XM_005910987.2;XM_014478833.1;XM_014481097.1;XM_014481281.1;XM_014481…	K01080+K01080+K06259+K06259+K06259+K06259+K14462+K08760+K01047+K01047+K14455+K14455+K13509+K11160+K14457+K01047+K01047+K01047+K01047+K05641+K01047+K14463+K14460+K11155+K13885+K01047+K01047+K13509+K14460
Metabolism	Xenobiotics biodegradation and metabolism	Drug metabolism - other enzymes	35	73	0.378053	0.520976	ko00983	XM_005888124.2;XM_005890927.1;XM_005890928.2;XM_005893950.2;XM_005895003.2;XM_005895004.2;XM_005896073.2;XM_005896074.2;XM_005896568.2;XM_005898228.2;XM_005898366.2;XM_005899870.2;XM_005902042.2;XM_005902043.2;XM_005902044.2;XM_005902046.2;XM_005902047.2;XM_005906373.2;XM_005908496.2;XM_005908497.2;XM_005910328.2;XM_005911180.2;XM_014477638.1;XM_014477640.1;XM_014478301.1;XM_014478483.1;XM_014478…	K00207+K01044+K01044+K01519+K00699+K00699+K00699+K00699+K03927+K00569+K00760+K01044+K00699+K00699+K00699+K00699+K00699+K00757+K00699+K00699+K00857+K00760+K01519+K01519+K00699+K00857+K00857+K00857+K00857+K00569+K00569+K00760+K00699+K00699+K00699
Metabolism	Metabolism of other amino acids	Selenocompound metabolism	13	26	0.392914	0.538173	ko00450	XM_005887300.2;XM_005894597.2;XM_005894598.2;XM_005894839.1;XM_005898164.2;XM_005898165.2;XM_005898166.2;XM_005899071.2;XM_005899072.2;XM_005903274.2;XM_005906566.2;XM_005909103.2;XM_014477954.1	K13811+K01874+K01874+K01008+K01758+K01758+K01758+K00384+K00384+K00384+K13811+K00384+K01008
Organismal Systems	Immune system	Hematopoietic cell lineage	64	137	0.416878	0.567558	ko04640	XM_005888375.2;XM_005888376.1;XM_005889987.1;XM_005890235.2;XM_005890236.2;XM_005890237.1;XM_005890238.1;XM_005890331.2;XM_005890885.2;XM_005890899.2;XM_005890900.2;XM_005890901.2;XM_005890902.1;XM_005890903.2;XM_005891151.1;XM_005891638.2;XM_005891639.2;XM_005891640.2;XM_005892323.2;XM_005892326.2;XM_005895148.2;XM_005895347.2;XM_005895507.2;XM_005896716.1;XM_005896717.2;XM_005896718.2;XM_005897…	K05427+K04736+K04383+K06259+K06259+K06259+K06259+K06482+K04008+K06256+K06256+K06256+K06256+K06256+K06480+K04006+K04006+K04006+K04386+K04387+K11140+K05090+K05068+K01389+K01389+K01389+K06452+K06450+K06503+K05423+K05431+K05431+K05431+K04391+K06458+K06459+K06448+K06448+K06448+K06484+K06493+K06457+K05461+K06466+K06454+K05071+K06854+K06854+K05437+K04008+K04386+K05066+K06485+K06450+K06452+K04391+K06458+…
Metabolism	Amino acid metabolism	Tyrosine metabolism	21	44	0.439028	0.594133	ko00350	XM_005886814.2;XM_005891517.1;XM_005891518.1;XM_005892067.1;XM_005895029.2;XM_005896255.1;XM_005898809.2;XM_005898811.2;XM_005899527.2;XM_005899528.2;XM_005899914.2;XM_005899915.2;XM_005903507.2;XM_005908905.2;XM_005909185.2;XM_005911378.2;XM_005911379.2;XM_005911380.2;XM_014479253.1;XM_014482964.1;XM_014483097.1	K01557+K00274+K00274+K14454+K00157+K00505+K00121+K13952+K00815+K00815+K14455+K14455+K00501+K00129+K00276+K01800+K01800+K01800+K00276+K00157+K00129
Genetic Information Processing	Replication and repair	Nucleotide excision repair	32	68	0.442462	0.595217	ko03420	XM_005888787.2;XM_005889355.1;XM_005891205.1;XM_005891527.2;XM_005891528.2;XM_005891825.1;XM_005893327.2;XM_005894287.1;XM_005894289.2;XM_005895912.1;XM_005897377.2;XM_005898480.2;XM_005898800.2;XM_005900613.2;XM_005900692.2;XM_005902252.2;XM_005902475.2;XM_005903219.1;XM_005903553.2;XM_005904655.2;XM_005904656.2;XM_005905976.2;XM_005906345.1;XM_005906528.2;XM_005906962.2;XM_005909426.1;XM_014477…	K10840+K02202+K02324+K10609+K10609+K10739+K10839+K02325+K02325+K10739+K10754+K10740+K10838+K10841+K03141+K10609+K02326+K03504+K03505+K03143+K03143+K10847+K10848+K04802+K03144+K03868+K10843+K10740+K06634+K03506+K10840+K10840
Metabolism	Glycan biosynthesis and metabolism	Glycosphingolipid biosynthesis - lacto and neolacto series	19	40	0.458805	0.6055	ko00601	XM_005890043.2;XM_005892266.1;XM_005892267.2;XM_005895382.2;XM_005896829.1;XM_005897398.2;XM_005897425.2;XM_005901729.1;XM_005903518.2;XM_005905444.2;XM_005905501.2;XM_005906899.2;XM_005906904.1;XM_005910615.2;XM_014477432.1;XM_014477433.1;XM_014480113.1;XM_014480114.1;XM_014481345.1	K07632+K03494+K03494+K00718+K03792+K07820+K00709+K00716+K00741+K07969+K00742+K07967+K00781+K00743+K03371+K03371+K00716+K00716+K07969
Metabolism	Carbohydrate metabolism	Starch and sucrose metabolism	35	75	0.462021	0.6055	ko00500	XM_005889519.2;XM_005889999.2;XM_005895003.2;XM_005895004.2;XM_005895368.1;XM_005896073.2;XM_005896074.2;XM_005897074.2;XM_005897353.2;XM_005897354.2;XM_005899275.2;XM_005901269.2;XM_005901270.1;XM_005902042.2;XM_005902043.2;XM_005902044.2;XM_005902046.2;XM_005902047.2;XM_005903251.2;XM_005904236.1;XM_005906353.1;XM_005906511.2;XM_005906747.2;XM_005907293.2;XM_005907771.2;XM_005908496.2;XM_005908…	K12316+K08678+K00699+K00699+K00693+K00699+K00699+K05350+K00012+K00012+K15779+K00963+K00963+K00699+K00699+K00699+K00699+K00699+K00700+K00844+K00844+K01196+K00844+K01513+K01810+K00699+K00699+K01084+K01835+K00688+K00699+K00012+K00699+K00699+K00699
Organismal Systems	Excretory system	Endocrine and other factor-regulated calcium reabsorption	35	75	0.462021	0.6055	ko04961	XM_005886913.1;XM_005887424.2;XM_005887425.2;XM_005888771.2;XM_005888950.2;XM_005891531.1;XM_005892286.2;XM_005892287.2;XM_005892573.1;XM_005892574.1;XM_005892987.2;XM_005895126.2;XM_005896371.2;XM_005899674.2;XM_005899675.2;XM_005899676.2;XM_005900916.2;XM_005900935.1;XM_005900936.2;XM_005901574.2;XM_005902374.1;XM_005902375.2;XM_005903875.2;XM_005909522.2;XM_005909523.2;XM_005909524.2;XM_005911…	K19663+K04345+K04345+K01540+K05858+K01540+K04646+K04646+K04645+K04645+K04634+K11824+K08046+K11825+K11825+K11825+K04974+K11827+K11827+K05858+K01540+K01540+K01539+K11826+K11826+K11826+K19662+K19663+K01528+K05858+K02677+K07904+K11827+K11824+K11826
Metabolism	Glycan biosynthesis and metabolism	Glycosphingolipid biosynthesis - ganglio series	13	27	0.463502	0.6055	ko00604	XM_005896625.1;XM_005896806.2;XM_005898140.1;XM_005899787.2;XM_005900353.2;XM_005900743.2;XM_005908449.2;XM_005908450.2;XM_014477432.1;XM_014477433.1;XM_014482445.1;XM_014482448.1;XM_014482449.1	K03372+K03375+K12309+K12373+K03370+K00780+K03376+K03374+K03371+K03371+K03374+K03376+K03376
Organismal Systems	Digestive system	Vitamin digestion and absorption	13	27	0.463502	0.6055	ko04977	XM_005887929.1;XM_005890149.1;XM_005893547.2;XM_005893548.2;XM_005894202.2;XM_005895725.2;XM_005895759.2;XM_005896142.2;XM_005897467.2;XM_005902379.1;XM_005904561.2;XM_014478377.1;XM_014481097.1	K14620+K14610+K00678+K00678+K14618+K14386+K14462+K08760+K14617+K14610+K05665+K14592+K13885
Genetic Information Processing	Replication and repair	DNA replication	22	47	0.483305	0.627741	ko03030	XM_005890192.2;XM_005891205.1;XM_005891825.1;XM_005891982.1;XM_005894287.1;XM_005894289.2;XM_005895912.1;XM_005896849.2;XM_005897377.2;XM_005898480.2;XM_005898804.2;XM_005899493.2;XM_005901067.1;XM_005901284.2;XM_005902475.2;XM_005903219.1;XM_005903456.1;XM_005903553.2;XM_005906528.2;XM_014479047.1;XM_014481147.1;XM_014481809.1	K02320+K02324+K10739+K02212+K02325+K02325+K10739+K02541+K10754+K10740+K02540+K02542+K03111+K04799+K02326+K03504+K02684+K03505+K04802+K10740+K10744+K03506
Metabolism	Metabolism of cofactors and vitamins	Vitamin B6 metabolism	6	12	0.486465	0.628235	ko00750	XM_005890377.2;XM_005892988.2;XM_005892989.2;XM_005895029.2;XM_005895236.2;XM_014482964.1	K00275+K00831+K00831+K00157+K07758+K00157
Metabolism	Glycan biosynthesis and metabolism	Glycosaminoglycan degradation	14	30	0.518488	0.665653	ko00531	XM_005889522.1;XM_005892118.2;XM_005893451.1;XM_005898140.1;XM_005899712.1;XM_005899787.2;XM_005899841.2;XM_005901123.2;XM_005902527.2;XM_005902528.2;XM_005905675.2;XM_005911703.2;XM_014476343.1;XM_014479938.1	K01565+K01197+K01197+K12309+K01135+K12373+K10532+K01197+K01137+K01137+K07964+K01197+K01217+K07965
Organismal Systems	Immune system	Cytosolic DNA-sensing pathway	33	72	0.52133	0.665653	ko04623	XM_005887006.2;XM_005887200.2;XM_005887987.2;XM_005889021.2;XM_005892059.2;XM_005893684.2;XM_005893788.1;XM_005894097.1;XM_005898524.1;XM_005898759.2;XM_005899816.2;XM_005899817.2;XM_005900180.1;XM_005901765.1;XM_005902180.1;XM_005902530.2;XM_005904462.2;XM_005904463.2;XM_005904464.2;XM_005904466.2;XM_005909108.2;XM_005909148.2;XM_005909506.2;XM_005909507.2;XM_005910109.2;XM_005910553.2;XM_014476…	K03009+K01370+K12965+K03025+K04467+K03021+K03018+K04735+K03024+K12968+K02580+K02580+K12654+K07209+K03020+K05410+K14721+K14721+K14721+K14721+K12671+K12646+K03016+K03016+K07210+K05415+K07211+K04734+K12648+K17834+K12967+K07210+K08847
Metabolism	Glycan biosynthesis and metabolism	Glycosaminoglycan biosynthesis - heparan sulfate / heparin	13	28	0.532792	0.676467	ko00534	XM_005888909.2;XM_005897253.2;XM_005901513.2;XM_005904447.2;XM_005904618.2;XM_005904833.2;XM_005905138.2;XM_005905327.1;XM_005906283.2;XM_005907656.2;XM_005910908.2;XM_014476530.1;XM_014478691.1	K00734+K02366+K02577+K08103+K00733+K10158+K02367+K07808+K02369+K02370+K01793+K00771+K02576
Metabolism	Lipid metabolism	Synthesis and degradation of ketone bodies	8	17	0.541527	0.683715	ko00072	XM_005889720.2;XM_005894864.2;XM_005895274.2;XM_005897835.2;XM_005905159.1;XM_005905160.2;XM_014477960.1;XM_014480821.1	K01027+K01641+K01641+K00019+K01640+K01640+K01641+K00626
Metabolism	Biosynthesis of other secondary metabolites	Butirosin and neomycin biosynthesis	3	6	0.568043	0.71321	ko00524	XM_005904236.1;XM_005906353.1;XM_005906747.2	K00844+K00844+K00844
Organismal Systems	Endocrine system	Insulin secretion	57	127	0.587651	0.733753	ko04911	XM_005886913.1;XM_005887424.2;XM_005887425.2;XM_005887563.2;XM_005887564.2;XM_005887565.2;XM_005887566.2;XM_005887722.1;XM_005888771.2;XM_005888950.2;XM_005891531.1;XM_005892492.1;XM_005892493.1;XM_005892987.2;XM_005893428.2;XM_005894611.2;XM_005895678.2;XM_005895959.1;XM_005896311.1;XM_005896312.1;XM_005896371.2;XM_005896774.2;XM_005897095.2;XM_005897283.2;XM_005897684.2;XM_005899452.2;XM_005901…	K19663+K04345+K04345+K04351+K04351+K04351+K04351+K04941+K01540+K05858+K01540+K04938+K04938+K04634+K08045+K15297+K08043+K09048+K05262+K05262+K08046+K05004+K04194+K05259+K09048+K04374+K04515+K04515+K07299+K07299+K05858+K09049+K09049+K01540+K01540+K04450+K04450+K04450+K04450+K04450+K08047+K01539+K04937+K08042+K04962+K07593+K07593+K07593+K05870+K19662+K19663+K04560+K05858+K09048+K04194+K04194+K02677
Genetic Information Processing	Folding, sorting and degradation	Protein export	16	36	0.612733	0.759854	ko03060	XM_005888932.2;XM_005892272.1;XM_005892273.2;XM_005895463.1;XM_005896486.2;XM_005897026.2;XM_005898203.1;XM_005899041.2;XM_005899042.2;XM_005902716.2;XM_005902717.2;XM_005903715.2;XM_005908153.2;XM_005908154.2;XM_005910469.2;XM_014479242.1	K03104+K13431+K13431+K03217+K12946+K09481+K09540+K03108+K03108+K03105+K03105+K03109+K12275+K12275+K12948+K10956
Metabolism	Amino acid metabolism	Lysine biosynthesis	2	4	0.616745	0.759854	ko00300	XM_005887397.1;XM_005892565.2	K14085+K00825
Organismal Systems	Immune system	Antigen processing and presentation	57	128	0.618642	0.759854	ko04612	XM_005886688.2;XM_005886689.2;XM_005890419.2;XM_005891377.2;XM_005891381.2;XM_005891384.2;XM_005891398.2;XM_005893432.2;XM_005893433.2;XM_005894912.2;XM_005894913.2;XM_005896433.2;XM_005896435.2;XM_005896437.2;XM_005898641.2;XM_005899073.2;XM_005899170.2;XM_005899171.2;XM_005899172.2;XM_005900368.2;XM_005900377.2;XM_005900534.2;XM_005902656.2;XM_005904058.2;XM_005904059.2;XM_005904210.1;XM_005904…	K01363+K01363+K09489+K05654+K06752+K06752+K08058+K08054+K08054+K01368+K01368+K08064+K08064+K08064+K06516+K08065+K06698+K06698+K06698+K06458+K06459+K08057+K06541+K01365+K01365+K03283+K08066+K08066+K08066+K08066+K08066+K08066+K06751+K05870+K06454+K06752+K01365+K06541+K03283+K04079+K08055+K03283+K06752+K01363+K08061+K06458+K06751+K01365+K08063+K06751+K04079+K06752+K06541+K06541+K08055+K08055+K08060
Metabolism	Carbohydrate metabolism	Fructose and mannose metabolism	23	52	0.62386	0.76212	ko00051	XM_005888618.2;XM_005891470.1;XM_005891645.2;XM_005891646.1;XM_005894325.2;XM_005894473.2;XM_005895512.2;XM_005899312.2;XM_005904236.1;XM_005905465.1;XM_005905466.2;XM_005905467.1;XM_005905468.1;XM_005905469.1;XM_005906353.1;XM_005906747.2;XM_005909343.2;XM_005909344.2;XM_005909345.2;XM_005909438.2;XM_005911696.2;XM_014476910.1;XM_014477847.1	K02377+K00976+K19029+K19029+K05305+K01623+K01103+K00008+K00844+K00850+K00850+K00850+K00850+K00850+K00844+K00844+K19030+K19030+K19030+K17497+K17497+K00976+K01623
Organismal Systems	Endocrine system	Regulation of lipolysis in adipocyte	37	84	0.644376	0.782951	ko04923	XM_005887424.2;XM_005887425.2;XM_005890758.1;XM_005891084.2;XM_005891308.2;XM_005891878.2;XM_005891879.2;XM_005892191.2;XM_005892496.1;XM_005892727.2;XM_005893428.2;XM_005894148.2;XM_005894212.2;XM_005894213.2;XM_005894214.2;XM_005895143.1;XM_005895678.2;XM_005896371.2;XM_005897208.2;XM_005900849.2;XM_005900850.2;XM_005900851.2;XM_005901273.2;XM_005902640.2;XM_005903021.2;XM_005904631.2;XM_005905…	K04345+K04345+K04527+K13699+K04630+K04265+K04265+K04204+K00922+K00922+K08045+K16817+K02649+K02649+K02649+K08768+K08043+K08046+K04456+K04630+K04630+K04630+K11987+K08047+K08771+K07376+K08042+K07188+K16817+K12323+K04142+K04456+K04265+K00509+K08753+K07188+K13296
Organismal Systems	Sensory system	Phototransduction	17	40	0.703005	0.849622	ko04744	XM_005888605.2;XM_005888772.1;XM_005888847.1;XM_005888848.1;XM_005892111.1;XM_005895344.2;XM_005895623.1;XM_005896088.2;XM_005900138.1;XM_005900941.1;XM_005900961.2;XM_005905389.1;XM_014476261.1;XM_014479484.1;XM_014479547.1;XM_014481764.1;XM_014481768.1	K02183+K00909+K04536+K04536+K04631+K08718+K02183+K02183+K08328+K02183+K02183+K13759+K02183+K13749+K08328+K02183+K02183
Metabolism	Metabolism of other amino acids	Glutathione metabolism	37	87	0.745247	0.895212	ko00480	XM_005886649.2;XM_005887019.1;XM_005887374.1;XM_005891294.2;XM_005891296.2;XM_005891297.2;XM_005894732.2;XM_005894753.1;XM_005895148.2;XM_005895820.2;XM_005896853.2;XM_005897329.2;XM_005899374.2;XM_005900427.2;XM_005900442.2;XM_005901302.2;XM_005901397.2;XM_005901398.2;XM_005904348.2;XM_005906669.2;XM_005907045.2;XM_005907442.2;XM_005908432.2;XM_005908433.2;XM_005908434.2;XM_005909375.2;XM_005909…	K10807+K11142+K00432+K00799+K00799+K00799+K05360+K00432+K11140+K00799+K00799+K00432+K10808+K01920+K00681+K00797+K00682+K00682+K00799+K00681+K00031+K00799+K10808+K10808+K10808+K00432+K00432+K00799+K11204+K00432+K00432+K00432+K13299+K00682+K00681+K00681+K00681
Genetic Information Processing	Replication and repair	Homologous recombination	17	41	0.748651	0.895212	ko03440	XM_005887285.2;XM_005888274.2;XM_005888946.1;XM_005891825.1;XM_005894223.2;XM_005895912.1;XM_005898480.2;XM_005899684.1;XM_005901067.1;XM_005903219.1;XM_005903553.2;XM_005905730.2;XM_005905731.1;XM_005906922.2;XM_005906923.2;XM_005907430.2;XM_014479047.1	K03165+K10867+K04482+K10739+K10875+K10739+K10740+K10871+K03111+K03504+K03505+K10869+K10869+K10865+K10865+K10879+K10740
Environmental Information Processing	Signal transduction	Hedgehog signaling pathway	31	74	0.769098	0.914821	ko04340	XM_005887086.2;XM_005887424.2;XM_005887425.2;XM_005888050.2;XM_005889670.2;XM_005891050.2;XM_005893879.2;XM_005894188.2;XM_005894412.1;XM_005895842.2;XM_005895843.1;XM_005896381.2;XM_005899142.2;XM_005901928.1;XM_005901929.2;XM_005901930.2;XM_005901931.1;XM_005905266.2;XM_005905361.2;XM_005905362.2;XM_005905953.2;XM_005909131.2;XM_005909253.2;XM_005910971.2;XM_005910972.2;XM_005910974.2;XM_005910…	K00182+K04345+K04345+K06229+K11989+K04662+K00312+K11101+K01558+K06225+K06225+K01357+K00182+K04662+K04662+K04662+K04662+K06226+K08959+K08959+K00312+K03362+K01384+K08958+K08958+K08958+K08958+K08957+K06230+K08960+K04662
Organismal Systems	Immune system	Natural killer cell mediated cytotoxicity	84	195	0.773223	0.914914	ko04650	XM_005886913.1;XM_005887113.1;XM_005887195.2;XM_005887196.2;XM_005887448.2;XM_005888375.2;XM_005888807.2;XM_005889314.2;XM_005889315.2;XM_005889917.2;XM_005890212.2;XM_005890213.2;XM_005890214.2;XM_005891624.2;XM_005892281.1;XM_005892496.1;XM_005892727.2;XM_005892977.2;XM_005893283.2;XM_005893284.2;XM_005893347.2;XM_005893766.2;XM_005894212.2;XM_005894213.2;XM_005894214.2;XM_005894280.2;XM_005894…	K19663+K07828+K05855+K05855+K07860+K05427+K05718+K07990+K07990+K04721+K05703+K05703+K05703+K07360+K04389+K00922+K00922+K06453+K04368+K04368+K05130+K03099+K02649+K02649+K02649+K03099+K07984+K02833+K04348+K04348+K04348+K04348+K04390+K06516+K06728+K06464+K05132+K04365+K07293+K07827+K07827+K06541+K04366+K06463+K07985+K07818+K07986+K06751+K04364+K04364+K07986+K07986+K06268+K04409+K04409+K04348+K04348+…
Metabolism	Metabolism of cofactors and vitamins	Folate biosynthesis	10	26	0.819736	0.964897	ko00790	XM_005887364.2;XM_005892955.2;XM_005896426.2;XM_005896427.2;XM_005904541.2;XM_005905056.2;XM_005905203.2;XM_014477859.1;XM_014477862.1;XM_014480474.1	K03635+K01307+K03639+K03639+K00287+K01495+K01077+K03635+K03635+K00357
Organismal Systems	Endocrine system	Ovarian Steroidogenesis	34	83	0.825944	0.967167	ko04913	XM_005887424.2;XM_005887425.2;XM_005890431.2;XM_005890489.2;XM_005890758.1;XM_005890784.2;XM_005891228.2;XM_005893428.2;XM_005895277.1;XM_005895599.2;XM_005895678.2;XM_005896371.2;XM_005898607.1;XM_005898608.2;XM_005898609.1;XM_005898612.2;XM_005900467.1;XM_005900964.2;XM_005901273.2;XM_005901275.1;XM_005902640.2;XM_005903972.2;XM_005903974.2;XM_005903975.2;XM_005903976.1;XM_005905132.2;XM_005907…	K04345+K04345+K05498+K13373+K04527+K12473+K07418+K08045+K00070+K05250+K08043+K08046+K05459+K05459+K05459+K05459+K07434+K04119+K11987+K16342+K08047+K16342+K16342+K16342+K16342+K08042+K05087+K00461+K07410+K00070+K16342+K13885+K04247+K07418
Metabolism	Metabolism of cofactors and vitamins	Riboflavin metabolism	2	6	0.842275	0.981207	ko00740	XM_005892980.2;XM_005896255.1	K00861+K00505
Environmental Information Processing	Signal transduction	Jak-STAT signaling pathway	104	246	0.860713	0.99267	ko04630	XM_005886662.1;XM_005886692.2;XM_005887384.2;XM_005887385.2;XM_005887509.1;XM_005887510.2;XM_005887913.2;XM_005887914.2;XM_005887915.2;XM_005888025.2;XM_005888375.2;XM_005888376.1;XM_005889065.1;XM_005889066.1;XM_005889721.2;XM_005889890.1;XM_005890497.2;XM_005891362.2;XM_005891363.2;XM_005891454.2;XM_005891919.2;XM_005892496.1;XM_005892727.2;XM_005893346.2;XM_005893347.2;XM_005893766.2;XM_005894…	K05441+K11217+K05060+K05060+K05419+K05418+K04570+K04570+K04570+K19598+K05427+K04736+K04695+K04695+K05080+K05137+K06625+K04447+K04447+K04701+K04705+K00922+K00922+K05135+K05130+K03099+K02649+K02649+K02649+K03099+K02539+K00157+K02833+K05068+K04698+K04456+K05423+K05082+K16064+K05431+K05431+K05431+K05132+K11223+K05434+K05138+K07203+K11225+K07293+K04366+K11219+K11220+K11222+K11222+K05640+K05426+K04697+…
Metabolism	Energy metabolism	Sulfur metabolism	6	17	0.861961	0.99267	ko00920	XM_005887300.2;XM_005887453.2;XM_005887454.1;XM_005906566.2;XM_014478104.1;XM_014478687.1	K13811+K01011+K01011+K13811+K01011+K17725
Genetic Information Processing	Folding, sorting and degradation	Proteasome	26	66	0.868657	0.99267	ko03050	XM_005887548.2;XM_005887549.2;XM_005887617.2;XM_005887618.1;XM_005890562.2;XM_005890563.1;XM_005891379.2;XM_005892642.2;XM_005892643.1;XM_005895439.2;XM_005897279.2;XM_005898022.2;XM_005899170.2;XM_005899171.2;XM_005899172.2;XM_005899420.2;XM_005899957.2;XM_005902170.1;XM_005906051.2;XM_005908250.2;XM_005910448.2;XM_005910449.2;XM_014476613.1;XM_014476877.1;XM_014480256.1;XM_014482025.1	K02725+K02725+K02728+K02728+K03063+K03063+K02741+K02734+K02734+K02737+K03030+K03033+K06698+K06698+K06698+K02726+K03064+K11599+K02738+K03031+K03039+K03039+K03063+K02741+K11599+K06699
Genetic Information Processing	Translation	Ribosome biogenesis in eukaryotes	48	118	0.874057	0.99267	ko03008	XM_005886946.2;XM_005887862.1;XM_005887928.2;XM_005888126.1;XM_005888579.2;XM_005889280.1;XM_005889320.2;XM_005889321.2;XM_005889730.2;XM_005889731.2;XM_005889732.2;XM_005889733.2;XM_005889877.2;XM_005890441.2;XM_005891223.2;XM_005891364.2;XM_005891484.2;XM_005891768.1;XM_005891910.1;XM_005893667.2;XM_005893668.1;XM_005895281.2;XM_005896317.2;XM_005896500.1;XM_005899728.2;XM_005899926.1;XM_005900…	K14554+K03685+K03097+K07562+K14561+K14572+K14549+K14549+K14290+K14290+K14290+K14290+K14574+K14570+K07936+K11108+K03537+K14560+K13288+K14573+K14573+K14556+K03539+K11883+K14575+K03097+K03264+K14562+K07936+K14544+K14544+K14544+K14525+K07936+K14571+K14571+K14546+K14563+K11129+K14284+K14569+K14568+K14558+K11130+K12845+K03264+K11129+K11130
Genetic Information Processing	Translation	Aminoacyl-tRNA biosynthesis	28	71	0.874076	0.99267	ko00970	XM_005889147.1;XM_005890834.2;XM_005891320.2;XM_005891480.2;XM_005893712.2;XM_005894597.2;XM_005894598.2;XM_005894900.2;XM_005894901.2;XM_005894902.2;XM_005898198.2;XM_005900081.2;XM_005901826.2;XM_005905560.2;XM_005905563.1;XM_005906221.2;XM_005906963.2;XM_005908039.2;XM_005908040.2;XM_005910233.2;XM_005910570.2;XM_005910656.2;XM_014476600.1;XM_014476725.1;XM_014476914.1;XM_014480955.1;XM_014481…	K01880+K01876+K01875+K02435+K01867+K01874+K01874+K01868+K01868+K01868+K02433+K01872+K01870+K01870+K14163+K01866+K01873+K01893+K01893+K02434+K01893+K01869+K01868+K01876+K02435+K01873+K14163+K01893
Organismal Systems	Immune system	Complement and coagulation cascades	47	116	0.879545	0.993886	ko04610	XM_005889023.2;XM_005889717.2;XM_005890885.2;XM_005891153.2;XM_005891638.2;XM_005891639.2;XM_005891640.2;XM_005891641.2;XM_005891642.2;XM_005892800.1;XM_005892801.2;XM_005893783.2;XM_005896211.2;XM_005896897.1;XM_005896898.2;XM_005897213.2;XM_005897305.1;XM_005898922.2;XM_005899007.1;XM_005899565.2;XM_005899647.2;XM_005899648.2;XM_005899649.2;XM_005901301.2;XM_005901381.2;XM_005901382.2;XM_005901…	K03907+K03996+K04008+K03917+K04006+K04006+K04006+K04002+K04002+K03982+K03982+K01332+K03913+K01321+K01321+K03906+K03985+K01313+K01323+K03899+K03992+K03992+K03992+K03993+K03904+K03904+K03904+K01343+K01343+K03902+K03988+K04009+K03901+K03898+K03914+K04008+K04002+K04002+K03982+K03900+K01313+K03912+K01314+K01330+K04000+K04007+K03898
Organismal Systems	Digestive system	Carbohydrate digestion and absorption	23	60	0.893761	1	ko04973	XM_005888771.2;XM_005891531.1;XM_005892496.1;XM_005892702.2;XM_005892727.2;XM_005894212.2;XM_005894213.2;XM_005894214.2;XM_005897130.2;XM_005897208.2;XM_005902374.1;XM_005902375.2;XM_005903875.2;XM_005904236.1;XM_005905570.2;XM_005905571.2;XM_005905572.2;XM_005906353.1;XM_005906747.2;XM_005909172.2;XM_005911748.1;XM_005911925.2;XM_014478642.1	K01540+K01540+K00922+K08143+K00922+K02649+K02649+K02649+K08171+K04456+K01540+K01540+K01539+K00844+K07593+K07593+K07593+K00844+K00844+K01084+K19662+K04456+K08171
Metabolism	Lipid metabolism	Glycerolipid metabolism	35	89	0.899559	1	ko00561	XM_005886710.2;XM_005886935.2;XM_005887379.2;XM_005887380.2;XM_005887397.1;XM_005888646.1;XM_005889620.2;XM_005895560.1;XM_005895561.2;XM_005895562.2;XM_005898233.2;XM_005901023.2;XM_005901068.1;XM_005901069.1;XM_005901618.2;XM_005901775.2;XM_005901776.2;XM_005902303.1;XM_005902304.2;XM_005902498.2;XM_005902499.1;XM_005902583.1;XM_005903203.2;XM_005903204.2;XM_005905517.2;XM_005906494.2;XM_005906…	K01046+K19007+K01080+K01080+K14085+K00149+K00901+K00901+K00901+K00901+K13517+K01189+K09881+K09881+K13509+K13506+K13506+K01059+K01059+K11160+K14457+K00128+K15728+K15728+K13517+K13506+K00629+K00901+K00901+K15728+K00128+K11155+K01059+K01059+K13509
Metabolism	Biosynthesis of other secondary metabolites	Caffeine metabolism	2	7	0.90208	1	ko00232	XM_005887418.1;XM_005905787.1	K00365+K07409
Organismal Systems	Digestive system	Protein digestion and absorption	62	153	0.906987	1	ko04974	XM_005888435.1;XM_005888771.2;XM_005889539.2;XM_005889540.1;XM_005890154.2;XM_005890219.1;XM_005890325.2;XM_005891371.1;XM_005891531.1;XM_005893772.1;XM_005893773.2;XM_005893774.2;XM_005893775.2;XM_005893989.2;XM_005894169.2;XM_005894170.2;XM_005894640.1;XM_005895013.1;XM_005895433.2;XM_005895461.2;XM_005895462.2;XM_005896422.1;XM_005896716.1;XM_005896717.2;XM_005896718.2;XM_005897282.2;XM_005897…	K19721+K01540+K19721+K19720+K06237+K08187+K06236+K05612+K01540+K05849+K05849+K05849+K05849+K08131+K08131+K08131+K01285+K05006+K13781+K13867+K13867+K04916+K01389+K01389+K01389+K01278+K19721+K06238+K06238+K08133+K05616+K19721+K06238+K01540+K01540+K08780+K14207+K14207+K14210+K01539+K06237+K19719+K19719+K14208+K06238+K06236+K01395+K06237+K06237+K19721+K01312+K14211+K05334+K01285+K08135+K19721+K06238+…
Genetic Information Processing	Transcription	RNA polymerase	18	49	0.916356	1	ko03020	XM_005887006.2;XM_005889021.2;XM_005893684.2;XM_005893788.1;XM_005894348.2;XM_005897687.2;XM_005898524.1;XM_005899886.2;XM_005902180.1;XM_005904462.2;XM_005904463.2;XM_005904464.2;XM_005904466.2;XM_005909506.2;XM_005909507.2;XM_005911411.2;XM_014477333.1;XM_014483605.1	K03009+K03025+K03021+K03018+K03012+K03004+K03024+K03011+K03020+K14721+K14721+K14721+K14721+K03016+K03016+K03000+K03008+K03000
Metabolism	Lipid metabolism	Primary bile acid biosynthesis	10	29	0.917072	1	ko00120	XM_005886983.2;XM_005889167.2;XM_005889664.2;XM_005897685.2;XM_005897686.2;XM_005911393.2;XM_014476608.1;XM_014476897.1;XM_014478292.1;XM_014478293.1	K12408+K00489+K00488+K00251+K00251+K08764+K12408+K07439+K10223+K10223
Metabolism	Metabolism of cofactors and vitamins	Porphyrin and chlorophyll metabolism	24	64	0.921646	1	ko00860	XM_005892066.2;XM_005895003.2;XM_005895004.2;XM_005896073.2;XM_005896074.2;XM_005896828.2;XM_005896888.2;XM_005899415.2;XM_005900022.2;XM_005902042.2;XM_005902043.2;XM_005902044.2;XM_005902046.2;XM_005902047.2;XM_005902439.1;XM_005902857.2;XM_005905563.1;XM_005908496.2;XM_005908497.2;XM_014478301.1;XM_014480225.1;XM_014481379.1;XM_014482459.1;XM_014482460.1	K02259+K00699+K00699+K00699+K00699+K00228+K01772+K00214+K19054+K00699+K00699+K00699+K00699+K00699+K13624+K01719+K14163+K00699+K00699+K00699+K00699+K14163+K00699+K00699
Metabolism	Xenobiotics biodegradation and metabolism	Drug metabolism - cytochrome P450	36	94	0.934837	1	ko00982	XM_005891294.2;XM_005891296.2;XM_005891297.2;XM_005891517.1;XM_005891518.1;XM_005895003.2;XM_005895004.2;XM_005895029.2;XM_005895820.2;XM_005896073.2;XM_005896074.2;XM_005896853.2;XM_005898809.2;XM_005898811.2;XM_005902042.2;XM_005902043.2;XM_005902044.2;XM_005902046.2;XM_005902047.2;XM_005902393.2;XM_005902394.2;XM_005904348.2;XM_005905787.1;XM_005907017.2;XM_005907442.2;XM_005908496.2;XM_005908…	K00799+K00799+K00799+K00274+K00274+K00699+K00699+K00157+K00799+K00699+K00699+K00799+K00121+K13952+K00699+K00699+K00699+K00699+K00699+K00485+K00485+K00799+K07409+K00485+K00799+K00699+K00699+K00129+K00799+K00699+K13299+K00699+K00699+K00699+K00157+K00129
Organismal Systems	Endocrine system	Renin-angiotensin system	11	33	0.944306	1	ko04614	XM_005892784.1;XM_005894640.1;XM_005895148.2;XM_005896716.1;XM_005896717.2;XM_005896718.2;XM_005897770.1;XM_005899338.2;XM_005902433.2;XM_005902435.1;XM_014477894.1	K01393+K01285+K11140+K01389+K01389+K01389+K01257+K04167+K04166+K08780+K01285
Metabolism	Glycan biosynthesis and metabolism	Other glycan degradation	9	30	0.972402	1	ko00511	XM_005889088.2;XM_005898140.1;XM_005899787.2;XM_005899815.1;XM_005900513.2;XM_005900514.2;XM_005911052.2;XM_014477225.1;XM_014477228.1	K01206+K12309+K12373+K01192+K12311+K12311+K01186+K01444+K01444
Metabolism	Global and Overview	Degradation of aromatic compounds	1	6	0.973747	1	ko01220	XM_005898809.2	K00121
Environmental Information Processing	Signaling molecules and interaction	Cytokine-cytokine receptor interaction	156	383	0.974695	1	ko04060	XM_005886662.1;XM_005887203.1;XM_005887384.2;XM_005887385.2;XM_005887509.1;XM_005887510.2;XM_005887973.2;XM_005888156.1;XM_005888375.2;XM_005888376.1;XM_005888740.2;XM_005889197.2;XM_005889630.2;XM_005889721.2;XM_005889890.1;XM_005889917.2;XM_005889932.2;XM_005889987.1;XM_005890150.2;XM_005890151.2;XM_005890241.1;XM_005890344.1;XM_005890395.2;XM_005891050.2;XM_005891246.2;XM_005891248.1;XM_005891…	K05441+K05450+K05060+K05060+K05419+K05418+K16621+K05479+K05427+K04736+K05155+K05141+K13377+K05080+K05137+K04721+K05474+K04383+K14625+K14625+K05460+K02583+K10033+K04662+K10030+K05506+K05505+K04389+K04386+K04387+K05146+K05514+K04189+K05135+K05130+K05156+K16858+K04388+K05513+K05090+K05068+K05480+K05480+K05480+K05480+K05480+K05489+K03160+K04723+K04723+K04390+K05423+K04182+K05450+K05082+K13376+K13376+…
Organismal Systems	Sensory system	Taste transduction	39	107	0.976964	1	ko04742	XM_005886907.1;XM_005886908.2;XM_005886909.2;XM_005887424.2;XM_005887425.2;XM_005888784.2;XM_005888785.1;XM_005889126.2;XM_005891206.1;XM_005892918.1;XM_005896160.2;XM_005896371.2;XM_005896422.1;XM_005896951.2;XM_005902077.2;XM_005902078.2;XM_005902884.1;XM_005905322.2;XM_005905933.1;XM_005905934.1;XM_005905984.2;XM_005907482.2;XM_005907499.2;XM_005907908.1;XM_005908380.1;XM_005909526.2;XM_005909…	K05175+K05175+K05175+K04345+K04345+K05175+K05175+K13755+K05216+K05175+K04836+K08046+K04916+K04153+K13755+K13755+K04153+K04827+K13755+K13755+K04615+K07825+K04824+K04841+K04153+K04819+K04819+K05175+K05175+K04836+K04836+K04836+K04836+K04836+K04836+K13755+K07825+K05175+K04615
Genetic Information Processing	Transcription	Basal transcription factors	22	65	0.978975	1	ko03022	XM_005887743.2;XM_005888286.2;XM_005888670.2;XM_005889352.2;XM_005889355.1;XM_005891326.2;XM_005892856.1;XM_005894264.1;XM_005896752.2;XM_005900692.2;XM_005902817.2;XM_005904655.2;XM_005904656.2;XM_005906962.2;XM_005908669.2;XM_005908677.2;XM_005910661.2;XM_014476259.1;XM_014477327.1;XM_014477791.1;XM_014479192.1;XM_014481468.1	K03120+K03135+K03133+K14535+K02202+K03127+K03121+K03122+K03139+K03141+K03130+K03143+K03143+K03144+K03128+K03120+K03129+K14535+K03121+K10843+K14535+K06634
Metabolism	Glycan biosynthesis and metabolism	Glycosylphosphatidylinositol(GPI)-anchor biosynthesis	12	39	0.979215	1	ko00563	XM_005886839.2;XM_005889609.2;XM_005892315.2;XM_005894583.1;XM_005895886.2;XM_005897824.2;XM_005903150.2;XM_005903871.2;XM_005905724.1;XM_005910711.2;XM_014478813.1;XM_014483299.1	K03860+K05310+K05283+K05294+K07542+K08098+K01127+K05284+K03858+K03861+K07541+K03861
Metabolism	Xenobiotics biodegradation and metabolism	Metabolism of xenobiotics by cytochrome P450	35	98	0.980605	1	ko00980	XM_005891294.2;XM_005891296.2;XM_005891297.2;XM_005895003.2;XM_005895004.2;XM_005895820.2;XM_005896073.2;XM_005896074.2;XM_005896853.2;XM_005898809.2;XM_005898811.2;XM_005901355.2;XM_005902042.2;XM_005902043.2;XM_005902044.2;XM_005902046.2;XM_005902047.2;XM_005904348.2;XM_005905710.1;XM_005905711.2;XM_005905712.2;XM_005905787.1;XM_005907442.2;XM_005908496.2;XM_005908497.2;XM_005908905.2;XM_005911…	K00799+K00799+K00799+K00699+K00699+K00799+K00699+K00699+K00799+K00121+K13952+K15680+K00699+K00699+K00699+K00699+K00699+K00799+K00084+K00079+K00079+K07409+K00799+K00699+K00699+K00129+K00799+K07410+K00699+K13299+K00699+K00079+K00699+K00699+K00129
Organismal Systems	Digestive system	Bile secretion	50	135	0.981258	1	ko04976	XM_005887424.2;XM_005887425.2;XM_005887599.2;XM_005887600.2;XM_005888771.2;XM_005889140.2;XM_005889167.2;XM_005889363.1;XM_005889918.1;XM_005889919.2;XM_005890092.2;XM_005890279.2;XM_005890280.2;XM_005890281.2;XM_005890784.2;XM_005891531.1;XM_005893222.2;XM_005893428.2;XM_005895678.2;XM_005895895.2;XM_005896371.2;XM_005897056.2;XM_005897057.2;XM_005899964.2;XM_005900105.2;XM_005900106.1;XM_005901…	K04345+K04345+K05664+K05664+K01540+K09864+K00489+K09869+K14349+K14349+K00021+K05667+K05667+K05667+K12473+K01540+K05043+K08045+K08043+K05742+K08046+K13575+K13575+K14361+K08204+K08204+K07299+K07299+K01540+K01540+K08047+K01539+K08042+K14341+K09866+K09866+K05673+K05673+K05031+K09877+K09877+K00021+K14361+K14361+K13885+K09866+K09866+K05673+K05658+K05658
Organismal Systems	Digestive system	Mineral absorption	25	75	0.988079	1	ko04978	XM_005888571.2;XM_005888709.2;XM_005888771.2;XM_005889537.1;XM_005889649.2;XM_005891531.1;XM_005891858.2;XM_005892030.1;XM_005900469.2;XM_005900913.2;XM_005901422.1;XM_005902374.1;XM_005902375.2;XM_005903875.2;XM_005907838.2;XM_005908681.2;XM_005908683.2;XM_005909508.2;XM_005909509.2;XM_005909510.2;XM_005909511.2;XM_014477069.1;XM_014477745.1;XM_014478939.1;XM_014482532.1	K14688+K14734+K01540+K14685+K12347+K01540+K14738+K12347+K04982+K04975+K14078+K01540+K01540+K01539+K14736+K12347+K12347+K05011+K05011+K05011+K05011+K12347+K05334+K07213+K12347
Organismal Systems	Circulatory system	Cardiac muscle contraction	57	155	0.988902	1	ko04260	XM_005887885.2;XM_005888674.2;XM_005888771.2;XM_005890243.2;XM_005890248.2;XM_005890249.2;XM_005890250.2;XM_005890251.2;XM_005890252.2;XM_005890254.2;XM_005890430.2;XM_005890437.2;XM_005891479.2;XM_005891531.1;XM_005891925.2;XM_005891926.2;XM_005891927.2;XM_005894135.2;XM_005894220.2;XM_005894221.2;XM_005895895.2;XM_005896104.2;XM_005896372.2;XM_005896373.1;XM_005896374.2;XM_005897989.2;XM_005897…	K04860+K02271+K01540+K04858+K10373+K10373+K10373+K10373+K10373+K10373+K00418+K00420+K02266+K01540+K04863+K04863+K04863+K02273+K00416+K00416+K05742+K02267+K04864+K04864+K04864+K04862+K04862+K04870+K10374+K10375+K01540+K01540+K02270+K02270+K02272+K01539+K04868+K04962+K02272+K02267+K09290+K09290+K00411+K09290+K10373+K00418+K02266+K02265+K02265+K00416+K00416+K00416+K04869+K10374+K10374+K00417+K02272
Metabolism	Metabolism of cofactors and vitamins	Lipoic acid metabolism	1	9	0.995751	1	ko00785	XM_005903218.2	K03801
Environmental Information Processing	Membrane transport	ABC transporters	34	103	0.996358	1	ko02010	XM_005886773.2;XM_005887599.2;XM_005887600.2;XM_005890279.2;XM_005890280.2;XM_005890281.2;XM_005891377.2;XM_005893024.2;XM_005893025.2;XM_005893234.2;XM_005894702.1;XM_005896706.2;XM_005899318.2;XM_005899331.2;XM_005899332.2;XM_005904561.2;XM_005906829.2;XM_005907796.2;XM_005908707.2;XM_005908708.2;XM_005909061.1;XM_005909234.2;XM_005909235.2;XM_005909530.2;XM_005909531.2;XM_005909532.1;XM_005909…	K05643+K05664+K05664+K05667+K05667+K05667+K05654+K05679+K05679+K05033+K05644+K05657+K05648+K05652+K05649+K05665+K05641+K05655+K05677+K05677+K05675+K05673+K05673+K05668+K05668+K05668+K05646+K05031+K05642+K05678+K05669+K05673+K05658+K05658
Metabolism	Energy metabolism	Oxidative phosphorylation	90	246	0.998236	1	ko00190	XM_005888109.2;XM_005888110.2;XM_005888282.1;XM_005888674.2;XM_005888730.2;XM_005889427.2;XM_005890430.2;XM_005890437.2;XM_005890449.2;XM_005891479.2;XM_005891747.2;XM_005891748.1;XM_005892066.2;XM_005892345.2;XM_005892346.2;XM_005893445.2;XM_005893446.2;XM_005893447.2;XM_005894135.2;XM_005894220.2;XM_005894221.2;XM_005894659.2;XM_005895204.2;XM_005895205.2;XM_005895206.2;XM_005895496.2;XM_005895…	K03964+K03964+K02146+K02271+K01544+K02151+K00418+K00420+K03940+K02266+K02147+K02147+K02259+K02132+K02132+K03949+K03949+K03949+K02273+K00416+K00416+K00234+K02150+K02150+K02150+K02136+K02136+K03967+K02267+K02140+K02140+K02131+K02131+K02131+K02131+K02154+K02148+K02148+K02153+K02147+K03958+K02152+K02258+K00237+K00237+K02270+K02270+K02272+K02152+K02154+K03934+K03934+K02151+K02272+K02145+K01542+K02267+…
Environmental Information Processing	Signaling molecules and interaction	Neuroactive ligand-receptor interaction	168	441	0.99941	1	ko04080	XM_005886654.2;XM_005886907.1;XM_005886908.2;XM_005886909.2;XM_005887033.1;XM_005887119.1;XM_005887120.2;XM_005887121.2;XM_005887260.1;XM_005887373.1;XM_005888327.2;XM_005888482.1;XM_005888483.1;XM_005888784.2;XM_005888785.1;XM_005888846.2;XM_005888978.2;XM_005889138.1;XM_005889143.2;XM_005889144.2;XM_005889145.1;XM_005889146.2;XM_005889289.1;XM_005889296.1;XM_005889307.1;XM_005889308.1;XM_005889…	K04811+K05175+K05175+K05175+K04157+K05239+K05239+K05239+K04267+K01352+K04293+K04608+K04608+K05175+K05175+K05184+K04586+K04584+K04579+K04579+K04579+K04579+K05190+K04277+K05199+K05199+K05209+K04275+K04577+K05080+K04261+K04235+K04234+K04224+K05181+K04307+K04307+K05226+K04589+K04589+K05216+K05264+K04139+K04265+K04265+K05195+K05195+K04204+K04200+K04133+K04280+K05181+K05181+K05175+K05186+K05203+K05206+…
Organismal Systems	Immune system	Intestinal immune network for IgA production	24	90	0.999926	1	ko04672	XM_005891381.2;XM_005891384.2;XM_005893039.2;XM_005893425.1;XM_005893426.2;XM_005894863.2;XM_005896025.2;XM_005897558.2;XM_005900888.2;XM_005904279.1;XM_005904328.2;XM_005907896.2;XM_005907897.2;XM_005908339.2;XM_005908340.2;XM_005909261.2;XM_005911375.2;XM_005911376.2;XM_014476889.1;XM_014476965.1;XM_014479836.1;XM_014481753.1;XM_014481754.1;XM_014482764.1	K06752+K06752+K04189+K05413+K05413+K05513+K04466+K03160+K04184+K06713+K05476+K03161+K03161+K05429+K05429+K06752+K05433+K05433+K06752+K13073+K04184+K10031+K10031+K06752
Genetic Information Processing	Translation	Ribosome	70	362	1	1	ko03010	XM_005886841.2;XM_005887096.2;XM_005888176.2;XM_005888857.2;XM_005890199.2;XM_005890544.2;XM_005890822.2;XM_005891596.2;XM_005891733.2;XM_005892239.1;XM_005892770.2;XM_005894893.2;XM_005894970.2;XM_005896240.2;XM_005897834.2;XM_005897970.2;XM_005898107.2;XM_005898747.2;XM_005899419.2;XM_005899773.2;XM_005900137.2;XM_005900360.2;XM_005901858.2;XM_005902420.2;XM_005903521.2;XM_005903522.2;XM_005903…	K02902+K02870+K02906+K02887+K02863+K02950+K02954+K02988+K02891+K02907+K02870+K02970+K02939+K02915+K02940+K02864+K02905+K02895+K02911+K02898+K02946+K02916+K02870+K02989+K02867+K02867+K02924+K02924+K02935+K02896+K02924+K02937+K02987+K02914+K02926+K02948+K02948+K02993+K02960+K02950+K02950+K02950+K02950+K02891+K02907+K02907+K02891+K02990+K02980+K02929+K02939+K02939+K02970+K02924+K02940+K02940+K02940+…
Organismal Systems	Sensory system	Olfactory transduction	36	1223	1	1	ko04740	XM_005887424.2;XM_005887425.2;XM_005888341.2;XM_005888605.2;XM_005888847.1;XM_005888848.1;XM_005889126.2;XM_005889847.2;XM_005893514.1;XM_005893772.1;XM_005893773.2;XM_005893774.2;XM_005893775.2;XM_005895623.1;XM_005895678.2;XM_005896088.2;XM_005897391.2;XM_005897942.2;XM_005900585.2;XM_005900941.1;XM_005900961.2;XM_005901056.2;XM_005901057.2;XM_005902077.2;XM_005902078.2;XM_005903226.2;XM_005903…	K04345+K04345+K04543+K02183+K04536+K04536+K13755+K00910+K18283+K05849+K05849+K05849+K05849+K02183+K08043+K02183+K18154+K19497+K04257+K02183+K02183+K04515+K04515+K13755+K13755+K04439+K00910+K07376+K13752+K13755+K13755+K02183+K04257+K13755+K04257+K04257

## Sheet: AA DEMs KEGG  analysis
KEGG pathway analysis of the differentially expressed miRNAs in 0.5-year-old AA vs 2.5-year-old AA
KEGG_A_class	KEGG_B_class	Pathway	0.5-AA_vs_2.5-AA (2084)	All (10901)	Pvalue	Qvalue	Pathway ID	Genes	K_IDs
Organismal Systems	Development	Axon guidance	81	231	5.88919e-09	1.3074e-06	ko04360	XM_005887113.1;XM_005888450.2;XM_005890177.2;XM_005890178.2;XM_005890179.2;XM_005890180.2;XM_005890181.1;XM_005890182.2;XM_005890212.2;XM_005890213.2;XM_005890214.2;XM_005892130.1;XM_005892131.2;XM_005892133.2;XM_005892134.1;XM_005892135.1;XM_005892136.1;XM_005892137.1;XM_005892579.2;XM_005892580.2;XM_005892972.1;XM_005893039.2;XM_005893663.1;XM_005895339.2;XM_005896180.1;XM_005896591.2;XM_005897…	K07828+K05105+K06724+K06724+K06724+K06724+K05719+K05719+K05703+K05703+K05703+K06842+K06842+K06842+K06842+K06842+K06842+K06842+K06842+K06842+K05104+K04189+K16351+K07520+K05463+K17333+K04410+K04410+K06845+K06845+K06845+K06521+K04514+K05099+K06840+K06840+K07520+K04630+K04630+K04630+K06820+K06753+K06753+K07524+K07524+K07524+K07524+K07524+K06619+K07528+K07528+K07528+K07528+K05733+K05733+K05733+K05733+…
Cellular Processes	Cellular commiunity	Tight junction	76	221	4.46968e-08	4.96134e-06	ko04530	XM_005887097.2;XM_005887113.1;XM_005887551.1;XM_005887552.1;XM_005889348.2;XM_005889451.2;XM_005889452.1;XM_005889453.2;XM_005889454.1;XM_005890413.2;XM_005890586.2;XM_005890692.2;XM_005891067.2;XM_005891580.1;XM_005891826.1;XM_005891827.1;XM_005891828.1;XM_005893645.2;XM_005893646.2;XM_005893647.2;XM_005893648.2;XM_005893794.2;XM_005893864.2;XM_005894605.1;XM_005894606.1;XM_005894729.2;XM_005895…	K06112+K07828+K07830+K07830+K06088+K06103+K06103+K06103+K06103+K04382+K04456+K18051+K02105+K06091+K05691+K05691+K05691+K12757+K12757+K12757+K12757+K06107+K06107+K06786+K06786+K06108+K18052+K18052+K18052+K18050+K06106+K06098+K06087+K06101+K05705+K06087+K03097+K06107+K05691+K05691+K04630+K04630+K04630+K06087+K03456+K03456+K02089+K04354+K04354+K05692+K10352+K01110+K06093+K10352+K10352+K10352+K07831+…
Environmental Information Processing	Signal transduction	Ras signaling pathway	115	393	5.06364e-07	3.7471e-05	ko04014	XM_005887113.1;XM_005887424.2;XM_005887425.2;XM_005887551.1;XM_005887552.1;XM_005887913.2;XM_005887914.2;XM_005887915.2;XM_005888341.2;XM_005888605.2;XM_005888727.2;XM_005888776.1;XM_005888777.1;XM_005888847.1;XM_005888848.1;XM_005888929.2;XM_005890168.1;XM_005890169.2;XM_005890171.1;XM_005890172.1;XM_005890344.1;XM_005890347.1;XM_005890586.2;XM_005891624.2;XM_005892059.2;XM_005892156.2;XM_005892…	K07828+K04345+K04345+K07830+K07830+K04570+K04570+K04570+K04543+K02183+K04358+K08053+K08053+K04536+K04536+K04350+K05093+K05093+K05093+K05093+K02583+K04549+K04456+K07360+K04467+K04358+K00922+K04538+K00922+K12362+K04368+K04368+K04735+K03099+K16343+K05090+K02183+K02183+K01047+K01047+K08052+K02678+K04410+K04410+K05450+K06279+K06279+K06279+K06279+K05099+K07889+K17386+K04539+K04440+K04440+K04440+K02183+…
Organismal Systems	Excretory system	Proximal tubule bicarbonate reclamation	19	33	1.06474e-06	5.90929e-05	ko04964	XM_005887979.2;XM_005889140.2;XM_005891531.1;XM_005891532.2;XM_005897057.2;XM_005901993.2;XM_005902374.1;XM_005902375.2;XM_005902974.2;XM_005903439.1;XM_005903440.1;XM_005903441.1;XM_005903442.1;XM_005903443.1;XM_005903875.2;XM_005905384.2;XM_005909989.1;XM_014480689.1;XM_014481331.1	K01596+K09864+K01540+K01540+K13575+K01539+K01540+K01540+K01425+K01425+K01425+K01425+K01425+K01425+K01539+K13577+K00261+K01425+K13577
Metabolism	Metabolism of other amino acids	D-Glutamine and D-glutamate metabolism	8	8	1.76492e-06	6.64509e-05	ko00471	XM_005902974.2;XM_005903439.1;XM_005903440.1;XM_005903441.1;XM_005903442.1;XM_005903443.1;XM_005909989.1;XM_014480689.1	K01425+K01425+K01425+K01425+K01425+K01425+K00261+K01425
Organismal Systems	Endocrine system	Melanogenesis	52	146	1.79597e-06	6.64509e-05	ko04916	XM_005887086.2;XM_005887113.1;XM_005887424.2;XM_005887425.2;XM_005888605.2;XM_005889574.1;XM_005890969.2;XM_005890970.1;XM_005890971.2;XM_005890972.2;XM_005890973.1;XM_005891067.2;XM_005892987.2;XM_005893283.2;XM_005893284.2;XM_005893428.2;XM_005893879.2;XM_005894412.1;XM_005895623.1;XM_005895959.1;XM_005896088.2;XM_005896241.2;XM_005896242.2;XM_005896243.2;XM_005896244.2;XM_005896255.1;XM_005899…	K00182+K07828+K04345+K04345+K02183+K02842+K09455+K09455+K09455+K09455+K09455+K02105+K04634+K04368+K04368+K08045+K00312+K01558+K02183+K09048+K02183+K04492+K04492+K04492+K04492+K00505+K00182+K02376+K02376+K04630+K04630+K04630+K02183+K05858+K02432+K04198+K04366+K08042+K00312+K05461+K05870+K05870+K05870+K02183+K09455+K09048+K02677+K04366+K02354+K02183+K02183+K04491
Environmental Information Processing	Signal transduction	Hippo signaling pathway	74	233	2.24624e-06	7.12377e-05	ko04390	XM_005886842.2;XM_005886843.2;XM_005887086.2;XM_005889574.1;XM_005890413.2;XM_005890614.1;XM_005891067.2;XM_005891120.2;XM_005891256.1;XM_005891580.1;XM_005891826.1;XM_005891827.1;XM_005891828.1;XM_005891986.1;XM_005892533.2;XM_005892800.1;XM_005892801.2;XM_005893879.2;XM_005894165.2;XM_005894412.1;XM_005894546.2;XM_005894547.2;XM_005894632.2;XM_005894633.2;XM_005894634.2;XM_005894635.1;XM_005896…	K02157+K02157+K00182+K02842+K04382+K13375+K02105+K16687+K09782+K06091+K05691+K05691+K05691+K05706+K16796+K03982+K03982+K00312+K04388+K01558+K16822+K16822+K12075+K12075+K12075+K12075+K04492+K04492+K04492+K04492+K16681+K12076+K12076+K12076+K12076+K12076+K12076+K12076+K13376+K13376+K00182+K02376+K02376+K08960+K05691+K05691+K03456+K03456+K02432+K04354+K04354+K04671+K17693+K00312+K16820+K04676+K06093+…
Organismal Systems	Nervous system	Retrograde endocannabinoid signaling	55	162	4.9536e-06	0.000137462	ko04723	XM_005886907.1;XM_005886908.2;XM_005886909.2;XM_005887350.2;XM_005887424.2;XM_005887425.2;XM_005888341.2;XM_005888847.1;XM_005888848.1;XM_005889307.1;XM_005889308.1;XM_005890347.1;XM_005890678.2;XM_005891267.2;XM_005892500.2;XM_005892924.1;XM_005892987.2;XM_005893428.2;XM_005894392.1;XM_005894393.1;XM_005894394.1;XM_005894395.1;XM_005894396.2;XM_005894397.1;XM_005895252.2;XM_005895526.2;XM_005896…	K05175+K05175+K05175+K15291+K04345+K04345+K04543+K04536+K04536+K05199+K05199+K04549+K05181+K12302+K04538+K05186+K04634+K08045+K05197+K05197+K05197+K05197+K05197+K05197+K13985+K05200+K04958+K04997+K13700+K04539+K04440+K04440+K04440+K04630+K04630+K04630+K11987+K05858+K04959+K08042+K07825+K05175+K05175+K04549+K05181+K04960+K05198+K15291+K13985+K02677+K04440+K04440+K04545+K07825+K05175
Organismal Systems	Endocrine system	Thyroid hormone signaling pathway	55	163	6.10722e-06	0.000148907	ko04919	XM_005886685.2;XM_005887113.1;XM_005887257.2;XM_005887258.2;XM_005887424.2;XM_005887425.2;XM_005888302.1;XM_005888519.2;XM_005888921.1;XM_005889448.2;XM_005889547.2;XM_005890189.1;XM_005890190.1;XM_005890535.1;XM_005890586.2;XM_005890693.1;XM_005890694.1;XM_005891067.2;XM_005891173.2;XM_005891531.1;XM_005891532.2;XM_005891645.2;XM_005891646.1;XM_005891766.1;XM_005892041.2;XM_005892319.2;XM_005892…	K09183+K07828+K04650+K04650+K04345+K04345+K15164+K02599+K04399+K15156+K06487+K08526+K08526+K08231+K04456+K08268+K08268+K02105+K17902+K01540+K01540+K19029+K19029+K11644+K15133+K15164+K00922+K00922+K04368+K04368+K04451+K06062+K07201+K07299+K07299+K05858+K17901+K01539+K01540+K01540+K04366+K11220+K01539+K15162+K06493+K06062+K15146+K04456+K06062+K02677+K17901+K04366+K11220+K05692+K04503
Organismal Systems	Nervous system	Dopaminergic synapse	68	215	6.70753e-06	0.000148907	ko04728	XM_005887424.2;XM_005887425.2;XM_005888341.2;XM_005888605.2;XM_005888847.1;XM_005888848.1;XM_005889307.1;XM_005889308.1;XM_005889900.2;XM_005890347.1;XM_005890413.2;XM_005890586.2;XM_005891441.2;XM_005891518.1;XM_005891933.2;XM_005892500.2;XM_005892987.2;XM_005893428.2;XM_005894017.2;XM_005894392.1;XM_005894393.1;XM_005894394.1;XM_005894395.1;XM_005894396.2;XM_005894397.1;XM_005895526.2;XM_005895…	K04345+K04345+K04543+K02183+K04536+K04536+K05199+K05199+K11583+K04549+K04382+K04456+K15493+K00274+K10396+K04538+K04634+K08045+K11583+K05197+K05197+K05197+K05197+K05197+K05197+K05200+K02183+K09048+K02183+K04958+K04997+K15494+K02223+K04374+K11584+K04539+K04440+K04440+K04440+K04630+K04630+K04630+K02183+K03456+K03456+K05858+K04959+K04354+K04354+K04144+K05870+K07825+K08822+K04456+K02183+K04549+K04960+…
Environmental Information Processing	Signal transduction	cGMP - PKG signaling pathway	83	280	1.14511e-05	0.000216412	ko04022	XM_005886685.2;XM_005887334.2;XM_005888396.2;XM_005888399.2;XM_005888605.2;XM_005890586.2;XM_005891531.1;XM_005891532.2;XM_005891886.2;XM_005891887.2;XM_005891888.2;XM_005891889.2;XM_005892496.1;XM_005892727.2;XM_005892987.2;XM_005893283.2;XM_005893284.2;XM_005893405.2;XM_005893428.2;XM_005893514.1;XM_005893772.1;XM_005893773.2;XM_005893774.2;XM_005893775.2;XM_005895619.1;XM_005895623.1;XM_005895…	K09183+K04346+K09260+K09260+K02183+K04456+K01540+K01540+K05850+K05850+K05850+K05850+K00922+K00922+K04634+K04368+K04368+K00907+K08045+K18283+K05849+K05849+K05849+K05849+K18050+K02183+K09048+K02183+K04958+K17333+K04514+K04639+K04639+K04374+K04630+K04630+K04630+K02183+K05853+K05858+K01539+K01540+K01540+K04166+K04959+K04198+K04366+K12318+K04135+K01539+K04937+K08042+K04454+K04454+K04454+K04454+K04454+…
Environmental Information Processing	Signal transduction	Sphingolipid signaling pathway	63	198	1.1698e-05	0.000216412	ko04071	XM_005887113.1;XM_005887193.2;XM_005887334.2;XM_005887476.2;XM_005889825.1;XM_005889900.2;XM_005890212.2;XM_005890213.2;XM_005890214.2;XM_005890413.2;XM_005890586.2;XM_005892496.1;XM_005892727.2;XM_005892987.2;XM_005893283.2;XM_005893284.2;XM_005894017.2;XM_005894097.1;XM_005894802.2;XM_005895207.2;XM_005895388.2;XM_005895619.1;XM_005898887.1;XM_005899101.2;XM_005899325.2;XM_005899326.2;XM_005900…	K07828+K00654+K04346+K04717+K01634+K11583+K05703+K05703+K05703+K04382+K04456+K00922+K00922+K04634+K04368+K04368+K11583+K04735+K04451+K04726+K04718+K18050+K04514+K04426+K04639+K04639+K11584+K04440+K04440+K04440+K04630+K04630+K04630+K03456+K03456+K05858+K04366+K04354+K04354+K01115+K01115+K01115+K01110+K04290+K04714+K04513+K04513+K04456+K00654+K04726+K04726+K04718+K04718+K04716+K04710+K02677+K04440+…
Organismal Systems	Immune system	Chemokine signaling pathway	81	273	1.40174e-05	0.000222388	ko04062	XM_005887113.1;XM_005887424.2;XM_005887425.2;XM_005887904.2;XM_005888231.2;XM_005888341.2;XM_005888847.1;XM_005888848.1;XM_005889158.2;XM_005889159.2;XM_005890347.1;XM_005890586.2;XM_005891246.2;XM_005891250.2;XM_005891362.2;XM_005891363.2;XM_005892059.2;XM_005892496.1;XM_005892500.2;XM_005892727.2;XM_005892831.1;XM_005893039.2;XM_005893283.2;XM_005893284.2;XM_005893428.2;XM_005894097.1;XM_005894…	K07828+K04345+K04345+K08893+K04438+K04543+K04536+K04536+K05854+K05854+K04549+K04456+K10030+K05505+K04447+K04447+K04467+K00922+K04538+K00922+K05514+K04189+K04368+K04368+K08045+K04735+K03099+K04190+K04182+K06279+K06279+K06279+K06279+K04514+K04438+K05511+K04539+K04188+K04630+K04630+K04630+K05858+K07209+K04366+K11220+K05871+K05871+K00910+K08291+K08042+K10035+K07825+K04364+K04364+K08822+K12671+K04513+…
Organismal Systems	Immune system	Platelet activation	58	179	1.40245e-05	0.000222388	ko04611	XM_005887424.2;XM_005887425.2;XM_005888929.2;XM_005889158.2;XM_005889159.2;XM_005889540.1;XM_005890181.1;XM_005890182.2;XM_005890212.2;XM_005890213.2;XM_005890214.2;XM_005890247.2;XM_005890586.2;XM_005892496.1;XM_005892727.2;XM_005892987.2;XM_005893405.2;XM_005893428.2;XM_005893645.2;XM_005893646.2;XM_005893647.2;XM_005893648.2;XM_005894153.2;XM_005896168.2;XM_005898887.1;XM_005899325.2;XM_005899…	K04345+K04345+K04350+K05854+K05854+K19720+K05719+K05719+K05703+K05703+K05703+K06271+K04456+K00922+K00922+K04634+K00907+K08045+K12757+K12757+K12757+K12757+K17084+K04958+K04514+K04639+K04639+K06271+K04630+K04630+K04630+K05732+K05858+K04959+K12318+K16342+K08042+K06493+K06261+K04513+K04513+K06236+K06270+K06270+K06270+K04456+K16056+K04960+K00907+K00907+K12757+K12757+K05692+K06476+K04513+K04236+K05854+…
Environmental Information Processing	Signal transduction	TGF-beta signaling pathway	46	134	2.08751e-05	0.000300108	ko04350	XM_005890413.2;XM_005890614.1;XM_005891686.2;XM_005892297.2;XM_005892299.2;XM_005893305.2;XM_005893642.1;XM_005893643.1;XM_005893644.1;XM_005894165.2;XM_005894736.1;XM_005896007.2;XM_005898568.2;XM_005898569.2;XM_005898887.1;XM_005900848.2;XM_005901540.2;XM_005901541.2;XM_005904256.2;XM_005904538.2;XM_005905515.2;XM_005905611.1;XM_005905612.1;XM_005906374.1;XM_005906559.1;XM_005906979.2;XM_005906…	K04382+K13375+K16790+K04688+K04688+K04677+K19383+K19383+K19383+K04388+K04679+K04681+K13376+K13376+K04514+K03347+K03456+K03456+K04671+K04679+K17693+K04670+K04670+K04675+K04676+K13567+K13567+K19558+K19558+K04682+K04513+K04513+K04657+K04673+K04683+K16620+K19383+K19383+K17693+K13567+K04513+K04513+K04657+K04657+K04657+K16857
Cellular Processes	Cell motility	Regulation of actin cytoskeleton	103	370	2.16294e-05	0.000300108	ko04810	XM_005887113.1;XM_005887334.2;XM_005887551.1;XM_005887552.1;XM_005888231.2;XM_005888727.2;XM_005889547.2;XM_005890168.1;XM_005890169.2;XM_005890171.1;XM_005890172.1;XM_005890181.1;XM_005890182.2;XM_005890331.2;XM_005892156.2;XM_005892481.1;XM_005892496.1;XM_005892727.2;XM_005893057.2;XM_005893283.2;XM_005893284.2;XM_005893405.2;XM_005893645.2;XM_005893646.2;XM_005893647.2;XM_005893648.2;XM_005894…	K07828+K04346+K07830+K07830+K04438+K04358+K06487+K05093+K05093+K05093+K05093+K05719+K05719+K06482+K04358+K04133+K00922+K00922+K05754+K04368+K04368+K00907+K12757+K12757+K12757+K12757+K03099+K05759+K05748+K05748+K05763+K04410+K04410+K05450+K06586+K06586+K06586+K04514+K04438+K04639+K04639+K08845+K17386+K00889+K04391+K05732+K05089+K00920+K04366+K05733+K05733+K05733+K05733+K05746+K13710+K06493+K05692+…
Organismal Systems	Nervous system	GABAergic synapse	45	131	2.5082e-05	0.000314352	ko04727	XM_005886907.1;XM_005886908.2;XM_005886909.2;XM_005887424.2;XM_005887425.2;XM_005887585.2;XM_005888341.2;XM_005888847.1;XM_005888848.1;XM_005889954.2;XM_005890347.1;XM_005890678.2;XM_005892500.2;XM_005892924.1;XM_005893428.2;XM_005896113.2;XM_005900455.2;XM_005900849.2;XM_005900850.2;XM_005900851.2;XM_005902974.2;XM_005903247.2;XM_005903248.1;XM_005903249.2;XM_005903439.1;XM_005903440.1;XM_005903…	K05175+K05175+K05175+K04345+K04345+K01580+K04543+K04536+K04536+K08341+K04549+K05181+K04538+K05186+K08045+K05034+K04539+K04630+K04630+K04630+K01425+K14207+K14207+K14990+K01425+K01425+K01425+K01425+K01425+K08042+K06027+K06027+K04615+K07825+K01580+K05175+K05175+K04549+K05181+K02677+K01425+K04545+K07825+K05175+K08341
Organismal Systems	Nervous system	Long-term depression	37	101	2.63692e-05	0.000314352	ko04730	XM_005887113.1;XM_005887334.2;XM_005889158.2;XM_005889159.2;XM_005889307.1;XM_005889308.1;XM_005890413.2;XM_005892987.2;XM_005893283.2;XM_005893284.2;XM_005894392.1;XM_005894393.1;XM_005894394.1;XM_005894395.1;XM_005894396.2;XM_005894397.1;XM_005896168.2;XM_005899325.2;XM_005899326.2;XM_005899357.2;XM_005900849.2;XM_005900850.2;XM_005900851.2;XM_005901540.2;XM_005901541.2;XM_005901574.2;XM_005902…	K07828+K04346+K05854+K05854+K05199+K05199+K04382+K04634+K04368+K04368+K05197+K05197+K05197+K05197+K05197+K05197+K04958+K04639+K04639+K08845+K04630+K04630+K04630+K03456+K03456+K05858+K04959+K04366+K12318+K16342+K05207+K04960+K05198+K02677+K04366+K05854+K05854
Organismal Systems	Endocrine system	Oxytocin signaling pathway	72	240	2.76696e-05	0.000314352	ko04921	XM_005887113.1;XM_005887424.2;XM_005887425.2;XM_005888605.2;XM_005889714.1;XM_005890497.2;XM_005891925.2;XM_005891926.2;XM_005891927.2;XM_005892496.1;XM_005892727.2;XM_005892987.2;XM_005893283.2;XM_005893284.2;XM_005893405.2;XM_005893428.2;XM_005895623.1;XM_005896088.2;XM_005896168.2;XM_005896383.2;XM_005896384.2;XM_005896461.1;XM_005896591.2;XM_005897989.2;XM_005897990.2;XM_005898887.1;XM_005899…	K07828+K04345+K04345+K02183+K07198+K06625+K04863+K04863+K04863+K00922+K00922+K04634+K04368+K04368+K00907+K08045+K02183+K02183+K04958+K07200+K07200+K04997+K17333+K04862+K04862+K04514+K04996+K04630+K04630+K04630+K02183+K11987+K05858+K17901+K04959+K04366+K12318+K07198+K16342+K08042+K04962+K04454+K04454+K04454+K04454+K04454+K04454+K04454+K07199+K04361+K04513+K04513+K06270+K06270+K06270+K02183+K04960+…
Genetic Information Processing	Folding, sorting and degradation	Ubiquitin mediated proteolysis	71	236	2.832e-05	0.000314352	ko04120	XM_005887215.2;XM_005888773.2;XM_005888774.2;XM_005888775.2;XM_005889288.2;XM_005889310.2;XM_005890385.2;XM_005890411.2;XM_005890965.2;XM_005891262.1;XM_005891263.2;XM_005891264.2;XM_005891265.2;XM_005891527.2;XM_005891528.2;XM_005891785.2;XM_005891786.1;XM_005892712.1;XM_005893004.1;XM_005896725.2;XM_005897151.2;XM_005898512.2;XM_005899709.2;XM_005899710.1;XM_005899711.2;XM_005899810.2;XM_005899…	K10573+K10611+K10611+K10611+K10578+K04725+K10585+K10574+K10686+K10144+K10144+K10144+K10144+K10609+K10609+K10582+K10582+K10597+K10586+K06689+K10596+K16064+K10260+K10260+K10260+K06689+K06689+K06689+K06689+K10447+K10447+K10447+K10447+K10447+K06689+K03347+K10447+K04649+K04649+K04649+K02207+K10576+K03350+K03350+K10591+K10591+K10591+K10591+K10591+K10591+K10054+K10575+K10598+K03872+K10688+K10610+K08285+…
Cellular Processes	Cellular commiunity	Adherens junction	45	133	3.84494e-05	0.000406465	ko04520	XM_005890212.2;XM_005890213.2;XM_005890214.2;XM_005891067.2;XM_005891826.1;XM_005891827.1;XM_005891828.1;XM_005891986.1;XM_005894165.2;XM_005895903.2;XM_005895904.2;XM_005896241.2;XM_005896242.2;XM_005896243.2;XM_005896244.2;XM_005898356.2;XM_005898357.2;XM_005898894.1;XM_005899132.2;XM_005899926.1;XM_005900162.1;XM_005900163.2;XM_005905390.2;XM_005907158.2;XM_005907241.2;XM_005907637.2;XM_005909…	K05703+K05703+K05703+K02105+K05691+K05691+K05691+K05706+K04388+K05748+K05748+K04492+K04492+K04492+K04492+K05695+K05695+K05705+K05099+K03097+K05691+K05691+K05692+K04361+K04468+K05693+K04513+K04513+K05699+K04237+K05694+K05694+K05694+K05694+K06086+K05691+K05691+K05691+K05699+K05698+K06083+K05692+K04491+K04513+K04513
Organismal Systems	Nervous system	Glutamatergic synapse	54	169	4.22631e-05	0.000426473	ko04724	XM_005887424.2;XM_005887425.2;XM_005888341.2;XM_005888482.1;XM_005888483.1;XM_005888847.1;XM_005888848.1;XM_005889307.1;XM_005889308.1;XM_005890347.1;XM_005891267.2;XM_005891371.1;XM_005892500.2;XM_005892987.2;XM_005893428.2;XM_005894392.1;XM_005894393.1;XM_005894394.1;XM_005894395.1;XM_005894396.2;XM_005894397.1;XM_005895526.2;XM_005896168.2;XM_005896461.1;XM_005900455.2;XM_005900849.2;XM_005900…	K04345+K04345+K04543+K04608+K04608+K04536+K04536+K05199+K05199+K04549+K12302+K05612+K04538+K04634+K08045+K05197+K05197+K05197+K05197+K05197+K05197+K05200+K04958+K04997+K04539+K04630+K04630+K04630+K05858+K04959+K01425+K14207+K14207+K14990+K01425+K01425+K01425+K01425+K01425+K00910+K16342+K08042+K01115+K01115+K01115+K07825+K04549+K04960+K05198+K02677+K01425+K04545+K07825+K05201
Cellular Processes	Cellular commiunity	Focal adhesion	102	372	4.62656e-05	0.000436495	ko04510	XM_005888231.2;XM_005889310.2;XM_005889547.2;XM_005890181.1;XM_005890182.2;XM_005890212.2;XM_005890213.2;XM_005890214.2;XM_005890247.2;XM_005890331.2;XM_005890586.2;XM_005891067.2;XM_005892496.1;XM_005892727.2;XM_005893079.1;XM_005893283.2;XM_005893284.2;XM_005893405.2;XM_005893645.2;XM_005893646.2;XM_005893647.2;XM_005893648.2;XM_005893989.2;XM_005894280.2;XM_005897818.2;XM_005897819.2;XM_005898…	K04438+K04725+K06487+K05719+K05719+K05703+K05703+K05703+K06271+K06482+K04456+K02105+K00922+K00922+K05635+K04368+K04368+K00907+K12757+K12757+K12757+K12757+K08131+K03099+K04410+K04410+K05450+K06586+K06586+K06586+K06279+K06279+K06279+K06279+K04514+K04437+K04437+K04437+K04437+K05099+K04438+K17386+K04440+K04440+K04440+K06271+K05732+K16859+K05089+K04366+K05733+K05733+K05733+K05733+K03853+K06237+K06493+…
Environmental Information Processing	Signal transduction	MAPK signaling pathway	121	456	4.71886e-05	0.000436495	ko04010	XM_005887113.1;XM_005887244.2;XM_005887334.2;XM_005887424.2;XM_005887425.2;XM_005887551.1;XM_005887552.1;XM_005888231.2;XM_005888342.2;XM_005888612.2;XM_005888727.2;XM_005888776.1;XM_005888777.1;XM_005888929.2;XM_005890168.1;XM_005890169.2;XM_005890171.1;XM_005890172.1;XM_005890586.2;XM_005890614.1;XM_005891630.2;XM_005891925.2;XM_005891926.2;XM_005891927.2;XM_005892059.2;XM_005892156.2;XM_005892…	K07828+K04430+K04346+K04345+K04345+K07830+K07830+K04438+K04402+K04445+K04358+K08053+K08053+K04350+K05093+K05093+K05093+K05093+K04456+K13375+K04459+K04863+K04863+K04863+K04467+K04358+K04407+K12362+K04368+K04368+K06268+K04735+K04388+K03099+K04404+K04459+K04451+K04381+K04373+K04466+K17333+K08052+K08018+K04373+K04373+K04373+K04373+K04410+K04410+K04862+K04862+K13376+K13376+K04437+K04437+K04437+K04437+…
Organismal Systems	Endocrine system	Insulin signaling pathway	66	220	5.88359e-05	0.000522463	ko04910	XM_005887113.1;XM_005887424.2;XM_005887425.2;XM_005887979.2;XM_005888164.2;XM_005888165.2;XM_005888166.2;XM_005888199.1;XM_005888231.2;XM_005888605.2;XM_005889714.1;XM_005890586.2;XM_005891509.1;XM_005892297.2;XM_005892299.2;XM_005892496.1;XM_005892727.2;XM_005893283.2;XM_005893284.2;XM_005894280.2;XM_005895614.2;XM_005895623.1;XM_005896088.2;XM_005896383.2;XM_005896384.2;XM_005897076.1;XM_005897…	K07828+K04345+K04345+K01596+K11262+K11262+K11262+K07192+K04438+K02183+K07198+K04456+K01946+K04688+K04688+K00922+K00922+K04368+K04368+K03099+K07194+K02183+K02183+K07200+K07200+K07202+K07202+K05695+K05695+K06279+K06279+K06279+K06279+K12406+K04438+K08845+K07201+K04440+K04440+K04440+K02183+K04739+K07209+K04366+K07198+K00844+K07190+K00844+K07199+K04364+K04364+K07188+K01084+K07189+K04456+K02183+K00688+…
Environmental Information Processing	Signal transduction	AMPK signaling pathway	63	208	6.2879e-05	0.00053689	ko04152	XM_005887035.2;XM_005887979.2;XM_005888164.2;XM_005888165.2;XM_005888166.2;XM_005889714.1;XM_005889900.2;XM_005890092.2;XM_005890235.2;XM_005890236.2;XM_005890413.2;XM_005890586.2;XM_005890728.1;XM_005891645.2;XM_005891646.1;XM_005892297.2;XM_005892299.2;XM_005892496.1;XM_005892727.2;XM_005894017.2;XM_005895512.2;XM_005895959.1;XM_005896383.2;XM_005896384.2;XM_005897076.1;XM_005897078.2;XM_005900…	K08272+K01596+K11262+K11262+K11262+K07198+K11583+K00021+K06259+K06259+K04382+K04456+K13088+K19029+K19029+K04688+K04688+K00922+K00922+K11583+K01103+K09048+K07200+K07200+K07202+K07202+K11584+K07201+K03456+K03456+K04354+K04354+K04135+K07198+K00507+K08272+K08272+K07199+K05870+K11411+K11411+K11411+K07188+K01084+K19030+K19030+K19030+K05031+K18341+K08271+K08271+K04456+K00021+K09048+K08292+K08272+K04503+…
Environmental Information Processing	Signal transduction	Phospholipase D signaling pathway	67	225	6.68091e-05	0.000549319	ko04072	XM_005887113.1;XM_005887334.2;XM_005887446.1;XM_005887551.1;XM_005887552.1;XM_005888482.1;XM_005888483.1;XM_005890212.2;XM_005890213.2;XM_005890214.2;XM_005890586.2;XM_005891246.2;XM_005892496.1;XM_005892727.2;XM_005893283.2;XM_005893284.2;XM_005893428.2;XM_005893880.2;XM_005894280.2;XM_005895560.1;XM_005895561.2;XM_005895562.2;XM_005898179.2;XM_005898659.2;XM_005898660.2;XM_005898661.2;XM_005898…	K07828+K04346+K18441+K07830+K07830+K04608+K04608+K05703+K05703+K05703+K04456+K10030+K00922+K00922+K04368+K04368+K08045+K07937+K03099+K00901+K00901+K00901+K05450+K06279+K06279+K06279+K06279+K04639+K04639+K17386+K00889+K05089+K05858+K04166+K08732+K04366+K05871+K05871+K01080+K16342+K08042+K01115+K01115+K00901+K01115+K05461+K04262+K04361+K04363+K04364+K04364+K07831+K07831+K04513+K04513+K04291+K04289+…
Organismal Systems	Development	Dorso-ventral axis formation	17	36	0.000119021	0.000943668	ko04320	XM_005887138.1;XM_005888519.2;XM_005890045.2;XM_005893283.2;XM_005893284.2;XM_005894280.2;XM_005896989.2;XM_005898903.2;XM_005907158.2;XM_005907415.1;XM_005907944.2;XM_005907945.2;XM_014479158.1;XM_014479159.1;XM_014479160.1;XM_014479161.1;XM_014479162.1	K02602+K02599+K02156+K04368+K04368+K03099+K02678+K02602+K04361+K02678+K04364+K04364+K02602+K02602+K02602+K02602+K02602
Cellular Processes	Transport and catabolism	Endocytosis	115	444	0.000210243	0.00160944	ko04144	XM_005886678.2;XM_005887268.2;XM_005887391.2;XM_005887392.2;XM_005887446.1;XM_005888424.2;XM_005888425.2;XM_005888426.2;XM_005888427.2;XM_005890168.1;XM_005890169.2;XM_005890171.1;XM_005890172.1;XM_005890614.1;XM_005890784.2;XM_005891919.2;XM_005891933.2;XM_005892169.2;XM_005892382.2;XM_005892930.1;XM_005893039.2;XM_005893057.2;XM_005893506.2;XM_005893604.2;XM_005893880.2;XM_005894080.2;XM_005894…	K18440+K12471+K12185+K12185+K18441+K11248+K11248+K11248+K11248+K05093+K05093+K05093+K05093+K13375+K12473+K04705+K10396+K11839+K18468+K18442+K04189+K05754+K13649+K12476+K07937+K12483+K04388+K12472+K04679+K12479+K05090+K12192+K12192+K12474+K11247+K11247+K11247+K07879+K11866+K11866+K17918+K17918+K13376+K13376+K18463+K05099+K10364+K07889+K11825+K11825+K11825+K00889+K12193+K12469+K12469+K07891+K19368+…
Environmental Information Processing	Signal transduction	TNF signaling pathway	51	168	0.000284687	0.00210669	ko04668	XM_005887244.2;XM_005888612.2;XM_005890586.2;XM_005891250.2;XM_005892059.2;XM_005892496.1;XM_005892727.2;XM_005893283.2;XM_005893284.2;XM_005894097.1;XM_005894660.2;XM_005895457.2;XM_005895959.1;XM_005896025.2;XM_005896992.2;XM_005896993.2;XM_005896994.2;XM_005896995.2;XM_005896996.2;XM_005896997.2;XM_005896998.2;XM_005896999.2;XM_005899101.2;XM_005899450.2;XM_005899452.2;XM_005899745.1;XM_005900…	K04430+K04445+K04456+K05505+K04467+K00922+K00922+K04368+K04368+K04735+K04404+K07763+K09048+K04466+K17065+K17065+K17065+K17065+K17065+K17065+K17065+K17065+K04426+K04403+K04374+K12793+K04440+K04440+K04440+K11987+K07209+K10165+K05468+K06527+K06527+K06527+K06527+K06527+K05870+K02373+K12671+K04456+K04734+K09048+K05508+K04440+K04440+K02187+K06527+K06527+K02861
Organismal Systems	Endocrine system	Prolactin signaling pathway	45	145	0.00037054	0.00260103	ko04917	XM_005887113.1;XM_005888366.2;XM_005890586.2;XM_005890890.2;XM_005890891.2;XM_005890892.2;XM_005890893.2;XM_005891362.2;XM_005891363.2;XM_005892496.1;XM_005892727.2;XM_005893283.2;XM_005893284.2;XM_005894097.1;XM_005894280.2;XM_005895616.1;XM_005897003.2;XM_005897005.2;XM_005897006.2;XM_005897008.2;XM_005898659.2;XM_005898660.2;XM_005898661.2;XM_005898662.2;XM_005900505.2;XM_005900507.2;XM_005900…	K07828+K09444+K04456+K17101+K17101+K17101+K17101+K04447+K04447+K00922+K00922+K04368+K04368+K04735+K03099+K04698+K05439+K05439+K05439+K05439+K06279+K06279+K06279+K06279+K04440+K04440+K04440+K04366+K11220+K00965+K00965+K05439+K04364+K04364+K05439+K04699+K04456+K17101+K04440+K04440+K04366+K11220+K00965+K05439+K04503
Environmental Information Processing	Signal transduction	Phosphatidylinositol signaling system	44	141	0.000374923	0.00260103	ko04070	XM_005888605.2;XM_005888821.2;XM_005889808.1;XM_005889869.2;XM_005892096.2;XM_005892496.1;XM_005892727.2;XM_005893341.2;XM_005895560.1;XM_005895561.2;XM_005895562.2;XM_005895623.1;XM_005896088.2;XM_005896168.2;XM_005897084.1;XM_005899266.2;XM_005899500.1;XM_005899501.1;XM_005900020.1;XM_005900664.2;XM_005900941.1;XM_005901574.2;XM_005901642.2;XM_005902445.2;XM_005905703.2;XM_005906568.2;XM_005909…	K02183+K00999+K13024+K18081+K07756+K00922+K00922+K01099+K00901+K00901+K00901+K02183+K02183+K04958+K13711+K00888+K18081+K18081+K00889+K18082+K02183+K05858+K00920+K04959+K00901+K01110+K01109+K01109+K01109+K01109+K02183+K13024+K18081+K04960+K18083+K02677+K00889+K13711+K00920+K13084+K02183+K02183+K01106+K00999
Cellular Processes	Cellular commiunity	Signaling pathways regulating pluripotency of stem cells	64	225	0.000398414	0.00268024	ko04550	XM_005886692.2;XM_005886842.2;XM_005886843.2;XM_005887086.2;XM_005887113.1;XM_005887384.2;XM_005887385.2;XM_005888299.1;XM_005889574.1;XM_005890168.1;XM_005890169.2;XM_005890171.1;XM_005890172.1;XM_005890586.2;XM_005890865.1;XM_005890866.2;XM_005890867.1;XM_005890868.2;XM_005890870.1;XM_005891067.2;XM_005891362.2;XM_005891363.2;XM_005891686.2;XM_005891726.2;XM_005891728.2;XM_005891729.2;XM_005892…	K11217+K02157+K02157+K00182+K07828+K05060+K05060+K18484+K02842+K05093+K05093+K05093+K05093+K04456+K08031+K08031+K08031+K08031+K08031+K02105+K04447+K04447+K16790+K18499+K18499+K18499+K00922+K16796+K00922+K04368+K04368+K17846+K00312+K01558+K00182+K02376+K02376+K11459+K11459+K02432+K04366+K04671+K14439+K14439+K17693+K04670+K04670+K00312+K04675+K04676+K13567+K13567+K04364+K04364+K04673+K04456+K08031+…
Environmental Information Processing	Signal transduction	PI3K-Akt signaling pathway	140	566	0.000419309	0.00273784	ko04151	XM_005886692.2;XM_005887113.1;XM_005887913.2;XM_005887914.2;XM_005887915.2;XM_005887979.2;XM_005888341.2;XM_005888692.2;XM_005888727.2;XM_005888847.1;XM_005888848.1;XM_005888921.1;XM_005889547.2;XM_005889714.1;XM_005889721.2;XM_005889900.2;XM_005890168.1;XM_005890169.2;XM_005890171.1;XM_005890172.1;XM_005890181.1;XM_005890182.2;XM_005890331.2;XM_005890344.1;XM_005890347.1;XM_005890413.2;XM_005890…	K11217+K07828+K04570+K04570+K04570+K01596+K04543+K08270+K04358+K04536+K04536+K04399+K06487+K07198+K05080+K11583+K05093+K05093+K05093+K05093+K05719+K05719+K06482+K02583+K04549+K04382+K06625+K04456+K16332+K04447+K04447+K04467+K04358+K04688+K04688+K00922+K04538+K00922+K13304+K05635+K04368+K04368+K05130+K08131+K11583+K04735+K03099+K04451+K02539+K05090+K06626+K09048+K05439+K05439+K05439+K05439+K05450+…
Organismal Systems	Circulatory system	Vascular smooth muscle contraction	57	197	0.000508539	0.00322559	ko04270	XM_005887334.2;XM_005887424.2;XM_005887425.2;XM_005888605.2;XM_005890692.2;XM_005892987.2;XM_005893283.2;XM_005893284.2;XM_005893405.2;XM_005893428.2;XM_005895231.2;XM_005895502.2;XM_005895504.2;XM_005895505.2;XM_005895619.1;XM_005895623.1;XM_005896088.2;XM_005896168.2;XM_005896230.2;XM_005896231.2;XM_005898887.1;XM_005899325.2;XM_005899326.2;XM_005899357.2;XM_005900941.1;XM_005901574.2;XM_005902…	K04346+K04345+K04345+K02183+K18051+K04634+K04368+K04368+K00907+K08045+K16343+K18052+K18052+K18052+K18050+K02183+K02183+K04958+K01047+K01047+K04514+K04639+K04639+K08845+K02183+K05858+K04166+K04959+K04366+K12318+K04135+K16342+K04937+K08042+K01047+K04513+K04513+K04197+K06270+K06270+K06270+K02183+K04960+K00907+K00907+K16343+K02677+K04366+K12751+K12751+K02183+K02183+K12327+K17687+K04513+K04513+K17687
Organismal Systems	Nervous system	Long-term potentiation	33	99	0.000537788	0.00331636	ko04720	XM_005887113.1;XM_005887424.2;XM_005887425.2;XM_005888605.2;XM_005892987.2;XM_005893283.2;XM_005893284.2;XM_005894392.1;XM_005894393.1;XM_005894394.1;XM_005894395.1;XM_005894396.2;XM_005894397.1;XM_005895623.1;XM_005895881.2;XM_005896088.2;XM_005896168.2;XM_005897729.2;XM_005897730.2;XM_005897731.2;XM_005897732.2;XM_005899357.2;XM_005899452.2;XM_005900941.1;XM_005901574.2;XM_005902445.2;XM_005902…	K07828+K04345+K04345+K02183+K04634+K04368+K04368+K05197+K05197+K05197+K05197+K05197+K05197+K02183+K04373+K02183+K04958+K04373+K04373+K04373+K04373+K08845+K04374+K02183+K05858+K04959+K04366+K02183+K04960+K05198+K04373+K02677+K04366
Organismal Systems	Excretory system	Collecting duct acid secretion	17	40	0.000564686	0.00338811	ko04966	XM_005889427.2;XM_005891747.2;XM_005891748.1;XM_005895204.2;XM_005895205.2;XM_005895206.2;XM_005896549.1;XM_005899200.2;XM_005899927.2;XM_005901084.2;XM_005904654.1;XM_005904807.2;XM_005905059.2;XM_005905258.2;XM_014477896.1;XM_014479902.1;XM_014481145.1	K02151+K02147+K02147+K02150+K02150+K02150+K02146+K02154+K02147+K02152+K02154+K02155+K02153+K02151+K13627+K02152+K02155
Cellular Processes	Cellular commiunity	Gap junction	41	132	0.000648533	0.0037888	ko04540	XM_005887113.1;XM_005887424.2;XM_005887425.2;XM_005892987.2;XM_005893283.2;XM_005893284.2;XM_005893428.2;XM_005894280.2;XM_005896168.2;XM_005896392.1;XM_005898179.2;XM_005899448.2;XM_005900849.2;XM_005900850.2;XM_005900851.2;XM_005901053.2;XM_005901574.2;XM_005901749.2;XM_005902445.2;XM_005902839.2;XM_005902970.2;XM_005904368.2;XM_005905132.2;XM_005906159.2;XM_005907158.2;XM_005907633.2;XM_005907…	K07828+K04345+K04345+K04634+K04368+K04368+K08045+K03099+K04958+K07374+K05450+K17386+K04630+K04630+K04630+K05089+K05858+K07375+K04959+K04366+K12318+K04157+K08042+K04144+K04361+K04363+K04364+K04364+K04289+K04960+K07374+K02677+K17386+K07375+K07375+K07375+K07375+K07375+K07375+K07375+K04366
Metabolism	Metabolism of other amino acids	beta-Alanine metabolism	18	44	0.000681552	0.0038796	ko00410	XM_005887397.1;XM_005887585.2;XM_005888124.2;XM_005893465.2;XM_005893963.1;XM_005893964.1;XM_005893965.2;XM_005893966.2;XM_005893967.1;XM_005894166.1;XM_005895696.2;XM_005902583.1;XM_005903558.2;XM_005904306.2;XM_005904307.2;XM_005908806.1;XM_014477486.1;XM_014478224.1	K14085+K01580+K00207+K00249+K12259+K12259+K12259+K12259+K12259+K18966+K07515+K00128+K14755+K08660+K08660+K01580+K00128+K07515
Metabolism	Carbohydrate metabolism	Amino sugar and nucleotide sugar metabolism	25	71	0.00100721	0.00559002	ko00520	XM_005889999.2;XM_005892925.2;XM_005892926.2;XM_005893612.1;XM_005894325.2;XM_005897353.2;XM_005897354.2;XM_005900503.1;XM_005901269.2;XM_005901270.1;XM_005903046.2;XM_005903047.2;XM_005904236.1;XM_005905161.1;XM_005906747.2;XM_005907956.1;XM_005908595.2;XM_005909438.2;XM_005909622.1;XM_005910133.2;XM_005911573.1;XM_005911696.2;XM_014478697.1;XM_014479096.1;XM_014480542.1	K08678+K02564+K02564+K00820+K05305+K00012+K00012+K00820+K00963+K00963+K00965+K00965+K00844+K01784+K00844+K00849+K12409+K17497+K01097+K01639+K01835+K17497+K00012+K00326+K00965
Organismal Systems	Immune system	Fc gamma R-mediated phagocytosis	44	149	0.00134719	0.00729451	ko04666	XM_005887904.2;XM_005888231.2;XM_005889158.2;XM_005889159.2;XM_005890586.2;XM_005892297.2;XM_005892299.2;XM_005892496.1;XM_005892727.2;XM_005893057.2;XM_005893283.2;XM_005893284.2;XM_005895388.2;XM_005895619.1;XM_005895903.2;XM_005895904.2;XM_005899265.2;XM_005900020.1;XM_005902058.2;XM_005902839.2;XM_005903333.2;XM_005905581.1;XM_005905582.1;XM_005906052.1;XM_005906206.1;XM_005907068.2;XM_005907…	K08893+K04438+K05854+K05854+K04456+K04688+K04688+K00922+K00922+K05754+K04368+K04368+K04718+K18050+K05748+K05748+K04438+K00889+K06478+K04366+K01080+K01115+K01115+K01115+K13536+K05755+K05755+K05768+K12367+K04456+K12488+K05730+K04718+K04718+K05730+K02677+K08893+K00889+K06083+K04366+K12488+K13536+K05854+K05854
Environmental Information Processing	Signal transduction	ErbB signaling pathway	43	145	0.00138503	0.00732088	ko04012	XM_005887113.1;XM_005887244.2;XM_005888231.2;XM_005890497.2;XM_005890586.2;XM_005891256.1;XM_005892297.2;XM_005892299.2;XM_005892496.1;XM_005892727.2;XM_005893283.2;XM_005893284.2;XM_005893735.2;XM_005894280.2;XM_005897818.2;XM_005897819.2;XM_005898659.2;XM_005898660.2;XM_005898661.2;XM_005898662.2;XM_005899265.2;XM_005899357.2;XM_005900505.2;XM_005900507.2;XM_005900508.2;XM_005902778.2;XM_005902…	K07828+K04430+K04438+K06625+K04456+K09782+K04688+K04688+K00922+K00922+K04368+K04368+K05455+K03099+K04410+K04410+K06279+K06279+K06279+K06279+K04438+K08845+K04440+K04440+K04440+K06619+K04366+K05733+K05733+K05733+K05733+K08774+K08774+K04361+K04364+K04364+K04456+K05734+K09782+K02677+K04440+K04440+K04366
Environmental Information Processing	Signal transduction	FoxO signaling pathway	59	214	0.00151059	0.00777222	ko04068	XM_005887113.1;XM_005887979.2;XM_005888342.2;XM_005889714.1;XM_005889954.2;XM_005890497.2;XM_005890586.2;XM_005890614.1;XM_005890916.1;XM_005890942.2;XM_005891966.2;XM_005891967.2;XM_005892059.2;XM_005892496.1;XM_005892727.2;XM_005892937.2;XM_005893283.2;XM_005893284.2;XM_005894165.2;XM_005894280.2;XM_005896383.2;XM_005896384.2;XM_005898568.2;XM_005898569.2;XM_005899146.2;XM_005899357.2;XM_005899…	K07828+K01596+K04402+K07198+K08341+K06625+K04456+K13375+K10988+K16332+K10305+K10305+K04467+K00922+K00922+K13304+K04368+K04368+K04388+K03099+K07200+K07200+K13376+K13376+K10146+K08845+K08960+K07201+K04440+K04440+K04440+K07209+K04366+K04411+K04411+K07198+K01110+K07199+K04361+K04468+K11411+K11411+K11411+K04364+K04364+K01084+K04456+K06623+K10988+K10146+K04564+K04564+K04440+K04440+K17845+K04366+K04503+…
Genetic Information Processing	Translation	mRNA surveillance pathway	44	150	0.00156071	0.00777222	ko03015	XM_005886627.2;XM_005886774.2;XM_005887001.2;XM_005887320.2;XM_005888723.1;XM_005889033.2;XM_005889293.2;XM_005889294.2;XM_005889295.2;XM_005889900.2;XM_005890413.2;XM_005890880.1;XM_005891718.1;XM_005893082.2;XM_005893083.2;XM_005893084.2;XM_005894017.2;XM_005898260.2;XM_005898261.2;XM_005898262.2;XM_005899124.1;XM_005899866.2;XM_005900121.2;XM_005901009.2;XM_005901010.2;XM_005901540.2;XM_005901…	K14411+K14325+K14398+K14376+K14324+K14376+K13917+K13917+K13917+K11583+K04382+K14408+K03265+K14409+K14409+K14409+K11583+K11584+K11584+K11584+K14327+K14397+K11584+K14407+K14407+K03456+K03456+K13114+K04354+K04354+K14376+K14376+K14376+K08873+K14328+K12877+K14409+K14962+K03267+K13114+K14376+K14376+K11584+K11584
Organismal Systems	Nervous system	Neurotrophin signaling pathway	58	210	0.00157545	0.00777222	ko04722	XM_005887113.1;XM_005888231.2;XM_005888605.2;XM_005888612.2;XM_005890344.1;XM_005890586.2;XM_005891315.2;XM_005892496.1;XM_005892727.2;XM_005893283.2;XM_005893284.2;XM_005894097.1;XM_005894280.2;XM_005894802.2;XM_005895623.1;XM_005895881.2;XM_005896088.2;XM_005897729.2;XM_005897730.2;XM_005897731.2;XM_005897732.2;XM_005898659.2;XM_005898660.2;XM_005898661.2;XM_005898662.2;XM_005899101.2;XM_005899…	K07828+K04438+K02183+K04445+K02583+K04456+K12388+K00922+K00922+K04368+K04368+K04735+K03099+K04451+K02183+K04373+K02183+K04373+K04373+K04373+K04373+K06279+K06279+K06279+K06279+K04426+K04438+K04374+K04440+K04440+K04440+K02183+K07209+K12458+K06619+K04366+K12462+K12462+K12462+K04364+K04364+K04513+K04513+K05101+K04456+K02183+K12388+K04734+K04373+K04440+K04440+K04366+K12462+K12462+K12462+K12462+K12462+…
Genetic Information Processing	Folding, sorting and degradation	Protein processing in endoplasmic reticulum	74	283	0.0020416	0.00985293	ko04141	XM_005887961.2;XM_005887962.2;XM_005887963.2;XM_005888113.2;XM_005888691.2;XM_005889184.1;XM_005889288.2;XM_005889686.2;XM_005890406.1;XM_005890957.2;XM_005891977.2;XM_005891978.2;XM_005892712.1;XM_005893097.1;XM_005893098.2;XM_005893432.2;XM_005893433.2;XM_005893698.2;XM_005895290.2;XM_005895291.2;XM_005895292.2;XM_005896234.2;XM_005896725.2;XM_005897026.2;XM_005897129.2;XM_005898203.1;XM_005899…	K14012+K14012+K14012+K14005+K09518+K10100+K10578+K09508+K14007+K12669+K11519+K11519+K10597+K10086+K10086+K08054+K08054+K13999+K04523+K04523+K04523+K14007+K06689+K09481+K09486+K09540+K04426+K04374+K10661+K06689+K06689+K06689+K06689+K10950+K06689+K10085+K04440+K04440+K04440+K03347+K14007+K13989+K10666+K01230+K14006+K04523+K04523+K03853+K03283+K14005+K09485+K05546+K09580+K10575+K11863+K10080+K04079+…
Organismal Systems	Endocrine system	GnRH signaling pathway	41	140	0.00228726	0.0108037	ko04912	XM_005887113.1;XM_005887244.2;XM_005887424.2;XM_005887425.2;XM_005888605.2;XM_005892987.2;XM_005893283.2;XM_005893284.2;XM_005893428.2;XM_005894280.2;XM_005895457.2;XM_005895599.2;XM_005895623.1;XM_005896088.2;XM_005896168.2;XM_005899452.2;XM_005900505.2;XM_005900507.2;XM_005900508.2;XM_005900941.1;XM_005901574.2;XM_005902445.2;XM_005902839.2;XM_005903004.1;XM_005903005.1;XM_005903975.2;XM_005905…	K07828+K04430+K04345+K04345+K02183+K04634+K04368+K04368+K08045+K03099+K07763+K05250+K02183+K02183+K04958+K04374+K04440+K04440+K04440+K02183+K05858+K04959+K04366+K05871+K05871+K16342+K08042+K01115+K01115+K01115+K04361+K04364+K04364+K02183+K04960+K02677+K04440+K04440+K04366+K02183+K02183
Environmental Information Processing	Signal transduction	cAMP signaling pathway	92	366	0.00234947	0.0108663	ko04024	XM_005887424.2;XM_005887425.2;XM_005887551.1;XM_005887552.1;XM_005888605.2;XM_005889307.1;XM_005889308.1;XM_005890586.2;XM_005891531.1;XM_005891532.2;XM_005891886.2;XM_005891887.2;XM_005891888.2;XM_005891889.2;XM_005892355.1;XM_005892496.1;XM_005892727.2;XM_005893283.2;XM_005893284.2;XM_005893428.2;XM_005894097.1;XM_005894392.1;XM_005894393.1;XM_005894394.1;XM_005894395.1;XM_005894396.2;XM_005894…	K04345+K04345+K07830+K07830+K02183+K05199+K05199+K04456+K01540+K01540+K05850+K05850+K05850+K05850+K04200+K00922+K00922+K04368+K04368+K08045+K04735+K05197+K05197+K05197+K05197+K05197+K05197+K05200+K05250+K02183+K13293+K06225+K09048+K02183+K04153+K15494+K04514+K04259+K04440+K04440+K04440+K04630+K04630+K04630+K02183+K01539+K01540+K01540+K04366+K01539+K08042+K04962+K01115+K01115+K04615+K01115+K04144+…
Cellular Processes	Transport and catabolism	Regulation of autophagy	17	45	0.00267043	0.0120987	ko04140	XM_005887262.2;XM_005889714.1;XM_005889954.2;XM_005891211.2;XM_005895008.2;XM_005895009.2;XM_005898918.2;XM_005898919.2;XM_005899173.2;XM_005901504.2;XM_005901605.2;XM_005903332.2;XM_014479250.1;XM_014480070.1;XM_014480071.1;XM_014480072.1;XM_014483643.1	K08269+K07198+K08341+K08269+K17890+K17890+K08331+K08331+K08334+K08342+K08339+K07198+K08334+K08339+K08339+K08339+K08341
Organismal Systems	Immune system	Leukocyte transendothelial migration	54	198	0.00301102	0.0133689	ko04670	XM_005889348.2;XM_005889418.2;XM_005890181.1;XM_005890182.2;XM_005891067.2;XM_005891826.1;XM_005891827.1;XM_005891828.1;XM_005892496.1;XM_005892727.2;XM_005893039.2;XM_005893645.2;XM_005893646.2;XM_005893647.2;XM_005893648.2;XM_005896580.2;XM_005897421.2;XM_005897671.2;XM_005898887.1;XM_005899553.2;XM_005900162.1;XM_005900163.2;XM_005900849.2;XM_005900850.2;XM_005900851.2;XM_005900934.2;XM_005901…	K06088+K08008+K05719+K05719+K02105+K05691+K05691+K05691+K00922+K00922+K04189+K12757+K12757+K12757+K12757+K06533+K05763+K06087+K04514+K06087+K05691+K05691+K04630+K04630+K04630+K05732+K06087+K05871+K05871+K06527+K06527+K06527+K06527+K06527+K13709+K04513+K04513+K05699+K08015+K05730+K12757+K12757+K08013+K05730+K02677+K05691+K05691+K05691+K05699+K05692+K06527+K06527+K10031+K04513
Organismal Systems	Endocrine system	Estrogen signaling pathway	43	151	0.00325034	0.0141485	ko04915	XM_005887113.1;XM_005887424.2;XM_005887425.2;XM_005888605.2;XM_005890586.2;XM_005892496.1;XM_005892727.2;XM_005892987.2;XM_005893283.2;XM_005893284.2;XM_005893428.2;XM_005894280.2;XM_005895623.1;XM_005895959.1;XM_005896088.2;XM_005896168.2;XM_005896461.1;XM_005898659.2;XM_005898660.2;XM_005898661.2;XM_005898662.2;XM_005899452.2;XM_005900849.2;XM_005900850.2;XM_005900851.2;XM_005900941.1;XM_005901…	K07828+K04345+K04345+K02183+K04456+K00922+K00922+K04634+K04368+K04368+K08045+K03099+K02183+K09048+K02183+K04958+K04997+K06279+K06279+K06279+K06279+K04374+K04630+K04630+K04630+K02183+K05858+K04959+K04366+K03283+K08042+K04615+K05870+K04361+K04364+K04364+K04079+K04456+K02183+K04960+K09048+K04366+K04079
Organismal Systems	Nervous system	Cholinergic synapse	43	152	0.00371282	0.0158509	ko04725	XM_005887113.1;XM_005887424.2;XM_005887425.2;XM_005888341.2;XM_005888847.1;XM_005888848.1;XM_005890212.2;XM_005890213.2;XM_005890214.2;XM_005890347.1;XM_005890586.2;XM_005891362.2;XM_005891363.2;XM_005892481.1;XM_005892496.1;XM_005892500.2;XM_005892727.2;XM_005892987.2;XM_005893283.2;XM_005893284.2;XM_005893428.2;XM_005895959.1;XM_005896168.2;XM_005896461.1;XM_005899315.2;XM_005899452.2;XM_005900…	K07828+K04345+K04345+K04543+K04536+K04536+K05703+K05703+K05703+K04549+K04456+K04447+K04447+K04133+K00922+K04538+K00922+K04634+K04368+K04368+K08045+K09048+K04958+K04997+K04996+K04374+K04539+K04630+K04630+K04630+K05858+K04959+K08042+K05870+K07825+K04456+K04549+K04960+K09048+K04805+K02677+K04545+K07825
Organismal Systems	Digestive system	Gastric acid secretion	32	106	0.00395957	0.0165853	ko04971	XM_005887424.2;XM_005887425.2;XM_005888605.2;XM_005891531.1;XM_005891532.2;XM_005892987.2;XM_005893357.2;XM_005893405.2;XM_005893428.2;XM_005895623.1;XM_005896088.2;XM_005896168.2;XM_005899315.2;XM_005899943.2;XM_005900849.2;XM_005900850.2;XM_005900851.2;XM_005900941.1;XM_005901574.2;XM_005901993.2;XM_005902374.1;XM_005902375.2;XM_005902445.2;XM_005903872.2;XM_005903875.2;XM_005905132.2;XM_005910…	K04345+K04345+K02183+K01540+K01540+K04634+K04896+K00907+K08045+K02183+K02183+K04958+K04996+K13961+K04630+K04630+K04630+K02183+K05858+K01539+K01540+K01540+K04959+K05003+K01539+K08042+K05031+K02183+K04960+K00907+K00907+K02677
Environmental Information Processing	Signal transduction	NF-kappa B signaling pathway	43	153	0.00423055	0.0173923	ko04064	XM_005887913.2;XM_005887914.2;XM_005887915.2;XM_005889158.2;XM_005889159.2;XM_005889310.2;XM_005891246.2;XM_005891624.2;XM_005892059.2;XM_005894097.1;XM_005894660.2;XM_005895188.1;XM_005895502.2;XM_005895504.2;XM_005895505.2;XM_005896025.2;XM_005899450.2;XM_005899745.1;XM_005899926.1;XM_005900225.2;XM_005901137.2;XM_005901273.2;XM_005901765.1;XM_005904177.1;XM_005904328.2;XM_005906364.2;XM_005906…	K04570+K04570+K04570+K05854+K05854+K04725+K10030+K07360+K04467+K04735+K04404+K16072+K18052+K18052+K18052+K04466+K04403+K12793+K03097+K04391+K04729+K11987+K07209+K05468+K05476+K06527+K06527+K06527+K06527+K06527+K12646+K04734+K07371+K04570+K04391+K04729+K06527+K06527+K10031+K02861+K05842+K05854+K05854
Organismal Systems	Immune system	T cell receptor signaling pathway	49	181	0.00532563	0.0214962	ko04660	XM_005887113.1;XM_005888929.2;XM_005890212.2;XM_005890213.2;XM_005890214.2;XM_005890586.2;XM_005891624.2;XM_005892059.2;XM_005892496.1;XM_005892727.2;XM_005893283.2;XM_005893284.2;XM_005894097.1;XM_005894280.2;XM_005895502.2;XM_005895504.2;XM_005895505.2;XM_005896025.2;XM_005896591.2;XM_005897818.2;XM_005897819.2;XM_005897826.2;XM_005897827.2;XM_005897828.2;XM_005897830.2;XM_005897831.2;XM_005897…	K07828+K04350+K05703+K05703+K05703+K04456+K07360+K04467+K00922+K00922+K04368+K04368+K04735+K03099+K18052+K18052+K18052+K04466+K17333+K04410+K04410+K12076+K12076+K12076+K12076+K12076+K12076+K12076+K02089+K07209+K06478+K04366+K05733+K05733+K05733+K05733+K04364+K04364+K05429+K05429+K04513+K04513+K04456+K05734+K04734+K05730+K05730+K04366+K04513
Organismal Systems	Digestive system	Pancreatic secretion	39	138	0.00564043	0.0223603	ko04972	XM_005888430.1;XM_005890779.2;XM_005891531.1;XM_005891532.2;XM_005891886.2;XM_005891887.2;XM_005891888.2;XM_005891889.2;XM_005892987.2;XM_005893428.2;XM_005896168.2;XM_005896230.2;XM_005896231.2;XM_005897057.2;XM_005901231.2;XM_005901422.1;XM_005901574.2;XM_005901993.2;XM_005902374.1;XM_005902375.2;XM_005902445.2;XM_005903875.2;XM_005905132.2;XM_005905217.2;XM_005905234.2;XM_005909376.2;XM_005909…	K05030+K07884+K01540+K01540+K05850+K05850+K05850+K05850+K04634+K08045+K04958+K01047+K01047+K13575+K05853+K14078+K05858+K01539+K01540+K01540+K04959+K01539+K08042+K01047+K04962+K04513+K04513+K05031+K05850+K05850+K05850+K05850+K04960+K05850+K05850+K05850+K02677+K05853+K04513
Organismal Systems	Aging	Longevity regulating pathway - mammal	44	160	0.00590766	0.0230088	ko04211	XM_005887113.1;XM_005887262.2;XM_005887424.2;XM_005887425.2;XM_005887875.2;XM_005889714.1;XM_005890586.2;XM_005891211.2;XM_005892297.2;XM_005892299.2;XM_005892496.1;XM_005892727.2;XM_005893428.2;XM_005894097.1;XM_005894802.2;XM_005895959.1;XM_005896383.2;XM_005896384.2;XM_005897076.1;XM_005897078.2;XM_005898918.2;XM_005898919.2;XM_005899452.2;XM_005900262.2;XM_005901605.2;XM_005903332.2;XM_005905…	K07828+K08269+K04345+K04345+K08733+K07198+K04456+K08269+K04688+K04688+K00922+K00922+K08045+K04735+K04451+K09048+K07200+K07200+K07202+K07202+K08331+K08331+K04374+K07201+K08339+K07198+K08042+K07199+K05870+K11411+K11411+K11411+K10141+K10141+K10141+K04456+K09048+K04564+K04564+K08339+K08339+K08339+K10141+K07200
Organismal Systems	Endocrine system	Adipocytokine signaling pathway	34	119	0.0078055	0.0298762	ko04920	XM_005887472.2;XM_005887979.2;XM_005889714.1;XM_005890189.1;XM_005890190.1;XM_005890235.2;XM_005890236.2;XM_005890586.2;XM_005891362.2;XM_005891363.2;XM_005891509.1;XM_005892059.2;XM_005894097.1;XM_005895502.2;XM_005895504.2;XM_005895505.2;XM_005896383.2;XM_005896384.2;XM_005897076.1;XM_005897078.2;XM_005900505.2;XM_005900507.2;XM_005900508.2;XM_005901364.2;XM_005901365.2;XM_005901765.1;XM_005903…	K01897+K01596+K07198+K08526+K08526+K06259+K06259+K04456+K04447+K04447+K01946+K04467+K04735+K18052+K18052+K18052+K07200+K07200+K07202+K07202+K04440+K04440+K04440+K07299+K07299+K07209+K07198+K07199+K01084+K04456+K04734+K04440+K04440+K07200
Organismal Systems	Circulatory system	Adrenergic signaling in cardiomyocytes	72	289	0.00822888	0.0309629	ko04261	XM_005887424.2;XM_005887425.2;XM_005888605.2;XM_005888612.2;XM_005889900.2;XM_005890252.2;XM_005890413.2;XM_005890586.2;XM_005891531.1;XM_005891532.2;XM_005891886.2;XM_005891887.2;XM_005891888.2;XM_005891889.2;XM_005891925.2;XM_005891926.2;XM_005891927.2;XM_005892470.2;XM_005892496.1;XM_005892727.2;XM_005892987.2;XM_005893428.2;XM_005894017.2;XM_005895623.1;XM_005895959.1;XM_005896088.2;XM_005897…	K04345+K04345+K02183+K04445+K11583+K10373+K04382+K04456+K01540+K01540+K05850+K05850+K05850+K05850+K04863+K04863+K04863+K12314+K00922+K00922+K04634+K08045+K11583+K02183+K09048+K02183+K04862+K04862+K11584+K11584+K11584+K04167+K04374+K11584+K10374+K04630+K04630+K04630+K02183+K03456+K03456+K05858+K01539+K01540+K01540+K04166+K04354+K04354+K04135+K01539+K08042+K04962+K05870+K05870+K05870+K05850+K05850+…
Organismal Systems	Aging	Longevity regulating pathway - multiple species	30	104	0.0103819	0.0384131	ko04213	XM_005887113.1;XM_005887424.2;XM_005887425.2;XM_005889024.2;XM_005889714.1;XM_005890586.2;XM_005892297.2;XM_005892299.2;XM_005892496.1;XM_005892727.2;XM_005893428.2;XM_005896383.2;XM_005896384.2;XM_005900262.2;XM_005901605.2;XM_005903332.2;XM_005904210.1;XM_005904240.2;XM_005905132.2;XM_005907016.2;XM_005907329.1;XM_005907330.2;XM_005907331.2;XM_005911925.2;XM_014479669.1;XM_014479670.1;XM_014480…	K07828+K04345+K04345+K08035+K07198+K04456+K04688+K04688+K00922+K00922+K08045+K07200+K07200+K07201+K08339+K07198+K03283+K18644+K08042+K07199+K11411+K11411+K11411+K04456+K04564+K04564+K08339+K08339+K08339+K07200
Metabolism	Amino acid metabolism	Arginine and proline metabolism	24	79	0.0106689	0.038828	ko00330	XM_005887397.1;XM_005890222.2;XM_005890223.1;XM_005891518.1;XM_005893963.1;XM_005893964.1;XM_005893965.2;XM_005893966.2;XM_005893967.1;XM_005894797.2;XM_005896685.1;XM_005902583.1;XM_005903558.2;XM_005904306.2;XM_005904307.2;XM_005910145.2;XM_005910146.2;XM_005910147.2;XM_005910220.2;XM_014476507.1;XM_014477486.1;XM_014477929.1;XM_014478521.1;XM_014480492.1	K14085+K01611+K01611+K00274+K12259+K12259+K12259+K12259+K12259+K00657+K13241+K00128+K14755+K08660+K08660+K00472+K00472+K00472+K00294+K01611+K00128+K00657+K13241+K00819
Organismal Systems	Endocrine system	Glucagon signaling pathway	46	176	0.0131586	0.0464575	ko04922	XM_005887424.2;XM_005887425.2;XM_005887979.2;XM_005888164.2;XM_005888165.2;XM_005888166.2;XM_005888605.2;XM_005889714.1;XM_005890586.2;XM_005891509.1;XM_005892987.2;XM_005895623.1;XM_005895959.1;XM_005896088.2;XM_005896168.2;XM_005896383.2;XM_005896384.2;XM_005897076.1;XM_005897078.2;XM_005897719.2;XM_005898985.2;XM_005898986.2;XM_005899452.2;XM_005900262.2;XM_005900686.2;XM_005900941.1;XM_005901…	K04345+K04345+K01596+K11262+K11262+K11262+K02183+K07198+K04456+K01946+K04634+K02183+K09048+K02183+K04958+K07200+K07200+K07202+K07202+K00161+K00162+K00162+K04374+K07201+K00016+K02183+K07299+K07299+K05858+K04959+K07198+K08042+K07190+K07199+K05870+K11411+K11411+K11411+K01084+K04456+K02183+K04960+K00688+K09048+K16311+K07200
Organismal Systems	Digestive system	Salivary secretion	34	123	0.0131839	0.0464575	ko04970	XM_005887424.2;XM_005887425.2;XM_005888605.2;XM_005891531.1;XM_005891532.2;XM_005891886.2;XM_005891887.2;XM_005891888.2;XM_005891889.2;XM_005892987.2;XM_005893428.2;XM_005895623.1;XM_005896088.2;XM_005896168.2;XM_005900941.1;XM_005901574.2;XM_005901993.2;XM_005902374.1;XM_005902375.2;XM_005902445.2;XM_005902970.2;XM_005903000.2;XM_005903875.2;XM_005905132.2;XM_005911022.2;XM_005911023.2;XM_005911…	K04345+K04345+K02183+K01540+K01540+K05850+K05850+K05850+K05850+K04634+K08045+K02183+K02183+K04958+K02183+K05858+K01539+K01540+K01540+K04959+K12318+K04135+K01539+K08042+K05850+K05850+K05850+K05850+K02183+K04960+K05850+K05850+K05850+K02677
Environmental Information Processing	Signal transduction	Notch signaling pathway	22	73	0.0155262	0.0538564	ko04330	XM_005886903.2;XM_005887444.2;XM_005888519.2;XM_005893416.2;XM_005894889.2;XM_005894890.2;XM_005894891.2;XM_005897093.2;XM_005897094.1;XM_005899214.2;XM_005899502.2;XM_005903886.2;XM_005903887.2;XM_005903958.2;XM_005906657.2;XM_005908407.2;XM_005908408.2;XM_014478078.1;XM_014479265.1;XM_014481120.1;XM_014482036.1;XM_014482426.1	K06052+K05948+K02599+K06058+K06172+K06172+K06172+K06053+K06053+K06062+K06061+K06171+K06171+K06051+K06062+K06063+K06063+K05948+K06062+K06058+K06058+K06063
Organismal Systems	Nervous system	Serotonergic synapse	46	178	0.0161094	0.0548309	ko04726	XM_005887113.1;XM_005887424.2;XM_005887425.2;XM_005888341.2;XM_005888847.1;XM_005888848.1;XM_005890347.1;XM_005890678.2;XM_005891228.2;XM_005891518.1;XM_005892500.2;XM_005892987.2;XM_005893283.2;XM_005893284.2;XM_005893428.2;XM_005894409.2;XM_005896168.2;XM_005896461.1;XM_005896769.2;XM_005896951.2;XM_005899357.2;XM_005900455.2;XM_005900849.2;XM_005900850.2;XM_005900851.2;XM_005901273.2;XM_005901…	K07828+K04345+K04345+K04543+K04536+K04536+K04549+K05181+K07418+K00274+K04538+K04634+K04368+K04368+K08045+K04892+K04958+K04997+K00502+K04153+K08845+K04539+K04630+K04630+K04630+K11987+K05858+K04959+K04366+K16342+K04157+K00458+K07825+K04819+K04819+K00461+K04161+K04549+K05181+K04960+K02677+K04366+K02187+K04545+K07413+K07825
Environmental Information Processing	Signal transduction	mTOR signaling pathway	29	103	0.0163011	0.0548309	ko04150	XM_005887035.2;XM_005887262.2;XM_005888692.2;XM_005889287.1;XM_005889714.1;XM_005890586.2;XM_005890693.1;XM_005890694.1;XM_005891211.2;XM_005892297.2;XM_005892299.2;XM_005892496.1;XM_005892727.2;XM_005895881.2;XM_005897729.2;XM_005897730.2;XM_005897731.2;XM_005897732.2;XM_005901765.1;XM_005903332.2;XM_005904514.2;XM_005904515.2;XM_005906568.2;XM_005911107.2;XM_005911108.1;XM_005911925.2;XM_014478…	K08272+K08269+K08270+K16186+K07198+K04456+K08268+K08268+K08269+K04688+K04688+K00922+K00922+K04373+K04373+K04373+K04373+K04373+K07209+K07198+K08272+K08272+K01110+K08271+K08271+K04456+K04373+K02677+K08272
Organismal Systems	Endocrine system	Renin secretion	30	108	0.0178039	0.0589919	ko04924	XM_005887424.2;XM_005887425.2;XM_005888430.1;XM_005888605.2;XM_005889124.2;XM_005889125.2;XM_005889140.2;XM_005892987.2;XM_005893428.2;XM_005895623.1;XM_005896088.2;XM_005896168.2;XM_005896311.1;XM_005899315.2;XM_005899960.1;XM_005900849.2;XM_005900850.2;XM_005900851.2;XM_005900941.1;XM_005901574.2;XM_005902433.2;XM_005902445.2;XM_005902970.2;XM_005905933.1;XM_005905934.1;XM_005907033.1;XM_005909…	K04345+K04345+K05030+K02183+K13755+K13755+K09864+K04634+K08045+K02183+K02183+K04958+K05262+K04996+K04259+K04630+K04630+K04630+K02183+K05858+K04166+K04959+K12318+K13755+K13755+K05870+K04197+K16056+K02183+K04960
Environmental Information Processing	Signal transduction	Wnt signaling pathway	54	216	0.0187531	0.0612233	ko04310	XM_005886842.2;XM_005886843.2;XM_005887086.2;XM_005887424.2;XM_005887425.2;XM_005887682.2;XM_005887683.2;XM_005887685.1;XM_005887686.2;XM_005889574.1;XM_005890823.2;XM_005891067.2;XM_005893574.1;XM_005893879.2;XM_005894412.1;XM_005894802.2;XM_005896241.2;XM_005896242.2;XM_005896243.2;XM_005896244.2;XM_005896591.2;XM_005896808.2;XM_005896809.1;XM_005899142.2;XM_005899367.2;XM_005899368.2;XM_005899…	K02157+K02157+K00182+K04345+K04345+K00181+K00181+K00181+K00181+K02842+K04507+K02105+K06268+K00312+K01558+K04451+K04492+K04492+K04492+K04492+K17333+K04511+K04511+K00182+K02376+K02376+K08960+K01397+K02166+K03097+K04440+K04440+K04440+K03347+K04512+K04512+K05858+K02432+K01691+K02176+K00312+K04468+K04508+K04513+K04513+K02677+K04440+K04440+K01691+K02354+K04491+K04503+K04513+K04513
Cellular Processes	Cell growth and death	Oocyte meiosis	50	198	0.0192417	0.0619081	ko04114	XM_005887138.1;XM_005887424.2;XM_005887425.2;XM_005888465.2;XM_005888605.2;XM_005890246.2;XM_005890413.2;XM_005891544.2;XM_005891545.2;XM_005893283.2;XM_005893284.2;XM_005893428.2;XM_005893574.1;XM_005895537.1;XM_005895623.1;XM_005895881.2;XM_005896088.2;XM_005896168.2;XM_005897729.2;XM_005897730.2;XM_005897731.2;XM_005897732.2;XM_005898260.2;XM_005898261.2;XM_005898262.2;XM_005898350.2;XM_005898…	K02602+K04345+K04345+K06636+K02183+K08557+K04382+K10292+K10292+K04368+K04368+K08045+K06268+K06626+K02183+K04373+K02183+K04958+K04373+K04373+K04373+K04373+K11584+K11584+K11584+K11580+K02602+K11584+K03347+K02183+K02537+K03456+K03456+K04959+K08042+K03350+K03350+K02183+K04960+K13055+K04373+K02602+K02602+K02602+K02602+K02602+K02183+K02183+K11584+K11584
Genetic Information Processing	Folding, sorting and degradation	RNA degradation	33	122	0.0198488	0.062949	ko03018	XM_005887720.1;XM_005887721.2;XM_005890198.2;XM_005891882.2;XM_005892697.2;XM_005893281.1;XM_005893569.2;XM_005894588.1;XM_005894590.1;XM_005894591.1;XM_005894592.2;XM_005896914.2;XM_005897139.1;XM_005898171.2;XM_005898172.2;XM_005898173.2;XM_005898326.1;XM_005900159.2;XM_005900501.1;XM_005900502.2;XM_005902172.2;XM_005902173.2;XM_005902641.2;XM_005902642.2;XM_005902719.2;XM_005902720.1;XM_005902…	K12605+K12605+K12603+K14443+K01689+K18681+K12592+K04077+K04077+K04077+K04077+K03514+K12614+K14443+K14443+K14443+K12623+K04043+K12603+K12603+K12572+K12572+K03514+K03514+K12613+K12613+K03679+K03679+K03679+K14443+K12616+K14443+K14443
Cellular Processes	Cell growth and death	p53 signaling pathway	37	140	0.0205034	0.0633175	ko04115	XM_005888342.2;XM_005888921.1;XM_005889206.2;XM_005889815.2;XM_005889830.2;XM_005890497.2;XM_005891262.1;XM_005891263.2;XM_005891264.2;XM_005891265.2;XM_005892307.2;XM_005892800.1;XM_005892801.2;XM_005894802.2;XM_005895207.2;XM_005895537.1;XM_005895888.1;XM_005899146.2;XM_005901664.1;XM_005905139.2;XM_005906568.2;XM_005908432.2;XM_005908433.2;XM_005908434.2;XM_005909098.2;XM_005909099.2;XM_005909…	K04402+K04399+K10145+K08738+K06641+K06625+K10144+K10144+K10144+K10144+K10147+K03982+K03982+K04451+K04726+K06626+K06644+K10146+K02089+K06509+K01110+K10808+K10808+K10808+K10141+K10141+K10141+K03982+K04726+K04726+K10133+K04596+K10146+K02187+K04503+K10141+K16857
Metabolism	Amino acid metabolism	Valine, leucine and isoleucine degradation	23	79	0.0205354	0.0633175	ko00280	XM_005887397.1;XM_005888942.2;XM_005889720.2;XM_005889896.2;XM_005891487.2;XM_005892536.1;XM_005893465.2;XM_005895029.2;XM_005895084.2;XM_005895379.2;XM_005895380.2;XM_005895696.2;XM_005896348.2;XM_005898819.2;XM_005902583.1;XM_005906358.1;XM_014477226.1;XM_014477486.1;XM_014478215.1;XM_014478224.1;XM_014478407.1;XM_014481686.1;XM_014482964.1	K14085+K00253+K01027+K01966+K00248+K01968+K00249+K00157+K09478+K00826+K00826+K07515+K05606+K01907+K00128+K09699+K01968+K00128+K07508+K07515+K05606+K11538+K00157
Environmental Information Processing	Signal transduction	Rap1 signaling pathway	78	330	0.0222348	0.0676183	ko04015	XM_005887097.2;XM_005887113.1;XM_005888231.2;XM_005888380.2;XM_005888605.2;XM_005888727.2;XM_005890168.1;XM_005890169.2;XM_005890171.1;XM_005890172.1;XM_005890181.1;XM_005890182.2;XM_005890247.2;XM_005890344.1;XM_005890586.2;XM_005891067.2;XM_005892156.2;XM_005892496.1;XM_005892727.2;XM_005892987.2;XM_005892997.2;XM_005893283.2;XM_005893284.2;XM_005893428.2;XM_005895347.2;XM_005895623.1;XM_005895…	K06112+K07828+K04438+K08020+K02183+K04358+K05093+K05093+K05093+K05093+K05719+K05719+K06271+K02583+K04456+K02105+K04358+K00922+K00922+K04634+K12362+K04368+K04368+K08045+K05090+K02183+K05759+K02183+K08018+K05450+K05099+K04438+K17386+K06271+K04630+K04630+K04630+K02183+K16859+K05089+K05858+K08732+K04366+K17706+K08042+K17700+K06493+K05103+K05461+K06093+K04361+K04363+K07831+K07831+K04513+K04513+K04291+…
Metabolism	Amino acid metabolism	Arginine biosynthesis	11	31	0.0238625	0.0715875	ko00220	XM_005889423.1;XM_005896685.1;XM_005902974.2;XM_005903439.1;XM_005903440.1;XM_005903441.1;XM_005903442.1;XM_005903443.1;XM_005909989.1;XM_014478521.1;XM_014480689.1	K00611+K13241+K01425+K01425+K01425+K01425+K01425+K01425+K00261+K13241+K01425
Organismal Systems	Environmental adaptation	Circadian entrainment	42	165	0.0264313	0.0782365	ko04713	XM_005887424.2;XM_005887425.2;XM_005888341.2;XM_005888605.2;XM_005888612.2;XM_005888847.1;XM_005888848.1;XM_005889307.1;XM_005889308.1;XM_005890347.1;XM_005892500.2;XM_005892987.2;XM_005893428.2;XM_005894392.1;XM_005894393.1;XM_005894394.1;XM_005894395.1;XM_005894396.2;XM_005894397.1;XM_005895526.2;XM_005895623.1;XM_005896088.2;XM_005896168.2;XM_005896461.1;XM_005900455.2;XM_005900849.2;XM_005900…	K04345+K04345+K04543+K02183+K04445+K04536+K04536+K05199+K05199+K04549+K04538+K04634+K08045+K05197+K05197+K05197+K05197+K05197+K05197+K05200+K02183+K02183+K04958+K04997+K04539+K04630+K04630+K04630+K02183+K05858+K12318+K08042+K04962+K05870+K07825+K02183+K04549+K04960+K05198+K02677+K04545+K07825
Metabolism	Carbohydrate metabolism	Propanoate metabolism	17	56	0.0289573	0.0845858	ko00640	XM_005888164.2;XM_005888165.2;XM_005888166.2;XM_005889896.2;XM_005891509.1;XM_005892327.2;XM_005893465.2;XM_005895696.2;XM_005896348.2;XM_005900428.2;XM_005900429.2;XM_005900686.2;XM_005906358.1;XM_014477048.1;XM_014478224.1;XM_014478407.1;XM_014479861.1	K11262+K11262+K11262+K01966+K01946+K01908+K00249+K07515+K05606+K01895+K01895+K00016+K09699+K18426+K07515+K05606+K01895
Metabolism	Carbohydrate metabolism	Fructose and mannose metabolism	16	52	0.0296503	0.0854853	ko00051	XM_005891645.2;XM_005891646.1;XM_005894325.2;XM_005894473.2;XM_005895512.2;XM_005899312.2;XM_005904067.2;XM_005904068.2;XM_005904236.1;XM_005906747.2;XM_005909343.2;XM_005909344.2;XM_005909345.2;XM_005909438.2;XM_005911696.2;XM_014477847.1	K19029+K19029+K05305+K01623+K01103+K00008+K01623+K01623+K00844+K00844+K19030+K19030+K19030+K17497+K17497+K01623
Metabolism	Carbohydrate metabolism	Pyruvate metabolism	20	69	0.0307827	0.0866237	ko00620	XM_005887397.1;XM_005887979.2;XM_005888164.2;XM_005888165.2;XM_005888166.2;XM_005891509.1;XM_005897719.2;XM_005898690.2;XM_005898985.2;XM_005898986.2;XM_005900428.2;XM_005900429.2;XM_005900686.2;XM_005901530.2;XM_005901531.2;XM_005902583.1;XM_005906772.2;XM_014477486.1;XM_014479100.1;XM_014479861.1	K14085+K01596+K11262+K11262+K11262+K01946+K00161+K12406+K00162+K00162+K01895+K01895+K00016+K00627+K00627+K00128+K01759+K00128+K12406+K01895
Organismal Systems	Immune system	B cell receptor signaling pathway	31	117	0.0308256	0.0866237	ko04662	XM_005887113.1;XM_005889158.2;XM_005889159.2;XM_005890586.2;XM_005892059.2;XM_005892496.1;XM_005892727.2;XM_005892997.2;XM_005893283.2;XM_005893284.2;XM_005894097.1;XM_005894280.2;XM_005896591.2;XM_005901765.1;XM_005902839.2;XM_005907944.2;XM_005907945.2;XM_005910304.1;XM_005911095.2;XM_005911096.2;XM_005911097.2;XM_005911925.2;XM_014477009.1;XM_014477371.1;XM_014477422.1;XM_014478728.1;XM_014479…	K07828+K05854+K05854+K04456+K04467+K00922+K00922+K12362+K04368+K04368+K04735+K03099+K17333+K07209+K04366+K04364+K04364+K12229+K06507+K06507+K06507+K04456+K04734+K12362+K05730+K05730+K07371+K04366+K06467+K05854+K05854
Metabolism	Carbohydrate metabolism	Inositol phosphate metabolism	26	96	0.0351729	0.0976048	ko00562	XM_005888821.2;XM_005889869.2;XM_005892496.1;XM_005892727.2;XM_005893341.2;XM_005896627.2;XM_005897084.1;XM_005899266.2;XM_005899500.1;XM_005899501.1;XM_005900020.1;XM_005900664.2;XM_005901574.2;XM_005901642.2;XM_005906568.2;XM_005909842.2;XM_005909843.1;XM_005909845.2;XM_005909846.2;XM_014476417.1;XM_014477899.1;XM_014479497.1;XM_014479928.1;XM_014480094.1;XM_014482307.1;XM_014482574.1	K00999+K18081+K00922+K00922+K01099+K19006+K13711+K00888+K18081+K18081+K00889+K18082+K05858+K00920+K01110+K01109+K01109+K01109+K01109+K18081+K18083+K00889+K13711+K00920+K01106+K00999
Organismal Systems	Immune system	Fc epsilon RI signaling pathway	30	114	0.0361988	0.0992117	ko04664	XM_005887113.1;XM_005887244.2;XM_005888363.2;XM_005889158.2;XM_005889159.2;XM_005890212.2;XM_005890213.2;XM_005890214.2;XM_005890586.2;XM_005892496.1;XM_005892727.2;XM_005893283.2;XM_005893284.2;XM_005894280.2;XM_005900505.2;XM_005900507.2;XM_005900508.2;XM_005902839.2;XM_005903975.2;XM_005907944.2;XM_005907945.2;XM_005911925.2;XM_014477422.1;XM_014478728.1;XM_014479298.1;XM_014479694.1;XM_014479…	K07828+K04430+K05435+K05854+K05854+K05703+K05703+K05703+K04456+K00922+K00922+K04368+K04368+K03099+K04440+K04440+K04440+K04366+K16342+K04364+K04364+K04456+K05730+K05730+K02677+K04440+K04440+K04366+K05854+K05854
Organismal Systems	Endocrine system	Progesterone-mediated oocyte maturation	40	160	0.0387191	0.104825	ko04914	XM_005887138.1;XM_005887424.2;XM_005887425.2;XM_005890586.2;XM_005892496.1;XM_005892727.2;XM_005893283.2;XM_005893284.2;XM_005893428.2;XM_005895881.2;XM_005897729.2;XM_005897730.2;XM_005897731.2;XM_005897732.2;XM_005898903.2;XM_005899357.2;XM_005900505.2;XM_005900507.2;XM_005900508.2;XM_005900849.2;XM_005900850.2;XM_005900851.2;XM_005901035.2;XM_005902839.2;XM_005905132.2;XM_005905338.2;XM_005905…	K02602+K04345+K04345+K04456+K00922+K00922+K04368+K04368+K08045+K04373+K04373+K04373+K04373+K04373+K02602+K08845+K04440+K04440+K04440+K04630+K04630+K04630+K02537+K04366+K08042+K03350+K03350+K06645+K04079+K04456+K04373+K02602+K02602+K02602+K02602+K02602+K04440+K04440+K04366+K04079
Organismal Systems	Development	Osteoclast differentiation	47	193	0.0409846	0.109621	ko04380	XM_005886692.2;XM_005889418.2;XM_005890212.2;XM_005890213.2;XM_005890214.2;XM_005890586.2;XM_005890614.1;XM_005890969.2;XM_005890970.1;XM_005890971.2;XM_005890972.2;XM_005890973.1;XM_005892059.2;XM_005892496.1;XM_005892727.2;XM_005893283.2;XM_005893284.2;XM_005893347.2;XM_005894097.1;XM_005894165.2;XM_005894660.2;XM_005894914.2;XM_005895347.2;XM_005896025.2;XM_005898568.2;XM_005898569.2;XM_005899…	K11217+K08008+K05703+K05703+K05703+K04456+K13375+K09455+K09455+K09455+K09455+K09455+K04467+K00922+K00922+K04368+K04368+K05130+K04735+K04388+K04404+K01371+K05090+K04466+K13376+K13376+K04403+K04440+K04440+K04440+K07209+K11220+K09030+K09030+K06551+K06493+K05870+K04364+K04364+K04456+K09455+K04734+K04449+K07371+K04440+K04440+K11220
Organismal Systems	Immune system	Toll-like receptor signaling pathway	36	143	0.0436692	0.115411	ko04620	XM_005887244.2;XM_005890586.2;XM_005891026.2;XM_005891246.2;XM_005892059.2;XM_005892496.1;XM_005892727.2;XM_005893283.2;XM_005893284.2;XM_005893347.2;XM_005893425.1;XM_005893426.2;XM_005894097.1;XM_005894660.2;XM_005894914.2;XM_005899450.2;XM_005900225.2;XM_005900505.2;XM_005900507.2;XM_005900508.2;XM_005901137.2;XM_005901765.1;XM_005902976.2;XM_005905259.1;XM_005908919.2;XM_005909108.2;XM_005911…	K04430+K04456+K05404+K10030+K04467+K00922+K00922+K04368+K04368+K05130+K05413+K05413+K04735+K04404+K01371+K04403+K04391+K04440+K04440+K04440+K04729+K07209+K11220+K09446+K02373+K12671+K04456+K07211+K04734+K04391+K04440+K04440+K04729+K11220+K02861+K05842
Cellular Processes	Transport and catabolism	Lysosome	51	215	0.0526093	0.137403	ko04142	XM_005888684.2;XM_005889519.2;XM_005891315.2;XM_005894914.2;XM_005895149.2;XM_005895213.2;XM_005895214.2;XM_005895215.2;XM_005895216.2;XM_005896167.1;XM_005896549.1;XM_005896700.2;XM_005897321.2;XM_005898458.2;XM_005898601.2;XM_005899156.2;XM_005899157.2;XM_005899200.2;XM_005899523.2;XM_005899524.1;XM_005899712.1;XM_005899815.1;XM_005899841.2;XM_005900529.2;XM_005902349.2;XM_005902527.2;XM_005902…	K01374+K12316+K12388+K01371+K12399+K12404+K12404+K12404+K12404+K13444+K02146+K12395+K12383+K10089+K08239+K12384+K12384+K02154+K12391+K12391+K01135+K01192+K10532+K01158+K12301+K01137+K01137+K02154+K02155+K06497+K06497+K12382+K12386+K01279+K12404+K12404+K12347+K01275+K01217+K12388+K12401+K12401+K12347+K13444+K13444+K01158+K01158+K02155+K12404+K12386+K12404
Metabolism	Carbohydrate metabolism	Galactose metabolism	13	43	0.0537517	0.138754	ko00052	XM_005889519.2;XM_005901269.2;XM_005901270.1;XM_005903046.2;XM_005903047.2;XM_005904236.1;XM_005905161.1;XM_005906747.2;XM_005906899.2;XM_005907956.1;XM_005909172.2;XM_005911573.1;XM_014480542.1	K12316+K00963+K00963+K00965+K00965+K00844+K01784+K00844+K07967+K00849+K01084+K01835+K00965
Metabolism	Amino acid metabolism	Histidine metabolism	10	31	0.0573569	0.146359	ko00340	XM_005887397.1;XM_005891518.1;XM_005893035.2;XM_005898404.1;XM_005902336.2;XM_005902583.1;XM_005903558.2;XM_005904306.2;XM_005904307.2;XM_014477486.1	K14085+K00274+K00546+K01745+K13990+K00128+K14755+K08660+K08660+K00128
Environmental Information Processing	Signal transduction	Jak-STAT signaling pathway	57	246	0.0626391	0.158022	ko04630	XM_005886692.2;XM_005887384.2;XM_005887385.2;XM_005887913.2;XM_005887914.2;XM_005887915.2;XM_005888363.2;XM_005889721.2;XM_005890497.2;XM_005890586.2;XM_005891362.2;XM_005891363.2;XM_005891919.2;XM_005892360.2;XM_005892496.1;XM_005892727.2;XM_005893347.2;XM_005894280.2;XM_005894989.2;XM_005895029.2;XM_005895616.1;XM_005897003.2;XM_005897005.2;XM_005897006.2;XM_005897008.2;XM_005898512.2;XM_005898…	K11217+K05060+K05060+K04570+K04570+K04570+K05435+K05080+K06625+K04456+K04447+K04447+K04705+K18026+K00922+K00922+K05130+K03099+K02539+K00157+K04698+K05439+K05439+K05439+K05439+K16064+K05431+K05431+K05431+K04366+K11220+K05640+K05439+K05071+K05057+K04364+K04364+K05429+K05429+K05445+K05439+K05437+K04699+K04456+K05060+K05069+K04570+K04366+K11220+K05640+K05439+K05071+K05071+K04503+K05445+K00157+K05440
Environmental Information Processing	Signaling molecules and interaction	Cell adhesion molecules (CAMs)	55	237	0.0648454	0.160397	ko04514	XM_005886676.1;XM_005889348.2;XM_005889547.2;XM_005890181.1;XM_005890182.2;XM_005891384.2;XM_005892377.2;XM_005893425.1;XM_005893426.2;XM_005893663.1;XM_005895596.1;XM_005895597.2;XM_005896144.2;XM_005896580.2;XM_005896819.2;XM_005896820.2;XM_005896821.2;XM_005896904.2;XM_005896905.2;XM_005897671.2;XM_005898356.2;XM_005898357.2;XM_005899553.2;XM_005899820.2;XM_005899821.2;XM_005900821.1;XM_005900…	K06756+K06088+K06487+K05719+K05719+K06752+K06547+K05413+K05413+K16351+K06491+K06491+K06781+K06533+K06759+K06759+K06759+K07377+K07377+K06087+K05695+K05695+K06087+K06775+K06775+K07378+K07378+K07378+K07378+K16336+K06087+K06760+K06492+K06478+K06495+K06736+K06527+K06527+K06527+K06527+K06527+K05693+K06770+K06752+K06584+K07380+K06752+K06485+K06523+K06527+K06527+K06766+K06467+K07377+K06584
Organismal Systems	Excretory system	Vasopressin-regulated water reabsorption	23	88	0.065065	0.160397	ko04962	XM_005887424.2;XM_005887425.2;XM_005895959.1;XM_005896407.2;XM_005896610.2;XM_005897333.2;XM_005899212.1;XM_005903623.2;XM_005905378.2;XM_005905379.2;XM_005905950.2;XM_005905951.2;XM_005907033.1;XM_005909615.2;XM_014478272.1;XM_014479260.1;XM_014479261.1;XM_014479262.1;XM_014480764.1;XM_014480765.1;XM_014480766.1;XM_014480767.1;XM_014481319.1	K04345+K04345+K09048+K09865+K10416+K10426+K07889+K12462+K12462+K12462+K06027+K06027+K05870+K10415+K09048+K07889+K07889+K07889+K12462+K12462+K12462+K12462+K12462
Organismal Systems	Sensory system	Phototransduction	12	40	0.0657483	0.160397	ko04744	XM_005888605.2;XM_005888847.1;XM_005888848.1;XM_005892111.1;XM_005895623.1;XM_005896088.2;XM_005900941.1;XM_005905389.1;XM_005907541.1;XM_014476261.1;XM_014481764.1;XM_014481768.1	K02183+K04536+K04536+K04631+K02183+K02183+K02183+K13759+K13764+K02183+K02183+K02183
Metabolism	Lipid metabolism	Biosynthesis of unsaturated fatty acids	10	32	0.0696767	0.16763	ko01040	XM_005893406.2;XM_005893837.2;XM_005895696.2;XM_005896223.2;XM_005899974.2;XM_005899975.2;XM_005901286.2;XM_005904342.1;XM_005905133.1;XM_014478224.1	K10703+K01068+K07515+K10203+K10703+K10703+K10224+K00507+K10251+K07515
Metabolism	Glycan biosynthesis and metabolism	Glycosaminoglycan biosynthesis - chondroitin sulfate / dermatan sulfate	7	20	0.0706778	0.16763	ko00532	XM_005887318.2;XM_005888909.2;XM_005888944.1;XM_005899796.2;XM_005902860.2;XM_005906265.2;XM_005907396.2	K04742+K00734+K08105+K13499+K08106+K00746+K01794
Metabolism	Metabolism of terpenoids and polyketides	Terpenoid backbone biosynthesis	9	28	0.0709786	0.16763	ko00900	XM_005890092.2;XM_005891503.2;XM_005893602.2;XM_005895880.2;XM_005898631.2;XM_005906470.1;XM_005911902.2;XM_014476480.1;XM_014479510.1	K00021+K00869+K05906+K11778+K06013+K12504+K01823+K00021+K19177
Genetic Information Processing	Translation	Aminoacyl-tRNA biosynthesis	19	71	0.0719663	0.168174	ko00970	XM_005893712.2;XM_005894321.2;XM_005898198.2;XM_005900203.2;XM_005900204.1;XM_005900205.2;XM_005900206.2;XM_005900207.2;XM_005900208.1;XM_005901826.2;XM_005905560.2;XM_005905563.1;XM_005906221.2;XM_005908039.2;XM_005908040.2;XM_005910570.2;XM_014477788.1;XM_014481379.1;XM_014483241.1	K01867+K01872+K02433+K01892+K01892+K01892+K01892+K01892+K01892+K01870+K01870+K14163+K01866+K01893+K01893+K01893+K01872+K14163+K01893
Organismal Systems	Immune system	RIG-I-like receptor signaling pathway	29	117	0.0767248	0.177426	ko04622	XM_005887657.2;XM_005887658.2;XM_005887659.2;XM_005889434.1;XM_005889435.2;XM_005889436.2;XM_005891246.2;XM_005892059.2;XM_005894097.1;XM_005900505.2;XM_005900507.2;XM_005900508.2;XM_005901049.2;XM_005901605.2;XM_005901765.1;XM_005908919.2;XM_005909108.2;XM_005909148.2;XM_005911075.2;XM_014476284.1;XM_014476970.1;XM_014477009.1;XM_014479694.1;XM_014479696.1;XM_014480070.1;XM_014480071.1;XM_014480…	K12655+K12655+K12655+K11594+K11594+K11594+K10030+K04467+K04735+K04440+K04440+K04440+K12170+K08339+K07209+K02373+K12671+K12646+K12656+K11594+K07211+K04734+K04440+K04440+K08339+K08339+K08339+K02861+K05440
Metabolism	Amino acid metabolism	Valine, leucine and isoleucine biosynthesis	3	6	0.0882816	0.199985	ko00290	XM_005895379.2;XM_005895380.2;XM_005904739.2	K00826+K00826+K17989
Metabolism	Metabolism of cofactors and vitamins	Riboflavin metabolism	3	6	0.0882816	0.199985	ko00740	XM_005892980.2;XM_005896255.1;XM_005898665.1	K00861+K00505+K00953
Cellular Processes	Cell growth and death	Apoptosis	32	134	0.09898	0.221955	ko04210	XM_005887424.2;XM_005887425.2;XM_005887913.2;XM_005887914.2;XM_005887915.2;XM_005888921.1;XM_005889310.2;XM_005889815.2;XM_005890586.2;XM_005892059.2;XM_005892496.1;XM_005892727.2;XM_005893574.1;XM_005894097.1;XM_005894802.2;XM_005895207.2;XM_005896025.2;XM_005896232.2;XM_005901137.2;XM_005901434.2;XM_005901765.1;XM_005903744.1;XM_005908919.2;XM_005911925.2;XM_014477009.1;XM_014478070.1;XM_014478…	K04345+K04345+K04570+K04570+K04570+K04399+K04725+K08738+K04456+K04467+K00922+K00922+K06268+K04735+K04451+K04726+K04466+K04396+K04729+K04739+K07209+K03853+K02373+K04456+K04734+K04726+K04726+K04396+K04570+K04729+K02187+K02861
Metabolism	Amino acid metabolism	Alanine, aspartate and glutamate metabolism	15	56	0.101191	0.224644	ko00250	XM_005887585.2;XM_005893612.1;XM_005898462.2;XM_005900503.1;XM_005902974.2;XM_005903439.1;XM_005903440.1;XM_005903441.1;XM_005903442.1;XM_005903443.1;XM_005908806.1;XM_005909989.1;XM_005910220.2;XM_005910639.1;XM_014480689.1	K01580+K00820+K18310+K00820+K01425+K01425+K01425+K01425+K01425+K01425+K01580+K00261+K00294+K01939+K01425
Organismal Systems	Nervous system	Synaptic vesicle cycle	27	112	0.111442	0.244952	ko04721	XM_005887350.2;XM_005889427.2;XM_005891267.2;XM_005891747.2;XM_005891748.1;XM_005895204.2;XM_005895205.2;XM_005895206.2;XM_005896549.1;XM_005899200.2;XM_005899674.2;XM_005899675.2;XM_005899676.2;XM_005899927.2;XM_005901084.2;XM_005904654.1;XM_005904807.2;XM_005905059.2;XM_005905258.2;XM_005905786.1;XM_005905950.2;XM_005905951.2;XM_005906436.2;XM_014476691.1;XM_014477749.1;XM_014479902.1;XM_014481…	K15291+K02151+K12302+K02147+K02147+K02150+K02150+K02150+K02146+K02154+K11825+K11825+K11825+K02147+K02152+K02154+K02155+K02153+K02151+K15295+K06027+K06027+K08486+K01528+K15291+K02152+K02155
Genetic Information Processing	Translation	RNA transport	58	262	0.120293	0.261815	ko03013	XM_005886774.2;XM_005887398.1;XM_005887463.2;XM_005888600.1;XM_005888723.1;XM_005888747.2;XM_005891223.2;XM_005892371.2;XM_005894796.1;XM_005895418.1;XM_005896317.2;XM_005896705.2;XM_005897728.2;XM_005899124.1;XM_005899233.2;XM_005900097.2;XM_005900315.2;XM_005901957.2;XM_005902285.2;XM_005902288.2;XM_005902289.2;XM_005902290.2;XM_005902348.2;XM_005902531.1;XM_005902770.2;XM_005902788.2;XM_005903…	K14325+K14291+K03251+K03245+K14324+K14307+K07936+K14299+K15516+K14313+K03539+K14300+K03236+K14327+K03113+K14289+K13135+K03249+K13114+K13130+K13130+K13130+K03231+K14288+K14317+K03254+K14525+K03262+K18644+K03239+K03239+K14306+K03260+K03260+K15516+K15516+K15516+K15516+K15516+K15516+K15516+K13137+K14305+K05749+K05749+K05749+K05749+K14328+K12877+K03237+K03237+K03243+K14296+K03113+K13135+K13114+K15516+…
Metabolism	Lipid metabolism	Glycerophospholipid metabolism	32	137	0.124118	0.267517	ko00564	XM_005888821.2;XM_005890752.1;XM_005890933.2;XM_005895231.2;XM_005895560.1;XM_005895561.2;XM_005895562.2;XM_005896230.2;XM_005896231.2;XM_005896236.2;XM_005896237.2;XM_005897806.2;XM_005898233.2;XM_005898380.2;XM_005903333.2;XM_005903975.2;XM_005905217.2;XM_005905581.1;XM_005905582.1;XM_005905703.2;XM_005906052.1;XM_005908506.2;XM_005909709.1;XM_005910341.2;XM_014476694.1;XM_014476695.1;XM_014476…	K00999+K14676+K13510+K16343+K00901+K00901+K00901+K01047+K01047+K14286+K14286+K00968+K13517+K00894+K01080+K16342+K01047+K01115+K01115+K00901+K01115+K01613+K16817+K13516+K14676+K14676+K08744+K08744+K16343+K13509+K01613+K00999
Metabolism	Lipid metabolism	Ether lipid metabolism	17	67	0.126527	0.270086	ko00565	XM_005890933.2;XM_005891190.1;XM_005891191.2;XM_005894629.2;XM_005895231.2;XM_005896230.2;XM_005896231.2;XM_005897188.2;XM_005900805.2;XM_005903333.2;XM_005903975.2;XM_005905217.2;XM_005905581.1;XM_005905582.1;XM_005906052.1;XM_005909709.1;XM_014478064.1	K13510+K16794+K16794+K04628+K16343+K01047+K01047+K16795+K00803+K01080+K16342+K01047+K01115+K01115+K01115+K16817+K16343
Metabolism	Glycan biosynthesis and metabolism	Glycosphingolipid biosynthesis - ganglio series	8	27	0.127834	0.270278	ko00604	XM_005896806.2;XM_005900353.2;XM_005901674.2;XM_005901675.2;XM_005901676.2;XM_014477432.1;XM_014477433.1;XM_014482449.1	K03375+K03370+K00725+K00725+K00725+K03371+K03371+K03376
Metabolism	Global and Overview	Fatty acid metabolism	18	72	0.131862	0.276165	ko01212	XM_005887472.2;XM_005888164.2;XM_005888165.2;XM_005888166.2;XM_005889965.1;XM_005891487.2;XM_005893406.2;XM_005893465.2;XM_005895084.2;XM_005895696.2;XM_005896223.2;XM_005899974.2;XM_005899975.2;XM_005901286.2;XM_005904342.1;XM_005905133.1;XM_014478215.1;XM_014478224.1	K01897+K11262+K11262+K11262+K09479+K00248+K10703+K00249+K09478+K07515+K10203+K10703+K10703+K10224+K00507+K10251+K07508+K07515
Metabolism	Glycan biosynthesis and metabolism	N-Glycan biosynthesis	17	68	0.140179	0.290839	ko00510	XM_005890016.1;XM_005890017.1;XM_005890018.2;XM_005890957.2;XM_005897027.2;XM_005899846.2;XM_005901635.2;XM_005904834.1;XM_005906899.2;XM_005907789.2;XM_005907812.2;XM_005907813.1;XM_005908954.2;XM_005909838.2;XM_005910770.2;XM_014477480.1;XM_014480780.1	K00717+K00717+K00717+K12669+K03843+K03848+K01230+K05546+K07967+K01231+K00726+K00726+K03844+K00738+K00778+K00738+K07432
Genetic Information Processing	Folding, sorting and degradation	SNARE interactions in vesicular transport	13	50	0.144957	0.295661	ko04130	XM_005889081.2;XM_005892723.2;XM_005892969.2;XM_005899270.2;XM_005899776.1;XM_005899777.2;XM_005900049.2;XM_005900050.2;XM_005906436.2;XM_005910452.2;XM_014479506.1;XM_014480052.1;XM_014483202.1	K08487+K13505+K08487+K08509+K08497+K08497+K08515+K08515+K08486+K08504+K08515+K08498+K08504
Metabolism	Lipid metabolism	Fatty acid elongation	11	41	0.145167	0.295661	ko00062	XM_005888066.1;XM_005893406.2;XM_005893837.2;XM_005895696.2;XM_005896223.2;XM_005899974.2;XM_005899975.2;XM_005905133.1;XM_014478050.1;XM_014478215.1;XM_014478224.1	K10248+K10703+K01068+K07515+K10203+K10703+K10703+K10251+K10249+K07508+K07515
Organismal Systems	Environmental adaptation	Circadian rhythm	12	46	0.154384	0.310109	ko04710	XM_005889714.1;XM_005896383.2;XM_005896384.2;XM_005899053.2;XM_005899434.2;XM_005900848.2;XM_005903332.2;XM_005907016.2;XM_005907033.1;XM_005907599.2;XM_014482119.1;XM_014482780.1	K07198+K07200+K07200+K02223+K08960+K03347+K07198+K07199+K05870+K02295+K02295+K07200
Cellular Processes	Transport and catabolism	Phagosome	59	272	0.155055	0.310109	ko04145	XM_005889418.2;XM_005889427.2;XM_005889547.2;XM_005890181.1;XM_005890182.2;XM_005890235.2;XM_005890236.2;XM_005891384.2;XM_005891747.2;XM_005891748.1;XM_005892723.2;XM_005893432.2;XM_005893433.2;XM_005895204.2;XM_005895205.2;XM_005895206.2;XM_005896392.1;XM_005896549.1;XM_005896610.2;XM_005897026.2;XM_005898458.2;XM_005898889.1;XM_005899200.2;XM_005899212.1;XM_005899927.2;XM_005900225.2;XM_005901…	K08008+K02151+K06487+K05719+K05719+K06259+K06259+K06752+K02147+K02147+K13505+K08054+K08054+K02150+K02150+K02150+K07374+K02146+K10416+K09481+K10089+K10062+K02154+K07889+K02147+K04391+K02152+K07375+K02154+K02155+K02153+K02151+K06493+K05692+K12478+K06752+K07898+K10415+K06752+K07374+K07374+K07889+K07889+K07889+K04391+K02152+K07375+K07375+K07375+K07375+K07375+K07375+K07375+K04659+K02155+K05692+K07897+…
Organismal Systems	Endocrine system	Renin-angiotensin system	9	33	0.164371	0.325808	ko04614	XM_005892784.1;XM_005896222.2;XM_005896716.1;XM_005896717.2;XM_005896718.2;XM_005898431.2;XM_005899338.2;XM_005902433.2;XM_014479026.1	K01393+K11141+K01389+K01389+K01389+K01325+K04167+K04166+K01325
Metabolism	Glycan biosynthesis and metabolism	Glycosaminoglycan biosynthesis - keratan sulfate	6	20	0.167706	0.329475	ko00533	XM_005890016.1;XM_005890017.1;XM_005890018.2;XM_005906899.2;XM_005907597.2;XM_014482122.1	K00717+K00717+K00717+K07967+K01022+K01022
Metabolism	Glycan biosynthesis and metabolism	Glycosphingolipid biosynthesis - globo series	6	21	0.199105	0.384359	ko00603	XM_005901974.2;XM_005902747.2;XM_005902748.2;XM_014477432.1;XM_014477433.1;XM_014480455.1	K01988+K00722+K00722+K03371+K03371+K00722
Genetic Information Processing	Replication and repair	Non-homologous end-joining	6	21	0.199105	0.384359	ko03450	XM_005889671.2;XM_005894846.2;XM_005903757.2;XM_005903758.2;XM_014477057.1;XM_014477955.1	K10980+K10887+K10886+K10886+K06642+K10887
Organismal Systems	Sensory system	Inflammatory mediator regulation of TRP channels	37	169	0.202496	0.387536	ko04750	XM_005887424.2;XM_005887425.2;XM_005888605.2;XM_005890096.1;XM_005890692.2;XM_005891228.2;XM_005892496.1;XM_005892727.2;XM_005892987.2;XM_005893428.2;XM_005895231.2;XM_005895502.2;XM_005895504.2;XM_005895505.2;XM_005895619.1;XM_005895623.1;XM_005896088.2;XM_005896168.2;XM_005899960.1;XM_005900505.2;XM_005900507.2;XM_005900508.2;XM_005900941.1;XM_005901574.2;XM_005902445.2;XM_005903975.2;XM_005904…	K04345+K04345+K02183+K04234+K18051+K07418+K00922+K00922+K04634+K08045+K16343+K18052+K18052+K18052+K18050+K02183+K02183+K04958+K04259+K04440+K04440+K04440+K02183+K05858+K04959+K16342+K04157+K08042+K00458+K04984+K02183+K04960+K16343+K02677+K04440+K04440+K07413
Organismal Systems	Endocrine system	Thyroid hormone synthesis	23	101	0.206018	0.390906	ko04918	XM_005887424.2;XM_005887425.2;XM_005891531.1;XM_005891532.2;XM_005892987.2;XM_005893428.2;XM_005893432.2;XM_005893433.2;XM_005895959.1;XM_005896168.2;XM_005897329.2;XM_005899452.2;XM_005901574.2;XM_005901993.2;XM_005902374.1;XM_005902375.2;XM_005902445.2;XM_005903875.2;XM_005905132.2;XM_005907033.1;XM_014476875.1;XM_014478272.1;XM_014479298.1	K04345+K04345+K01540+K01540+K04634+K08045+K08054+K08054+K09048+K04958+K00432+K04374+K05858+K01539+K01540+K01540+K04959+K01539+K08042+K05870+K04960+K09048+K02677
Metabolism	Metabolism of cofactors and vitamins	Folate biosynthesis	7	26	0.216031	0.406431	ko00790	XM_005887364.2;XM_005904541.2;XM_005905056.2;XM_005905203.2;XM_005908445.1;XM_014477862.1;XM_014482453.1	K03635+K00287+K01495+K01077+K01930+K03635+K01930
Metabolism	Carbohydrate metabolism	Glycolysis / Gluconeogenesis	24	107	0.222728	0.41551	ko00010	XM_005887397.1;XM_005887979.2;XM_005892697.2;XM_005894473.2;XM_005897719.2;XM_005898690.2;XM_005898985.2;XM_005898986.2;XM_005900428.2;XM_005900429.2;XM_005900686.2;XM_005901530.2;XM_005901531.2;XM_005902583.1;XM_005904067.2;XM_005904068.2;XM_005904236.1;XM_005906747.2;XM_005909172.2;XM_005911573.1;XM_014477486.1;XM_014477847.1;XM_014479100.1;XM_014479861.1	K14085+K01596+K01689+K01623+K00161+K12406+K00162+K00162+K01895+K01895+K00016+K00627+K00627+K00128+K01623+K01623+K00844+K00844+K01084+K01835+K00128+K01623+K12406+K01895
Environmental Information Processing	Signaling molecules and interaction	ECM-receptor interaction	29	133	0.243902	0.451218	ko04512	XM_005889547.2;XM_005890181.1;XM_005890182.2;XM_005890235.2;XM_005890236.2;XM_005890331.2;XM_005893079.1;XM_005893989.2;XM_005898515.1;XM_005898516.2;XM_005898518.2;XM_005904549.2;XM_005904642.2;XM_005905201.2;XM_005905336.2;XM_005906061.2;XM_005908628.2;XM_005909695.2;XM_005910374.2;XM_005910837.1;XM_005910838.1;XM_014477091.1;XM_014478465.1;XM_014480478.1;XM_014482146.1;XM_014482984.1;XM_014483…	K06487+K05719+K05719+K06259+K06259+K06482+K05635+K08131+K06586+K06586+K06586+K06258+K06237+K06255+K06493+K06261+K06238+K06236+K06584+K06237+K06237+K06265+K06485+K04659+K06476+K16857+K06266+K06584+K06237
Metabolism	Metabolism of cofactors and vitamins	One carbon pool by folate	7	27	0.2469	0.452989	ko00670	XM_005887282.2;XM_005887283.2;XM_005889757.2;XM_005899081.2;XM_005902336.2;XM_005904541.2;XM_005911472.2	K00600+K00600+K01934+K00289+K13990+K00287+K00289
Metabolism	Carbohydrate metabolism	Starch and sucrose metabolism	17	75	0.256355	0.458958	ko00500	XM_005889519.2;XM_005889999.2;XM_005896073.2;XM_005896074.2;XM_005897353.2;XM_005897354.2;XM_005901269.2;XM_005901270.1;XM_005903251.2;XM_005904236.1;XM_005906511.2;XM_005906747.2;XM_005909172.2;XM_005911573.1;XM_014477854.1;XM_014478301.1;XM_014478697.1	K12316+K08678+K00699+K00699+K00012+K00012+K00963+K00963+K00700+K00844+K01196+K00844+K01084+K01835+K00688+K00699+K00012
Organismal Systems	Excretory system	Endocrine and other factor-regulated calcium reabsorption	17	75	0.256355	0.458958	ko04961	XM_005887424.2;XM_005887425.2;XM_005891531.1;XM_005891532.2;XM_005892987.2;XM_005898431.2;XM_005899674.2;XM_005899675.2;XM_005899676.2;XM_005901574.2;XM_005901993.2;XM_005902374.1;XM_005902375.2;XM_005903875.2;XM_014476691.1;XM_014479026.1;XM_014479298.1	K04345+K04345+K01540+K01540+K04634+K01325+K11825+K11825+K11825+K05858+K01539+K01540+K01540+K01539+K01528+K01325+K02677
Organismal Systems	Digestive system	Mineral absorption	17	75	0.256355	0.458958	ko04978	XM_005887578.2;XM_005888571.2;XM_005891531.1;XM_005891532.2;XM_005900469.2;XM_005901290.1;XM_005901422.1;XM_005901993.2;XM_005902374.1;XM_005902375.2;XM_005903875.2;XM_005908683.2;XM_014477069.1;XM_014477745.1;XM_014478939.1;XM_014479240.1;XM_014479964.1	K08370+K14688+K01540+K01540+K04982+K00522+K14078+K01539+K01540+K01540+K01539+K12347+K12347+K05334+K07213+K04981+K00522
Genetic Information Processing	Replication and repair	Base excision repair	12	51	0.258937	0.459871	ko03410	XM_005886783.2;XM_005894287.1;XM_005894289.2;XM_005894454.2;XM_005894455.2;XM_005901764.2;XM_005903219.1;XM_005907070.1;XM_005909544.2;XM_014479404.1;XM_014481933.1;XM_014482101.1	K10773+K02325+K02325+K10772+K10772+K02330+K03504+K03660+K03648+K10776+K03660+K10798
Metabolism	Lipid metabolism	Sphingolipid metabolism	14	61	0.267218	0.470813	ko00600	XM_005887193.2;XM_005887476.2;XM_005889825.1;XM_005894629.2;XM_005895388.2;XM_005896519.2;XM_005903333.2;XM_005906575.2;XM_005909259.2;XM_014476477.1;XM_014478129.1;XM_014478130.1;XM_014478951.1;XM_014478972.1	K00654+K04717+K01634+K04628+K04718+K12352+K01080+K00720+K04714+K00654+K04718+K04718+K04716+K04710
Organismal Systems	Endocrine system	Aldosterone synthesis and secretion	30	140	0.272363	0.476099	ko04925	XM_005887424.2;XM_005887425.2;XM_005888605.2;XM_005890784.2;XM_005892355.1;XM_005892987.2;XM_005893428.2;XM_005893514.1;XM_005895619.1;XM_005895623.1;XM_005895959.1;XM_005896088.2;XM_005896168.2;XM_005899452.2;XM_005900941.1;XM_005901574.2;XM_005902433.2;XM_005902445.2;XM_005905132.2;XM_005906383.2;XM_005906384.1;XM_005906385.1;XM_005907033.1;XM_005908968.2;XM_005911969.2;XM_014476261.1;XM_014476…	K04345+K04345+K02183+K12473+K04200+K04634+K08045+K18283+K18050+K02183+K09048+K02183+K04958+K04374+K02183+K05858+K04166+K04959+K08042+K08558+K08558+K08558+K05870+K07188+K16056+K02183+K04960+K09048+K02677+K07188
Metabolism	Glycan biosynthesis and metabolism	Glycosaminoglycan biosynthesis - heparan sulfate / heparin	7	28	0.279008	0.483904	ko00534	XM_005887699.1;XM_005888909.2;XM_005895865.2;XM_005897253.2;XM_005905138.2;XM_005907656.2;XM_005910908.2	K08104+K00734+K02368+K02366+K02367+K02370+K01793
Metabolism	Lipid metabolism	Fatty acid biosynthesis	5	19	0.290957	0.500717	ko00061	XM_005887472.2;XM_005888164.2;XM_005888165.2;XM_005888166.2;XM_005891509.1	K01897+K11262+K11262+K11262+K01946
Organismal Systems	Immune system	Hematopoietic cell lineage	29	137	0.301183	0.514329	ko04640	XM_005890235.2;XM_005890236.2;XM_005890331.2;XM_005891638.2;XM_005891639.2;XM_005891640.2;XM_005895347.2;XM_005896716.1;XM_005896717.2;XM_005896718.2;XM_005898579.1;XM_005898580.2;XM_005898582.2;XM_005900225.2;XM_005901098.2;XM_005905336.2;XM_005906061.2;XM_005906330.2;XM_005906418.2;XM_005907610.1;XM_005910788.2;XM_014478465.1;XM_014479587.1;XM_014481691.1;XM_014482123.1;XM_014482124.1;XM_014482…	K06259+K06259+K06482+K04006+K04006+K04006+K05090+K01389+K01389+K01389+K05431+K05431+K05431+K04391+K06448+K06493+K06261+K05461+K06466+K05071+K05437+K06485+K04391+K06466+K05071+K05071+K06476+K06467+K06448
Organismal Systems	Digestive system	Protein digestion and absorption	32	153	0.314926	0.533691	ko04974	XM_005889540.1;XM_005891371.1;XM_005891531.1;XM_005891532.2;XM_005893772.1;XM_005893773.2;XM_005893774.2;XM_005893775.2;XM_005893989.2;XM_005896422.1;XM_005896716.1;XM_005896717.2;XM_005896718.2;XM_005900937.2;XM_005901993.2;XM_005902374.1;XM_005902375.2;XM_005903247.2;XM_005903248.1;XM_005903875.2;XM_005904642.2;XM_005908286.2;XM_005908628.2;XM_005909695.2;XM_005910837.1;XM_005910838.1;XM_014477…	K19720+K05612+K01540+K01540+K05849+K05849+K05849+K05849+K08131+K04916+K01389+K01389+K01389+K05616+K01539+K01540+K01540+K14207+K14207+K01539+K06237+K14208+K06238+K06236+K06237+K06237+K14211+K05334+K19721+K05616+K08132+K06237
Metabolism	Biosynthesis of other secondary metabolites	Butirosin and neomycin biosynthesis	2	6	0.322956	0.543153	ko00524	XM_005904236.1;XM_005906747.2	K00844+K00844
Metabolism	Glycan biosynthesis and metabolism	Glycosaminoglycan degradation	7	30	0.345785	0.577175	ko00531	XM_005899712.1;XM_005899841.2;XM_005902527.2;XM_005902528.2;XM_005905675.2;XM_005911703.2;XM_014476343.1	K01135+K10532+K01137+K01137+K07964+K01197+K01217
Metabolism	Glycan biosynthesis and metabolism	Other types of O-glycan biosynthesis	9	40	0.35214	0.583397	ko00514	XM_005887444.2;XM_005896818.1;XM_005900810.2;XM_005900811.2;XM_005906899.2;XM_005908657.2;XM_005910770.2;XM_014478078.1;XM_014478847.1	K05948+K13676+K09667+K09667+K07967+K10157+K00778+K05948+K11703
Organismal Systems	Digestive system	Carbohydrate digestion and absorption	13	60	0.356332	0.585967	ko04973	XM_005890586.2;XM_005891531.1;XM_005891532.2;XM_005892496.1;XM_005892727.2;XM_005901993.2;XM_005902374.1;XM_005902375.2;XM_005903875.2;XM_005904236.1;XM_005906747.2;XM_005909172.2;XM_005911925.2	K04456+K01540+K01540+K00922+K00922+K01539+K01540+K01540+K01539+K00844+K00844+K01084+K04456
Metabolism	Carbohydrate metabolism	Ascorbate and aldarate metabolism	9	41	0.381715	0.620382	ko00053	XM_005887397.1;XM_005896073.2;XM_005896074.2;XM_005897353.2;XM_005897354.2;XM_005902583.1;XM_014477486.1;XM_014478301.1;XM_014478697.1	K14085+K00699+K00699+K00012+K00012+K00128+K00128+K00699+K00012
Organismal Systems	Endocrine system	Insulin secretion	26	127	0.382848	0.620382	ko04911	XM_005887424.2;XM_005887425.2;XM_005891531.1;XM_005891532.2;XM_005892987.2;XM_005893428.2;XM_005894611.2;XM_005894612.2;XM_005894613.2;XM_005895959.1;XM_005896311.1;XM_005899452.2;XM_005901364.2;XM_005901365.2;XM_005901574.2;XM_005901993.2;XM_005902374.1;XM_005902375.2;XM_005903875.2;XM_005905091.1;XM_005905132.2;XM_005905234.2;XM_005907033.1;XM_014476875.1;XM_014478272.1;XM_014479298.1	K04345+K04345+K01540+K01540+K04634+K08045+K15297+K15297+K15297+K09048+K05262+K04374+K07299+K07299+K05858+K01539+K01540+K01540+K01539+K04937+K08042+K04962+K05870+K04960+K09048+K02677
Metabolism	Amino acid metabolism	Lysine degradation	15	72	0.401273	0.645526	ko00310	XM_005887397.1;XM_005890663.2;XM_005893858.1;XM_005894845.2;XM_005895696.2;XM_005898698.2;XM_005900052.2;XM_005902583.1;XM_005904595.2;XM_014477486.1;XM_014478224.1;XM_014478847.1;XM_014482056.1;XM_014482331.1;XM_014482628.1	K14085+K00471+K11425+K11419+K07515+K06101+K00474+K00128+K15588+K00128+K07515+K11703+K09188+K11433+K11429
Metabolism	Lipid metabolism	Fatty acid degradation	13	62	0.404772	0.64647	ko00071	XM_005887397.1;XM_005887472.2;XM_005889965.1;XM_005891487.2;XM_005893465.2;XM_005895084.2;XM_005895696.2;XM_005902583.1;XM_014477486.1;XM_014478215.1;XM_014478224.1;XM_014482736.1;XM_014483007.1	K14085+K01897+K09479+K00248+K00249+K09478+K07515+K00128+K00128+K07508+K07515+K17687+K17687
Environmental Information Processing	Signal transduction	Calcium signaling pathway	68	345	0.409961	0.650082	ko04020	XM_005887424.2;XM_005887425.2;XM_005888605.2;XM_005889124.2;XM_005889125.2;XM_005891886.2;XM_005891887.2;XM_005891888.2;XM_005891889.2;XM_005892481.1;XM_005892987.2;XM_005893405.2;XM_005893574.1;XM_005893772.1;XM_005893773.2;XM_005893774.2;XM_005893775.2;XM_005895388.2;XM_005895623.1;XM_005895917.1;XM_005896088.2;XM_005896168.2;XM_005896617.2;XM_005896685.1;XM_005900941.1;XM_005901053.2;XM_005901…	K04345+K04345+K02183+K13755+K13755+K05850+K05850+K05850+K05850+K04133+K04634+K00907+K06268+K05849+K05849+K05849+K05849+K04718+K02183+K04279+K02183+K04958+K18196+K13241+K02183+K05089+K05853+K05858+K04166+K04959+K04198+K04135+K05871+K05871+K04157+K04323+K08042+K04962+K13755+K13755+K04144+K07190+K04262+K04361+K04363+K04161+K04197+K05850+K05850+K05850+K05850+K16056+K02183+K04960+K05850+K05850+K05850+…
Metabolism	Metabolism of other amino acids	Taurine and hypotaurine metabolism	4	17	0.414028	0.651874	ko00430	XM_005887585.2;XM_005894166.1;XM_005896715.2;XM_005908806.1	K01580+K18966+K10712+K01580
Environmental Information Processing	Signal transduction	HIF-1 signaling pathway	32	160	0.419103	0.655218	ko04066	XM_005889418.2;XM_005890497.2;XM_005890586.2;XM_005890693.1;XM_005890694.1;XM_005892297.2;XM_005892299.2;XM_005892496.1;XM_005892697.2;XM_005892727.2;XM_005892800.1;XM_005892801.2;XM_005893283.2;XM_005893284.2;XM_005894097.1;XM_005895512.2;XM_005896685.1;XM_005897719.2;XM_005898985.2;XM_005898986.2;XM_005901364.2;XM_005901365.2;XM_005904236.1;XM_005906747.2;XM_005907158.2;XM_005910788.2;XM_005911…	K08008+K06625+K04456+K08268+K08268+K04688+K04688+K00922+K01689+K00922+K03982+K03982+K04368+K04368+K04735+K01103+K13241+K00161+K00162+K00162+K07299+K07299+K00844+K00844+K04361+K05437+K04456+K09592+K03982+K13241+K02677+K03871
Organismal Systems	Digestive system	Bile secretion	27	135	0.431004	0.665927	ko04976	XM_005887424.2;XM_005887425.2;XM_005889140.2;XM_005889918.1;XM_005889919.2;XM_005890092.2;XM_005890784.2;XM_005891531.1;XM_005891532.2;XM_005893428.2;XM_005897057.2;XM_005900105.2;XM_005900106.1;XM_005901364.2;XM_005901365.2;XM_005901993.2;XM_005902374.1;XM_005902375.2;XM_005903875.2;XM_005905132.2;XM_005905749.1;XM_005910056.1;XM_005910437.2;XM_005910438.2;XM_014476480.1;XM_014483349.1;XM_014483…	K04345+K04345+K09864+K14349+K14349+K00021+K12473+K01540+K01540+K08045+K13575+K08204+K08204+K07299+K07299+K01539+K01540+K01540+K01539+K08042+K14341+K05031+K09877+K09877+K00021+K05658+K05658
Metabolism	Carbohydrate metabolism	Pentose and glucuronate interconversions	12	58	0.431952	0.665927	ko00040	XM_005896073.2;XM_005896074.2;XM_005897353.2;XM_005897354.2;XM_005899312.2;XM_005901269.2;XM_005901270.1;XM_005902583.1;XM_014477486.1;XM_014478301.1;XM_014478697.1;XM_014483162.1	K00699+K00699+K00012+K00012+K00008+K00963+K00963+K00128+K00128+K00699+K00012+K01783
Organismal Systems	Endocrine system	Regulation of lipolysis in adipocyte	17	84	0.440086	0.673787	ko04923	XM_005887424.2;XM_005887425.2;XM_005890586.2;XM_005892496.1;XM_005892727.2;XM_005893428.2;XM_005895128.2;XM_005895143.1;XM_005900849.2;XM_005900850.2;XM_005900851.2;XM_005901273.2;XM_005905132.2;XM_005908968.2;XM_005909709.1;XM_005911925.2;XM_014482659.1	K04345+K04345+K04456+K00922+K00922+K08045+K16816+K08768+K04630+K04630+K04630+K11987+K08042+K07188+K16817+K04456+K07188
Metabolism	Carbohydrate metabolism	Butanoate metabolism	8	38	0.44453	0.674254	ko00650	XM_005887585.2;XM_005889720.2;XM_005891487.2;XM_005894278.1;XM_005895696.2;XM_005898819.2;XM_005908806.1;XM_014478224.1	K01580+K01027+K00248+K00109+K07515+K01907+K01580+K07515
Environmental Information Processing	Signal transduction	Hedgehog signaling pathway	15	74	0.446466	0.674254	ko04340	XM_005887086.2;XM_005887424.2;XM_005887425.2;XM_005893879.2;XM_005894412.1;XM_005895842.2;XM_005899142.2;XM_005899434.2;XM_005905266.2;XM_005905953.2;XM_005910971.2;XM_005910972.2;XM_005910974.2;XM_005910975.2;XM_005911775.2	K00182+K04345+K04345+K00312+K01558+K06225+K00182+K08960+K06226+K00312+K08958+K08958+K08958+K08958+K06230
Genetic Information Processing	Transcription	Spliceosome	44	225	0.460179	0.682639	ko03040	XM_005887109.2;XM_005888240.1;XM_005888241.1;XM_005888756.2;XM_005891333.2;XM_005893758.2;XM_005893759.2;XM_005893760.2;XM_005893761.2;XM_005894329.2;XM_005894782.2;XM_005894841.2;XM_005894894.2;XM_005894895.2;XM_005894896.2;XM_005897507.2;XM_005898326.1;XM_005899856.2;XM_005900556.2;XM_005900557.2;XM_005900558.2;XM_005900722.2;XM_005900724.2;XM_005900725.2;XM_005900726.2;XM_005900727.2;XM_005904…	K12861+K12856+K12856+K12842+K12850+K12896+K12896+K12896+K12896+K12830+K12821+K12817+K12843+K12843+K12843+K12819+K12623+K12884+K12884+K12884+K12884+K12900+K12900+K12900+K12900+K12900+K03283+K09564+K12824+K06063+K06063+K12845+K12877+K12835+K12891+K12847+K12900+K12896+K12900+K12900+K12741+K09567+K06063+K12888
Metabolism	Metabolism of cofactors and vitamins	Ubiquinone and other terpenoid-quinone biosynthesis	4	18	0.460647	0.682639	ko00130	XM_005886988.2;XM_005891483.2;XM_005902604.2;XM_005905676.2	K05357+K06127+K00591+K06125
Organismal Systems	Immune system	NOD-like receptor signaling pathway	17	85	0.461242	0.682639	ko04621	XM_005889716.2;XM_005891246.2;XM_005892059.2;XM_005894097.1;XM_005894660.2;XM_005899450.2;XM_005899745.1;XM_005900505.2;XM_005900507.2;XM_005900508.2;XM_005901765.1;XM_005902634.1;XM_005911253.2;XM_014477009.1;XM_014479694.1;XM_014479696.1;XM_014482753.1	K12797+K10030+K04467+K04735+K04404+K04403+K12793+K04440+K04440+K04440+K07209+K10165+K04079+K04734+K04440+K04440+K04079
Metabolism	Metabolism of cofactors and vitamins	Nicotinate and nicotinamide metabolism	9	44	0.470656	0.691957	ko00760	XM_005886753.2;XM_005889117.2;XM_005889118.1;XM_005889119.2;XM_005889810.2;XM_005889811.2;XM_005891247.2;XM_005895029.2;XM_014482964.1	K01081+K01081+K01081+K01081+K03426+K03426+K01081+K00157+K00157
Metabolism	Global and Overview	Carbon metabolism	37	192	0.507823	0.741688	ko01200	XM_005887282.2;XM_005887283.2;XM_005889896.2;XM_005891487.2;XM_005892697.2;XM_005893465.2;XM_005894473.2;XM_005895278.1;XM_005895696.2;XM_005896348.2;XM_005897719.2;XM_005898690.2;XM_005898985.2;XM_005898986.2;XM_005900428.2;XM_005900429.2;XM_005901525.2;XM_005901526.2;XM_005901530.2;XM_005901531.2;XM_005904067.2;XM_005904068.2;XM_005904236.1;XM_005904739.2;XM_005906747.2;XM_005907045.2;XM_005909…	K00600+K00600+K01966+K00248+K01689+K00249+K01623+K11517+K07515+K05606+K00161+K12406+K00162+K00162+K01895+K01895+K00237+K00237+K00627+K00627+K01623+K01623+K00844+K17989+K00844+K00031+K00261+K01623+K07515+K05606+K01070+K12406+K01895+K00237+K00237+K00851+K01783
Organismal Systems	Excretory system	Aldosterone-regulated sodium reabsorption	13	67	0.525613	0.761387	ko04960	XM_005886784.2;XM_005886785.2;XM_005886786.2;XM_005891531.1;XM_005891532.2;XM_005892496.1;XM_005892727.2;XM_005895888.1;XM_005901993.2;XM_005902374.1;XM_005902375.2;XM_005903875.2;XM_014479298.1	K13358+K13358+K13358+K01540+K01540+K00922+K00922+K06644+K01539+K01540+K01540+K01539+K02677
Metabolism	Energy metabolism	Oxidative phosphorylation	47	246	0.528169	0.761387	ko00190	XM_005889427.2;XM_005891747.2;XM_005891748.1;XM_005892345.2;XM_005892346.2;XM_005893445.2;XM_005893446.2;XM_005893447.2;XM_005894220.2;XM_005894221.2;XM_005895204.2;XM_005895205.2;XM_005895206.2;XM_005896549.1;XM_005898620.2;XM_005898622.2;XM_005898623.2;XM_005898624.2;XM_005899200.2;XM_005899927.2;XM_005901075.2;XM_005901084.2;XM_005901525.2;XM_005901526.2;XM_005901699.2;XM_005902812.2;XM_005904…	K02151+K02147+K02147+K02132+K02132+K03949+K03949+K03949+K00416+K00416+K02150+K02150+K02150+K02146+K02131+K02131+K02131+K02131+K02154+K02147+K03958+K02152+K00237+K00237+K03948+K02270+K02154+K03934+K03934+K02155+K02153+K02151+K03944+K00418+K00416+K00416+K00416+K02131+K02131+K02131+K00417+K02152+K00237+K00237+K03934+K02155+K03944
Metabolism	Amino acid metabolism	Lysine biosynthesis	1	4	0.572081	0.819368	ko00300	XM_005887397.1	K14085
Organismal Systems	Sensory system	Taste transduction	20	107	0.583983	0.827602	ko04742	XM_005886907.1;XM_005886908.2;XM_005886909.2;XM_005887424.2;XM_005887425.2;XM_005889124.2;XM_005889125.2;XM_005896422.1;XM_005896951.2;XM_005905933.1;XM_005905934.1;XM_005905984.2;XM_005907482.2;XM_005909526.2;XM_005909527.2;XM_014476314.1;XM_014476318.1;XM_014476875.1;XM_014482070.1;XM_014482553.1	K05175+K05175+K05175+K04345+K04345+K13755+K13755+K04916+K04153+K13755+K13755+K04615+K07825+K04819+K04819+K05175+K05175+K04960+K07825+K05175
Environmental Information Processing	Signaling molecules and interaction	Cytokine-cytokine receptor interaction	72	383	0.585286	0.827602	ko04060	XM_005887384.2;XM_005887385.2;XM_005888156.1;XM_005888363.2;XM_005888740.2;XM_005889721.2;XM_005890344.1;XM_005890614.1;XM_005891246.2;XM_005891250.2;XM_005892692.2;XM_005892831.1;XM_005893039.2;XM_005893347.2;XM_005894165.2;XM_005895347.2;XM_005897003.2;XM_005897005.2;XM_005897006.2;XM_005897008.2;XM_005897138.2;XM_005898042.2;XM_005898179.2;XM_005898568.2;XM_005898569.2;XM_005898579.1;XM_005898…	K05060+K05060+K05479+K05435+K05155+K05080+K02583+K13375+K10030+K05505+K05146+K05514+K04189+K05130+K04388+K05090+K05439+K05439+K05439+K05439+K04190+K04182+K05450+K13376+K13376+K05431+K05431+K05431+K05099+K17386+K05511+K04188+K05089+K05468+K04671+K05476+K04670+K04670+K10035+K05461+K04675+K05439+K13567+K13567+K04361+K05071+K05057+K04363+K05429+K05429+K05445+K12671+K04192+K04673+K05439+K05437+K05514+…
Metabolism	Carbohydrate metabolism	Citrate cycle (TCA cycle)	11	59	0.589442	0.828204	ko00020	XM_005887979.2;XM_005897719.2;XM_005898985.2;XM_005898986.2;XM_005901525.2;XM_005901526.2;XM_005901530.2;XM_005901531.2;XM_005907045.2;XM_014480047.1;XM_014480048.1	K01596+K00161+K00162+K00162+K00237+K00237+K00627+K00627+K00031+K00237+K00237
Metabolism	Nucleotide metabolism	Purine metabolism	56	300	0.603447	0.842548	ko00230	XM_005886753.2;XM_005887141.1;XM_005887142.2;XM_005887300.2;XM_005889117.2;XM_005889118.1;XM_005889119.2;XM_005889124.2;XM_005889125.2;XM_005890263.2;XM_005891247.2;XM_005891365.2;XM_005891366.2;XM_005892949.2;XM_005893428.2;XM_005893514.1;XM_005893805.2;XM_005893806.2;XM_005894287.1;XM_005894289.2;XM_005894923.2;XM_005895807.2;XM_005896632.2;XM_005896804.1;XM_005897055.2;XM_005898690.2;XM_005899…	K01081+K18437+K18437+K13811+K01081+K01081+K01081+K13755+K13755+K00940+K01081+K00944+K00944+K18436+K08045+K18283+K01511+K01511+K02325+K02325+K01514+K13293+K18424+K00939+K00893+K12406+K18436+K03011+K03027+K12318+K03504+K13988+K08042+K13759+K13755+K13755+K00939+K13811+K10808+K10808+K10808+K01939+K01835+K00940+K00944+K00944+K00942+K01514+K18424+K12406+K01587+K13988+K18533+K00939+K00940+K00940
Organismal Systems	Digestive system	Fat digestion and absorption	11	60	0.613425	0.851128	ko04975	XM_005890235.2;XM_005890236.2;XM_005896230.2;XM_005896231.2;XM_005902498.2;XM_005903333.2;XM_005905217.2;XM_005910987.2;XM_014478833.1;XM_014481386.1;XM_014483423.1	K06259+K06259+K01047+K01047+K11160+K01080+K01047+K14460+K11155+K13509+K14460
Genetic Information Processing	Replication and repair	Mismatch repair	6	33	0.624187	0.860681	ko03430	XM_005895627.1;XM_005895628.1;XM_005895629.1;XM_005895630.1;XM_005897203.2;XM_005903219.1	K08737+K08737+K08737+K08737+K10746+K03504
Genetic Information Processing	Folding, sorting and degradation	Sulfur relay system	4	22	0.629749	0.862989	ko04122	XM_005887364.2;XM_005908469.2;XM_014477862.1;XM_014482443.1	K03635+K12161+K03635+K12161
Metabolism	Metabolism of other amino acids	Cyanoamino acid metabolism	2	11	0.651232	0.886954	ko00460	XM_005887282.2;XM_005887283.2	K00600+K00600
Metabolism	Energy metabolism	Sulfur metabolism	3	17	0.657852	0.890025	ko00920	XM_005887300.2;XM_005889815.2;XM_005906566.2	K13811+K08738+K13811
Metabolism	Lipid metabolism	alpha-Linolenic acid metabolism	7	40	0.665514	0.890025	ko00592	XM_005895231.2;XM_005896230.2;XM_005896231.2;XM_005903975.2;XM_005905217.2;XM_005909709.1;XM_014478064.1	K16343+K01047+K01047+K16342+K01047+K16817+K16343
Metabolism	Glycan biosynthesis and metabolism	Glycosphingolipid biosynthesis - lacto and neolacto series	7	40	0.665514	0.890025	ko00601	XM_005892266.1;XM_005892267.2;XM_005897889.2;XM_005906899.2;XM_014477432.1;XM_014477433.1;XM_014478850.1	K03494+K03494+K07970+K07967+K03371+K03371+K07970
Cellular Processes	Cell growth and death	Cell cycle	35	194	0.678079	0.901398	ko04110	XM_005888342.2;XM_005888465.2;XM_005889830.2;XM_005889895.2;XM_005890497.2;XM_005890614.1;XM_005890942.2;XM_005891982.1;XM_005892381.2;XM_005894718.1;XM_005894802.2;XM_005895537.1;XM_005895888.1;XM_005896007.2;XM_005896937.1;XM_005898568.2;XM_005898569.2;XM_005900848.2;XM_005901035.2;XM_005901664.1;XM_005902778.2;XM_005904061.2;XM_005905338.2;XM_005905339.1;XM_005905613.2;XM_005909091.1;XM_005909…	K04402+K06636+K06641+K06671+K06625+K13375+K16332+K02212+K02608+K06622+K04451+K06626+K06644+K04681+K17454+K13376+K13376+K03347+K02537+K02089+K06619+K06639+K03350+K03350+K02606+K04682+K02604+K04683+K06645+K06671+K06623+K06642+K02608+K02608+K04503
Metabolism	Metabolism of cofactors and vitamins	Vitamin B6 metabolism	2	12	0.699427	0.924243	ko00750	XM_005895029.2;XM_014482964.1	K00157+K00157
Metabolism	Amino acid metabolism	Tryptophan metabolism	10	59	0.714816	0.938988	ko00380	XM_005887397.1;XM_005891518.1;XM_005895029.2;XM_005895696.2;XM_005896769.2;XM_005897200.1;XM_005902583.1;XM_014477486.1;XM_014478224.1;XM_014482964.1	K14085+K00274+K00157+K07515+K00502+K00486+K00128+K00128+K07515+K00157
Metabolism	Metabolism of cofactors and vitamins	Thiamine metabolism	1	6	0.720111	0.94038	ko00730	XM_005902257.2	K00949
Metabolism	Metabolism of cofactors and vitamins	Retinol metabolism	19	111	0.740785	0.961722	ko00830	XM_005895029.2;XM_005896073.2;XM_005896074.2;XM_005903457.2;XM_005905762.2;XM_005906391.1;XM_005907516.1;XM_005910439.2;XM_005910440.2;XM_014478301.1;XM_014478833.1;XM_014481441.1;XM_014481442.1;XM_014481443.1;XM_014482011.1;XM_014482736.1;XM_014482964.1;XM_014483007.1;XM_014483200.1	K00157+K00699+K00699+K13369+K11152+K11158+K11151+K07249+K07249+K00699+K11155+K11152+K11152+K11152+K07413+K17687+K00157+K17687+K07249
Metabolism	Metabolism of other amino acids	Selenocompound metabolism	4	26	0.760595	0.981698	ko00450	XM_005887300.2;XM_005894839.1;XM_005906566.2;XM_014477954.1	K13811+K01008+K13811+K01008
Genetic Information Processing	Replication and repair	Nucleotide excision repair	11	68	0.776471	0.995602	ko03420	XM_005888787.2;XM_005891527.2;XM_005891528.2;XM_005894287.1;XM_005894289.2;XM_005903219.1;XM_005905976.2;XM_005906345.1;XM_005909455.2;XM_014482456.1;XM_014482458.1	K10840+K10609+K10609+K02325+K02325+K03504+K10847+K10848+K10610+K10840+K10840
Genetic Information Processing	Replication and repair	Fanconi anemia pathway	12	74	0.780337	0.995602	ko03460	XM_005888946.1;XM_005890089.2;XM_005890218.2;XM_005892387.2;XM_005892719.2;XM_005899850.2;XM_005899851.1;XM_005899852.1;XM_005905369.2;XM_005906345.1;XM_005910991.2;XM_014479447.1	K04482+K03511+K02350+K10888+K11511+K11832+K11832+K11832+K15360+K10848+K10892+K11832
Metabolism	Metabolism of cofactors and vitamins	Pantothenate and CoA biosynthesis	4	27	0.786996	0.998361	ko00770	XM_005888124.2;XM_005894166.1;XM_005895379.2;XM_005895380.2	K00207+K18966+K00826+K00826
Metabolism	Energy metabolism	Nitrogen metabolism	3	21	0.794769	1	ko00910	XM_005903110.1;XM_005909989.1;XM_014482700.1	K01672+K00261+K01672
Environmental Information Processing	Signaling molecules and interaction	Neuroactive ligand-receptor interaction	78	441	0.799063	1	ko04080	XM_005886654.2;XM_005886907.1;XM_005886908.2;XM_005886909.2;XM_005888482.1;XM_005888483.1;XM_005888978.2;XM_005889307.1;XM_005889308.1;XM_005889721.2;XM_005890086.2;XM_005890096.1;XM_005890678.2;XM_005891003.2;XM_005891074.2;XM_005891075.2;XM_005891543.2;XM_005892355.1;XM_005892481.1;XM_005892924.1;XM_005893472.2;XM_005894392.1;XM_005894393.1;XM_005894394.1;XM_005894395.1;XM_005894396.2;XM_005894…	K04811+K05175+K05175+K05175+K04608+K04608+K04586+K05199+K05199+K05080+K04235+K04234+K05181+K04307+K04589+K04589+K05264+K04200+K04133+K05186+K05206+K05197+K05197+K05197+K05197+K05197+K05197+K05200+K05250+K04279+K04153+K05439+K05439+K05439+K05439+K05196+K05246+K04167+K04320+K04259+K05257+K04168+K04166+K04803+K04198+K04135+K04804+K04804+K04157+K04323+K05207+K04615+K04144+K04262+K05439+K04009+K04290+…
Organismal Systems	Immune system	Natural killer cell mediated cytotoxicity	33	195	0.808993	1	ko04650	XM_005887113.1;XM_005889314.2;XM_005890212.2;XM_005890213.2;XM_005890214.2;XM_005891624.2;XM_005892496.1;XM_005892727.2;XM_005893283.2;XM_005893284.2;XM_005893347.2;XM_005894280.2;XM_005895207.2;XM_005898659.2;XM_005898660.2;XM_005898661.2;XM_005898662.2;XM_005899357.2;XM_005902839.2;XM_005903004.1;XM_005903005.1;XM_005907944.2;XM_005907945.2;XM_014477422.1;XM_014478070.1;XM_014478071.1;XM_014478…	K07828+K07990+K05703+K05703+K05703+K07360+K00922+K00922+K04368+K04368+K05130+K03099+K04726+K06279+K06279+K06279+K06279+K08845+K04366+K05871+K05871+K04364+K04364+K05730+K04726+K04726+K05730+K06523+K02677+K04366+K02187+K07986+K06541
Environmental Information Processing	Signal transduction	VEGF signaling pathway	17	105	0.81225	1	ko04370	XM_005887113.1;XM_005888921.1;XM_005890586.2;XM_005892496.1;XM_005892727.2;XM_005893283.2;XM_005893284.2;XM_005893574.1;XM_005895388.2;XM_005901273.2;XM_005902839.2;XM_005903975.2;XM_005911925.2;XM_014478129.1;XM_014478130.1;XM_014479298.1;XM_014480480.1	K07828+K04399+K04456+K00922+K00922+K04368+K04368+K06268+K04718+K11987+K04366+K16342+K04456+K04718+K04718+K02677+K04366
Organismal Systems	Endocrine system	Ovarian Steroidogenesis	13	83	0.826686	1	ko04913	XM_005887424.2;XM_005887425.2;XM_005890489.2;XM_005890784.2;XM_005891228.2;XM_005893428.2;XM_005895599.2;XM_005901273.2;XM_005903975.2;XM_005905132.2;XM_005909566.2;XM_005911778.2;XM_014481437.1	K04345+K04345+K13373+K12473+K07418+K08045+K05250+K11987+K16342+K08042+K00461+K16620+K04247
Metabolism	Lipid metabolism	Linoleic acid metabolism	9	60	0.835889	1	ko00591	XM_005891228.2;XM_005895231.2;XM_005896230.2;XM_005896231.2;XM_005903975.2;XM_005905217.2;XM_005909709.1;XM_014478064.1;XM_014482011.1	K07418+K16343+K01047+K01047+K16342+K01047+K16817+K16343+K07413
Genetic Information Processing	Folding, sorting and degradation	Protein export	5	36	0.844928	1	ko03060	XM_005896486.2;XM_005897026.2;XM_005898203.1;XM_005902716.2;XM_005902717.2	K12946+K09481+K09540+K03105+K03105
Organismal Systems	Circulatory system	Cardiac muscle contraction	25	155	0.855215	1	ko04260	XM_005890252.2;XM_005891531.1;XM_005891532.2;XM_005891925.2;XM_005891926.2;XM_005891927.2;XM_005892470.2;XM_005894220.2;XM_005894221.2;XM_005897989.2;XM_005897990.2;XM_005900773.2;XM_005901993.2;XM_005902374.1;XM_005902375.2;XM_005902812.2;XM_005903875.2;XM_005905234.2;XM_014476564.1;XM_014477735.1;XM_014477736.1;XM_014477737.1;XM_014479302.1;XM_014479782.1;XM_014479823.1	K10373+K01540+K01540+K04863+K04863+K04863+K12314+K00416+K00416+K04862+K04862+K10374+K01539+K01540+K01540+K02270+K01539+K04962+K00418+K00416+K00416+K00416+K04869+K10374+K00417
Metabolism	Nucleotide metabolism	Pyrimidine metabolism	26	161	0.857598	1	ko00240	XM_005886753.2;XM_005888124.2;XM_005889117.2;XM_005889118.1;XM_005889119.2;XM_005890263.2;XM_005891247.2;XM_005893805.2;XM_005893806.2;XM_005894287.1;XM_005894289.2;XM_005897055.2;XM_005899886.2;XM_005900098.2;XM_005902764.2;XM_005903219.1;XM_005904939.2;XM_005908432.2;XM_005908433.2;XM_005908434.2;XM_014476540.1;XM_014477443.1;XM_014480371.1;XM_014481477.1;XM_014483741.1;XM_014483743.1	K01081+K00207+K01081+K01081+K01081+K00940+K01081+K01511+K01511+K02325+K02325+K00893+K03011+K03027+K00876+K03504+K01937+K10808+K10808+K10808+K00940+K00761+K13809+K18533+K00940+K00940
Metabolism	Glycan biosynthesis and metabolism	Mucin type O-glycan biosynthesis	5	37	0.861859	1	ko00512	XM_005889873.2;XM_005891207.2;XM_005893456.2;XM_005893606.1;XM_014482271.1	K00710+K00710+K00710+K00710+K03479
Metabolism	Xenobiotics biodegradation and metabolism	Drug metabolism - cytochrome P450	14	94	0.883102	1	ko00982	XM_005891296.2;XM_005891297.2;XM_005891301.2;XM_005891302.2;XM_005891518.1;XM_005895029.2;XM_005896073.2;XM_005896074.2;XM_005896853.2;XM_005902393.2;XM_005902394.2;XM_005907442.2;XM_014478301.1;XM_014482964.1	K00799+K00799+K00799+K00799+K00274+K00157+K00699+K00699+K00799+K00485+K00485+K00799+K00699+K00157
Metabolism	Lipid metabolism	Glycerolipid metabolism	13	89	0.892302	1	ko00561	XM_005887397.1;XM_005895128.2;XM_005895560.1;XM_005895561.2;XM_005895562.2;XM_005898233.2;XM_005902498.2;XM_005902583.1;XM_005903333.2;XM_005905703.2;XM_014477486.1;XM_014478833.1;XM_014481386.1	K14085+K16816+K00901+K00901+K00901+K13517+K11160+K00128+K01080+K00901+K00128+K11155+K13509
Organismal Systems	Digestive system	Vitamin digestion and absorption	3	27	0.91251	1	ko04977	XM_005887929.1;XM_005890149.1;XM_005902379.1	K14620+K14610+K14610
Organismal Systems	Immune system	Complement and coagulation cascades	17	116	0.914803	1	ko04610	XM_005891153.2;XM_005891638.2;XM_005891639.2;XM_005891640.2;XM_005892800.1;XM_005892801.2;XM_005896897.1;XM_005896898.2;XM_005899647.2;XM_005899648.2;XM_005899649.2;XM_005902380.2;XM_005908313.1;XM_005908709.2;XM_014476967.1;XM_014477331.1;XM_014482127.1	K03917+K04006+K04006+K04006+K03982+K03982+K01321+K01321+K03992+K03992+K03992+K03902+K04009+K03901+K04002+K03982+K04000
Metabolism	Lipid metabolism	Steroid biosynthesis	4	36	0.933366	1	ko00100	XM_005890489.2;XM_005902147.1;XM_005902148.2;XM_005905064.2	K13373+K00637+K00637+K00213
Metabolism	Carbohydrate metabolism	Glyoxylate and dicarboxylate metabolism	6	50	0.935666	1	ko00630	XM_005887282.2;XM_005887283.2;XM_005889896.2;XM_005895278.1;XM_005896348.2;XM_014478407.1	K00600+K00600+K01966+K11517+K05606+K05606
Metabolism	Carbohydrate metabolism	Pentose phosphate pathway	7	57	0.938172	1	ko00030	XM_005894473.2;XM_005904067.2;XM_005904068.2;XM_005911573.1;XM_014477847.1;XM_014480557.1;XM_014483162.1	K01623+K01623+K01623+K01835+K01623+K00851+K01783
Organismal Systems	Immune system	Intestinal immune network for IgA production	12	90	0.943168	1	ko04672	XM_005890614.1;XM_005891384.2;XM_005893039.2;XM_005893425.1;XM_005893426.2;XM_005896025.2;XM_005904328.2;XM_005908339.2;XM_005908340.2;XM_005909261.2;XM_014476889.1;XM_014481753.1	K13375+K06752+K04189+K05413+K05413+K04466+K05476+K05429+K05429+K06752+K06752+K10031
Organismal Systems	Immune system	Cytosolic DNA-sensing pathway	9	72	0.949728	1	ko04623	XM_005892059.2;XM_005894097.1;XM_005900098.2;XM_005901765.1;XM_005909108.2;XM_005909148.2;XM_014476970.1;XM_014477009.1;XM_014481928.1	K04467+K04735+K03027+K07209+K12671+K12646+K07211+K04734+K02861
Metabolism	Global and Overview	2-Oxocarboxylic acid metabolism	3	31	0.952486	1	ko01210	XM_005895379.2;XM_005895380.2;XM_005907045.2	K00826+K00826+K00031
Genetic Information Processing	Folding, sorting and degradation	Proteasome	8	66	0.952814	1	ko03050	XM_005887617.2;XM_005887618.1;XM_005891379.2;XM_005897279.2;XM_005899420.2;XM_005908676.2;XM_014476877.1;XM_014482025.1	K02728+K02728+K02741+K03030+K02726+K02732+K02741+K06699
Metabolism	Xenobiotics biodegradation and metabolism	Drug metabolism - other enzymes	9	73	0.954875	1	ko00983	XM_005888124.2;XM_005890927.1;XM_005890928.2;XM_005896073.2;XM_005896074.2;XM_005896568.2;XM_005899870.2;XM_005902764.2;XM_014478301.1	K00207+K01044+K01044+K00699+K00699+K03927+K01044+K00876+K00699
Genetic Information Processing	Translation	Ribosome biogenesis in eukaryotes	16	118	0.956584	1	ko03008	XM_005886946.2;XM_005889320.2;XM_005889321.2;XM_005889877.2;XM_005891223.2;XM_005891364.2;XM_005896317.2;XM_005899728.2;XM_005899926.1;XM_005901803.2;XM_005903023.1;XM_005903024.2;XM_005903025.2;XM_005903041.2;XM_005908760.2;XM_005909441.2	K14554+K14549+K14549+K14574+K07936+K11108+K03539+K14575+K03097+K06943+K14544+K14544+K14544+K14525+K11130+K12845
Metabolism	Metabolism of other amino acids	Glutathione metabolism	11	87	0.959283	1	ko00480	XM_005891296.2;XM_005891297.2;XM_005891301.2;XM_005891302.2;XM_005896853.2;XM_005897329.2;XM_005907045.2;XM_005907442.2;XM_005908432.2;XM_005908433.2;XM_005908434.2	K00799+K00799+K00799+K00799+K00799+K00432+K00031+K00799+K10808+K10808+K10808
Metabolism	Amino acid metabolism	Cysteine and methionine metabolism	9	75	0.963782	1	ko00270	XM_005890222.2;XM_005890223.1;XM_005895379.2;XM_005895380.2;XM_005900438.2;XM_005900686.2;XM_005904739.2;XM_005909166.1;XM_014476507.1	K01611+K01611+K00826+K00826+K01251+K00016+K17989+K00789+K01611
Metabolism	Lipid metabolism	Synthesis and degradation of ketone bodies	1	17	0.972945	1	ko00072	XM_005889720.2	K01027
Metabolism	Amino acid metabolism	Tyrosine metabolism	4	44	0.979089	1	ko00350	XM_005891518.1;XM_005895029.2;XM_005896255.1;XM_014482964.1	K00274+K00157+K00505+K00157
Metabolism	Lipid metabolism	Primary bile acid biosynthesis	2	29	0.983394	1	ko00120	XM_014478292.1;XM_014478293.1	K10223+K10223
Metabolism	Global and Overview	Biosynthesis of amino acids	17	136	0.985233	1	ko01230	XM_005887282.2;XM_005887283.2;XM_005887397.1;XM_005889423.1;XM_005892697.2;XM_005894473.2;XM_005895379.2;XM_005895380.2;XM_005898690.2;XM_005904067.2;XM_005904068.2;XM_005904739.2;XM_005907045.2;XM_005909166.1;XM_014477847.1;XM_014479100.1;XM_014483162.1	K00600+K00600+K14085+K00611+K01689+K01623+K00826+K00826+K12406+K01623+K01623+K17989+K00031+K00789+K01623+K12406+K01783
Genetic Information Processing	Replication and repair	DNA replication	4	47	0.986764	1	ko03030	XM_005891982.1;XM_005894287.1;XM_005894289.2;XM_005903219.1	K02212+K02325+K02325+K03504
Metabolism	Lipid metabolism	Arachidonic acid metabolism	16	132	0.988463	1	ko00590	XM_005891228.2;XM_005895231.2;XM_005896230.2;XM_005896231.2;XM_005896247.1;XM_005897329.2;XM_005901273.2;XM_005903975.2;XM_005905217.2;XM_005906040.2;XM_005909566.2;XM_005909709.1;XM_014478064.1;XM_014482011.1;XM_014482736.1;XM_014483007.1	K07418+K16343+K01047+K01047+K07422+K00432+K11987+K16342+K01047+K00458+K00461+K16817+K16343+K07413+K17687+K17687
Metabolism	Metabolism of cofactors and vitamins	Porphyrin and chlorophyll metabolism	6	64	0.98967	1	ko00860	XM_005896073.2;XM_005896074.2;XM_005896888.2;XM_005905563.1;XM_014478301.1;XM_014481379.1	K00699+K00699+K01772+K14163+K00699+K14163
Organismal Systems	Endocrine system	PPAR signaling pathway	14	120	0.989829	1	ko03320	XM_005887472.2;XM_005887979.2;XM_005890189.1;XM_005890190.1;XM_005890235.2;XM_005890236.2;XM_005892159.1;XM_005893465.2;XM_005895143.1;XM_005897263.2;XM_005904342.1;XM_014478851.1;XM_014479133.1;XM_014483337.1	K01897+K01596+K08526+K08526+K06259+K06259+K08746+K00249+K08768+K08754+K00507+K08745+K06086+K08762
Genetic Information Processing	Replication and repair	Homologous recombination	3	41	0.990674	1	ko03440	XM_005888946.1;XM_005894223.2;XM_005903219.1	K04482+K10875+K03504
Organismal Systems	Immune system	Antigen processing and presentation	14	128	0.995778	1	ko04612	XM_005890419.2;XM_005891384.2;XM_005893432.2;XM_005893433.2;XM_005899073.2;XM_005904210.1;XM_005907033.1;XM_005909261.2;XM_005911253.2;XM_014476889.1;XM_014477987.1;XM_014481812.1;XM_014482753.1;XM_014483550.1	K09489+K06752+K08054+K08054+K08065+K03283+K05870+K06752+K04079+K06752+K08061+K08063+K04079+K06541
Metabolism	Amino acid metabolism	Phenylalanine metabolism	1	27	0.996773	1	ko00360	XM_005891518.1	K00274
Metabolism	Amino acid metabolism	Glycine, serine and threonine metabolism	5	65	0.99717	1	ko00260	XM_005887282.2;XM_005887283.2;XM_005887397.1;XM_005891518.1;XM_005904739.2	K00600+K00600+K14085+K00274+K17989
Metabolism	Glycan biosynthesis and metabolism	Glycosylphosphatidylinositol(GPI)-anchor biosynthesis	2	39	0.997427	1	ko00563	XM_005886839.2;XM_005897824.2	K03860+K08098
Metabolism	Xenobiotics biodegradation and metabolism	Metabolism of xenobiotics by cytochrome P450	9	98	0.997884	1	ko00980	XM_005891296.2;XM_005891297.2;XM_005891301.2;XM_005891302.2;XM_005896073.2;XM_005896074.2;XM_005896853.2;XM_005907442.2;XM_014478301.1	K00799+K00799+K00799+K00799+K00699+K00699+K00799+K00799+K00699
Metabolism	Glycan biosynthesis and metabolism	Other glycan degradation	1	30	0.998296	1	ko00511	XM_005899815.1	K01192
Cellular Processes	Transport and catabolism	Peroxisome	18	164	0.998386	1	ko04146	XM_005887472.2;XM_005889810.2;XM_005889811.2;XM_005891503.2;XM_005892159.1;XM_005892721.2;XM_005894203.2;XM_005895278.1;XM_005896685.1;XM_005900805.2;XM_005905358.2;XM_005906336.2;XM_005907045.2;XM_005908795.2;XM_014478521.1;XM_014479669.1;XM_014479670.1;XM_014479863.1	K01897+K03426+K03426+K00869+K08746+K13343+K13279+K11517+K13241+K00803+K13356+K13349+K00031+K00624+K13241+K04564+K04564+K05678
Genetic Information Processing	Transcription	RNA polymerase	2	49	0.999624	1	ko03020	XM_005899886.2;XM_005900098.2	K03011+K03027
Metabolism	Lipid metabolism	Steroid hormone biosynthesis	8	105	0.999738	1	ko00140	XM_005890489.2;XM_005895846.1;XM_005896073.2;XM_005896074.2;XM_005903457.2;XM_005905133.1;XM_014478301.1;XM_014482011.1	K13373+K10207+K00699+K00699+K13369+K10251+K00699+K07413
Genetic Information Processing	Transcription	Basal transcription factors	3	65	0.999869	1	ko03022	XM_005888286.2;XM_005894264.1;XM_005908669.2	K03135+K03122+K03128
Environmental Information Processing	Membrane transport	ABC transporters	6	103	0.999976	1	ko02010	XM_005893234.2;XM_005896706.2;XM_005910056.1;XM_014479863.1;XM_014483349.1;XM_014483350.1	K05033+K05657+K05031+K05678+K05658+K05658
Genetic Information Processing	Translation	Ribosome	16	362	1	1	ko03010	XM_005897834.2;XM_005898747.2;XM_005899773.2;XM_005900137.2;XM_005903749.2;XM_005905204.2;XM_005905725.2;XM_005907515.2;XM_005910847.2;XM_014477277.1;XM_014478375.1;XM_014479439.1;XM_014479537.1;XM_014479888.1;XM_014480485.1;XM_014481031.1	K02940+K02895+K02898+K02946+K02924+K02924+K02924+K02937+K02926+K02891+K02924+K02974+K02946+K02955+K02912+K02917
Organismal Systems	Sensory system	Olfactory transduction	24	1223	1	1	ko04740	XM_005887424.2;XM_005887425.2;XM_005888341.2;XM_005888605.2;XM_005888847.1;XM_005888848.1;XM_005889124.2;XM_005889125.2;XM_005893514.1;XM_005893772.1;XM_005893773.2;XM_005893774.2;XM_005893775.2;XM_005895623.1;XM_005896088.2;XM_005900585.2;XM_005900941.1;XM_005903551.2;XM_005905070.1;XM_005905933.1;XM_005905934.1;XM_005906851.2;XM_014476261.1;XM_014483141.1	K04345+K04345+K04543+K02183+K04536+K04536+K13755+K13755+K18283+K05849+K05849+K05849+K05849+K02183+K02183+K04257+K02183+K00910+K13752+K13755+K13755+K04257+K02183+K04257
