# Supplementary material for: The whole-transcriptome landscape of muscle and adipose tissues reveals the ceRNA regulation network related to intramuscular fat deposition in yak
Source: BMC Genomics. 2020 May 7;21:347. doi: 10.1186/s12864-020-6757-z (PMC7203869; doi:10.1186/s12864-020-6757-z)
Supplement: Supplementary file 7 — Additional file 7: Table S8. Differentially expressed circRNAs during LD and AA development, and KEGG pathway analysis for their target genes. [file 12864_2020_6757_MOESM7_ESM.xlsx]

## Sheet: DECs
Differentially expressed circRNAs of 0.5-year-old LD vs 2.5-year-old LD									Differentially expressed circRNAs of 0.5-year-old AA vs 2.5-year-old AA
id	0.5-LD	2.5-LD	log2(FC)	Pvalue	strand	spliced_length	annot_type		id	0.5-AA	2.5-AA	log2(FC)	Pvalue	strand	spliced_length	annot_type
novel_circ_000060	50.0287	0.001	-15.6105	0.0473734	+	1152	intergenic		novel_circ_000230	118.207	0.001	-16.851	0.0146978	+	10512	antisense
novel_circ_000194	81.7571	6.07358	-3.75072	0.0258515	-	10813	exon_intron		novel_circ_000662	64.4992	6.45257	-3.32134	0.0193967	+	490	annot_exons
novel_circ_000230	51.6395	0.001	-15.6562	0.0304239	+	10512	antisense		novel_circ_000814	81.3636	0.001	-16.3121	0.00197852	+	1512	annot_exons
novel_circ_000800	0.001	51.7931	15.6605	0.0295036	+	17923	exon_intron		novel_circ_001149	40.9937	0.001	-15.3231	0.0468976	+	701	annot_exons
novel_circ_000971	25.001	123.688	2.30665	0.034196	+	446	annot_exons		novel_circ_001480	4.2161	90.6167	4.4258	0.0348127	-	909	annot_exons
novel_circ_001441	56.6052	0.001	-15.7886	0.00905519	+	220	annot_exons		novel_circ_001840	20.5019	137.769	2.74842	0.0129147	+	763	annot_exons
novel_circ_001458	53.9026	0.001	-15.7181	0.0131264	-	2957	exon_intron		novel_circ_002328	0.001	45.977	15.4886	0.0332203	-	511	annot_exons
novel_circ_002784	47.1399	0.001	-15.5247	0.0269038	+	334	annot_exons		novel_circ_002366	0.001	46.9481	15.5188	0.0433624	+	487	annot_exons
novel_circ_002878	0.001	76.5698	16.2245	0.0232178	-	491	annot_exons		novel_circ_002817	69.6058	0.001	-16.0869	0.00677553	-	595	annot_exons
novel_circ_002936	0.001	82.668	16.335	0.0235007	-	548	annot_exons		novel_circ_003014	0.001	66.0431	16.0111	0.0250749	+	196	annot_exons
novel_circ_002981	3.13734	66.9812	4.41614	0.0358333	-	813	annot_exons		novel_circ_003103	0.001	63.8382	15.9621	0.0138996	+	1603	annot_exons
novel_circ_003217	53.2637	0.001	-15.7009	0.0117729	-	570	annot_exons		novel_circ_003527	0.001	67.3774	16.04	0.00458014	+	1106	exon_intron
novel_circ_003277	50.7121	0.001	-15.63	0.013974	+	921	annot_exons		novel_circ_003839	4.37204	64.6471	3.88621	0.0367008	+	408	annot_exons
novel_circ_003396	0.001	70.6086	16.1076	0.0244432	+	212	annot_exons		novel_circ_003890	107.873	16.8901	-2.67508	0.0227912	+	975	annot_exons
novel_circ_003542	57.3418	3.03679	-4.23897	0.0427306	+	644	annot_exons		novel_circ_003900	5.42862	56.4145	3.37741	0.0494661	+	2169	annot_exons
novel_circ_003549	88.7684	0.001	-16.4378	0.00297852	+	252	annot_exons		novel_circ_004554	0.001	77.7144	16.2459	0.0139548	-	798	annot_exons
novel_circ_003662	16.299	110.615	2.76269	0.0355193	-	920	annot_exons		novel_circ_004908	104.305	5.48146	-4.25011	0.0281723	-	276	intergenic
novel_circ_003779	0.001	55.2825	15.7545	0.0183856	+	441	annot_exons		novel_circ_004909	132.807	0.001	-17.019	0.00199631	+	276	intergenic
novel_circ_003853	135.842	11.389	-3.57621	0.0120353	+	364	annot_exons		novel_circ_005576	34.0407	153.587	2.17373	0.04051	-	877	annot_exons
novel_circ_003871	41.6817	0.001	-15.3471	0.0474347	+	933	annot_exons		novel_circ_005639	131.424	32.1007	-2.03355	0.0324021	-	273	exon_intron
novel_circ_003948	0.001	90.7063	16.4689	0.00220673	+	351	annot_exons		novel_circ_005812	88.8952	5.21877	-4.09032	0.00598226	-	426	annot_exons
novel_circ_003986	52.9885	0.001	-15.6934	0.041404	-	255	annot_exons		novel_circ_005978	4.2161	71.5245	4.08446	0.0289574	+	1867	annot_exons
novel_circ_004146	161.193	37.4889	-2.10426	0.0327737	+	643	annot_exons		novel_circ_006163	47.0111	208.848	2.15138	0.0182253	-	1184	annot_exons
novel_circ_004196	3.34145	67.4339	4.33493	0.0295369	-	1786	exon_intron		novel_circ_006271	97.3274	5.21877	-4.22106	0.00551795	+	410	annot_exons
novel_circ_004253	83.1327	327.765	1.97917	0.0489787	+	35533	antisense		novel_circ_006467	60.117	0.001	-15.8755	0.026691	-	1154	annot_exons
novel_circ_004267	71.9103	0.001	-16.1339	0.00562403	-	525	exon_intron		novel_circ_006525	50.3265	0.001	-15.619	0.0236852	-	484	annot_exons
novel_circ_004411	0.001	76.5698	16.2245	0.0232186	-	317	exon_intron		novel_circ_007084	97.3624	15.919	-2.61262	0.0415593	-	436	annot_exons
novel_circ_004490	93.0507	3.96255	-4.55352	0.0201589	-	315	annot_exons		novel_circ_007133	83.2101	0.001	-16.3445	0.0026512	+	320	one_exon
novel_circ_004524	0.001	57.7032	15.8164	0.0356738	+	196	intronic		novel_circ_007840	0.001	55.8682	15.7697	0.0381816	+	415	annot_exons
novel_circ_004693	0.001	52.3419	15.6757	0.01768	-	4352	exon_intron		novel_circ_008009	81.0518	5.21877	-3.95706	0.0161421	-	316	annot_exons
novel_circ_004725	0.001	56.9409	15.7972	0.0458737	-	479	annot_exons		novel_circ_008545	56.0772	0.001	-15.7751	0.0482272	+	55809	intergenic
novel_circ_004856	3.13734	63.5888	4.34116	0.0229173	-	209	intergenic		novel_circ_008638	21.5483	105.122	2.28641	0.0382696	+	643	annot_exons
novel_circ_004895	3.13734	95.2636	4.92431	0.00425377	+	288	intergenic		novel_circ_008790	4.37204	113.617	4.69973	0.00107327	-	7206	intergenic
novel_circ_004947	86.8337	6.07358	-3.83764	0.0385451	+	348	annot_exons		novel_circ_009199	86.938	5.48146	-3.98735	0.0143406	+	490	annot_exons
novel_circ_005072	72.6735	3.96255	-4.19693	0.0199512	-	269	one_exon		novel_circ_009213	37.3664	190.461	2.34968	0.0101469	-	3583	intergenic
novel_circ_005354	0.001	69.3314	16.0812	0.00590162	+	402	annot_exons		novel_circ_009214	218.326	55.9688	-1.96379	0.0209783	+	712	exon_intron
novel_circ_005403	0.001	54.8094	15.7421	0.0433352	-	160	antisense		novel_circ_009417	89.4738	5.21877	-4.09968	0.0299477	-	252	exon_intron
novel_circ_005820	275.451	66.3405	-2.05383	0.03658	-	13639	intronic		novel_circ_009572	0.001	55.1807	15.7519	0.0178	+	3068	exon_intron
novel_circ_007137	76.6805	0.001	-16.2266	0.00349226	-	600	annot_exons		novel_circ_009770	62.3861	5.21877	-3.57944	0.0310421	+	456	annot_exons
novel_circ_007264	0.001	52.4593	15.6789	0.0160109	+	520	annot_exons		novel_circ_009800	66.1796	0.001	-16.0141	0.00716508	-	805	annot_exons
novel_circ_007312	142.8	0.001	-17.1236	0.00194215	-	486	annot_exons		novel_circ_009904	88.9054	5.48146	-4.01964	0.0111507	+	257	annot_exons
novel_circ_007339	44.9966	0.001	-15.4575	0.0357431	+	894	annot_exons		novel_circ_010254	41.8943	0.001	-15.3545	0.0484185	+	31422	antisense
novel_circ_007546	0.001	60.0789	15.8746	0.0429919	+	414	annot_exons		novel_circ_010330	36.3098	164.046	2.17567	0.0358775	+	327	annot_exons
novel_circ_007851	66.6561	6.07358	-3.45612	0.0460704	+	610	annot_exons		novel_circ_010350	183.763	594.967	1.69497	0.0211986	+	1619	annot_exons
novel_circ_008790	0.001	46.6452	15.5094	0.0314012	-	7206	intergenic		novel_circ_010626	42.2062	0.001	-15.3652	0.0488294	-	452	annot_exons
novel_circ_009313	0.001	53.6947	15.7125	0.022888	+	490	annot_exons		novel_circ_011142	25.7644	115.114	2.15961	0.0415185	-	331	annot_exons
novel_circ_009416	2.95983	134.503	5.50598	0.0034472	-	240	exon_intron		novel_circ_011154	40.9937	0.001	-15.3231	0.0468754	+	1807	annot_exons
novel_circ_009627	0.001	56.6354	15.7894	0.00935008	+	1294	annot_exons		novel_circ_011509	36.3098	138.294	1.92931	0.0430376	-	637	annot_exons
novel_circ_009659	72.9441	0.001	-16.1545	0.0258283	+	209	one_exon		novel_circ_012462	89.3732	16.8901	-2.40366	0.0348862	-	728	exon_intron
novel_circ_009684	86.9933	7.21291	-3.59225	0.0143486	+	527	annot_exons		novel_circ_012490	64.4992	0.001	-15.977	0.00471549	+	2813	exon_intron
novel_circ_009990	0.001	50.0172	15.6101	0.0209078	+	1448	annot_exons		novel_circ_012933	49.27	0.001	-15.5884	0.0230334	+	828	exon_intron
novel_circ_010170	0.001	43.9437	15.4234	0.0493885	+	362	annot_exons		novel_circ_012968	37.8342	131.741	1.79994	0.0383659	+	1627	exon_intron
novel_circ_010223	55.0521	0.001	-15.7485	0.0408102	+	429	annot_exons		novel_circ_013180	67.513	0.001	-16.0429	0.0200863	-	480	annot_exons
novel_circ_010259	281.317	10.9619	-4.68163	0.0126779	-	3239	exon_intron		novel_circ_013219	0.001	71.5245	16.1262	0.00851021	+	1471	annot_exons
novel_circ_010332	54.4352	0.001	-15.7323	0.0133646	+	327	annot_exons		novel_circ_013321	124.048	389.983	1.65252	0.0183274	+	758	annot_exons
novel_circ_010559	0.001	41.8786	15.3539	0.0465161	-	638	annot_exons		novel_circ_013354	99.1287	11.934	-3.05422	0.0188385	+	346	annot_exons
novel_circ_010593	333.201	106.439	-1.64636	0.0485645	-	768	annot_exons		novel_circ_013605	0.001	64.8889	15.9857	0.0140734	+	394	annot_exons
novel_circ_011012	0.001	41.665	15.3465	0.0453308	-	330	annot_exons		novel_circ_013817	54.2308	0.001	-15.7268	0.043807	+	425	annot_exons
novel_circ_011020	80.8118	0.001	-16.3023	0.00502767	-	270	annot_exons		novel_circ_013944	4.2161	155.184	5.20193	0.000225178	+	525	annot_exons
novel_circ_011304	0.001	51.9147	15.6639	0.013281	-	704	annot_exons		novel_circ_014115	219.474	67.3774	-1.70371	0.0258338	-	671	annot_exons
novel_circ_011401	6.27469	243.283	5.27695	0.00450442	+	6133	exon_intron		novel_circ_014231	124.782	21.9259	-2.50871	0.0295448	+	348	annot_exons
novel_circ_012187	0.001	69.9934	16.0949	0.0233948	-	667	annot_exons		novel_circ_014329	183.697	26.0939	-2.81555	0.012258	+	851	annot_exons
novel_circ_012220	62.5248	3.03679	-4.36381	0.0233354	+	1439	exon_intron		novel_circ_014537	93.7453	244.833	1.38498	0.042951	-	448	annot_exons
novel_circ_012932	0.001	50.7294	15.6305	0.0196657	+	4757	intronic		novel_circ_014568	0.001	64.8093	15.9839	0.0288559	+	275	annot_exons
novel_circ_013398	0.001	47.3115	15.5299	0.0249887	+	49253	exon_intron		novel_circ_014832	69.5052	0.001	-16.0848	0.0117646	+	781	annot_exons
novel_circ_013558	0.001	64.158	15.9693	0.0317449	+	463	annot_exons		novel_circ_014880	4.2161	78.603	4.2206	0.0110938	+	1529	annot_exons
novel_circ_013583	50.3571	0.001	-15.6199	0.0138697	-	1794	annot_exons		novel_circ_015062	50.3265	0.001	-15.619	0.0236763	-	180	annot_exons
novel_circ_013879	0.001	73.0344	16.1563	0.0243251	-	278	annot_exons		novel_circ_015125	68.1368	0.001	-16.0561	0.00661067	-	383	annot_exons
novel_circ_014036	15.1808	127.982	3.07562	0.0196683	+	279	annot_exons		novel_circ_015200	55.4433	0.001	-15.7587	0.0400585	-	435	annot_exons
novel_circ_014611	52.5271	3.03679	-4.11244	0.0391025	+	758	annot_exons		novel_circ_015720	52.4295	0.001	-15.6781	0.0275685	+	790	intronic
novel_circ_014657	114.013	14.9244	-2.93346	0.0321684	-	345	annot_exons		novel_circ_016074	4.2161	83.1959	4.30253	0.0191675	-	395	annot_exons
novel_circ_014681	138.659	6.07358	-4.51285	0.00736275	-	1049	annot_exons		novel_circ_016210	0.001	69.0569	16.0755	0.00932709	+	327	annot_exons
novel_circ_014697	70.1751	0.001	-16.0987	0.00464555	+	349	annot_exons		novel_circ_017895	73.2433	10.9629	-2.74006	0.0399893	-	342	annot_exons
novel_circ_014896	28.6709	172.423	2.58829	0.0284056	+	674	annot_exons		novel_circ_018986	14.1727	190.564	3.74909	0.00312976	-	4886	annot_exons
novel_circ_015256	0.001	68.2176	16.0579	0.0303957	-	2173	exon_intron		novel_circ_019178	0.001	83.8834	16.3561	0.0451311	+	206	intergenic
novel_circ_015675	13.1617	106.678	3.01885	0.0410304	-	2048	annot_exons		novel_circ_019296	40.8378	167.723	2.03811	0.0333837	-	443	annot_exons
novel_circ_015760	3.13734	72.8668	4.53765	0.0176784	+	295	one_exon		novel_circ_019717	67.3921	5.48146	-3.61995	0.036182	-	474	intergenic
novel_circ_015893	0.001	44.5342	15.4426	0.0351738	-	270	annot_exons		novel_circ_020023	57.4253	0.001	-15.8094	0.0229976	-	343	annot_exons
novel_circ_015915	0.001	64.6822	15.9811	0.0305843	-	429	annot_exons		novel_circ_020054	47.6348	179.235	1.91177	0.0185912	-	823	annot_exons
novel_circ_016298	0.001	61.9049	15.9178	0.00946031	-	1587	one_exon		novel_circ_020103	89.3178	5.21877	-4.09717	0.0324428	+	4630	exon_intron
novel_circ_016447	2.95983	81.9057	4.79038	0.0107424	+	5013	exon_intron		novel_circ_020184	63.7093	0.001	-15.9592	0.0266655	-	461	annot_exons
novel_circ_016465	3.13734	120.894	5.26805	0.0488909	+	1848	annot_exons		novel_circ_020714	46.5783	0.001	-15.5074	0.0340394	+	692	annot_exons
novel_circ_018896	0.001	88.9552	16.4408	0.00795405	+	68774	intronic		novel_circ_020814	17.1763	91.5082	2.41348	0.0275482	+	549	annot_exons
novel_circ_019062	64.1091	0.001	-15.9682	0.0291584	+	48908	intergenic		novel_circ_020892	52.5956	0.001	-15.6827	0.0300852	+	381	annot_exons
novel_circ_019115	0.001	45.1289	15.4618	0.0357163	-	51760	exon_intron		novel_circ_020898	58.4921	0.001	-15.836	0.0168584	-	2208	annot_exons
novel_circ_019921	0.001	48.5469	15.5671	0.0433874	-	863	annot_exons		novel_circ_021024	0.001	58.8821	15.8455	0.0160691	-	914	annot_exons
novel_circ_020270	0.001	47.194	15.5263	0.0316157	+	479	annot_exons		novel_circ_021601	0.001	57.1229	15.8018	0.0407391	+	1342	annot_exons
novel_circ_020515	0.001	56.803	15.7937	0.0111944	+	8984	intergenic		novel_circ_022460	44.4753	197.256	2.14899	0.0153506	+	1241	annot_exons
novel_circ_020565	57.8564	0.001	-15.8202	0.0387806	+	435	annot_exons		novel_circ_022750	75.1903	6.45257	-3.5426	0.0139231	-	432	annot_exons
novel_circ_021290	79.2587	3.03679	-4.70595	0.0108293	-	682	exon_intron		novel_circ_022793	20.5019	156.338	2.93084	0.00796322	+	2311	exon_intron
novel_circ_021339	9.61614	105.208	3.45164	0.0231297	+	274	one_exon		novel_circ_022856	75.8898	0.001	-16.2116	0.0482534	+	876	exon_intron
novel_circ_021340	2.95983	61.4777	4.37648	0.0335639	+	269	one_exon		novel_circ_023624	101.544	15.6563	-2.69728	0.0407157	-	1524	annot_exons
novel_circ_021407	0.001	56.7315	15.7919	0.0211439	-	1226	intergenic		novel_circ_023854	88.9404	5.21877	-4.09106	0.00859762	+	564	annot_exons
novel_circ_021509	90.1752	6.99934	-3.68744	0.0208379	+	302	annot_exons		novel_circ_023881	4.37204	56.4145	3.68969	0.0493791	+	402	exon_intron
novel_circ_021785	0.001	55.8773	15.77	0.0105525	-	1095	annot_exons		novel_circ_024307	60.7408	0.001	-15.8904	0.0342784	+	640	annot_exons
novel_circ_021890	6.27469	74.7642	3.57473	0.0368803	-	801	one_exon		novel_circ_025439	64.8009	0.001	-15.9837	0.0214218	+	438	annot_exons
novel_circ_021987	0.001	49.8496	15.6053	0.0154537	+	392	annot_exons		novel_circ_025614	16.2858	111.412	2.77422	0.018803	+	946	annot_exons
novel_circ_022074	0.001	76.6872	16.2267	0.0143694	+	843	annot_exons		novel_circ_025647	0.001	52.1668	15.6708	0.0286194	-	428	exon_intron
novel_circ_022080	6.27469	88.6412	3.82036	0.032439	+	720	annot_exons		novel_circ_025833	12.8042	114.225	3.15718	0.0192844	-	361	annot_exons
novel_circ_023713	124.641	12.5283	-3.31452	0.0305522	+	348	exon_intron		novel_circ_025834	46.4223	0.001	-15.5025	0.0294044	-	522	annot_exons
novel_circ_023765	0.001	49.6361	15.5991	0.0154319	+	757	annot_exons		novel_circ_026027	0.001	60.0334	15.8735	0.0492406	-	4781	exon_intron
novel_circ_023940	69.1545	337.211	2.28576	0.0132011	-	398	annot_exons		novel_circ_026200	59.0706	5.48146	-3.42981	0.0293227	+	994	annot_exons
novel_circ_023959	52.2386	0.001	-15.6728	0.0476672	+	550	annot_exons		novel_circ_026453	0.001	87.178	16.4117	0.0156668	-	455	annot_exons
novel_circ_024006	48.1871	0.001	-15.5564	0.027878	+	756	annot_exons		novel_circ_028595	104.859	15.6563	-2.74363	0.0401521	-	837	annot_exons
novel_circ_024787	224.264	51.7011	-2.11693	0.0490843	+	301	annot_exons		novel_circ_028642	12.8042	71.8878	2.48912	0.0394226	+	1008	annot_exons
novel_circ_025276	32.8022	186.92	2.51056	0.0475736	-	49709	intergenic		novel_circ_028687	0.001	62.0581	15.9213	0.0422534	-	382	annot_exons
novel_circ_025343	0.001	54.3108	15.729	0.0138799	+	358	annot_exons		novel_circ_029423	12.6483	112.1	3.14777	0.0141003	+	256	annot_exons
novel_circ_025992	47.1665	0.001	-15.5255	0.0218343	+	301	annot_exons		novel_circ_029554	84.0904	5.48146	-3.93931	0.00940349	+	455	annot_exons
novel_circ_026993	0.001	56.1827	15.7778	0.0382421	-	573	annot_exons		novel_circ_029556	75.1903	10.4375	-2.84877	0.0410831	+	136	annot_exons
novel_circ_027109	69.4385	4.17612	-4.0555	0.0183642	-	8102	intergenic		novel_circ_029848	47.6348	0.001	-15.5397	0.0330323	+	1004	annot_exons
novel_circ_027242	0.001	43.0639	15.3942	0.0447477	+	667	one_exon		novel_circ_029880	26.0865	127.756	2.29202	0.0351115	-	518	annot_exons
novel_circ_027284	66.9048	0.001	-16.0298	0.0300612	-	321	annot_exons		novel_circ_029886	33.1503	159.957	2.27059	0.0228621	-	745	annot_exons
novel_circ_027419	73.2193	0.001	-16.1599	0.00677376	-	802	annot_exons		novel_circ_029945	23.5055	154.337	2.71501	0.0403402	-	308	annot_exons
novel_circ_027961	0.001	70.1856	16.0989	0.0109716	+	542	annot_exons		novel_circ_030354	191.852	61.3706	-1.64438	0.0491971	+	654	annot_exons
novel_circ_028175	0.001	141.393	17.1094	0.00468775	+	1382	annot_exons		novel_circ_030641	5.42862	152.657	4.81356	0.0147632	-	360	intergenic
novel_circ_028667	67.4992	0.001	-16.0426	0.0284012	+	312	annot_exons		novel_circ_030664	56.6558	0.001	-15.7899	0.0379986	+	1199	exon_intron
novel_circ_028671	0.001	51.0349	15.6392	0.0233332	+	872	exon_intron		novel_circ_031244	77.9171	0.001	-16.2497	0.0148412	+	4038	exon_intron
novel_circ_028812	49.8691	0.001	-15.6059	0.0313725	+	471	annot_exons		novel_circ_031363	56.3687	0.001	-15.7826	0.0445558	+	377	annot_exons
novel_circ_028947	30.8941	136.095	2.13921	0.0456039	-	934	annot_exons		novel_circ_031509	105.327	0.001	-16.6845	0.000912601	-	19604	intergenic
novel_circ_029104	79.2454	0.001	-16.274	0.0228872	-	751	annot_exons		novel_circ_031951	0.001	43.772	15.4177	0.0400272	-	469	annot_exons
novel_circ_029121	0.001	69.4028	16.0827	0.00843461	+	802	annot_exons		novel_circ_032281	0.001	60.1368	15.876	0.0190006	-	540	exon_intron
novel_circ_029160	0.001	54.3108	15.729	0.0138761	+	639	annot_exons		novel_circ_032367	141.793	26.0939	-2.442	0.0460104	+	483	annot_exons
novel_circ_029205	82.7377	7.92509	-3.38405	0.0447693	+	842	annot_exons		novel_circ_033528	180.406	44.0347	-2.03454	0.0272428	-	717	exon_intron
novel_circ_029269	120.195	13.9987	-3.10202	0.0245676	-	833	annot_exons		novel_circ_033794	48.8474	0.001	-15.576	0.0434128	+	368	annot_exons
novel_circ_029544	15.1808	126.226	3.05569	0.0168172	+	428	annot_exons		novel_circ_034065	44.8979	0.001	-15.4544	0.038885	+	313	annot_exons
novel_circ_029621	0.001	64.255	15.9715	0.0336583	+	938	annot_exons		novel_circ_034337	60.2831	0.001	-15.8795	0.00744753	+	323	annot_exons
novel_circ_029649	0.001	66.0095	16.0104	0.0119374	+	179	one_exon		novel_circ_034690	87.4409	0.001	-16.416	0.0402634	+	5888	antisense
novel_circ_029839	80.6123	6.07358	-3.73038	0.0300806	+	851	annot_exons		novel_circ_034856	76.8255	5.21877	-3.8798	0.0427437	+	388	annot_exons
novel_circ_030458	73.3968	3.03679	-4.5951	0.0209639	-	841	annot_exons		novel_circ_035025	67.6136	0.001	-16.045	0.0389861	-	1772	exon_intron
novel_circ_030629	64.6416	0.001	-15.9802	0.0308356	-	2370	intergenic		novel_circ_035184	0.001	167.767	17.3561	0.0167328	+	16072	antisense
novel_circ_030634	13.3658	246.094	4.20259	0.00346254	+	3834	intergenic		novel_circ_035431	59.6492	0.001	-15.8642	0.0307792	+	393	annot_exons
novel_circ_031226	0.001	49.682	15.6004	0.0233009	+	801	annot_exons		novel_circ_035438	58.7587	248.454	2.08011	0.0165393	+	663	annot_exons
novel_circ_031852	53.4412	3.96255	-3.75345	0.0417579	+	224	one_exon		novel_circ_035556	41.8943	0.001	-15.3545	0.0484243	-	5784	exon_intron
novel_circ_032066	0.001	97.2368	16.5692	0.0134895	-	398	exon_intron		novel_circ_036027	83.0542	10.7002	-2.95641	0.0294902	+	458	annot_exons
novel_circ_032673	55.8685	0.001	-15.7697	0.00913526	-	439	annot_exons		novel_circ_036445	216.343	16.1817	-3.74089	0.0338407	-	476	annot_exons
novel_circ_032701	104.562	7.21291	-3.85763	0.00650952	-	338	annot_exons		novel_circ_036448	341.774	50.75	-2.75156	0.0442383	-	390	annot_exons
novel_circ_033010	0.001	61.5492	15.9095	0.0466824	-	377	annot_exons		novel_circ_036451	92.8695	0.001	-16.5029	0.0202551	-	315	annot_exons
novel_circ_033865	0.001	84.3987	16.3649	0.0250372	+	752	annot_exons		novel_circ_036509	96.6381	6.45257	-3.90465	0.00836968	-	39333	exon_intron
novel_circ_034235	83.3946	6.07358	-3.77933	0.0264315	-	374	antisense		novel_circ_036518	4.2161	94.9886	4.49377	0.0317943	-	522	exon_intron
novel_circ_034306	5.91966	85.9601	3.86008	0.0476298	-	473	annot_exons		novel_circ_036615	12.8042	67.6401	2.40126	0.045544	-	822	annot_exons
novel_circ_034619	25.9152	159.02	2.61734	0.0391999	-	687	annot_exons		novel_circ_036852	176.98	42.5382	-2.05676	0.048754	+	571	one_exon
novel_circ_034675	0.001	137.812	17.0723	0.0348746	-	330	one_exon		novel_circ_038153	0.001	55.7061	15.7655	0.0136203	+	1719	annot_exons
novel_circ_034686	0.001	140.849	17.1038	0.0182974	+	5165	antisense		novel_circ_038380	82.5762	15.919	-2.37498	0.0482287	+	197	annot_exons
novel_circ_034702	13.1617	313.164	4.5725	0.000558591	+	9775	antisense		novel_circ_038658	0.001	58.9826	15.848	0.0356242	+	1487	exon_intron
novel_circ_035460	91.7549	6.07358	-3.91717	0.0187284	-	557	annot_exons		novel_circ_039136	5.42862	57.911	3.41518	0.0445605	-	459	annot_exons
novel_circ_035737	6.27469	73.8385	3.55676	0.0347453	-	1197	annot_exons		novel_circ_039402	9.64472	75.8728	2.97577	0.0413153	+	177	antisense
novel_circ_035842	0.001	64.586	15.9789	0.0382912	+	535	annot_exons		novel_circ_039556	91.6219	6.45257	-3.82775	0.0132512	+	905	annot_exons
novel_circ_036117	62.2496	0.001	-15.9258	0.032894	-	463	annot_exons		novel_circ_040089	76.5588	0.001	-16.2243	0.0023416	+	603	annot_exons
novel_circ_036200	50.508	4.17612	-3.59628	0.0463979	-	284	annot_exons		novel_circ_040121	113.447	12.9051	-3.136	0.0318179	+	210	one_exon
novel_circ_036397	0.001	52.3674	15.6764	0.0493407	+	1250	annot_exons		novel_circ_040152	56.6908	0.001	-15.7908	0.0393123	+	555	annot_exons
novel_circ_036783	131.457	31.4613	-2.06295	0.0498316	-	400	annot_exons		novel_circ_040270	9.80066	110.908	3.50034	0.035886	+	980	annot_exons
novel_circ_036877	3.34145	73.39	4.45704	0.0449642	-	1749	annot_exons		novel_circ_040352	94.9578	16.4444	-2.52969	0.0432022	+	276	one_exon
novel_circ_037000	0.001	55.9232	15.7712	0.0119207	+	209	annot_exons		novel_circ_040666	505.006	227.417	-1.15096	0.0488046	+	433	annot_exons
novel_circ_037027	0.001	52.7188	15.686	0.0195186	+	218	annot_exons		novel_circ_040844	8.58814	82.0626	3.25631	0.0252127	+	550	annot_exons
novel_circ_037417	66.6162	3.03679	-4.45525	0.0386223	+	653	annot_exons		novel_circ_041153	5.42862	84.2675	3.95632	0.00731814	-	71	intergenic
novel_circ_037577	62.6492	0.001	-15.935	0.0120043	+	584	exon_intron		novel_circ_041509	4.2161	65.3347	3.95387	0.0383211	-	171	annot_exons
novel_circ_037644	0.001	56.1827	15.7778	0.0382311	-	1102	annot_exons		novel_circ_041533	13.8608	142.441	3.36128	0.00261963	+	297	exon_intron
novel_circ_037689	0.001	49.9211	15.6074	0.0490764	+	241	one_exon		novel_circ_041802	0.001	54.918	15.745	0.0251738	+	222	antisense
novel_circ_038198	0.001	52.0321	15.6671	0.0447115	+	1173	one_exon		novel_circ_041872	37.5223	156.923	2.06423	0.0420926	+	363	antisense
novel_circ_038959	58.0385	0.001	-15.8247	0.0176341	-	68715	intergenic		novel_circ_042288	51.5289	0.001	-15.6531	0.0492986	+	200	annot_exons
novel_circ_039515	0.001	61.1927	15.9011	0.00838677	-	6671	antisense		novel_circ_042914	570.203	128.181	-2.1533	0.0306614	-	258	antisense
novel_circ_040023	60.2219	0.001	-15.878	0.0417338	-	483	annot_exons		novel_circ_042917	6982.33	1777.22	-1.97408	0.0306481	+	255	one_exon
novel_circ_040216	527.649	137.356	-1.94166	0.0111537	+	434	annot_exons		novel_circ_042919	2484.36	679.594	-1.87013	0.0374302	+	253	one_exon
novel_circ_040835	0.001	71.4884	16.1254	0.0050294	+	216	annot_exons		novel_circ_042920	570.46	126.947	-2.1679	0.0379748	-	253	antisense
novel_circ_040844	5.91966	119.726	4.33807	0.00538613	+	550	annot_exons		novel_circ_042922	6871.11	1756.9	-1.96751	0.0315448	+	255	one_exon
novel_circ_040949	56.8093	0.001	-15.7938	0.00869356	+	15828	intergenic		novel_circ_042924	347.178	40.3125	-3.10638	0.0103848	+	239	one_exon
novel_circ_041079	457.243	1274.39	1.47877	0.0499745	-	200	antisense		novel_circ_042925	2472.45	674.113	-1.87488	0.0372897	+	253	one_exon
novel_circ_041080	95.6109	349.019	1.86806	0.0437364	+	200	intronic		novel_circ_042926	72.8105	0.001	-16.1519	0.00718374	+	525	one_exon
novel_circ_041308	6.68291	86.1073	3.68759	0.0345427	+	340	annot_exons		novel_circ_043171	0.001	45.2685	15.4662	0.0354478	-	355	annot_exons
novel_circ_041470	0.001	63.6603	15.9581	0.0352663	-	457	annot_exons		novel_circ_043189	26.6651	115.114	2.11004	0.0366703	-	511	annot_exons
novel_circ_041538	0.001	53.4352	15.7055	0.0499101	+	596	annot_exons		novel_circ_043323	13.1161	80.5453	2.61846	0.0355726	-	2516	annot_exons
novel_circ_041648	0.001	73.8887	16.1731	0.0257069	+	17175	antisense		novel_circ_043363	221.098	484.993	1.13327	0.0440853	-	1012	annot_exons
novel_circ_041816	297.727	939.104	1.65729	0.0328576	+	2136	antisense		novel_circ_043704	4.2161	62.6044	3.89228	0.0445096	+	953	annot_exons
novel_circ_041822	247.574	838.194	1.75942	0.0305712	+	2136	antisense		novel_circ_043737	423.441	146.527	-1.531	0.0484307	+	551	exon_intron
novel_circ_042208	49.9489	0.001	-15.6082	0.0138856	+	476	annot_exons		novel_circ_044067	337.74	43.0636	-2.97137	0.00198773	-	1798	exon_intron
novel_circ_042245	109.128	6.07358	-4.16733	0.0128495	-	420	annot_exons		novel_circ_044068	379.036	111.229	-1.7688	0.0356882	-	1801	exon_intron
novel_circ_043956	0.001	49.3765	15.5915	0.0233643	-	15161	intergenic		novel_circ_044461	0.001	59.1448	15.852	0.0161646	-	155	intergenic
novel_circ_043958	57.8344	0.001	-15.8196	0.0360987	-	248	annot_exons		novel_circ_044682	14.1727	88.2316	2.63818	0.0425369	+	415	annot_exons
novel_circ_044231	84.8367	0.001	-16.3724	0.017469	+	2024	exon_intron		novel_circ_044910	58.9147	5.48146	-3.42599	0.0332346	-	701	annot_exons
novel_circ_044810	0.001	75.1914	16.1983	0.00330532	+	737	annot_exons		novel_circ_045125	0.001	53.6633	15.7116	0.0269727	-	233	annot_exons
novel_circ_045127	0.001	42.6367	15.3798	0.0343066	-	651	annot_exons		novel_circ_045148	956.716	204.825	-2.2237	0.0244439	-	1301	exon_intron
novel_circ_045447	143.758	8.13866	-4.14271	0.00811059	+	367	annot_exons		novel_circ_045377	80.1059	0.001	-16.2896	0.043697	+	283	antisense
novel_circ_045452	0.001	50.0632	15.6115	0.0175054	+	696	annot_exons		novel_circ_045776	111.078	16.8901	-2.71732	0.00901142	-	548	annot_exons
novel_circ_045610	0.001	55.1191	15.7503	0.0162529	-	926	annot_exons		novel_circ_045808	0.001	69.0361	16.0751	0.0315319	-	372	annot_exons
novel_circ_045941	0.001	40.3121	15.2989	0.0499536	+	1440	intergenic		novel_circ_045835	5.42862	62.6044	3.52761	0.0447364	-	705	annot_exons
novel_circ_046096	0.001	80.7204	16.3006	0.00356786	+	1392	one_exon		novel_circ_045896	126.764	22.3716	-2.50241	0.0275898	-	525	one_exon
novel_circ_046357	0.001	57.6113	15.8141	0.0401465	-	672	exon_intron		novel_circ_045964	0.001	66.0431	16.0111	0.0251087	-	327	annot_exons
novel_circ_046419	137.297	7.92509	-4.11473	0.00384341	-	585	annot_exons		novel_circ_046084	4.2161	62.8671	3.89832	0.0328537	-	1107	annot_exons
novel_circ_047108	57.1244	0.001	-15.8018	0.039843	+	327	antisense		novel_circ_046136	59.6492	0.001	-15.8642	0.0307618	+	288	annot_exons
novel_circ_047564	73.0152	0.001	-16.1559	0.00981118	-	306	annot_exons		novel_circ_046683	63.0099	0.001	-15.9433	0.0151548	-	491	annot_exons
novel_circ_047660	142.032	11.389	-3.6405	0.0166742	-	415	one_exon		novel_circ_046744	9.64472	73.5673	2.93125	0.0352583	+	607	annot_exons
novel_circ_047769	71.9235	0.001	-16.1342	0.0284538	-	338	one_exon		novel_circ_046761	0.001	49.6992	15.6009	0.033698	+	962	annot_exons
novel_circ_047840	52.8821	3.03679	-4.12216	0.0393724	-	453	annot_exons		novel_circ_046824	122.267	16.4444	-2.89437	0.0434398	-	595	annot_exons
novel_circ_048720	274.346	51.0349	-2.42644	0.0214334	-	258	one_exon		novel_circ_050708	8.74409	76.2976	3.12526	0.0367772	+	211	annot_exons
novel_circ_049842	73.0418	7.21291	-3.34007	0.0411904	-	558	annot_exons		novel_circ_051392	63.5534	0.001	-15.9557	0.0318199	-	1343	annot_exons
novel_circ_050173	50.4814	0.001	-15.6235	0.0174291	+	885	antisense		novel_circ_051449	45.5217	0.001	-15.4743	0.0391886	-	394	annot_exons
novel_circ_050453	25.001	151.543	2.59967	0.0307866	-	291	annot_exons		novel_circ_051488	375.806	102.654	-1.8722	0.00685204	+	590	annot_exons
novel_circ_050914	0.001	73.767	16.1707	0.00457684	+	591	annot_exons		novel_circ_051708	692.551	142.016	-2.28586	0.0108766	+	2754	intergenic
novel_circ_051345	50.3039	3.03679	-4.05005	0.046887	+	513	annot_exons		novel_circ_052264	69.9279	5.48146	-3.67323	0.0138232	-	569	annot_exons
novel_circ_051437	15.5092	107.817	2.79739	0.0472112	-	514	exon_intron		novel_circ_052581	12.6483	96.6264	2.93347	0.0350844	+	1282	annot_exons
novel_circ_051469	56.9735	0.001	-15.798	0.0279452	-	1972	annot_exons		novel_circ_053166	62.2302	0.001	-15.9253	0.00871602	+	712	annot_exons
novel_circ_051561	0.001	62.8306	15.9392	0.0118044	+	727	annot_exons		novel_circ_053707	393.484	0.001	-18.5859	0.0057709	+	52661	exon_intron
novel_circ_051584	54.8035	0.001	-15.742	0.0459901	+	954	annot_exons		novel_circ_053808	12.8042	74.8011	2.54644	0.0360816	+	947	annot_exons
novel_circ_051810	2.95983	86.6774	4.87207	0.0377457	-	1757	annot_exons		novel_circ_054960	114.972	23.3427	-2.30023	0.0458594	+	758	annot_exons
novel_circ_052077	46.4033	0.001	-15.5019	0.026508	-	5925	exon_intron		novel_circ_055796	68.4035	211.336	1.6274	0.04537	-	19192	antisense
novel_circ_052261	121.122	26.3134	-2.20259	0.0499853	-	330	annot_exons		novel_circ_055970	56.0568	0.001	-15.7746	0.0377749	+	469	annot_exons
novel_circ_053090	74.9765	4.17612	-4.1662	0.0138591	+	1178	exon_intron		novel_circ_056346	60.4289	0.001	-15.883	0.0283815	+	801	annot_exons
novel_circ_053214	58.1849	3.96255	-3.87614	0.0432612	+	222	annot_exons		novel_circ_056446	0.001	68.7942	16.07	0.0205825	-	507	annot_exons
novel_circ_053452	130.384	7.21291	-4.17604	0.00286152	+	715	exon_intron		novel_circ_056937	60.8719	0.001	-15.8935	0.0282878	+	16296	intergenic
novel_circ_053707	143.682	0.001	-17.1325	0.0342885	+	52661	exon_intron		novel_circ_057297	53.2194	234.493	2.13952	0.0482729	-	1103	exon_intron
novel_circ_053718	54.6971	0.001	-15.7392	0.040865	+	63139	exon_intron		novel_circ_057452	44.3092	0.001	-15.4353	0.0440929	+	492	annot_exons
novel_circ_053738	88.9725	0.001	-16.4411	0.0338862	-	716	annot_exons
novel_circ_053828	0.001	57.5152	15.8117	0.0117821	+	888	annot_exons
novel_circ_054280	0.001	63.5173	15.9549	0.00883933	-	1023	annot_exons
novel_circ_054287	0.001	48.2372	15.5579	0.0256513	-	301	annot_exons
novel_circ_054440	103.488	3.96255	-4.70689	0.00817487	+	670	one_exon
novel_circ_054588	54.8035	0.001	-15.742	0.0459778	-	992	intronic
novel_circ_054709	0.001	39.5999	15.2732	0.0481889	+	678	annot_exons
novel_circ_054960	3.13734	80.3852	4.67931	0.0105991	+	758	annot_exons
novel_circ_055254	60.2039	249.303	2.04997	0.0493907	+	1296	antisense
novel_circ_056049	0.001	39.5999	15.2732	0.0481719	+	1037	exon_intron
novel_circ_056499	0.001	56.6354	15.7894	0.00934675	-	450	annot_exons
novel_circ_056852	54.1645	0.001	-15.7251	0.0442722	-	376	annot_exons

## Sheet: LD DECs KEGG analysis
KEGG pathway analysis of the differentially expressed circRNAs in 0.5-year-old LD vs 2.5-year-old LD
KEGG_A_class	KEGG_B_class	Pathway	0.5-LD-vs-2.5-LD (61)	All (7634)	Pvalue	Qvalue	Pathway ID	Genes	K_IDs
Environmental Information Processing	Signal transduction	cGMP - PKG signaling pathway	7	171	0.000394172	0.0469064	ko04022	ncbi_102286752;ncbi_102269088;ncbi_102279305;ncbi_102274117;ncbi_102272241;ncbi_102285332;ncbi_102285734	K04348+K04958+K07376+K08042+K04857+K19021+K04969
Organismal Systems	Endocrine system	Glucagon signaling pathway	5	104	0.0013842	0.0715377	ko04922	ncbi_102275206;ncbi_102286752;ncbi_102269088;ncbi_102271262;ncbi_102274117	K01946+K04348+K04958+K07190+K08042
Metabolism	Carbohydrate metabolism	Propanoate metabolism	3	33	0.0022333	0.0715377	ko00640	ncbi_102275206;ncbi_102273430;ncbi_102284531	K01946+K01965+K00167
Organismal Systems	Endocrine system	Renin secretion	4	71	0.00240463	0.0715377	ko04924	ncbi_102286752;ncbi_102269088;ncbi_102272241;ncbi_102285332	K04348+K04958+K04857+K19021
Organismal Systems	Endocrine system	Aldosterone synthesis and secretion	4	83	0.00423564	0.0881508	ko04925	ncbi_102281898;ncbi_102269088;ncbi_102274117;ncbi_102272241	K06070+K04958+K08042+K04857
Environmental Information Processing	Signal transduction	Calcium signaling pathway	6	195	0.00444458	0.0881508	ko04020	ncbi_102286752;ncbi_102269088;ncbi_102271262;ncbi_102266592;ncbi_102274117;ncbi_102272241	K04348+K04958+K07190+K05871+K08042+K04857
Organismal Systems	Nervous system	GABAergic synapse	4	88	0.00521824	0.08871	ko04727	ncbi_102283226;ncbi_102272889;ncbi_102274117;ncbi_102272241	K01425+K15374+K08042+K04857
Organismal Systems	Endocrine system	GnRH signaling pathway	4	96	0.00709052	0.105472	ko04912	ncbi_102269088;ncbi_102266592;ncbi_102274117;ncbi_102272241	K04958+K05871+K08042+K04857
Metabolism	Amino acid metabolism	Valine, leucine and isoleucine degradation	3	55	0.00948372	0.125396	ko00280	ncbi_102268762;ncbi_102273430;ncbi_102284531	K00149+K01965+K00167
Organismal Systems	Nervous system	Glutamatergic synapse	4	114	0.0128089	0.152426	ko04724	ncbi_102286752;ncbi_102269088;ncbi_102283226;ncbi_102274117	K04348+K04958+K01425+K08042
Organismal Systems	Circulatory system	Vascular smooth muscle contraction	4	136	0.0229994	0.234931	ko04270	ncbi_102269088;ncbi_102279305;ncbi_102274117;ncbi_102272241	K04958+K07376+K08042+K04857
Metabolism	Metabolism of other amino acids	D-Glutamine and D-glutamate metabolism	1	3	0.0237838	0.234931	ko00471	ncbi_102283226	K01425
Genetic Information Processing	Folding, sorting and degradation	RNA degradation	3	81	0.0266592	0.234931	ko03018	ncbi_102279402;ncbi_102270206;ncbi_102267247	K12598+K12572+K03514
Organismal Systems	Endocrine system	Insulin secretion	3	84	0.0292784	0.234931	ko04911	ncbi_102287707;ncbi_102274117;ncbi_102272241	K15297+K08042+K04857
Genetic Information Processing	Folding, sorting and degradation	Ubiquitin mediated proteolysis	4	149	0.0308301	0.234931	ko04120	ncbi_102274989;ncbi_102265284;ncbi_102270212;ncbi_102283157	K10595+K10606+K10589+K10264
Metabolism	Biosynthesis of other secondary metabolites	Caffeine metabolism	1	4	0.0315874	0.234931	ko00232	ncbi_102264420	K00106
Organismal Systems	Endocrine system	Oxytocin signaling pathway	4	159	0.0378086	0.244001	ko04921	ncbi_102286752;ncbi_102269088;ncbi_102274117;ncbi_102272241	K04348+K04958+K08042+K04857
Cellular Processes	Cellular commiunity	Gap junction	3	94	0.0389581	0.244001	ko04540	ncbi_102269088;ncbi_102279305;ncbi_102274117	K04958+K07376+K08042
Organismal Systems	Digestive system	Salivary secretion	3	94	0.0389581	0.244001	ko04970	ncbi_102269088;ncbi_102279305;ncbi_102274117	K04958+K07376+K08042
Metabolism	Carbohydrate metabolism	Pyruvate metabolism	2	42	0.044082	0.262288	ko00620	ncbi_102268762;ncbi_102275206	K00149+K01946
Organismal Systems	Nervous system	Retrograde endocannabinoid signaling	3	103	0.0488959	0.265206	ko04723	ncbi_102269088;ncbi_102274117;ncbi_102272241	K04958+K08042+K04857
Environmental Information Processing	Signal transduction	Phosphatidylinositol signaling system	3	105	0.0512583	0.265206	ko04070	ncbi_102286089;ncbi_102287037;ncbi_102269088	K00981+K00915+K04958
Organismal Systems	Environmental adaptation	Circadian entrainment	3	105	0.0512583	0.265206	ko04713	ncbi_102269088;ncbi_102279305;ncbi_102274117	K04958+K07376+K08042
Metabolism	Amino acid metabolism	Arginine and proline metabolism	2	50	0.0602404	0.272507	ko00330	ncbi_102268762;ncbi_102279185	K00149+K00933
Organismal Systems	Immune system	Intestinal immune network for IgA production	2	50	0.0602404	0.272507	ko04672	ncbi_102270256;ncbi_102271676	K06752+K06752
Organismal Systems	Nervous system	Cholinergic synapse	3	113	0.0612519	0.272507	ko04725	ncbi_102269088;ncbi_102274117;ncbi_102272241	K04958+K08042+K04857
Metabolism	Nucleotide metabolism	Purine metabolism	4	187	0.0618293	0.272507	ko00230	ncbi_102274117;ncbi_102266516;ncbi_102285332;ncbi_102264420	K08042+K01513+K19021+K00106
Organismal Systems	Immune system	Platelet activation	3	117	0.0665672	0.282911	ko04611	ncbi_102269088;ncbi_102279305;ncbi_102274117	K04958+K07376+K08042
Cellular Processes	Cell growth and death	Oocyte meiosis	3	122	0.0735003	0.301605	ko04114	ncbi_102286752;ncbi_102269088;ncbi_102274117	K04348+K04958+K08042
Organismal Systems	Endocrine system	Regulation of lipolysis in adipocyte	2	61	0.0851669	0.337829	ko04923	ncbi_102279305;ncbi_102274117	K07376+K08042
Organismal Systems	Nervous system	Long-term depression	2	66	0.0973696	0.359057	ko04730	ncbi_102269088;ncbi_102279305	K04958+K07376
Metabolism	Lipid metabolism	Fatty acid biosynthesis	1	13	0.0991144	0.359057	ko00061	ncbi_102275206	K01946
Organismal Systems	Nervous system	Long-term potentiation	2	67	0.0998675	0.359057	ko04720	ncbi_102286752;ncbi_102269088	K04348+K04958
Organismal Systems	Immune system	Natural killer cell mediated cytotoxicity	3	141	0.102588	0.359057	ko04650	ncbi_102286752;ncbi_102275527;ncbi_102266592	K04348+K05132+K05871
Organismal Systems	Endocrine system	Thyroid hormone synthesis	2	70	0.107468	0.365391	ko04918	ncbi_102269088;ncbi_102274117	K04958+K08042
Environmental Information Processing	Signal transduction	Wnt signaling pathway	3	146	0.11091	0.366618	ko04310	ncbi_102287954;ncbi_102277840;ncbi_102286752	K02353+K03068+K04348
Environmental Information Processing	Membrane transport	ABC transporters	2	77	0.12577	0.381382	ko02010	ncbi_102265693;ncbi_102273528	K05033+K05651
Organismal Systems	Digestive system	Gastric acid secretion	2	77	0.12577	0.381382	ko04971	ncbi_102269088;ncbi_102274117	K04958+K08042
Organismal Systems	Circulatory system	Adrenergic signaling in cardiomyocytes	3	156	0.128304	0.381382	ko04261	ncbi_102274117;ncbi_102272241;ncbi_102283564	K08042+K04857+K09290
Environmental Information Processing	Signal transduction	Hippo signaling pathway	3	157	0.130095	0.381382	ko04390	ncbi_102277648;ncbi_102287954;ncbi_102286550	K08791+K02353+K06092
Cellular Processes	Cellular commiunity	Adherens junction	2	80	0.133832	0.381382	ko04520	ncbi_102265019;ncbi_102279916	K06084+K06592
Metabolism	Metabolism of cofactors and vitamins	Pantothenate and CoA biosynthesis	1	18	0.134605	0.381382	ko00770	ncbi_102266516	K01513
Environmental Information Processing	Signaling molecules and interaction	Cell adhesion molecules (CAMs)	3	162	0.139185	0.384856	ko04514	ncbi_102270256;ncbi_102279916;ncbi_102271676	K06752+K06592+K06752
Organismal Systems	Immune system	Antigen processing and presentation	2	84	0.144758	0.384856	ko04612	ncbi_102270256;ncbi_102271676	K06752+K06752
Metabolism	Amino acid metabolism	Arginine biosynthesis	1	20	0.148413	0.384856	ko00220	ncbi_102283226	K01425
Environmental Information Processing	Signal transduction	MAPK signaling pathway	4	258	0.150382	0.384856	ko04010	ncbi_102271863;ncbi_102286752;ncbi_102272890;ncbi_102272241	K08053+K04348+K12326+K04857
Metabolism	Carbohydrate metabolism	Ascorbate and aldarate metabolism	1	21	0.155236	0.384856	ko00053	ncbi_102268762	K00149
Organismal Systems	Excretory system	Proximal tubule bicarbonate reclamation	1	21	0.155236	0.384856	ko04964	ncbi_102283226	K01425
Organismal Systems	Circulatory system	Cardiac muscle contraction	2	92	0.167135	0.40454	ko04260	ncbi_102272241;ncbi_102283564	K04857+K09290
Organismal Systems	Aging	Longevity regulating pathway - mammal	2	93	0.169975	0.40454	ko04211	ncbi_102270193;ncbi_102274117	K08331+K08042
Metabolism	Amino acid metabolism	Histidine metabolism	1	24	0.175383	0.409226	ko00340	ncbi_102268762	K00149
Organismal Systems	Digestive system	Pancreatic secretion	2	97	0.181415	0.415161	ko04972	ncbi_102269088;ncbi_102274117	K04958+K08042
Metabolism	Lipid metabolism	Glycerophospholipid metabolism	2	102	0.195875	0.439795	ko00564	ncbi_102271682;ncbi_102286089	K18695+K00981
Organismal Systems	Endocrine system	Melanogenesis	2	105	0.204623	0.44987	ko04916	ncbi_102287954;ncbi_102274117	K02353+K08042
Organismal Systems	Endocrine system	Estrogen signaling pathway	2	108	0.213415	0.44987	ko04915	ncbi_102269088;ncbi_102274117	K04958+K08042
Metabolism	Glycan biosynthesis and metabolism	Other types of O-glycan biosynthesis	1	31	0.220572	0.44987	ko00514	ncbi_102285532	K13676
Metabolism	Carbohydrate metabolism	Glyoxylate and dicarboxylate metabolism	1	31	0.220572	0.44987	ko00630	ncbi_102273430	K01965
Organismal Systems	Environmental adaptation	Circadian rhythm	1	31	0.220572	0.44987	ko04710	ncbi_102278518	K08534
Metabolism	Glycan biosynthesis and metabolism	Glycosphingolipid biosynthesis - lacto and neolacto series	1	32	0.226825	0.44987	ko00601	ncbi_102265994	K03792
Metabolism	Metabolism of cofactors and vitamins	Nicotinate and nicotinamide metabolism	1	32	0.226825	0.44987	ko00760	ncbi_102266516	K01513
Cellular Processes	Transport and catabolism	Regulation of autophagy	1	34	0.239184	0.460633	ko04140	ncbi_102270193	K08331
Organismal Systems	Sensory system	Inflammatory mediator regulation of TRP channels	2	117	0.239994	0.460633	ko04750	ncbi_102269088;ncbi_102274117	K04958+K08042
Metabolism	Metabolism of other amino acids	beta-Alanine metabolism	1	36	0.251349	0.473606	ko00410	ncbi_102268762	K00149
Environmental Information Processing	Signal transduction	Rap1 signaling pathway	3	219	0.254713	0.473606	ko04015	ncbi_102276794;ncbi_102281898;ncbi_102274117	K08020+K06070+K08042
Metabolism	Amino acid metabolism	Alanine, aspartate and glutamate metabolism	1	38	0.263323	0.481439	ko00250	ncbi_102283226	K01425
Organismal Systems	Development	Osteoclast differentiation	2	127	0.269719	0.481439	ko04380	ncbi_102286752;ncbi_102275527	K04348+K05132
Organismal Systems	Nervous system	Serotonergic synapse	2	128	0.272695	0.481439	ko04726	ncbi_102269088;ncbi_102272241	K04958+K04857
Metabolism	Xenobiotics biodegradation and metabolism	Drug metabolism - other enzymes	1	40	0.275108	0.481439	ko00983	ncbi_102264420	K00106
Organismal Systems	Nervous system	Dopaminergic synapse	2	132	0.284596	0.484819	ko04728	ncbi_102286752;ncbi_102269088	K04348+K04958
Environmental Information Processing	Signal transduction	cAMP signaling pathway	3	233	0.285188	0.484819	ko04024	ncbi_102274117;ncbi_102272241;ncbi_102285332	K08042+K04857+K19021
Metabolism	Lipid metabolism	Fatty acid degradation	1	45	0.303765	0.502057	ko00071	ncbi_102268762	K00149
Genetic Information Processing	Translation	Aminoacyl-tRNA biosynthesis	1	45	0.303765	0.502057	ko00970	ncbi_102274961	K01889
Metabolism	Amino acid metabolism	Tryptophan metabolism	1	46	0.309362	0.504302	ko00380	ncbi_102268762	K00149
Environmental Information Processing	Signal transduction	Notch signaling pathway	1	49	0.325886	0.505457	ko04330	ncbi_102287954	K02353
Organismal Systems	Endocrine system	Insulin signaling pathway	2	146	0.326071	0.505457	ko04910	ncbi_102275206;ncbi_102271262	K01946+K07190
Environmental Information Processing	Signal transduction	Phospholipase D signaling pathway	2	147	0.329015	0.505457	ko04072	ncbi_102266592;ncbi_102274117	K05871+K08042
Metabolism	Carbohydrate metabolism	Starch and sucrose metabolism	1	50	0.331308	0.505457	ko00500	ncbi_102266516	K01513
Metabolism	Glycan biosynthesis and metabolism	N-Glycan biosynthesis	1	50	0.331308	0.505457	ko00510	ncbi_102277183	K12669
Cellular Processes	Cellular commiunity	Tight junction	2	152	0.343686	0.517705	ko04530	ncbi_102286550;ncbi_102266989	K06092+K06106
Metabolism	Amino acid metabolism	Lysine degradation	1	54	0.352568	0.51797	ko00310	ncbi_102268762	K00149
Genetic Information Processing	Replication and repair	Fanconi anemia pathway	1	54	0.352568	0.51797	ko03460	ncbi_102265284	K10606
Metabolism	Metabolism of other amino acids	Glutathione metabolism	1	58	0.373162	0.535016	ko00480	ncbi_102282708	K00799
Organismal Systems	Immune system	Cytosolic DNA-sensing pathway	1	58	0.373162	0.535016	ko04623	ncbi_102285090	K17834
Metabolism	Xenobiotics biodegradation and metabolism	Drug metabolism - cytochrome P450	1	60	0.383217	0.54289	ko00982	ncbi_102282708	K00799
Organismal Systems	Aging	Longevity regulating pathway - multiple species	1	63	0.398001	0.544765	ko04213	ncbi_102274117	K08042
Environmental Information Processing	Signal transduction	VEGF signaling pathway	1	63	0.398001	0.544765	ko04370	ncbi_102286752	K04348
Metabolism	Xenobiotics biodegradation and metabolism	Metabolism of xenobiotics by cytochrome P450	1	64	0.402852	0.544765	ko00980	ncbi_102282708	K00799
Organismal Systems	Endocrine system	Ovarian Steroidogenesis	1	64	0.402852	0.544765	ko04913	ncbi_102274117	K08042
Cellular Processes	Transport and catabolism	Phagosome	2	175	0.409716	0.547822	ko04145	ncbi_102270256;ncbi_102271676	K06752+K06752
Metabolism	Lipid metabolism	Glycerolipid metabolism	1	67	0.417173	0.551528	ko00561	ncbi_102268762	K00149
Organismal Systems	Immune system	Chemokine signaling pathway	2	184	0.434723	0.551528	ko04062	ncbi_102266592;ncbi_102274117	K05871+K08042
Organismal Systems	Endocrine system	Adipocytokine signaling pathway	1	71	0.435744	0.551528	ko04920	ncbi_102275206	K01946
Metabolism	Carbohydrate metabolism	Glycolysis / Gluconeogenesis	1	72	0.440295	0.551528	ko00010	ncbi_102268762	K00149
Metabolism	Carbohydrate metabolism	Inositol phosphate metabolism	1	72	0.440295	0.551528	ko00562	ncbi_102287037	K00915
Organismal Systems	Immune system	B cell receptor signaling pathway	1	72	0.440295	0.551528	ko04662	ncbi_102286752	K04348
Cellular Processes	Cell growth and death	Apoptosis	1	83	0.488034	0.604959	ko04210	ncbi_102286752	K04348
Environmental Information Processing	Signaling molecules and interaction	ECM-receptor interaction	1	88	0.508388	0.622153	ko04512	ncbi_102268167	K06252
Cellular Processes	Transport and catabolism	Peroxisome	1	89	0.512362	0.622153	ko04146	ncbi_102264420	K00106
Organismal Systems	Endocrine system	Progesterone-mediated oocyte maturation	1	92	0.524095	0.629973	ko04914	ncbi_102274117	K08042
Environmental Information Processing	Signal transduction	ErbB signaling pathway	1	95	0.535551	0.637306	ko04012	ncbi_102265581	K05458
Organismal Systems	Digestive system	Bile secretion	1	98	0.546736	0.644174	ko04976	ncbi_102274117	K08042
Environmental Information Processing	Signal transduction	HIF-1 signaling pathway	1	102	0.561237	0.652525	ko04066	ncbi_102275527	K05132
Metabolism	Nucleotide metabolism	Pyrimidine metabolism	1	103	0.56479	0.652525	ko00240	ncbi_102274423	K13800
Environmental Information Processing	Signal transduction	Ras signaling pathway	2	240	0.57642	0.659558	ko04014	ncbi_102271863;ncbi_102272890	K08053+K12326
Organismal Systems	Immune system	T cell receptor signaling pathway	1	108	0.582137	0.659756	ko04660	ncbi_102286752	K04348
Organismal Systems	Endocrine system	Thyroid hormone signaling pathway	1	115	0.605286	0.67673	ko04919	ncbi_102279869	K15162
Metabolism	Global and Overview	Carbon metabolism	1	116	0.608488	0.67673	ko01200	ncbi_102273430	K01965
Organismal Systems	Immune system	Leukocyte transendothelial migration	1	126	0.639137	0.70415	ko04670	ncbi_102266592	K05871
Organismal Systems	Development	Axon guidance	1	128	0.644978	0.70415	ko04360	ncbi_102286752	K04348
Cellular Processes	Cellular commiunity	Signaling pathways regulating pluripotency of stem cells	1	142	0.683336	0.739245	ko04550	ncbi_102287954	K02353
Genetic Information Processing	Translation	RNA transport	1	172	0.752329	0.80655	ko03013	ncbi_102279046	K14303
Genetic Information Processing	Folding, sorting and degradation	Protein processing in endoplasmic reticulum	1	177	0.76229	0.809933	ko04141	ncbi_102277183	K12669
Environmental Information Processing	Signal transduction	Jak-STAT signaling pathway	1	185	0.777415	0.818694	ko04630	ncbi_102275527	K05132
Cellular Processes	Cellular commiunity	Focal adhesion	1	217	0.829006	0.865	ko04510	ncbi_102268167	K06252
Cellular Processes	Cell motility	Regulation of actin cytoskeleton	1	222	0.835925	0.865	ko04810	ncbi_102287760	K05766
Cellular Processes	Transport and catabolism	Endocytosis	1	278	0.896888	0.913089	ko04144	ncbi_102264728	K12494
Environmental Information Processing	Signaling molecules and interaction	Cytokine-cytokine receptor interaction	1	279	0.897743	0.913089	ko04060	ncbi_102275527	K05132
Environmental Information Processing	Signal transduction	PI3K-Akt signaling pathway	1	363	0.949402	0.957447	ko04151	ncbi_102268167	K06252
Organismal Systems	Sensory system	Olfactory transduction	1	1200	0.999972	0.999972	ko04740	ncbi_102279305	K07376

## Sheet: AA DECs KEGG analysis
KEGG pathway analysis of the differentially expressed circRNAs in 0.5-year-old AA vs 2.5-year-old AA
KEGG_A_class	KEGG_B_class	Pathway	0.5-AA-vs-2.5-AA(65)	All (7634)	Pvalue	Qvalue	Pathway ID	Genes	K_IDs
Cellular Processes	Cellular commiunity	Focal adhesion	7	217	0.00233714	0.074338	ko04510	ncbi_102274553;ncbi_102278105;ncbi_102280095;ncbi_102266922;ncbi_102281896;ncbi_102287154;ncbi_102268167	K00922+K05087+K05725+K02649+K05730+K06240+K06252
Organismal Systems	Immune system	Fc epsilon RI signaling pathway	4	68	0.00259181	0.074338	ko04664	ncbi_102287278;ncbi_102274553;ncbi_102266922;ncbi_102281896	K04430+K00922+K02649+K05730
Cellular Processes	Cell motility	Regulation of actin cytoskeleton	7	222	0.00265727	0.074338	ko04810	ncbi_102274553;ncbi_102270185;ncbi_102280095;ncbi_102266922;ncbi_102281896;ncbi_102287149;ncbi_102273482	K00922+K05750+K05725+K02649+K05730+K05741+K05749
Metabolism	Carbohydrate metabolism	Propanoate metabolism	3	33	0.00267885	0.074338	ko00640	ncbi_102284276;ncbi_102281393;ncbi_102273430	K11262+K01966+K01965
Environmental Information Processing	Signal transduction	AMPK signaling pathway	5	128	0.00453097	0.08433	ko04152	ncbi_102284276;ncbi_102274553;ncbi_102278267;ncbi_102278105;ncbi_102266922	K11262+K00922+K00665+K05087+K02649
Metabolism	Lipid metabolism	Fatty acid biosynthesis	2	13	0.00524152	0.08433	ko00061	ncbi_102284276;ncbi_102278267	K11262+K00665
Cellular Processes	Cell growth and death	Apoptosis	4	83	0.00531811	0.08433	ko04210	ncbi_102274553;ncbi_102270218;ncbi_102285660;ncbi_102266922	K00922+K04728+K02084+K02649
Organismal Systems	Endocrine system	Insulin signaling pathway	5	146	0.00786062	0.0948671	ko04910	ncbi_102284276;ncbi_102274553;ncbi_102278267;ncbi_102266922;ncbi_102268819	K11262+K00922+K00665+K02649+K06086
Environmental Information Processing	Signal transduction	ErbB signaling pathway	4	95	0.00854055	0.0948671	ko04012	ncbi_102287278;ncbi_102274553;ncbi_102280095;ncbi_102266922	K04430+K00922+K05725+K02649
Genetic Information Processing	Folding, sorting and degradation	Ubiquitin mediated proteolysis	5	149	0.00854658	0.0948671	ko04120	ncbi_102270521;ncbi_102274989;ncbi_102268689;ncbi_102267592;ncbi_102282392	K10590+K10595+K10586+K04416+K10143
Environmental Information Processing	Signal transduction	HIF-1 signaling pathway	4	102	0.0109082	0.104318	ko04066	ncbi_102274553;ncbi_102278105;ncbi_102266922;ncbi_102287116	K00922+K05087+K02649+K09592
Organismal Systems	Immune system	Toll-like receptor signaling pathway	4	103	0.0112776	0.104318	ko04620	ncbi_102287278;ncbi_102281878;ncbi_102274553;ncbi_102266922	K04430+K10170+K00922+K02649
Organismal Systems	Endocrine system	Regulation of lipolysis in adipocyte	3	61	0.0149269	0.106259	ko04923	ncbi_102279534;ncbi_102274553;ncbi_102266922	K13699+K00922+K02649
Environmental Information Processing	Signal transduction	TNF signaling pathway	4	112	0.01497	0.106259	ko04668	ncbi_102287278;ncbi_102274553;ncbi_102279581;ncbi_102266922	K04430+K00922+K05173+K02649
Environmental Information Processing	Signal transduction	Ras signaling pathway	6	240	0.0159494	0.106259	ko04014	ncbi_102274553;ncbi_102283475;ncbi_102272890;ncbi_102284187;ncbi_102278105;ncbi_102266922	K00922+K19613+K12326+K05461+K05087+K02649
Organismal Systems	Aging	Longevity regulating pathway - multiple species	3	63	0.0162739	0.106259	ko04213	ncbi_102274553;ncbi_102278105;ncbi_102266922	K00922+K05087+K02649
Environmental Information Processing	Signal transduction	VEGF signaling pathway	3	63	0.0162739	0.106259	ko04370	ncbi_102274553;ncbi_102280095;ncbi_102266922	K00922+K05725+K02649
Organismal Systems	Immune system	Leukocyte transendothelial migration	4	126	0.0220954	0.135301	ko04670	ncbi_102274553;ncbi_102280095;ncbi_102266922;ncbi_102281896	K00922+K05725+K02649+K05730
Organismal Systems	Immune system	B cell receptor signaling pathway	3	72	0.0231596	0.135301	ko04662	ncbi_102274553;ncbi_102266922;ncbi_102281896	K00922+K02649+K05730
Cellular Processes	Cell growth and death	p53 signaling pathway	3	77	0.0275707	0.136557	ko04115	ncbi_102270218;ncbi_102282392;ncbi_102285660	K04728+K10143+K02084
Environmental Information Processing	Signal transduction	FoxO signaling pathway	4	136	0.0282707	0.136557	ko04068	ncbi_102274553;ncbi_102270218;ncbi_102278105;ncbi_102266922	K00922+K04728+K05087+K02649
Metabolism	Carbohydrate metabolism	Glyoxylate and dicarboxylate metabolism	2	31	0.0283261	0.136557	ko00630	ncbi_102281393;ncbi_102273430	K01966+K01965
Genetic Information Processing	Replication and repair	Homologous recombination	2	31	0.0283261	0.136557	ko03440	ncbi_102268487;ncbi_102283679	K10867+K10877
Cellular Processes	Cellular commiunity	Adherens junction	3	80	0.0304179	0.136557	ko04520	ncbi_102278105;ncbi_102275219;ncbi_102268819	K05087+K05693+K06086
Organismal Systems	Immune system	Natural killer cell mediated cytotoxicity	4	141	0.0317088	0.136557	ko04650	ncbi_102274553;ncbi_102272326;ncbi_102266922;ncbi_102281896	K00922+K06751+K02649+K05730
Cellular Processes	Cellular commiunity	Signaling pathways regulating pluripotency of stem cells	4	142	0.0324248	0.136557	ko04550	ncbi_102280532;ncbi_102274553;ncbi_102278105;ncbi_102266922	K05060+K00922+K05087+K02649
Environmental Information Processing	Signal transduction	PI3K-Akt signaling pathway	7	363	0.0337949	0.136557	ko04151	ncbi_102274553;ncbi_102284187;ncbi_102278105;ncbi_102280095;ncbi_102266922;ncbi_102287154;ncbi_102268167	K00922+K05461+K05087+K05725+K02649+K06240+K06252
Organismal Systems	Immune system	Antigen processing and presentation	3	84	0.0344468	0.136557	ko04612	ncbi_102272326;ncbi_102270256;ncbi_102288153	K06751+K06752+K08060
Environmental Information Processing	Signal transduction	Phospholipase D signaling pathway	4	147	0.0361475	0.138358	ko04072	ncbi_102274553;ncbi_102268254;ncbi_102284187;ncbi_102266922	K00922+K00901+K05461+K02649
Environmental Information Processing	Signal transduction	Rap1 signaling pathway	5	219	0.0381577	0.138713	ko04015	ncbi_102274553;ncbi_102284187;ncbi_102278105;ncbi_102266922;ncbi_102275619	K00922+K05461+K05087+K02649+K06070
Organismal Systems	Immune system	Fc gamma R-mediated phagocytosis	3	88	0.0387396	0.138713	ko04666	ncbi_102274553;ncbi_102266922;ncbi_102281896	K00922+K02649+K05730
Organismal Systems	Endocrine system	Progesterone-mediated oocyte maturation	3	92	0.0432931	0.149587	ko04914	ncbi_102274553;ncbi_102278105;ncbi_102266922	K00922+K05087+K02649
Organismal Systems	Aging	Longevity regulating pathway - mammal	3	93	0.0444718	0.149587	ko04211	ncbi_102274553;ncbi_102278105;ncbi_102266922	K00922+K05087+K02649
Organismal Systems	Excretory system	Aldosterone-regulated sodium reabsorption	2	41	0.0473231	0.154496	ko04960	ncbi_102274553;ncbi_102266922	K00922+K02649
Environmental Information Processing	Signaling molecules and interaction	Cell adhesion molecules (CAMs)	4	162	0.0487513	0.154611	ko04514	ncbi_102272326;ncbi_102270256;ncbi_102275219;ncbi_102277534	K06751+K06752+K05693+K06766
Genetic Information Processing	Translation	mRNA surveillance pathway	3	98	0.0506039	0.156029	ko03015	ncbi_102268875;ncbi_102271523;ncbi_102279798	K14409+K14400+K08873
Organismal Systems	Digestive system	Carbohydrate digestion and absorption	2	44	0.0537202	0.161161	ko04973	ncbi_102274553;ncbi_102266922	K00922+K02649
Environmental Information Processing	Signal transduction	Phosphatidylinositol signaling system	3	105	0.0598434	0.174806	ko04070	ncbi_102274553;ncbi_102268254;ncbi_102266922	K00922+K00901+K02649
Organismal Systems	Immune system	T cell receptor signaling pathway	3	108	0.0640307	0.182241	ko04660	ncbi_102274553;ncbi_102266922;ncbi_102281896	K00922+K02649+K05730
Metabolism	Global and Overview	Fatty acid metabolism	2	51	0.0697345	0.190915	ko01212	ncbi_102284276;ncbi_102278267	K11262+K00665
Organismal Systems	Immune system	Chemokine signaling pathway	4	184	0.0711142	0.190915	ko04062	ncbi_102274553;ncbi_102280095;ncbi_102266922;ncbi_102281896	K00922+K05725+K02649+K05730
Environmental Information Processing	Signal transduction	Jak-STAT signaling pathway	4	185	0.0722383	0.190915	ko04630	ncbi_102280532;ncbi_102274553;ncbi_102266922;ncbi_102274749	K05060+K00922+K02649+K05076
Organismal Systems	Endocrine system	Thyroid hormone signaling pathway	3	115	0.0743137	0.191833	ko04919	ncbi_102274553;ncbi_102273269;ncbi_102266922	K00922+K06062+K02649
Metabolism	Amino acid metabolism	Valine, leucine and isoleucine degradation	2	55	0.0795021	0.200562	ko00280	ncbi_102281393;ncbi_102273430	K01966+K01965
Metabolism	Xenobiotics biodegradation and metabolism	Drug metabolism - cytochrome P450	2	60	0.0922685	0.220878	ko00982	ncbi_102282430;ncbi_102278499	K00799+K00274
Organismal Systems	Development	Osteoclast differentiation	3	127	0.0935249	0.220878	ko04380	ncbi_102274553;ncbi_102267165;ncbi_102266922	K00922+K09030+K02649
Organismal Systems	Nervous system	Neurotrophin signaling pathway	3	127	0.0935249	0.220878	ko04722	ncbi_102274553;ncbi_102267592;ncbi_102266922	K00922+K04416+K02649
Environmental Information Processing	Signal transduction	mTOR signaling pathway	2	63	0.100198	0.231707	ko04150	ncbi_102274553;ncbi_102266922	K00922+K02649
Metabolism	Glycan biosynthesis and metabolism	Glycosphingolipid biosynthesis - ganglio series	1	17	0.135428	0.306785	ko00604	ncbi_102266477	K03370
Environmental Information Processing	Membrane transport	ABC transporters	2	77	0.139413	0.309498	ko02010	ncbi_102273623;ncbi_102273528	K05681+K05651
Environmental Information Processing	Signaling molecules and interaction	ECM-receptor interaction	2	88	0.17218	0.367537	ko04512	ncbi_102287154;ncbi_102268167	K06240+K06252
Organismal Systems	Endocrine system	Prolactin signaling pathway	2	88	0.17218	0.367537	ko04917	ncbi_102274553;ncbi_102266922	K00922+K02649
Metabolism	Amino acid metabolism	Phenylalanine metabolism	1	23	0.178775	0.374415	ko00360	ncbi_102278499	K00274
Metabolism	Amino acid metabolism	Histidine metabolism	1	24	0.185788	0.381898	ko00340	ncbi_102278499	K00274
Organismal Systems	Endocrine system	GnRH signaling pathway	2	96	0.196744	0.397065	ko04912	ncbi_102287278;ncbi_102267592	K04430+K04416
Cellular Processes	Transport and catabolism	Endocytosis	4	278	0.211332	0.415028	ko04144	ncbi_102277290;ncbi_102272326;ncbi_102278105;ncbi_102277707	K12494+K06751+K05087+K12491
Environmental Information Processing	Signaling molecules and interaction	Cytokine-cytokine receptor interaction	4	279	0.213122	0.415028	ko04060	ncbi_102280532;ncbi_102279581;ncbi_102284187;ncbi_102274749	K05060+K05173+K05461+K05076
Metabolism	Glycan biosynthesis and metabolism	Mucin type O-glycan biosynthesis	1	31	0.233258	0.440833	ko00512	ncbi_102287980	K00710
Organismal Systems	Endocrine system	Estrogen signaling pathway	2	108	0.234316	0.440833	ko04915	ncbi_102274553;ncbi_102266922	K00922+K02649
Metabolism	Metabolism of cofactors and vitamins	Nicotinate and nicotinamide metabolism	1	32	0.239813	0.443655	ko00760	ncbi_102267804	K03783
Organismal Systems	Nervous system	Cholinergic synapse	2	113	0.250121	0.448769	ko04725	ncbi_102274553;ncbi_102266922	K00922+K02649
Genetic Information Processing	Folding, sorting and degradation	SNARE interactions in vesicular transport	1	35	0.259149	0.448769	ko04130	ncbi_102274709	K08495
Metabolism	Global and Overview	Carbon metabolism	2	116	0.259623	0.448769	ko01200	ncbi_102281393;ncbi_102273430	K01966+K01965
Organismal Systems	Immune system	Platelet activation	2	117	0.262793	0.448769	ko04611	ncbi_102274553;ncbi_102266922	K00922+K02649
Organismal Systems	Sensory system	Inflammatory mediator regulation of TRP channels	2	117	0.262793	0.448769	ko04750	ncbi_102274553;ncbi_102266922	K00922+K02649
Metabolism	Amino acid metabolism	Tyrosine metabolism	1	38	0.278001	0.460568	ko00350	ncbi_102278499	K00274
Genetic Information Processing	Replication and repair	DNA replication	1	38	0.278001	0.460568	ko03030	ncbi_102286223	K10744
Environmental Information Processing	Signal transduction	Sphingolipid signaling pathway	2	126	0.291314	0.475528	ko04071	ncbi_102274553;ncbi_102266922	K00922+K02649
Metabolism	Carbohydrate metabolism	Pyruvate metabolism	1	42	0.302403	0.486475	ko00620	ncbi_102284276	K11262
Environmental Information Processing	Signal transduction	cAMP signaling pathway	3	233	0.318816	0.505551	ko04024	ncbi_102274553;ncbi_102266922;ncbi_102281896	K00922+K02649+K05730
Metabolism	Amino acid metabolism	Tryptophan metabolism	1	46	0.325993	0.509427	ko00380	ncbi_102278499	K00274
Metabolism	Amino acid metabolism	Glycine, serine and threonine metabolism	1	48	0.337492	0.509427	ko00260	ncbi_102278499	K00274
Environmental Information Processing	Signal transduction	Notch signaling pathway	1	49	0.343168	0.509427	ko04330	ncbi_102273269	K06062
Metabolism	Amino acid metabolism	Arginine and proline metabolism	1	50	0.348797	0.509427	ko00330	ncbi_102278499	K00274
Metabolism	Glycan biosynthesis and metabolism	N-Glycan biosynthesis	1	50	0.348797	0.509427	ko00510	ncbi_102266017	K01230
Organismal Systems	Immune system	Intestinal immune network for IgA production	1	50	0.348797	0.509427	ko04672	ncbi_102270256	K06752
Genetic Information Processing	Replication and repair	Fanconi anemia pathway	1	54	0.370841	0.533233	ko03460	ncbi_102283917	K10890
Environmental Information Processing	Signal transduction	MAPK signaling pathway	3	258	0.377495	0.533233	ko04010	ncbi_102287278;ncbi_102267592;ncbi_102272890	K04430+K04416+K12326
Organismal Systems	Circulatory system	Adrenergic signaling in cardiomyocytes	2	156	0.384815	0.533233	ko04261	ncbi_102274553;ncbi_102266922	K00922+K02649
Metabolism	Metabolism of other amino acids	Glutathione metabolism	1	58	0.39215	0.533233	ko00480	ncbi_102282430	K00799
Organismal Systems	Immune system	Cytosolic DNA-sensing pathway	1	58	0.39215	0.533233	ko04623	ncbi_102287654	K12967
Organismal Systems	Endocrine system	Oxytocin signaling pathway	2	159	0.39392	0.533233	ko04921	ncbi_102274553;ncbi_102266922	K00922+K02649
Organismal Systems	Digestive system	Mineral absorption	1	62	0.412748	0.550538	ko04978	ncbi_102283347	K04981
Metabolism	Xenobiotics biodegradation and metabolism	Metabolism of xenobiotics by cytochrome P450	1	64	0.422787	0.550538	ko00980	ncbi_102282430	K00799
Organismal Systems	Endocrine system	Ovarian Steroidogenesis	1	64	0.422787	0.550538	ko04913	ncbi_102278105	K05087
Environmental Information Processing	Signal transduction	cGMP - PKG signaling pathway	2	171	0.429725	0.550538	ko04022	ncbi_102274553;ncbi_102266922	K00922+K02649
Organismal Systems	Nervous system	Long-term depression	1	66	0.432658	0.550538	ko04730	ncbi_102278105	K05087
Metabolism	Lipid metabolism	Glycerolipid metabolism	1	67	0.437531	0.550538	ko00561	ncbi_102268254	K00901
Cellular Processes	Transport and catabolism	Phagosome	2	175	0.441423	0.550538	ko04145	ncbi_102272326;ncbi_102270256	K06751+K06752
Genetic Information Processing	Folding, sorting and degradation	Protein processing in endoplasmic reticulum	2	177	0.447224	0.551576	ko04141	ncbi_102266017;ncbi_102269565	K01230+K10636
Metabolism	Carbohydrate metabolism	Inositol phosphate metabolism	1	72	0.461283	0.562664	ko00562	ncbi_102274553	K00922
Organismal Systems	Endocrine system	PPAR signaling pathway	1	78	0.488485	0.589368	ko03320	ncbi_102268819	K06086
Organismal Systems	Immune system	Complement and coagulation cascades	1	81	0.501575	0.592285	ko04610	ncbi_102282537	K03908
Organismal Systems	Immune system	RIG-I-like receptor signaling pathway	1	81	0.501575	0.592285	ko04622	ncbi_102267592	K04416
Organismal Systems	Endocrine system	Aldosterone synthesis and secretion	1	83	0.510117	0.596031	ko04925	ncbi_102275619	K06070
Organismal Systems	Immune system	Hematopoietic cell lineage	1	86	0.522661	0.604327	ko04640	ncbi_102284187	K05461
Environmental Information Processing	Signal transduction	NF-kappa B signaling pathway	1	91	0.542868	0.621221	ko04064	ncbi_102270218	K04728
Organismal Systems	Digestive system	Bile secretion	1	98	0.569751	0.64533	ko04976	ncbi_102273623	K05681
Metabolism	Lipid metabolism	Glycerophospholipid metabolism	1	102	0.584407	0.647582	ko00564	ncbi_102268254	K00901
Metabolism	Nucleotide metabolism	Pyrimidine metabolism	1	103	0.587993	0.647582	ko00240	ncbi_102267804	K03783
Organismal Systems	Endocrine system	Glucagon signaling pathway	1	104	0.591549	0.647582	ko04922	ncbi_102284276	K11262
Organismal Systems	Endocrine system	Melanogenesis	1	105	0.595075	0.647582	ko04916	ncbi_102284187	K05461
Cellular Processes	Cell growth and death	Oocyte meiosis	1	122	0.650627	0.701161	ko04114	ncbi_102278105	K05087
Organismal Systems	Development	Axon guidance	1	128	0.668383	0.705134	ko04360	ncbi_102280095	K05725
Organismal Systems	Nervous system	Serotonergic synapse	1	128	0.668383	0.705134	ko04726	ncbi_102278499	K00274
Cellular Processes	Cell growth and death	Cell cycle	1	132	0.679724	0.705134	ko04110	ncbi_102270218	K04728
Organismal Systems	Nervous system	Dopaminergic synapse	1	132	0.679724	0.705134	ko04728	ncbi_102278499	K00274
Genetic Information Processing	Translation	RNA transport	1	172	0.774079	0.795581	ko03013	ncbi_102273482	K05749
Metabolism	Nucleotide metabolism	Purine metabolism	1	187	0.801889	0.816602	ko00230	ncbi_102267804	K03783
Genetic Information Processing	Translation	Ribosome	1	235	0.87011	0.87802	ko03010	ncbi_102280277	K02863
Environmental Information Processing	Signaling molecules and interaction	Neuroactive ligand-receptor interaction	1	328	0.943122	0.943122	ko04080	ncbi_102286413	K05771
