# Supplementary material for: The whole-transcriptome landscape of muscle and adipose tissues reveals the ceRNA regulation network related to intramuscular fat deposition in yak
Source: BMC Genomics. 2020 May 7;21:347. doi: 10.1186/s12864-020-6757-z (PMC7203869; doi:10.1186/s12864-020-6757-z)
Supplement: Supplementary file 8 — Additional file 8: Table S9. Primer sequences for RT-qPCR. [file 12864_2020_6757_MOESM8_ESM.xlsx]

## Sheet: Sheet1
Table S9. Primer sequences for RT-qPCR
Genes	Primer sequence (5'-3')
LPL	F:ACCCTGCCTGAAGTTTCCAC
	R:TCCCAATATCAAAGCCGGGG
SIRT1	F:TACAGGGCCTATCCAGGGAG
	R:ACGAATGGAAACCGTTGGTG
PRKCA	F:CGCAAGCAGTGTTCTATGCAG
	R:GTCCGCGATCTTAATGTGTCC
TCONS_00084092	F：CCAGCCAGCTGTCTTCTTGA
	R:ACAGCTTGATACAGGTGCTTCT
TCONS_00016416	F:AAGCAATGCCAAAGCAGCTC
	R:GCACCGACTCGGAAAACAAC
Circ_040844	F:ACCGAGCCCATTATGAAACTGA
	R:ATGTGGTAAGCAAAGTGGTGAG
Circ_053707	F: GACGGCCACTGGTTTCTGAAG
	R:TGCTACTCTGGGCTGTGATAG
GAPDH	F:CACCATCTTCCAGGAGCGAG
	R:AGATGATGACCCTGTTGGCG
β-actin	F:CAGAAGGACTCGTACGTGGG
	R:CACACGGAGCTCGTTGTAGA
U6 snRNA	F: GCTTCGGCAGCACATATACTAAAAT
	R：CGCTTCACGAATTTGCGTGTCAT
miR-122	RT:GTCGTATCCAGTGCAGGGTCCGAGGTATTCGCACTGGATACGACcaaacacc
	F:CTGGAGtggagtgtgacaatgg
miR-381	RT:GTCGTATCCAGTGCAGGGTCCGAGGTATTCGCACTGGATACGACacagagag
	F:CTGGAGtatacaagggcaagct
miR-499	RT:GTCGTATCCAGTGCAGGGTCCGAGGTATTCGCACTGGATACGACaaacatca
	F:CTGGAGttaagacttgcagtga
miRNA Universal reverse primer	R: GTGCAGGGTCCGAGGT
